# Supplementary material for: A Meta-Analysis of Comparative Transcriptomic Data Reveals a Set of Key Genes Involved in the Tolerance to Abiotic Stresses in Rice
Source: Int J Mol Sci. 2019 Nov 12;20(22):5662. doi: 10.3390/ijms20225662 (PMC6888222; doi:10.3390/ijms20225662)
Supplement: Supplementary file 1 [file ijms-20-05662-s001.zip]

Archive with 19 entries (19 files):
- Fig_S1.tif
- Fig_S2.tif
- Fig_S3.tif
- Fig_S4.pdf
- Fig_S5.pdf
- Supplementary Materials.pdf
- Table_S1.xlsx
- Table_S10.xlsx
- Table_S11.xlsx
- Table_S12.xlsx
- Table_S13.xlsx
- Table_S2.xlsx
- Table_S3.xlsx
- Table_S4.xlsx
- Table_S5.xlsx
- Table_S6.xlsx
- Table_S7.xlsx
- Table_S8.xlsx
- Table_S9.xlsx
