# Supplementary material for: A Meta-Analysis of Comparative Transcriptomic Data Reveals a Set of Key Genes Involved in the Tolerance to Abiotic Stresses in Rice
Source: Int J Mol Sci. 2019 Nov 12;20(22):5662. doi: 10.3390/ijms20225662 (PMC6888222; doi:10.3390/ijms20225662)
Supplement: Supplementary file 1 [file ijms-20-05662-s001.zip › Table_S1.xlsx]

## Sheet: Table_S1
Experiment	Cultivar	Condition	RNA sample	N° raw reads	N° reads after trim/filt	% trim/filt	Aligned reads	% Aligned Reads	Normalization Factor	N° active genes
Chilling stress	Susceptible (Thaibonnet)	Control	ChSusC1	27769812	25925845	0.933598	24448226	0.943006	1.13603	20907
			ChSusC2	24681152	23208945	0.940351	21930976	0.944936	1.1022
			ChSusC3	33509787	30998298	0.925052	29640911	0.956211	1.01285
		Treated	ChSusT1	27798388	25936161	0.93301	24792063	0.955888	0.880868
			ChSusT2	32945582	30878804	0.937267	29466182	0.954253	0.854262
			ChSusT3	33041654	30872920	0.934364	29360577	0.951014	0.856136
	Tolerant (Volano)	Control	ChTolC1	25426009	23537577	0.925728	22473389	0.954788	1.15579	21137
			ChTolC2	40503119	37451018	0.924645	35953957	0.960026	1.13989
			ChTolC3	37970176	34432450	0.906829	32933136	0.956456	1.13072
		Treated	ChTolT1	32052041	29660133	0.925374	28401481	0.957564	0.916062
			ChTolT2	31890878	29498051	0.924968	28344679	0.9609	0.92414
			ChTolT3	36180957	33211058	0.917915	31714774	0.954946	0.871067
Osmotic stress	Susceptible (Loto)	Control	OsSusC1	18795166	18370426	0.977402	17829035	0.970529	0.933072	20267
			OsSusC2	20082720	19682232	0.980058	19106227	0.970735	1.04302
			OsSusC3	20257633	19706724	0.972805	19112979	0.969871	0.926013
		Treated	OsSusT1	22041925	21611577	0.980476	20981172	0.97083	1.08646
			OsSusT2	22504566	22028741	0.978857	21296412	0.966756	1.07541
			OsSusT3	20858916	20380795	0.977078	19658787	0.964574	1.19169
	Tolerant (Eurosis)	Control	OsTolC1	20509203	20130301	0.981525	19533241	0.97034	0.946625	20265
			OsTolC2	21860418	21341862	0.976279	20650084	0.967586	0.996646
			OsTolC3	21666026	21230584	0.979902	20594497	0.970039	0.95543
		Treated	OsTolT1	36814848	35705231	0.96986	34531644	0.967131	0.935194
			OsTolT2	26783444	26253449	0.980212	25462412	0.969869	0.948333
			OsTolT3	17910104	17591206	0.982195	17053274	0.96942	0.996882
Salt stress	Susceptible (Vialone nano)	Control	SaSusC1	21716861	21051370	0.969356	20306405	0.964612	1.00875	20851
			SaSusC2	20733565	20123554	0.970579	19446690	0.966365	0.938034
			SaSusC3	21422404	20728391	0.967603	20020611	0.965855	0.925234
		Treated	SaSusT1	24449975	23613224	0.965777	22759389	0.963841	1.12901
			SaSusT2	20017598	19456550	0.971972	18784785	0.965474	1.14055
			SaSusT3	20827821	20375510	0.978283	19784843	0.971011	1.13133
	Tolerant (Baldo)	Control	SaTolC1	23497719	22771558	0.969097	21860895	0.960009	0.920061	20719
			SaTolC2	20177524	19720440	0.977347	18954817	0.961176	0.870298
			SaTolC3	18961877	18520985	0.976749	17804086	0.961293	0.901527
		Treated	SaTolT1	21831739	21265528	0.974065	20436672	0.961023	1.00402
			SaTolT2	19588041	19156948	0.977992	18417594	0.961405	1.08225
			SaTolT3	18806965	18427570	0.979827	17808117	0.966384	0.999561
