# Supplementary material for: A Meta-Analysis of Comparative Transcriptomic Data Reveals a Set of Key Genes Involved in the Tolerance to Abiotic Stresses in Rice
Source: Int J Mol Sci. 2019 Nov 12;20(22):5662. doi: 10.3390/ijms20225662 (PMC6888222; doi:10.3390/ijms20225662)
Supplement: Supplementary file 1 [file ijms-20-05662-s001.zip › Table_S10.xlsx]

## Sheet: Table_S10
RAP ID	gene name	gene description			DEG classes
			subgroup	cluster	Chilling class	Osmotic class	Salt class
Os01g0571300	OsHsfA7	Similar to Heat shock transcription factor 31 (Fragment).	A	2	SusOnly_up	ΔLFC>1	ΔLFC<-1
Os01g0699600	OsNPKL4	Serine/threonine protein kinase domain containing protein.	A	2	ΔLFC>1	ΔLFC<-1	ΔLFC<-1
Os01g0772500		Glycosyl transferase, family 14 protein.	A	2	ΔLFC<-1	ΔLFC<-1	SusOnly_up
Os01g0821300	OsWRKY108	Hypothetical conserved gene.	A	2	TolOnly_up	ΔLFC<-1	TolOnly_down
Os01g0826400	OsWRKY24	WRKY transcription factor 24 (WRKY24).	A	2	ΔLFC>1	SusOnly_up	TolOnly_down
Os02g0181300	OsWRKY71	WRKY transcription factor, Defense response	A	2	ΔLFC>1	ΔLFC<-1	TolOnly_down
Os02g0209400		Conserved hypothetical protein.	A	2	TolOnly_up	ΔLFC<-1	SusOnly_up
Os02g0540700		Similar to Arm repeat-containing protein.	A	2	ΔLFC>1	ΔLFC<-1	TolOnly_down
Os02g0703600	OsABA8ox1	Similar to Abscisic acid 8'-hydroxylase 1.	A	2	ΔLFC>1	ΔLFC<-1	SusOnly_down
Os03g0107700		Similar to EL2 protein.	A	2	ΔLFC>1	ΔLFC<-1	TolOnly_down
Os03g0180800	OsJAZ9/OsTIFY11a	TIFY domain-containing transcriptional regulator, Salt and dehydration stress tolerance	A	2	ΔLFC>1	ΔLFC<-1	TolOnly_down
Os03g0181100	OsJAZ10/OsTIFY11b	Tify domain containing protein.	A	2	ΔLFC>1	ΔLFC<-1	TolOnly_down
Os03g0437200	OsZOS3-12	C2H2-type zinc finger protein, Abscisic acid-induced antioxidant defence, Water stress and oxidative stress tolerance	A	2	ΔLFC>1	ΔLFC<-1	SusOnly_up
Os03g0439000		Conserved hypothetical protein.	A	2	SusOnly_up	ΔLFC<-1	SusOnly_up
Os03g0650900		Ortholog of Arabidopsis NLA (AtNLA), RING-type E3 ubiquitin-ligase	A	2	ΔLFC<-1	ΔLFC<-1	SusOnly_up
Os03g0718800		Similar to Physical impedance induced protein.	A	2	ΔLFC<-1	ΔLFC<-1	TolOnly_up
Os03g0719400		Alpha/beta hydrolase fold-1 domain containing protein.	A	2	ΔLFC<-1	ΔLFC<-1	SusOnly_up
Os03g0741100	OsBHLH148	Basic helix-loop-helix transcription factor, Drought tolerance	A	2	ΔLFC>1	ΔLFC<-1	TolOnly_down
Os03g0820400	OsZFP15	Similar to ZPT2-13.	A	2	ΔLFC>1	ΔLFC<-1	SusOnly_up
Os04g0610400	OsAP2-39	APETALA-2-like transcription Factor, Control of the abscisic acid (ABA)/gibberellin (GA) balance	A	2	ΔLFC>1	ΔLFC<-1	TolOnly_down
Os05g0474800	OsWRKY70	WRKY transcription factor 70.	A	2	ΔLFC>1	ΔLFC<-1	TolOnly_down
Os05g0476700		U-box E3ubiquitin ligase, Positive regulation of cold stress response	A	2	TolOnly_up	ΔLFC<-1	TolOnly_down
Os06g0133500		Conserved hypothetical protein.	A	2	TolOnly_up	ΔLFC<-1	SusOnly_up
Os06g0356800		Similar to Xylanase inhibitor protein I precursor.	A	2	ΔLFC>1	ΔLFC<-1	SusOnly_up
Os08g0327700		Late embryogenesis abundant (LEA) group 1 family protein.	A	2	SusOnly_up	ΔLFC>1	SusOnly_up
Os08g0374600	OsRLCK253a	Similar to Receptor kinase-like protein.	A	2	ΔLFC>1	ΔLFC<-1	SusOnly_up
Os08g0374701	OsRLCK253b	Similar to Protein kinase domain containing protein, expressed.	A	2	ΔLFC>1	ΔLFC<-1	ΔLFC<-1
Os08g0474000	ERF	Similar to AP2 domain containing protein RAP2.6 (Fragment).	A	2	ΔLFC>1	ΔLFC<-1	TolOnly_down
Os10g0391400	OsJAZ13/OsTIFY11e	Tify domain containing protein.	A	2	ΔLFC>1	ΔLFC<-1	SusOnly_up
Os10g0535600		Similar to Hydrolase.	A	2	SusOnly_up	ΔLFC<-1	SusOnly_up
Os11g0151400	OsCYP94C2a	Cytochrome P450 family protein.	A	2	ΔLFC>1	ΔLFC<-1	TolOnly_down
Os11g0151800	OsPAP20A	Similar to ATPAP18/PAP18.	A	2	TolOnly_up	ΔLFC>1	SusOnly_up
Os11g0454300	OsRab16a	Similar to Water-stress inducible protein RAB21.	A	2	SusOnly_up	ΔLFC>1	ΔLFC>1
Os12g0150200	OsCYP94C2b	Cytochrome P450 enzyme, Salt tolerance	A	2	ΔLFC>1	ΔLFC<-1	SusOnly_up
Os12g0187800		Conserved hypothetical protein.	A	2	ΔLFC<-1	ΔLFC>1	SusOnly_up
Os12g0198200		Similar to Protein phosphatase 2C.	A	2	ΔLFC>1	ΔLFC<-1	SusOnly_down
Os12g0270900		Sulfotransferase family protein.	A	2	SusOnly_up	ΔLFC>1	SusOnly_up
Os12g0510750		Conserved hypothetical protein.	A	2	ΔLFC>1	ΔLFC<-1	SusOnly_up
Os07g0590600		Tetratricopeptide-like helical domain containing protein.	B	3	TolOnly_down	ΔLFC>1	SusOnly_down
Os07g0243150		Hypothetical conserved gene.	B	3	TolOnly_up	ΔLFC>1	SusOnly_down
Os05g0232200		Conserved hypothetical protein.	B	1	SusOnly_down	ΔLFC>1	SusOnly_down
Os07g0148900		Photosystem I protein-like protein.	B	1	TolOnly_down	ΔLFC>1	SusOnly_down
Os06g0611900		Similar to Glycine decarboxylase P subunit.	B	3	SusOnly_up	ΔLFC>1	SusOnly_down
Os06g0483500		Similar to H0124B04.15 protein.	B	1	TolOnly_down	ΔLFC>1	SusOnly_down
Os06g0287700		Similar to NBS-LRR disease resistance protein homologue (Fragment).	B	1	SusOnly_down	ΔLFC>1	SusOnly_down
Os03g0660000		Conserved hypothetical protein.	B	1	SusOnly_down	ΔLFC>1	SusOnly_down
Os06g0152800		Conserved hypothetical protein.	B	3	TolOnly_down	ΔLFC>1	SusOnly_down
Os04g0518400	PAL	Similar to Phenylalanine ammonia-lyase (Fragment).	B	3	ΔLFC>1	SusOnly_down	TolOnly_down
Os06g0102100	OsCYP93G2	Cytochrome P450 93G2 protein (CYP93G2), flavanone 2-hydroxylase (F2H), C-glycosylflavone biosynthesis	B	3	SusOnly_down	ΔLFC>1	TolOnly_down
Os05g0548900		Similar to Phosphoethanolamine methyltransferase.	B	1	ΔLFC>1	ΔLFC>1	ΔLFC>1
Os01g0921100		Hypothetical conserved gene.	B	1	SusOnly_down	ΔLFC>1	SusOnly_down
Os05g0241200		Similar to Phophate translocator (Fragment).	B	3	SusOnly_up	ΔLFC>1	SusOnly_down
Os05g0203900		Conserved hypothetical protein.	B	3	SusOnly_up	SusOnly_down	SusOnly_down
Os05g0131500		Ferroporti-1 domain containing protein.	B	3	SusOnly_down	ΔLFC>1	SusOnly_down
Os05g0123300		Defects-in-morphology protein 1-like, mitochondrial domain containing protein.	B	3	TolOnly_down	SusOnly_down	SusOnly_down
Os05g0108000		tRNA pseudouridine synthase B family protein.	B	3	TolOnly_down	TolOnly_down	SusOnly_down
Os01g0268900		Conserved hypothetical protein.	B	3	TolOnly_down	ΔLFC>1	SusOnly_down
Os12g0189700		Twin arginine translocation signal, Tat domain containing protein.	B	1	TolOnly_up	ΔLFC>1	SusOnly_down
Os12g0637200		Similar to Purple acid phosphatase.	B	1	SusOnly_down	ΔLFC>1	SusOnly_down
Os01g0681000		Uncharacterised protein family UPF0089 domain containing protein.	B	3	SusOnly_down	TolOnly_down	TolOnly_down
Os04g0643200		Amidase family protein.	B	3	TolOnly_down	SusOnly_down	SusOnly_down
Os12g0480100		Similar to One helix protein (OHP).	B	3	TolOnly_down	ΔLFC>1	SusOnly_down
Os04g0635700		Aldehyde dehydrogenase, conserved site domain containing protein.	B	1	TolOnly_down	ΔLFC>1	SusOnly_down
Os12g0291066		Hypothetical gene.	B	3	SusOnly_up	ΔLFC>1	SusOnly_down
Os04g0507000		Similar to DNA mismatch repair protein.	B	3	SusOnly_up	ΔLFC>1	SusOnly_down
Os04g0451700		Conserved hypothetical protein.	B	3	SusOnly_up	SusOnly_up	SusOnly_down
Os12g0274750		Hypothetical gene.	B	1	SusOnly_down	ΔLFC>1	SusOnly_down
Os04g0379700	VDE	Similar to Violaxanthin de-epoxidase.	B	3	SusOnly_up	ΔLFC>1	SusOnly_down
Os04g0119000		Similar to H0716A07.5 protein.	B	3	TolOnly_down	ΔLFC<-1	SusOnly_down
Os03g0844900		Nucleic acid-binding, OB-fold-like domain containing protein.	B	1	TolOnly_down	ΔLFC>1	SusOnly_down
Os03g0786400	OsDST	C2H2 zinc finger transcription factor, Drought and salt tolerance, Stomatal aperture control	B	1	ΔLFC<-1	ΔLFC>1	SusOnly_down
Os03g0844000		Pentatricopeptide repeat domain containing protein.	B	3	TolOnly_down	ΔLFC>1	SusOnly_down
Os12g0233300		Histidine triad (HIT) protein family protein.	B	3	SusOnly_up	ΔLFC>1	SusOnly_down
Os03g0831500		Similar to Phosphoribosylformylglycinamidine cyclo-ligase, chloroplast/mitochondrial precursor (EC 6.3.3.1) (AIRS) (Phosphoribosyl-aminoimidazole synthetase) (AIR synthase) (VUpur5).	B	3	SusOnly_down	SusOnly_down	SusOnly_down
Os03g0818200		NAD(P)-binding domain containing protein.	B	3	TolOnly_down	SusOnly_up	SusOnly_down
Os01g0243100		Similar to Kinesin.	B	3	SusOnly_up	SusOnly_up	SusOnly_down
Os02g0204400		Similar to (6-4)DNA photolyase.	B	3	SusOnly_up	TolOnly_down	TolOnly_down
Os01g0832300		Similar to Calcium-dependent protein kinase.	B	3	SusOnly_up	TolOnly_down	SusOnly_down
Os03g0722400		Chromatin remodeling factor, Genome-wide DNA methylation	B	3	SusOnly_up	SusOnly_down	SusOnly_down
Os12g0139400	OsRR10	A-type response regulator, Cytokinin signaling	B	1	SusOnly_down	ΔLFC<-1	SusOnly_down
Os12g0105300		Actin-binding FH2 domain containing protein.	B	1	SusOnly_up	ΔLFC>1	SusOnly_down
Os11g0530600	OsCHS1/OsPKS26	Similar to Chalcone synthase C2 (EC 2.3.1.74) (Naringenin-chalcone synthase C2).	B	3	SusOnly_up	ΔLFC<-1	TolOnly_down
Os03g0587000		Similar to L-galactose-1-phosphate phosphatase.	B	3	TolOnly_down	TolOnly_down	SusOnly_down
Os03g0366350		Similar to F-box domain containing protein.	B	1	SusOnly_down	ΔLFC>1	SusOnly_down
Os03g0166000		Alba, DNA/RNA-binding protein family protein.	B	3	SusOnly_down	SusOnly_down	SusOnly_down
Os02g0744700		Similar to Starch synthase isoform zSTSII-2 (EC 2.4.1.21).	B	1	TolOnly_up	ΔLFC>1	SusOnly_down
Os11g0143300	OsRR9	A-type response regulator, Cytokinin signaling	B	3	SusOnly_down	ΔLFC<-1	SusOnly_down
Os11g0127800		Similar to FHA domain containing protein, expressed.	B	1	TolOnly_down	ΔLFC>1	SusOnly_down
Os02g0120000		Pentatricopeptide repeat domain containing protein.	B	3	TolOnly_down	TolOnly_down	SusOnly_down
Os01g0882500		Similar to NADH dehydrogenase I subunit N.	B	3	TolOnly_down	ΔLFC>1	SusOnly_down
Os01g0860300		Similar to Ribosomal protein L1.	B	3	SusOnly_down	SusOnly_down	SusOnly_down
Os01g0183100		Cytochrome cd1-nitrite reductase-like, C-terminal haem d1 domain containing protein.	B	3	SusOnly_down	SusOnly_down	SusOnly_down
Os10g0509000		Similar to MutS domain V family protein, expressed.	B	3	TolOnly_down	ΔLFC>1	SusOnly_down
Os01g0823100		Alpha-expansin OsEXPA2.	B	3	ΔLFC<-1	ΔLFC<-1	SusOnly_up
Os01g0611000		Protein of unknown function DUF642 domain containing protein.	B	3	SusOnly_up	ΔLFC<-1	SusOnly_up
Os01g0598600		Peptidase A1 domain containing protein.	B	3	SusOnly_down	ΔLFC<-1	SusOnly_up
Os01g0556650		Hypothetical protein.	B	1	SusOnly_down	ΔLFC>1	SusOnly_down
Os10g0483000	Osj10gBTF3	Basal transcription factor 3-like protein, Vegetative growth and reproductive development	B	3	TolOnly_down	SusOnly_down	SusOnly_down
Os01g0199900		Similar to Phosphoribosylaminoimidazole carboxylase catalytic subunit (EC 4.1.1.21) (AIR carboxylase) (AIRC).	B	3	TolOnly_down	ΔLFC>1	SusOnly_down
Os01g0507900		Similar to NClpP3 (ATP-dependent Clp protease proteolytic subunit ClpP3).	B	3	SusOnly_down	SusOnly_down	SusOnly_down
Os01g0184500		DEAD-like helicase, N-terminal domain containing protein.	B	3	SusOnly_up	SusOnly_down	SusOnly_down
Os01g0175700		Boron (B) transporter	B	1	SusOnly_up	ΔLFC>1	SusOnly_down
Os01g0279100		Subunit of magnesium-protoporphyrin IX monomethyl ester cyclase (EC:1.14.13.81), Core component of FLU-YGL8-LCAA-POR complex, Chlorophyll biosynthesis, Chloroplast development	B	1	TolOnly_down	ΔLFC>1	SusOnly_down
Os01g0151700		Similar to Short-chain dehydrogenase Tic32.	B	1	SusOnly_down	ΔLFC>1	SusOnly_down
Os10g0475000		Conserved hypothetical protein.	B	3	SusOnly_up	ΔLFC>1	SusOnly_down
Os10g0442100		Similar to Phosphoglycerate kinase.	B	3	TolOnly_down	SusOnly_down	SusOnly_down
Os10g0403700		Similar to oxidoreductase.	B	3	TolOnly_down	TolOnly_down	SusOnly_down
Os09g0128750		Hypothetical gene.	B	3	TolOnly_down	ΔLFC>1	SusOnly_down
Os04g0379400		Similar to Nuclear pore complex component (sc Seh1) (ISS).	B	3	TolOnly_down	TolOnly_down	SusOnly_down
Os08g0481800		Similar to Plastidic general dicarboxylate transporter.	B	3	TolOnly_down	SusOnly_down	SusOnly_down
