# Supplementary material for: A Meta-Analysis of Comparative Transcriptomic Data Reveals a Set of Key Genes Involved in the Tolerance to Abiotic Stresses in Rice
Source: Int J Mol Sci. 2019 Nov 12;20(22):5662. doi: 10.3390/ijms20225662 (PMC6888222; doi:10.3390/ijms20225662)
Supplement: Supplementary file 1 [file ijms-20-05662-s001.zip › Table_S11.xlsx]

## Sheet: Table_S11
RAP ID	gene name	gene description	subnetwork/subgroup	r with OsMYB55-61	r with OsMYB61L		DEG classes
						cluster	Chilling class	Osmotic class	Salt class
Os01g0106300	IRL	Similar to Isoflavone reductase homolog IRL (EC 1.3.1.-).	MYB	0.836494	0.832814	3	TolOnly_down	ΔLFC<-1	TolOnly_down
Os01g0285300	OsMYB55/61	Myb transcription factor domain containing protein.	MYB	1	0.819797	3	ΔLFC<-1	TolOnly_down	SusOnly_up
Os01g0595600		Alpha/beta hydrolase fold-1 domain containing protein.	MYB	-0.892312	-0.63306	4	ΔLFC>1	TolOnly_up	SusOnly_down
Os01g0681000		Uncharacterised protein family UPF0089 domain containing protein.	MYB and B	0.815046	0.752223	3	SusOnly_down	TolOnly_down	TolOnly_down
Os01g0835500	OsNOX3	Similar to Respiratory burst oxidase protein.	MYB	0.70045	0.875654	1	SusOnly_up	ΔLFC<-1	SusOnly_down
Os02g0120000		Pentatricopeptide repeat domain containing protein.	MYB and B	0.856905	0.762749	3	TolOnly_down	TolOnly_down	SusOnly_down
Os02g0120800		Similar to Small GTP-binding protein (Fragment).	MYB	0.811934	0.829682	3	TolOnly_down	TolOnly_down	SusOnly_down
Os02g0209400		Conserved hypothetical protein.	MYB and A	-0.674261	-0.825678	2	TolOnly_up	ΔLFC<-1	SusOnly_up
Os04g0119000		Similar to H0716A07.5 protein.	MYB and B	0.880682	0.794619	3	TolOnly_down	ΔLFC<-1	SusOnly_down
Os04g0451700		Conserved hypothetical protein.	MYB and B	0.877266	0.751903	3	SusOnly_up	SusOnly_up	SusOnly_down
Os04g0505200		Similar to Protein binding protein.	MYB	0.722978	0.837156	1	SusOnly_down	SusOnly_down	TolOnly_down
Os04g0635700		Aldehyde dehydrogenase, conserved site domain containing protein.	MYB and B	0.684599	0.829185	1	TolOnly_down	ΔLFC>1	SusOnly_down
Os04g0643200		Amidase family protein.	MYB and B	0.829716	0.751474	3	TolOnly_down	SusOnly_down	SusOnly_down
Os05g0140100	OsMYB61L	R2R3 MYB transcription factor, Regulation of phosphate-starvation responses and root architecture	MYB	0.819797	1	1	SusOnly_up	ΔLFC<-1	TolOnly_down
Os06g0102100	OsCYP93G2	Cytochrome P450 93G2 protein (CYP93G2), flavanone 2-hydroxylase (F2H), C-glycosylflavone biosynthesis	MYB and B	0.742304	0.836585	3	SusOnly_down	ΔLFC>1	TolOnly_down
Os06g0140700		Similar to Homeodomain leucine zipper protein (Fragment).	MYB	0.628904	0.800854	3	TolOnly_down	ΔLFC<-1	SusOnly_down
Os07g0590600		Tetratricopeptide-like helical domain containing protein.	MYB and B	0.830121	0.740105	3	TolOnly_down	ΔLFC>1	SusOnly_down
Os08g0481800		Similar to Plastidic general dicarboxylate transporter.	MYB and B	0.803017	0.757801	3	TolOnly_down	SusOnly_down	SusOnly_down
Os08g0497300		Cellular retinaldehyde binding/alpha-tocopherol transport family protein.	MYB	0.923465	0.662146	3	TolOnly_down	SusOnly_up	SusOnly_up
Os10g0535600		Similar to Hydrolase.	MYB and A	-0.644242	-0.8429	2	SusOnly_up	ΔLFC<-1	SusOnly_up
Os11g0153400		Similar to Rac GTPase activating protein 3 (Fragment).	MYB	0.615997	0.805198	1	TolOnly_down	ΔLFC>1	SusOnly_down
Os11g0530600	OsCHS1/OsPKS26	Similar to Chalcone synthase C2 (EC 2.3.1.74) (Naringenin-chalcone synthase C2).	MYB and B	0.86238	0.819565	3	SusOnly_up	ΔLFC<-1	TolOnly_down
				colour legend:
					r ≤ -0.8
					-0.8 ≤ r ≤ -0.7
					-0.7 ≤ r ≤ -0.6
					0.6 ≤ r ≤ 0.7
					0.7 ≤ r ≤ 0.8
					r ≥ 0.8
