# Supplementary material for: A Meta-Analysis of Comparative Transcriptomic Data Reveals a Set of Key Genes Involved in the Tolerance to Abiotic Stresses in Rice
Source: Int J Mol Sci. 2019 Nov 12;20(22):5662. doi: 10.3390/ijms20225662 (PMC6888222; doi:10.3390/ijms20225662)
Supplement: Supplementary file 1 [file ijms-20-05662-s001.zip › Table_S12.xlsx]

## Sheet: Table_S12
RAP ID	Gene name	Chr	Start	End	Function	Role in stress response	QTL (trait name)
Os01g0106300	IRL	1	322591	323923	Similar to Isoflavone reductase homolog IRL (EC 1.3.1.-).	flavonoid biosynthesis	-
Os01g0285300	OsMYB55-61	1	10217782	10219691	Myb transcription factor domain containing protein.	TF	rfw1b (root fresh weight), xxx (Na+ uptake, K+1 concentration, Na+:K+1 ratio)
Os01g0571300	OsHsfA7	1	21938865	21941797	Similar to Heat shock transcription factor 31 (Fragment).	ABA signalling (TF)	rfw1b (root fresh weight), xxx (Na+ uptake, K+1 concentration, Na+:K+1 ratio)
Os01g0699600	OsNPKL4	1	28946730	28948045	Serine/threonine protein kinase domain containing protein.	signal transduction	qLRC-1 (leaf rolling of culturing)
Os01g0821300	OsWRKY108	1	35032858	35033657	Hypothetical conserved gene.	ABA, JA signalling (TF)	unnamed (Panicles/m2)
Os01g0826400	OsWRKY24	1	35347982	35350546	WRKY transcription factor 24 (WRKY24).	ABA, GA, JA signalling (TF)	unnamed (Panicles/m2)
Os01g0835500	OsNOX3	1	35813149	35817706	Similar to Respiratory burst oxidase protein.	H2O2 signalling	unnamed (Panicles/m2)
Os02g0181300	OsWRKY71	2	4542938	4544874	WRKY transcription factor, Defense response	ABA, GA, JA signalling (TF)	-
Os02g0703600	OsABA8ox1	2	28995717	28998452	Similar to Abscisic acid 8'-hydroxylase 1.	ABA catabolism	qGY-2b (grain yield per plant), qTGW-2a (1,000-grain weight), qSDW2 (Seedling dry weight)
Os03g0166000	-	3	3561596	3565365	Alba, DNA/RNA-binding protein family protein.	unknown function (TF)	rn3 (root number), qtl3.1 (Days to 50% flowering)
Os03g0180800	OsJAZ9	3	4232004	4233038	TIFY domain-containing transcriptional regulator, Salt and dehydration stress tolerance	JA signalling (TF)	qtl3.1 (Days to 50% flowering)
Os03g0181100	OsJAZ10	3	4248884	4249820	Tify domain containing protein.	JA signalling (TF)	qtl3.1 (Days to 50% flowering)
Os03g0437200	OsZOS3-12	3	18435990	18437086	C2H2-type zinc finger protein, Abscisic acid-induced antioxidant defence, Water stress and oxidative stress tolerance	unknown function / JA signalling? (TF)	-
Os03g0741100	OsbHLH148	3	30406830	30409342	Basic helix-loop-helix transcription factor, Drought tolerance	JA signalling (TF)	unnamed (grains per panicle), unnamed (carbon isotope discrimination)
Os03g0786400	DST	3	32645695	32646908	C2H2 zinc finger transcription factor, Drought and salt tolerance, Stomatal aperture control	H2O2 / CK signalling (TF)	unnamed (panicle length)
Os03g0820400	OsZFP15	3	34427704	34428391	Similar to ZPT2-13.	unknown function (TF)	unnamed (panicle length)
Os04g0379700	VDE	4	18551379	18552402	Similar to Violaxanthin de-epoxidase.	ABA biosynthesis / xanthophyll cycle	qNOT4-2 (No. of tillers)
Os04g0518400	PAL	4	25927077	25929716	Similar to Phenylalanine ammonia-lyase (Fragment).	phenylpropanoid / flavonoid biosynthesis	rfw4a (root fresh weight)
Os04g0610400	OsAP2-39	4	30939170	30940160	APETALA-2-like transcription Factor, Control of the abscisic acid (ABA)/gibberellin (GA) balance	ethylene signalling (TF)	rfw4a (root fresh weight), OsAOX1a (alternative oxidase)
Os05g0140100	OsMYB61L	5	2311396	2315442	R2R3 MYB transcription factor, Regulation of phosphate-starvation responses and root architecture	TF	unnamed (Sterility (%))
Os05g0474800	OsWRKY70	5	23310508	23313449	WRKY transcription factor 70.	ABA and GA signalling	unnamed (panicle or tiller no.per m2), unnamed (fraction sterile panicles)
Os06g0102100	OsCYP93G2	6	163259	165320	Cytochrome P450 93G2 protein (CYP93G2), flavanone 2-hydroxylase (F2H), C-glycosylflavone biosynthesis	flavonoid biosynthesis	-
Os06g0133500	-	6	1785455	1785802	Conserved hypothetical protein.	unknown function	unnamed (leaf rolling score)
Os08g0327700	LEA	8	14450170	14450893	Late embryogenesis abundant (LEA) group 1 family protein.	ABA signalling	-
Os08g0374600	OsRLCK253a	8	17558610	17559521	Similar to Receptor kinase-like protein.	signal transduction	unnamed (osmotic adjustment at 70 % RWC)
Os08g0374701	OsRLCK253b	8	17559580	17560192	Similar to Protein kinase domain containing protein, expressed.	signal transduction	unnamed (osmotic adjustment at 70 % RWC)
Os08g0474000	ERF	8	23353856	23354936	Similar to AP2 domain containing protein RAP2.6 (Fragment).	unknown function / ethylene signalling? (TF)	unnamed (osmotic adjustment at 70 % RWC)
Os10g0391400	OsJAZ13	10	13031180	13032006	Tify domain containing protein.	JA signalling (TF)	-
Os10g0475000	-	10	17684668	17688595	Conserved hypothetical protein.	alcohol oxidase	unnamed (Root penetration index(Sum.))
Os11g0143300	OsRR9	11	2013415	2015355	A-type response regulator, Cytokinin signaling	CK signalling (TF)	-
Os11g0151400	OsCYP94C2a	11	2390496	2392366	Cytochrome P450 family protein.	JA inactivation	-
Os11g0454300	OsRab16A	11	15342877	15343671	Similar to Water-stress inducible protein RAB21.	ABA signalling	-
Os11g0530600	OsCHS1	11	19277597	19281006	Similar to Chalcone synthase C2 (EC 2.3.1.74) (Naringenin-chalcone synthase C2).	flavonoid biosynthesis	gpl11.1 (Grains per plant), gw11.1 (1000-grain weight), yld11.1 (Yield per plant)
Os12g0139400	OsRR10	12	1915773	1917702	A-type response regulator, Cytokinin signaling	CK signalling (TF)	-
Os12g0150200	OsCYP94C2b	12	2467929	2469700	Cytochrome P450 enzyme, Salt tolerance		-
