# Supplementary material for: A Meta-Analysis of Comparative Transcriptomic Data Reveals a Set of Key Genes Involved in the Tolerance to Abiotic Stresses in Rice
Source: Int J Mol Sci. 2019 Nov 12;20(22):5662. doi: 10.3390/ijms20225662 (PMC6888222; doi:10.3390/ijms20225662)
Supplement: Supplementary file 1 [file ijms-20-05662-s001.zip › Table_S13.xlsx]

## Sheet: Table_S13
Ref. on Fig. 7	QTL ID	character	Chr	start	end	mapping method	LOD	parent A	parent B	marker	analytic_group	group_size	trait_name	contribution_rate
S01		Salinity tolerance	1	4635793	27950354	C)Interval		IR4630-	IR15324-	Mixture	RIL	118	Na+ uptake	8.9
S01		Salinity tolerance	1	4635793	25629404	C)Interval		IR4630-	IR15324-	Mixture	RIL	118	K+1 concentration	10.6
S01		Salinity tolerance	1	4635793	27950354	C)Interval		IR4630-	IR15324-	Mixture	RIL	118	Na+:K+1 ratio	9.1
D01	oa1.1	Drought tolerance	1	5094276	5094764	C)Interval	4.6	CT9993-5-10-1-M	IR62266-42-6-2	RFLP	DHL	154	Osmotic adjustment	12.9
D02	rfw1b	Drought tolerance	1	7476658	35715948	C)Interval	5.59	IRAT109	Yuefu	RFLP	DHL	116	root fresh weight	11
D02	brt1d	Drought tolerance	1	14045859	42715593	C)Interval	5.77	IRAT109	Yuefu	RFLP	DHL	116	basal root thickness	6.4
D02		Drought tolerance	1	20666582	25629404	C)Interval	4.8	Zhenshan 97	IRAT109	SSR	RIL	180	canopy temperature (CT)	14.14
D02		Drought tolerance	1	23281883	24776333	C)Interval	2.3	IR58821-23-B-1-2-1	IR52561-UBN-1-1-2	Mixture	RIL	166	Penetrated root number(Sum.)	9.1
D02	qLRC-1	Drought tolerance	1	28571547	34744337	C)Interval	4.8	Zhenshan 97	IRAT109	SSR	RIL	154	leaf rolling of culturing (LRC)	10.87
D02		Drought tolerance	1	34067651	42495953	C)Interval		IR64	Azucena	RFLP	DHL	80	Panicles/m2
D02	sd1	Drought tolerance	1	36697294	42364623	C)Interval	3.63	IR64	Azucena	RFLP	DHL	64	Plant height	29.2
D02		Drought tolerance	1	36697294	42495953	C)Interval	3.36	IR64	Azucena	Mixture	DHL	90	plant height (non stress)	20
D02		Drought tolerance	1	36697294	42364623	C)Interval	4.09	IR64	Azucena	RFLP	DHL	135	relative water content	14.9
D02		Drought tolerance	1	36697294	42495953	C)Interval		IR64	Azucena	RFLP	DHL	80	Plant height
C01	qCTs-1-c	Cold tolerance	1	38490966	39646396	C)Interval	8.03	Zhenshan 97B	AAV002863	SSR	DHL	193	cold tolerance at seedling stage (CTS)	8.81
D02		Drought tolerance	1	39466088	41444527	C)Interval	11	Bala	Azucena	RFLP	RIL	205	leaf rolling	20.4
D02		Drought tolerance	1	41444285	44211418	C)Interval	6.8	Bala	Azucena	RFLP	RIL	205	leaf drying score	17.6
D02		Drought tolerance	1	41444285	44211418	C)Interval		Bala	Azucena	RFLP	RIL	205	No. of roots	10.3
C02	qCT-1	Cold tolerance	1	41703909	41707366	C)Interval	2.4	Koshihikari	Akihikari	RFLP	DHL	212	‘Ï—â«ŒŸ’è•Þê‚É‚¨‚¯‚é–«ŽÀ—¦	5.1
D02	ph1.2	Drought tolerance	1	41923730	42364623	C)Interval	13.28	Caiapo	O. rufipogon (IRGC 105491)	Mixture	BC1F1	224	Plant height
D02		Drought tolerance	1	42361507	42495953	C)Interval	3.1	IR64	Azucena	Mixture	DHL	90	plant height (Low moisture stress)	17.1
D03		Drought tolerance	2	5263536	18269395	C)Interval	5.32	Azucena	Bala	RFLP	RIL	84	spikelet fertility
D03	qLRS-2	Drought tolerance	2	7462419	11418936	C)Interval	3.1	Zhenshan 97	IRAT109	SSR	RIL	154	leaf rolling of spraying (LRS)	11.56
C03	qCTB2a	Cold tolerance	2	11418741	12245613	C)Interval	6	M-202	IR50	SSR	RIL	191	Spikelet fertility	16.8
D04	qRTT2-1	Drought tolerance	2	20728825	25430309	C)Interval	3.21	IR64	Azucena	RFLP	DHL	64	Root thickness	26.7
D04		Drought tolerance	2	20728825	25430309	C)Interval	3.21	IR64	Azucena	Mixture	DHL	90	root thickness (non stress 65 days)	26.9
C04	qCSH2	Cold tolerance	2	21658702	26758298	C)Interval	5.02	Milyang 23	Jileng 1	SSR	F2:3	200	Seedling height	16.6
D04		Drought tolerance	2	23457248	23460088	C)Interval	3.22	IR1552	Azucena	RFLP	RIL	96	Adventitious root numbers	18.2
C04	qSDW2	Cold tolerance	2	26758064	30472718	C)Interval	3.9	Milyang 27	Jileng 1	SSR	F2:3	200	Seedling dry weight	8.6
D05	oa2.1	Drought tolerance	2	26758064	29247371	C)Interval	3	CT9993-5-10-1-M	IR62266-42-6-2	Mixture	DHL	154	Osmotic adjustment	8.9
D05	qGY-2b	Drought tolerance	2	27557550	29160460	C)Interval	4.23	Zhenshan 97B	IRAT109	SSR	RIL	187	grain yield per plant	5.05
D05	qTGW-2a	Drought tolerance	2	27557550	29160460	C)Interval	9.02	Zhenshan 97B	IRAT109	SSR	RIL	187	"1,000-grain weight"	9.66
D06	idr2	Drought tolerance	2	36028513	36318752	C)Interval	2.87	IRAT109	Yuefu	SSR	DHL	116	index of drought resistance	2
D07	qtl3.1	Drought tolerance	3	390526	4976444	C)Interval	34	Way Rarem	Vandana	SSR	F3	436	Days to 50% flowering	64
D07	qRTV3-1	Drought tolerance	3	464682	1429520	C)Interval	2.89	IR64	Azucena	RFLP	DHL	64	Root volume	21.4
D07	qRDW3-1	Drought tolerance	3	464682	1429520	C)Interval	2.8	IR64	Azucena	RFLP	DHL	64	Root dry weight	20.8
D07		Drought tolerance	3	464682	1429520	C)Interval	5.24	IR64	Azucena	Mixture	DHL	90	days to flowering (non stress)	24.6
D07		Drought tolerance	3	464682	1429520	C)Interval	3.63	IR64	Azucena	Mixture	DHL	90	days to maturity (mean)	20.4
D07	dth3.1	Drought tolerance	3	464682	3509693	C)Interval	5.18	Caiapo	O. rufipogon (IRGC 105491)	RFLP	BC1F1	224	Days to heading
D07		Drought tolerance	3	1429107	3509693	C)Interval		IR64	Azucena	RFLP	DHL	80	Day to@flowering
D07	rpf3.1	Drought tolerance	3	1772253	1772098	C)Interval	6.02	CT9993-5-10-1-M	IR62266-42-6-2	RFLP	DHL	154	Root pulling force	16.5
D07		Drought tolerance	3	2432425	3509693	C)Interval	3.44	IR64	Azucena	Mixture	DHL	90	days to flowering (mean)	21
D07		Drought tolerance	3	2432425	3509693	C)Interval	4.02	IR64	Azucena	Mixture	DHL	90	root volume (low moisture stress 85 days)	29.1
D07		Drought tolerance	3	2432425	3509693	C)Interval	4.22	IR64	Azucena	Mixture	DHL	90	root dry weight (low moisture stress 85 days)	30.7
D07	rn3	Drought tolerance	3	2432425	3845280	C)Interval	10.3	IRAT109	Yuefu	SSR	RIL	120	root number
D08		Drought tolerance	3	5758005	5758498	C)Interval	2.48	IR1552	Azucena	RFLP	RIL	96	lateral root number	11.7
D08		Drought tolerance	3	5758005	5758498	C)Interval	2.7	Bala	Azucena	RFLP	F2	178	stomatal resistance before leaf excision	16.9
C05	qLVG3	Cold tolerance	3	10000519	12459455	C)Interval	4.26	Milyang 30	Jileng 1	SSR	F2:3	200	Vigor of germination (11 days)	11.8
D09		Drought tolerance	3	12199361	12199844	d)Co-segregated	2.5	Bala	Azucena	RFLP	F2	178	time of fastest stomatal closure after leaf excision	9.6
D10		Drought tolerance	3	27494415	31496678	C)Interval	4.92	Azucena	Bala	RFLP	RIL	84	grains per panicle
D10		Drought tolerance	3	27494415	31496678	C)Interval	3	Bala	Azucena	Mixture	RIL	205	carbon isotope discrimination(ƒ¢ 13C) in IRRI 1996
D10		Drought tolerance	3	27894595	29580503	C)Interval	2	IR58821-23-B-1-2-1	IR52561-UBN-1-1-2	Mixture	RIL	166	Penetrated root number(Fall)	7.1
D10	qPHT3-2	Drought tolerance	3	29555852	29580503	C)Interval	3.42	IR64	Azucena	RFLP	DHL	64	Plant height	27
D10		Drought tolerance	3	31490136	35089139	C)Interval	5.22	Azucena	Bala	RFLP	RIL	84	panicle length
D11		Drought tolerance	3	35998421	36303203	C)Interval	2.3	IR58821-23-B-1-2-1	IR52561-UBN-1-1-2	Mixture	RIL	166	Total root number(Fall)	9
C06	qCTS4-1	Cold tolerance	4	679929	6571458	C)Interval	8.36	M-202	IR50	SSR	RIL	191	Cold tolerance	20.8
D12	qNOT4-2	Drought tolerance	4	17889105	20281368	C)Interval	2.51	IR64	Azucena	RFLP	DHL	64	No. of tillers	19.8
D13	rfw4a	Drought tolerance	4	25626203	33083265	C)Interval	14.7	IRAT109	Yuefu	SSR	RIL	120	root fresh weight
C07	qCTS4-3	Cold tolerance	4	27441052	29644770	C)Interval	5.3	M-202	IR50	SSR	RIL	191	Cold-induced yellowing tolerance	14.2
D13	qPN-4b	Drought tolerance	4	29644621	31356186	C)Interval	7.48	Zhenshan 97B	IRAT109	SSR	RIL	187	panicle number per hill	9.17
C08	OsAOX1a	Cold tolerance	4	29737978	33358474	C)Interval		Hokkai241	Silewah	RFLP			alternative oxidase
D13	qSN-4b	Drought tolerance	4	31356068	33083265	C)Interval	13.2	Zhenshan 97B	IRAT109	SSR	RIL	187	spikelet number per panicle	12.85
D13	phs4.1	Drought tolerance	4	31648882	32246967	C)Interval	7.82	CT9993-5-10-1-M	IR62266-42-6-2	Mixture	DHL	154	Plant height-stress	14.4
D13	phc4.1	Drought tolerance	4	31648882	32246967	C)Interval	8.97	CT9993-5-10-1-M	IR62266-42-6-2	Mixture	DHL	154	Plant height-control	16
C08	Ctb1	Cold tolerance	4	31786937	31949802	A)Physical		Kirara397	Norin-PL8	SSR	BCFn	2008	Spikelet fertility
D13	gpps4.1	Drought tolerance	4	32246485	35283358	C)Interval	3.58	CT9993-5-10-1-M	IR62266-42-6-2	Mixture	DHL	154	Grains per panicle-stress	13.6
D13	rpf4.1	Drought tolerance	4	32246485	35283358	C)Interval	7.3	CT9993-5-10-1-M	IR62266-42-6-2	Mixture	DHL	154	Root pulling force	19.9
D13	brt4b	Drought tolerance	4	33234004	33430563	C)Interval	13	IRAT109	Yuefu	SSR	RIL	120	Basal root thickness
D13		Drought tolerance	4	34247154	35283358	C)Interval	4.16	IR64	Azucena	RFLP	DHL	135	leaf drying	8.2
D13	bmc4.1	Drought tolerance	4	35277669	35283358	C)Interval	6.75	CT9993-5-10-1-M	IR62266-42-6-2	Mixture	DHL	154	Biomass-control	15.4
D14		Drought tolerance	5	2069338	2760413	C)Interval		IR64	Azucena	RFLP	DHL	80	Steririty (%)
C09	qLTG-5	Cold tolerance	5	10787462	18944887	C)Interval	4.22	Milyang 23	Milyang 23	Mixture	BC1F1	98	germinability at low temperature (15Ž)	15.6
D15		Drought tolerance	5	22309016	24371958	C)Interval	5.55	Azucena	Bala	RFLP	RIL	84	panicle or tiller no.per m2
D15		Drought tolerance	5	22309016	24371958	C)Interval	5.8	Azucena	Bala	RFLP	RIL	84	fraction sterile panicles
D16		Drought tolerance	6	1360570	3168547	C)Interval	4.3	Zhenshan 97	IRAT109	SSR	RIL	180	leaf rolling score (LRS)	11.38
D17	rrsd6b	Drought tolerance	6	4844259	5425602	C)Interval	4.44	IRAT109	Yuefu	SSR	DHL	116	root dry weight/root fresh weight	3
C10	qRCT6b	Cold tolerance	6	4932906	5425602	C)Interval	5.8	Kunmingxiaobaigu	Towada	Mixture	F2	250	cold tolerance at the reproductive stage	10.1
S02		Salinity tolerance	6	23740405	23740821	d)Co-segregated		Tesanai 2	CB	RFLP	RIL	142	The average for survival days
D18	prt6.1	Drought tolerance	6	23740405	25797291	C)Interval	3	CT9993-5-10-1-M	IR62266-42-6-2	Mixture	DHL	154	Penetrated root thickness	9
D19	ppl6.1	Drought tolerance	6	26569436	28130383	C)Interval	4.54	Caiapo	O. rufipogon (IRGC 105491)	Mixture	BC1F1	224	Panicles per plant
C11	qLVG6	Cold tolerance	6	28130152	29477319	C)Interval	2.4	Milyang 24	Jileng 1	SSR	F2:3	200	Vigor of germination (7days)@	6
D20		Drought tolerance	7	1570817	2350360	C)Interval	5.2	Moroberekan	C039	RFLP	RIL	52	the lethal osmotic potential @	36
S03	qSNC-7	Salinity tolerance	7	2666587	4608381	C)Interval	7.66	Koshihikari	Nona Bokra	RFLP	F2	133	Shoot Na+ concentration	48.5
D21	rn7a	Drought tolerance	7	11391449	13444846	C)Interval	14.18	IRAT109	Yuefu	Isozyme	DHL	116	root number	11.7
C12	qLTG-7	Cold tolerance	7	17530626	22912990	C)Interval	3.58	Kinmaze	DV85	RFLP	RIL	80	low temperature germinability	22.9
C12	qLVG7-2	Cold tolerance	7	22532352	27297913	C)Interval	3.45	Milyang 23	Jileng 1	SSR	F2:3	200	Vigor of germination (14 days)	11.2
C12	qCIVG7-2	Cold tolerance	7	22532352	27297913	C)Interval	3.49	Milyang 25	Jileng 1	SSR	F2:3	200	Cold response index for vigor of germination	12.9
D22		Drought tolerance	7	29072683	30127996	C)Interval	2.22	IR58821-23-B-1-2-1	IR52561-UBN-1-1-2	Mixture	RIL	166	Penetrated root thickness(Fall)	7.1
D22		Drought tolerance	7	30127519	30127996	d)Co-segregated	2.3	Bala	Azucena	RFLP	F2	178	rate of stomatal closure upon excision based on visual assessment of a plot of stomatal resistance vs. time	6.1
D23		Drought tolerance	8	522421	2114959	C)Interval	2.7	Zhenshan 97	IRAT109	SSR	RIL	180	relative spikelet fertility (RSF)	15.45
C13	qCTB8	Cold tolerance	8	2954625	3045863	A)Physical		Hokkai-PL9	Hokkai287	SSR	F2	288	mean seed fertility of F7 lines	26.6
D24	QHd8	Drought tolerance	8	6762708	6762895	d)Co-segregated		Teqing	Lemont	SSR	B2F5-B4F3	254	heading date difference between irrigated and water-stress conditions
D24		Drought tolerance	8	6762708	12383755	C)Interval	4.5	Zhenshan 97	IRAT109	SSR	RIL	180	delay in flowering time by drought (DFT)	10.38
D25		Drought tolerance	8	17528232	25684949	C)Interval	4.7	Moroberekan	C039	RFLP	RIL	52	osmotic adjustment at 70 % RWC	32
C14	qCTS8-2a	Cold tolerance	8	20740779	21233221	C)Interval	5.29	M-202	IR50	SSR	RIL	191	Cold-induced wilting tolerance	12.7
C14	qCTS8-2b	Cold tolerance	8	20740779	21233221	C)Interval	4.41	M-202	IR50	SSR	RIL	191	Cold-induced necrosis tolerance	12.1
D26	brt9.1	Drought tolerance	9	1159676	1164723	C)Interval	7.74	CT9993-5-10-1-M	IR62266-42-6-2	RFLP	DHL	154	Basal root thickness	20.7
C15	clr9	Cold tolerance	9	2658483	16317550	C)Interval	3.3	Milyang 23	Hapcheonaengmi 3	SSR	RIL	80	ratio of culm length reduction	11.5
D27		Drought tolerance	9	6582100	12413787	C)Interval	5.9	Bala	Azucena	Mixture	RIL	205	relative water content	25.6
D27	rdw9	Drought tolerance	9	12410287	18491736	C)Interval	3.77	IRAT109	Yuefu	Mixture	DHL	116	root dry weight	18.5
D27	mrl9a	Drought tolerance	9	18297411	20828859	C)Interval	9.48	IRAT109	Yuefu	SSR	RIL	120	maximum root length
C16	cisc(t)	Cold tolerance	9	18374393	19465043	B)Fine		Lemont	Dular	SSR	F2	100	cold tolerance at seedling stage
D27		Drought tolerance	9	19559036	19562133	d)Co-segregated		IR20	63-83	Mixture	F2	79	ABA accumulation
D27		Drought tolerance	9	20078749	20828859	C)Interval	3.63	IR64	Azucena	Mixture	DHL	90	maximum root length (non stress)	12.9
D27		Drought tolerance	9	20078749	21314308	C)Interval	9.39	IR64	Azucena	RFLP	DHL	135	leaf rolling	18
D27		Drought tolerance	9	20600863	21314308	C)Interval	2.99	IR1552	Azucena	RFLP	RIL	96	Seminal root length	13.4
D27	dhs9.1	Drought tolerance	9	20828464	21314308	C)Interval	4.48	CT9993-5-10-1-M	IR62266-42-6-2	Mixture	DHL	154	Days to heading-stress	23.8
D27	rwc9.1	Drought tolerance	9	21313734	22021406	C)Interval	8.59	CT9993-5-10-1-M	IR62266-42-6-2	Mixture	DHL	154	Relative water content	58.8
D27	dhc9.1	Drought tolerance	9	21313734	22021406	C)Interval	3.6	CT9993-5-10-1-M	IR62266-42-6-2	Mixture	DHL	154	Days to heading-control	19.5
D28	trdw10.1	Drought tolerance	10	9125266	12043918	C)Interval	6.88	CT9993-5-10-1-M	IR62266-42-6-2	RFLP	DHL	154	Total root dry weight	20.7
D29		Drought tolerance	10	13330314	19551633	C)Interval	2.06	IR58821-23-B-1-2-1	IR52561-UBN-1-1-2	Mixture	RIL	166	Root penetration index(Sum.)	9.6
D29		Drought tolerance	10	15737354	17165630	C)Interval	4.5	Zhenshan 97	IRAT109	SSR	RIL	180	drought respond index (DRI)	15.49
D30		Drought tolerance	10	21384897	21932522	C)Interval	6.8	IR62266-42-6-2	IR60080-46A	RFLP	BC3F3	150	osmotic adjustment	25
D30	ste10.2	Drought tolerance	10	21474732	21503768	C)Interval	6.22	Caiapo	O. rufipogon (IRGC 105491)	Mixture	BC1F1	224	Percent sterility
D31	QHd10b	Drought tolerance	10	22769959	22770151	d)Co-segregated		Teqing	Lemont	SSR	B2F5-B4F3	254	heading date
D31		Drought tolerance	10	22769959	22957121	C)Interval	3.7	Zhenshan 97	IRAT109	SSR	RIL	180	relative yield (RY)	32.06
D32	QGy11a	Drought tolerance	11	2827521	2827670	d)Co-segregated		Teqing	Lemont	SSR	B2F5-B4F3	254	grain yield
D32	QGy11a	Drought tolerance	11	2827521	2827670	d)Co-segregated		Teqing	Lemont	SSR	B2F5-B4F3	254	grain yield difference between irrigated and water-stress conditions
C17	fer11	Cold tolerance	11	4830321	8107623	C)Interval	2.7	Milyang 23	Hapcheonaengmi 3	SSR	RIL	80	spikelet fertility	12.9
C17	dc11	Cold tolerance	11	4830321	6171879	C)Interval	2.9	Milyang 23	Hapcheonaengmi 3	SSR	RIL	80	discoloration	17.8
D33	gpl11.1	Drought tolerance	11	17246592	23651853	C)Interval	3.66	Caiapo	O. rufipogon (IRGC 105491)	RFLP	BC1F1	224	Grains per plant
D33	gw11.1	Drought tolerance	11	17246592	23651853	C)Interval	7.19	Caiapo	O. rufipogon (IRGC 105491)	RFLP	BC1F1	224	1000-grain weight
D33	yld11.1	Drought tolerance	11	17246592	23651853	C)Interval	4.96	Caiapo	O. rufipogon (IRGC 105491)	RFLP	BC1F1	224	Yield per plant
D34		Drought tolerance	11	23732960	23734930	C)Interval		Bala	Azucena	RFLP	RIL	205	No. of penetrated root	6.9
D34		Drought tolerance	11	23732960	23734930	C)Interval		Bala	Azucena	RFLP	RIL	205	Ratio penetrated: total root	7.4
C17	qLT12	Cold tolerance	12	3185432	3185629	C)Interval	6.8	A58	W107 (o. rufipogon)	SSR	RIL	89	low-temperature tolerance	27
D35	rv12-2	Drought tolerance	12	3581725	8828505	C)Interval	5.67	IRAT109	Yuefu	SSR	RIL	120	root volume
C17	qCTS12	Cold tolerance	12	5645531	5804408	A)Physical		M-202	IR50	SSR	RIL	1954	tolerance to low temperature stress
D35		Drought tolerance	12	5758920	5758733	d)Co-segregated		Co39	Moroberekan	RFLP	RIL	203	Root thickness	15
D35		Drought tolerance	12	5758920	5758733	d)Co-segregated		Co39	Moroberekan	RFLP	RIL	217	Root/shoot ratio	15
D36	qtl12.1	Drought tolerance	12	9895474	17758636	C)Interval	22	Way Rarem	Vandana	SSR	F3	436	Harvest index	26
D36	qtl12.1	Drought tolerance	12	9895474	17758636	C)Interval	12.9	Way Rarem	Vandana	SSR	F3	436	Panicle number m-2	9
D36	qtl12.1	Drought tolerance	12	9895474	17758636	C)Interval	19	Way Rarem	Vandana	SSR	F3	436	Flowering delay	16
D36	qtl12.1	Drought tolerance	12	14257182	17546401	C)Interval	34	Way Rarem	Vandana	SSR	F3	436	Grain yield	33
D36	qtl12.1	Drought tolerance	12	14257182	17758636	C)Interval	23	Way Rarem	Vandana	SSR	F3	436	Biomass yield	18
D36	qtl12.1	Drought tolerance	12	14257182	17758636	C)Interval	9.8	Way Rarem	Vandana	SSR	F3	436	Plant heigh at maturity	5
D36	qtl12.1	Drought tolerance	12	14257182	17546401	C)Interval	39	Way Rarem	Vandana	SSR	F3	436	Droughtresponse index	37
D37	prdw12.1	Drought tolerance	12	18152227	18160498	C)Interval	4.13	CT9993-5-10-1-M	IR62266-42-6-2	RFLP	DHL	154	Penetrated root dry weight	12.7
D37	prt12.1	Drought tolerance	12	18152227	18160498	C)Interval	4.62	CT9993-5-10-1-M	IR62266-42-6-2	RFLP	DHL	154	Penetrated root thichness	14.5
D38	qDRS12-1	Drought tolerance	12	26277931	27748876	C)Interval	2.03	IR64	Azucena	RFLP	DHL	64	Drought score	16.1
D38		Drought tolerance	12	27748377	27748876	d)Co-segregated		Co39	Moroberekan	RFLP	RIL	229	Deep root weight	14
