# Supplementary material for: A Meta-Analysis of Comparative Transcriptomic Data Reveals a Set of Key Genes Involved in the Tolerance to Abiotic Stresses in Rice
Source: Int J Mol Sci. 2019 Nov 12;20(22):5662. doi: 10.3390/ijms20225662 (PMC6888222; doi:10.3390/ijms20225662)
Supplement: Supplementary file 1 [file ijms-20-05662-s001.zip › Table_S2.xlsx]

## Sheet: Table_S2
ChSus								ChTol								OsSus								OsTol								SaSus								SaTol
Gene ID	ChSusC1	ChSusC2	ChSusC3	ChSusT1	ChSusT2	ChSusT3		Gene ID	ChTolC1	ChTolC2	ChTolC3	ChTolT1	ChTolT2	ChTolT3		Gene ID	OsSusC1	OsSusC2	OsSusC3	OsSusT1	OsSusT2	OsSusT3		Gene ID	OsTolC1	OsTolC2	OsTolC3	OsTolT1	OsTolT2	OsTolT3		Gene ID	SaSusC1	SaSusC2	SaSusC3	SaSusT1	SaSusT2	SaSusT3		Gene ID	SaTolC1	SaTolC2	SaTolC3	SaTolT1	SaTolT2	SaTolT3
Os01g0100100	71.0509	62.057	74.9127	30.4381	28.6946	34.1325		Os01g0100100	62.9449	74.0594	71.3711	32.4671	34.3727	33.2744		Os01g0100100	58.682	62.9396	56.5811	20.7321	23.8185	26.5631		Os01g0100100	54.5769	58.9522	54.5193	39.1029	36.0829	45.3609		Os01g0100100	65.8499	55.8812	63.3086	61.5476	66.8401	67.7324		Os01g0100100	58.3957	54.1934	57.7525	63.0975	70.54	41.9096
Os01g0100400	6.69508	5.59869	5.98761	3.04381	2.30978	0.662766		Os01g0100400	9.22569	10.1767	6.64391	2.90132	1.8016	1.85315		Os01g0100400	2.10384	2.38107	1.94867	0.712666	0.63347	1.08698		Os01g0100400	3.02823	2.45904	2.85577	1.85079	1.27727	2.37907		Os01g0100400	4.57384	5.43671	5.51094	5.68132	5.46358	7.52582		Os01g0100400	5.39793	4.83119	5.10685	5.73613	8.94582	5.73805
Os01g0100500	47.9035	43.3751	42.6336	34.6365	29.6274	28.3569		Os01g0100500	46.07	49.3234	46.7519	36.75	38.2604	35.7453		Os01g0100500	40.6491	44.6054	41.3397	50.7289	52.9581	51.6315		Os01g0100500	45.3546	47.7571	43.1611	55.6025	57.1046	55.2736		Os01g0100500	50.1105	40.6033	41.7353	65.8086	51.7266	54.1175		Os01g0100500	43.7355	40.8201	43.9339	48.3286	60.201	26.2933
Os01g0100600	22.265	23.6913	19.8987	15.2715	14.0363	13.9654		Os01g0100600	21.0789	19.9076	21.4806	16.7171	15.4085	16.3901		Os01g0100600	17.8826	19.8423	18.8604	8.87593	12.1626	12.2285		Os01g0100600	18.1694	22.649	18.4327	16.3815	18.0414	18.4774		Os01g0100600	28.2502	25.876	23.3879	25.9802	28.9499	28.6666		Os01g0100600	25.1494	20.6551	20.6527	19.7138	25.6642	14.5993
Os01g0100700	46.1908	50.7418	44.1643	18.4203	21.8985	22.5814		Os01g0100700	46.0117	41.0038	43.2873	22.5658	18.7272	19.9729		Os01g0100700	31.4824	22.5408	33.8234	18.7237	21.4113	19.5656		Os01g0100700	18.6511	21.9372	15.0577	20.2012	22.3522	24.5044		Os01g0100700	39.3485	44.8013	43.3483	30.5371	35.2649	34.7556		Os01g0100700	33.6757	34.9386	21.0282	22.0215	27.864	35.4452
Os01g0100800	28.8044	26.4022	32.6392	16.0063	16.9236	15.1016		Os01g0100800	29.4872	30.4929	27.2686	15.5658	16.4989	13.9604		Os01g0100800	23.8936	20.3185	20.8786	21.5096	18.4973	19.4977		Os01g0100800	24.5011	26.1435	22.4568	27.3681	25.2793	28.1523		Os01g0100800	22.8692	20.3017	19.1539	24.619	24.2668	23.2616		Os01g0100800	18.7087	18.6246	18.3997	23.8676	24.491	20.41
Os01g0100900	128.193	114.331	117.186	122.067	105.983	105.333		Os01g0100900	137.509	142.77	135.935	151.191	145.977	124.573		Os01g0100900	123.3	145.642	128.473	366.634	411.249	347.562		Os01g0100900	109.773	140.683	108.584	439.977	454.389	402.697		Os01g0100900	109.974	90.1531	86.2261	164.64	190.09	158.042		Os01g0100900	86.2441	82.7604	101.161	113.8	126.195	78.2263
Os01g0101150	5.24188	4.71468	3.87169	4.30332	4.08653	4.97075		Os01g0101150	5.54709	6.09114	5.29882	4.69737	3.50839	3.5004		Os01g0101150	1.12706	0.714321	1.67029	0.583091	1.01355	0.951107		Os01g0101150	0.550587	1.03538	1.03846	1.02384	1.11761	1.18953		Os01g0101150	6.2554	6.12491	5.30932	5.7405	3.97351	6.63641		Os01g0101150	2.33092	2.31057	2.10282	3.49443	3.95963	0.871603
Os01g0101200	82.7283	117.749	105.931	33.0096	28.5613	34.8426		Os01g0101200	104.11	85.7589	112.987	30.6711	34.2305	22.3614		Os01g0101200	201.442	182.311	238.434	3.43376	4.49763	11.3454		Os01g0101200	174.261	146.378	184.522	10.5928	13.7839	31.5623		Os01g0101200	114.077	148.993	144.629	85.8707	100.615	77.3792		Os01g0101200	169.667	154.738	186.926	197.666	148.706	192.116
Os01g0101300	2.49119	3.06454	1.57569	1.46943	2.26536	2.225		Os01g0101300	2.68596	1.85706	2.69017	2.94737	4.0299	4.69465		Os01g0101300	2.47952	2.14296	2.92301	0.712666	1.64702	1.83428		Os01g0101300	2.9594	3.17087	2.98558	1.85079	2.12878	2.29976		Os01g0101300	1.81608	2.33985	2.75547	3.66918	2.48344	1.71041		Os01g0101300	1.16546	3.29081	3.52973	2.6373	2.12647	1.81584
Os01g0101600	117.761	113.977	119.077	107.688	97.5882	97.0953		Os01g0101600	137.801	133.411	129.128	105.691	101.601	83.9684		Os01g0101600	116.913	131.832	108.778	50.7937	61.9533	61.822		Os01g0101600	138.954	139.13	150.577	89.1924	90.154	107.613		Os01g0101600	137.014	123.874	124.467	138.541	117.786	142.033		Os01g0101600	124.888	136.954	149.826	155.931	160.218	58.3974
Os01g0101700	13.0269	9.54724	6.48283	20.0997	15.1468	19.1729		Os01g0101700	7.24041	7.83678	7.70368	13.5855	16.167	21.4142		Os01g0101700	75.7381	70.1622	83.8625	10.5604	13.1762	27.9218		Os01g0101700	69.718	69.7591	65.0337	23.8634	30.6013	39.5718		Os01g0101700	27.8466	31.588	37.8373	41.4263	36.755	44.0603		Os01g0101700	25.0881	32.418	32.6688	35.7355	33.5102	54.4025
Os01g0102300	137.794	146.037	108.317	83.5474	75.8673	87.3431		Os01g0102300	130.269	137.756	140.541	76.033	79.9343	75.9381		Os01g0102300	21.5643	20.7153	22.4793	1.94364	3.2307	6.86156		Os01g0102300	31.6587	29.3143	29.9207	8.58453	10.6439	20.6186		Os01g0102000	1.74882	0.412915	1.0081	1.36115	0.212867	0.4105		Os01g0102000	2.1469	1.75043	0.826108	0.857123	0.879917	0.581068
Os01g0102500	13.1307	12.4939	15.3967	69.3779	68.8048	63.8149		Os01g0102500	16.4077	14.745	14.1438	55.2632	56.229	58.7243		Os01g0102500	11.9468	12.4609	12.1096	55.1992	43.3293	43.2074		Os01g0102400	1.23882	0.647115	0.713943	0.905707	0.798294	1.26884		Os01g0102300	53.4736	50.6509	54.5045	61.9618	64.3567	57.812		Os01g0102300	58.7638	59.3746	57.4521	78.1301	62.6208	70.7451
Os01g0102600	230.591	243.867	248.508	144.371	164.838	171.988		Os01g0102600	209.797	238.817	216.518	132.724	128.672	123.832		Os01g0102600	130.964	125.641	120.331	15.2251	8.10841	13.3834		Os01g0102500	12.1817	16.372	12.7212	36.8977	38.9567	35.5274		Os01g0102400	1.00894	1.23874	0.940892	1.83459	1.63198	2.39458		Os01g0102400	0.552061	1.33033	0.600806	2.70324	2.19979	2.97798
Os01g0102700	58.4911	52.7455	62.3522	66.0192	73.3799	65.4245		Os01g0102700	66.2731	58.7944	55.4339	72.579	71.9694	78.9443		Os01g0102700	38.921	33.8906	38.2775	49.1092	49.1572	47.2836		Os01g0102600	145.699	112.728	134.87	12.0498	12.8791	31.0072		Os01g0102500	21.793	19.2005	17.4737	27.1638	17.526	17.3778		Os01g0102500	15.519	16.4541	15.3956	17.2084	15.6185	13.873
Os01g0102800	27.8183	24.4574	29.4429	31.6976	29.0055	26.1793		Os01g0102800	19.6776	19.5734	20.7877	22.5658	22.3304	15.5253		Os01g0102800	15.1025	17.6199	14.2671	20.8617	20.3977	18.3428		Os01g0102700	32.2093	41.286	29.7909	51.7434	50.0264	45.9953		Os01g0102600	193.043	221.322	220.841	112.028	131.835	134.781		Os01g0102600	231.497	208.931	183.922	151.315	148.193	201.703
Os01g0102850	4.98238	3.71281	5.62746	16.4261	13.3256	11.0303		Os01g0102850	4.43767	4.41979	3.74994	19.2961	15.9774	16.5136		Os01g0102850	1.57788	2.38107	1.5311	1.03661	1.71037	1.01904		Os01g0102800	23.6064	22.5843	22.7164	27.6044	25.6518	26.8041		Os01g0102700	42.5771	42.9432	40.1895	47.4627	63.4343	53.6386		Os01g0102700	38.8283	31.5778	31.0166	35.9992	51.1818	57.8163
Os01g0102900	3091.88	3655.35	2986.29	886.326	887.799	986.528		Os01g0102900	3188.23	3230.42	3720.88	1039.69	1065.17	1105.96		Os01g0102900	250.056	289.221	264.115	164.691	186.24	196.947		Os01g0102850	2.27117	2.45904	1.49279	1.41763	1.96912	2.06186		Os01g0102800	16.4793	18.8565	17.0705	21.1866	23.7701	23.8774		Os01g0102800	15.151	14.3535	17.9491	21.2303	22.3646	14.4541
Os01g0103000	2.23169	1.70907	2.296	1.31199	0.621864	0.99415		Os01g0103000	3.38664	2.5256	2.81245	0.921054	0.805981	0.494174		Os01g0103000	0.901644	1.66675	1.60069	0.777454	0.823511	0.883171		Os01g0102900	302.892	401.988	292.262	225.363	196.274	264.869		Os01g0102850	3.76669	4.61088	3.0243	4.43853	4.18638	3.6945		Os01g0102850	4.60051	3.50086	5.10685	3.62629	3.66632	4.28538
Os01g0103100	0.986097	0.707203	0.810354	1.94174	1.51024	1.27819		Os01g0103100	1.57654	1.29994	1.019	1.33553	1.23268	1.07071		Os01g0103400	1.57788	1.42864	1.5311	2.33236	1.77372	3.73649		Os01g0103000	1.10117	1.16481	0.908655	1.06322	1.01117	1.90325		Os01g0102900	924.858	970.213	958.097	733.422	1018.28	938.607		Os01g0102900	1550.68	1305.4	1509	1129.82	1172.49	1654.3
Os01g0103400	8.20017	7.36669	8.19358	3.30621	2.79839	2.41436		Os01g0103400	3.21147	2.7113	3.95374	1.15132	2.32312	2.10024		Os01g0103600	39.5221	39.1289	38.2079	36.0868	40.4154	42.4601		Os01g0103100	0.963527	0.970673	0.389424	1.81141	1.01117	1.74465		Os01g0103000	3.09407	3.85387	2.0162	3.0182	2.12867	3.284		Os01g0103000	2.51494	2.59064	2.47832	2.37357	5.49948	4.14011
Os01g0103600	55.9999	53.6885	60.0112	57.7799	53.5691	56.0984		Os01g0103600	61.8939	57.1231	57.3088	57.4277	55.8023	50.9823		Os01g0103700	6.61206	6.19078	5.56763	3.04503	2.59723	2.2419		Os01g0103400	1.10117	2.65317	1.42789	3.58345	3.35283	4.99604		Os01g0103600	44.864	39.1581	40.5256	49.4748	67.1239	57.3331		Os01g0103400	2.7603	2.31057	2.62853	2.43951	2.63975	2.39691
Os01g0103700	14.4801	15.4995	14.0011	26.1873	22.6092	26.3213		Os01g0103700	14.7144	14.8936	14.5514	27.3553	25.8388	18.6963		Os01g0103800	23.593	23.8901	25.124	18.2054	24.7053	26.8348		Os01g0103600	32.7599	44.7157	34.9832	51.5465	48.483	49.9604		Os01g0103700	8.9459	8.87767	7.72876	7.75263	8.58562	9.09941		Os01g0103600	38.7056	31.2977	38.8271	33.9553	49.3487	52.2962
Os01g0103800	32.9045	35.6548	33.2245	13.4872	11.5489	10.1782		Os01g0103800	35.7933	38.5525	35.2168	11.6053	17.2575	15.7312		Os01g0103900	0.300548	0.634952	0.417573	3.10982	5.19445	2.58158		Os01g0103700	5.71234	6.53587	5.90626	5.04046	5.26874	5.23395		Os01g0103800	28.3175	23.605	28.63	33.2594	29.3046	32.84		Os01g0103700	5.64329	7.07174	6.08316	8.3075	10.559	5.30225
Os01g0103900	0.622798	1.2376	0.900393	1.20703	1.02163	1.7516		Os01g0103900	0.525514	0.519976	0.896724	1.01316	0.75857	1.27662		Os01g0104000	26.6736	27.1442	25.124	27.3405	29.8998	30.3675		Os01g0103800	23.6064	29.3143	23.2356	28.5495	28.2064	36.1618		Os01g0104000	23.8782	21.1963	23.8583	34.1471	30.7237	30.0349		Os01g0103800	23.3706	23.1057	23.4314	30.1312	31.7503	21.3543
Os01g0104000	32.4374	30.174	30.0731	19.4699	18.4782	17.516		Os01g0104000	35.9101	32.0528	31.6707	19.3882	27.2137	24.544		Os01g0104100	87.6849	92.3855	77.8077	71.5906	78.9303	72.5559		Os01g0103900	0.82588	0.323558	0.389424	3.8591	4.57688	2.06186		Os01g0104100	102.575	103.573	115.931	104.749	102.531	106.525		Os01g0104000	26.3149	19.8849	25.5342	26.6368	31.3837	23.3154
Os01g0104100	140.337	138.671	129.206	90.2123	95.1451	89.5682		Os01g0104100	125.715	143.476	131.492	83.4474	100.605	96.158		Os01g0104200	0.300548	0	0	5.96048	13.873	7.60886		Os01g0104000	25.9464	28.1495	25.1827	33.2355	34.6992	34.7344		Os01g0104400	311.425	301.566	352.297	287.084	284.035	232.001		Os01g0104100	110.044	105.656	113.477	122.437	112.776	101.76
Os01g0104400	293.909	334.978	227.619	116.872	117.932	109.167		Os01g0104400	285.996	316.294	302.481	106.059	156.265	163.119		Os01g0104400	247.051	220.805	239.339	254.033	379.638	458.026		Os01g0104100	93.118	83.2838	91.839	84.4276	87.8655	87.5496		Os01g0104600	65.9844	60.5609	60.1499	44.8587	47.7531	55.0754		Os01g0104400	271.675	319.909	264.58	261.95	232.298	280.293
Os01g0104600	56.1037	49.0327	54.2937	83.0751	71.5587	81.2836		Os01g0104600	50.2158	44.6808	45.4068	58.1185	65.806	65.2722		Os01g0104600	57.7052	68.4161	51.083	24.6842	23.375	22.1472		Os01g0104200	0.550587	0.194135	0.32452	4.76481	5.80093	3.40999		Os01g0104800	42.4426	32.7579	39.1142	41.8405	44.0634	46.3864		Os01g0104600	57.7823	55.5937	60.381	52.4823	56.2414	31.5956
Os01g0104800	37.0046	33.2385	36.9611	15.7963	14.3029	17.8474		Os01g0104800	36.6108	34.6527	33.2603	18.8355	15.9774	16.1018		Os01g0104800	30.13	25.3981	30.97	19.9547	15.52	21.6717		Os01g0104400	240.951	242.798	247.089	322.432	389.461	371.848		Os01g0104900	6.05362	3.50978	2.95709	8.40361	4.82498	5.33649		Os01g0104800	28.0324	26.1164	20.878	26.9005	34.6834	24.1143
Os01g0104900	2.02409	2.18054	1.80079	0.472316	0.399769	0.0473405		Os01g0104900	3.79538	1.74563	2.24181	0.736843	1.42232	0.905986		Os01g0104900	3.90713	2.61918	4.24532	0.777454	2.47053	2.4457		Os01g0104600	62.3539	53.3223	60.5554	35.0075	31.8785	41.3958		Os01g0105400	22.7347	15.622	17.3393	23.7905	20.0095	19.8408		Os01g0104900	8.03555	8.122	5.48235	10.2855	13.8587	7.19072
Os01g0105300	0.1038	0.235734	0.495216	1.41695	1.82117	1.23085		Os01g0105400	27.9106	25.5902	28.3691	25.8356	26.2655	24.2557		Os01g0105400	11.7965	14.6039	15.7286	4.59994	7.34825	7.81267		Os01g0104800	19.3394	21.0313	16.875	25.6748	23.7359	31.3244		Os01g0105800	4.77563	3.85387	5.84697	16.5705	13.0558	13.0676		Os01g0105400	19.0154	14.8437	12.692	17.4062	19.7248	14.0909
Os01g0105400	25.8461	27.1094	28.6775	20.0472	20.4771	21.3032		Os01g0105800	5.72226	4.90263	4.48362	3.82237	3.88767	2.63559		Os01g0105700	0.375685	0.555583	0.487168	1.23097	1.58367	0.679362		Os01g0104900	3.2347	2.39433	3.18029	2.2052	3.13996	2.61697		Os01g0105900	81.3875	72.3978	67.4082	108.182	101.821	99.683		Os01g0105800	3.74174	3.43085	3.37953	8.57123	8.43254	10.0961
Os01g0105800	5.39758	5.77549	4.18683	3.72605	3.46467	3.17181		Os01g0105900	129.568	118.592	101.9	100.625	110.562	70.9963		Os01g0105800	5.56014	6.19078	4.94128	8.68157	16.3435	14.1307		Os01g0105400	13.6958	14.1718	11.4231	9.9234	9.63274	13.2435		Os01g0106200	22.5329	22.2974	23.0519	32.1349	36.755	35.303		Os01g0105900	65.7566	58.9545	67.3654	110.107	114.096	118.756
Os01g0105900	90.3576	88.1646	104.266	98.3991	79.1988	64.3357		Os01g0106200	43.1505	42.4523	35.7874	39.0987	38.2604	42.499		Os01g0105900	64.0919	74.4481	60.1305	245.935	182.566	232.002		Os01g0105700	0.41294	0.647115	0	1.22074	1.70303	1.26884		Os01g0106300	12.8471	2.8904	7.93038	4.67525	7.23747	7.04691		Os01g0106200	17.3592	19.8149	20.2021	24.1313	21.118	38.06
Os01g0106200	41.987	40.2516	36.4209	33.9018	33.936	30.9607		Os01g0106300	52.2594	40.521	28.043	12.25	19.8176	5.43591		Os01g0106200	22.3157	22.6202	26.2375	39.5854	36.9313	44.2265		Os01g0105800	2.89058	4.33567	4.15385	15.5545	19.3719	19.0325		Os01g0106400	7.73518	5.43671	7.19111	3.55082	5.96027	6.77324		Os01g0106300	45.3303	37.3892	42.5821	21.0984	20.3847	15.7615
Os01g0106300	15.2585	32.8849	27.7321	20.572	23.9862	9.89416		Os01g0106400	20.4367	13.8165	12.6357	4.51316	13.275	2.14142		Os01g0106300	6.6872	3.73034	4.03654	0.259151	0.063347	0.135872		Os01g0105900	63.5928	75.9714	62.827	278.603	211.175	312.292		Os01g0106500	7.73518	8.39594	9.1401	10.0607	9.15326	8.96257		Os01g0106400	20.917	20.165	22.9808	11.3404	12.6121	9.2971
Os01g0106400	13.5978	18.8587	10.8497	11.5455	13.1924	6.39096		Os01g0106500	9.10891	8.09677	9.49712	5.80264	4.97812	6.95962		Os01g0106400	8.03966	6.82574	8.83862	0.583091	1.26694	2.17396		Os01g0106200	21.6105	24.7198	21.4183	30.0852	34.167	33.2276		Os01g0106600	2.55597	2.47749	2.62106	5.7405	5.46358	4.03658		Os01g0106500	6.37937	4.83119	6.53376	6.39546	8.65252	7.55389
Os01g0106500	9.60147	9.6651	8.19358	4.19836	4.08653	6.24894		Os01g0106600	2.56918	2.19133	3.3831	4.23685	6.35303	7.41261		Os01g0106500	5.485	5.07962	6.82035	2.33236	1.96376	2.64951		Os01g0106300	14.3841	3.49442	9.28126	0.0787571	0.212878	0.237907		Os01g0106700	65.7154	53.0596	55.0422	65.8086	55.0615	86.3417		Os01g0106600	1.8402	2.31057	3.15423	3.36256	3.44634	4.72118
Os01g0106600	2.64689	3.06454	1.21553	6.29754	5.24142	3.83458		Os01g0106700	158.705	157.256	165.935	97.2172	88.4209	68.1137		Os01g0106600	3.30603	1.58738	2.01827	3.75769	5.1311	5.63871		Os01g0106400	12.9388	31.6439	12.7212	1.69328	2.28844	3.33069		Os01g0106800	23.7436	27.6653	23.9255	30.4187	40.9413	32.9768		Os01g0106700	55.1447	51.9528	61.6577	76.4818	88.7983	19.4658
Os01g0106700	177.445	139.26	167.473	94.9354	85.906	84.6447		Os01g0106800	47.8802	46.5007	44.7139	27.6777	32.2866	30.4329		Os01g0106700	62.6643	75.8768	61.3832	63.1034	64.3605	56.3191		Os01g0106500	3.30352	5.50048	4.9976	3.78034	4.36401	6.50278		Os01g0106900	440.434	436.245	420.646	394.2	399.551	416.178		Os01g0106800	24.536	19.6048	21.4037	26.9005	25.8109	51.2067
Os01g0106800	40.2224	40.8999	40.6978	26.9745	28.739	28.7357		Os01g0106900	295.748	335.496	294.37	370.954	380.802	395.216		Os01g0106800	24.7201	23.652	26.5855	29.932	28.4428	30.2316		Os01g0106600	2.33999	1.94135	2.20673	3.58345	4.25757	2.85488		Os01g0107000	83.6744	79.2797	80.3119	66.8738	74.3614	68.2798		Os01g0106900	430.301	433.267	450.379	465.418	540.196	371.884
Os01g0106900	320.481	287.36	275.295	393.491	386.266	365.374		Os01g0107000	75.3237	77.9964	76.8737	47.3882	53.574	38.3397		Os01g0106900	497.182	472.484	419.521	220.797	184.213	167.395		Os01g0106700	51.411	59.5346	56.1419	78.5208	72.7512	87.0738		Os01g0107400	1.41251	1.51402	0.806479	1.24279	0.993378	1.2315		Os01g0107000	82.5024	72.7479	81.7096	78.5257	89.7515	78.5895
Os01g0107000	70.0129	75.0224	79.4147	46.6543	45.7514	47.3405		Os01g0107400	7.41558	7.3168	7.74444	5.89474	10.2881	5.4771		Os01g0107000	61.9881	62.0666	51.2918	79.1707	65.9442	61.6861		Os01g0106800	20.0964	25.5611	20.5745	25.5567	30.8141	33.6241		Os01g0107900	239.118	247.267	263.181	229.916	209.532	213.939		Os01g0107400	1.34948	1.40034	0.826108	1.71425	1.75983	1.74321
Os01g0107400	6.38368	7.18989	5.98761	14.6418	13.3256	9.37341		Os01g0107900	221.008	235.586	254.914	216.309	202.254	176.955		Os01g0107400	0.375685	0.238107	0.278382	1.10139	1.01355	0.679362		Os01g0106900	530.628	518.145	495.671	169.8	164.555	218.081		Os01g0108000	46.7474	34.5472	32.3936	64.2699	52.72	58.2909		Os01g0107900	195.859	198.289	187.451	244.148	217.193	193.714
Os01g0107900	258.928	267.499	301.677	243.767	245.059	258.668		Os01g0108000	45.0774	46.3893	45.5699	41.2632	36.9803	31.2977		Os01g0107900	205.725	205.169	193.058	360.156	410.488	330.102		Os01g0107000	56.0222	62.9643	58.5433	69.1487	68.9726	73.0373		Os01g0108200	65.3791	54.023	55.0422	56.4581	58.2545	65.8168		Os01g0108000	36.9881	34.0284	36.5741	50.1747	44.3625	19.3932
Os01g0108000	46.6579	45.261	46.6404	36.5782	33.0032	37.4936		Os01g0108200	74.623	71.4224	67.8657	62.6777	58.0306	50.1998		Os01g0108000	34.0371	44.6054	37.5119	142.728	141.454	100.206		Os01g0107400	0.41294	0.647115	0.454327	1.29949	0.957952	1.42744		Os01g0108400	21.4567	18.5124	21.7749	17.1623	53.5005	15.6674		Os01g0108200	61.4627	53.2131	57.0015	62.3063	75.0129	45.396
Os01g0108200	67.3141	62.4106	70.1406	49.6981	45.9735	49.8968		Os01g0108400	7.53237	3.08271	5.70643	0.69079	0.331875	0.205906		Os01g0108200	51.3186	58.7331	49.9695	44.5092	45.5465	39.2671		Os01g0107900	192.912	182.422	203.214	336.096	356.624	300.635		Os01g0108500	2.82502	4.47325	3.0915	2.24885	12.3463	1.642		Os01g0108400	11.0412	10.9927	22.38	12.7909	11.2923	16.5605
Os01g0108400	5.03428	5.59869	7.24816	0.629754	0.444188	1.23085		Os01g0108600	83.8487	83.9018	81.5204	54.0658	43.9023	41.6342		Os01g0108400	53.2722	40.0814	73.632	1.68448	2.53388	5.09522		Os01g0108000	36.2699	41.5448	40.0457	136.959	135.657	104.838		Os01g0108600	66.9261	65.1717	55.2438	61.4292	65.5629	53.8439		Os01g0108500	0.18402	0.700172	2.92893	1.84611	0.953244	2.54217
Os01g0108600	83.2992	79.855	74.4175	46.6018	47.084	41.8963		Os01g0108800	4.72962	5.60831	3.95374	8.84211	7.87017	7.61852		Os01g0108500	16.2296	12.1435	22.6881	0.647878	1.26694	2.51364		Os01g0108200	51.1357	51.0574	53.8053	63.5964	51.7827	63.9176		Os01g0108800	3.56491	3.64742	3.69636	5.14869	2.69631	4.105		Os01g0108600	68.7622	50.9726	53.0211	55.779	57.5612	76.701
Os01g0108800	2.02409	2.59308	2.25098	6.87482	4.08653	4.40266		Os01g0109000	13.4298	14.8565	14.103	11.329	13.0853	12.5191		Os01g0108600	35.8404	28.7316	32.7099	16.4561	16.0268	14.5384		Os01g0108400	52.994	137.188	44.1347	47.2936	49.6006	118.319		Os01g0109000	8.4078	8.87767	8.40082	13.9074	10.6433	10.1941		Os01g0108800	3.49638	5.18128	4.28074	4.81308	6.08609	5.88332
Os01g0109000	16.2965	18.1515	14.5413	11.598	9.10586	10.6989		Os01g0109700	362.254	373.157	348.174	470.935	476.524	380.638		Os01g0108800	2.47952	3.09539	1.73989	0.259151	0.190041	0.0679362		Os01g0108500	15.4853	39.0211	13.4351	19.9256	20.7024	62.728		Os01g0109700	316.671	252.704	272.052	441.308	368.898	442.04		Os01g0109000	7.85153	7.91195	9.31249	7.78004	7.4793	15.4709
Os01g0109700	380.114	333.387	365.199	467.33	435.66	464.978		Os01g0109750	17.1084	21.059	17.6084	21.875	22.9468	19.0257		Os01g0109000	12.6982	12.4609	13.0143	2.52673	3.29404	5.4349		Os01g0108600	40.9499	52.1575	41.4736	15.7514	12.5598	19.3497		Os01g0109750	12.8471	11.1487	11.5595	10.0015	12.1334	11.0151		Os01g0109700	233.031	232.457	264.505	361.31	394.423	112.582
Os01g0109750	16.7636	18.9766	17.4226	20.9393	22.5648	18.4154		Os01g0110100	1.2262	1.33708	1.42661	1.42763	1.56455	3.82985		Os01g0109700	341.423	390.734	311.161	731.973	599.769	484.793		Os01g0108800	4.40469	3.68856	4.67308	0.157514	0.266098	0.158604		Os01g0110100	1.54704	2.13339	2.55385	5.38541	4.89593	3.14716		Os01g0109750	13.7402	12.4631	11.0398	11.0107	13.6387	12.1298
Os01g0110100	1.60889	1.29654	1.12549	1.83678	1.6435	1.60958		Os01g0110200	5.60548	6.054	5.62491	1.75	2.08607	2.30615		Os01g0109750	12.0219	12.1435	10.5785	4.66472	4.1809	4.27998		Os01g0109000	11.7688	14.366	10.7091	4.9617	5.21552	8.64394		Os01g0110200	2.42145	2.47749	3.96519	3.61	1.70293	2.80508		Os01g0110100	1.04278	2.0305	2.40322	4.48341	4.10628	2.03374
Os01g0110200	3.01019	3.94855	1.75577	1.10207	2.17652	0.236702		Os01g0110400	88.7535	106.186	96.5201	101.316	112.648	103.2		Os01g0110100	6.01096	5.55583	6.19399	0.712666	0.760164	0.679362		Os01g0109700	328.563	345.366	328.609	646.557	595.527	572.165		Os01g0110400	47.7563	51.2015	49.3296	107.767	89.0492	80.5263		Os01g0110200	4.23246	4.061	4.28074	2.10984	2.56642	4.06748
Os01g0110400	82.7802	84.8643	74.3274	94.4106	92.2135	85.9703		Os01g0110500	5.66387	6.42541	5.50263	5.84869	6.11597	3.45922		Os01g0110200	1.12706	1.34927	1.11353	1.42533	2.47053	3.26094		Os01g0109750	11.8376	12.7482	12.7861	6.69435	7.92972	9.91278		Os01g0110500	4.77563	3.09686	2.82268	4.73443	3.54778	3.48925		Os01g0110400	49.5628	52.0228	51.0685	72.328	57.2679	49.8266
Os01g0110500	4.98238	4.36108	5.22228	4.30332	5.64119	4.40266		Os01g0110700	2.27723	2.89701	2.81245	1.05921	1.3275	1.11189		Os01g0110400	47.4866	61.6697	44.6107	257.467	279.487	253.606		Os01g0110100	8.32762	8.99491	8.82693	1.14198	1.11761	1.66535		Os01g0110700	2.75776	2.27103	2.62106	1.65705	1.9158	1.98408		Os01g0110500	3.61906	3.43085	3.45463	2.24171	4.17961	1.74321
Os01g0110700	6.74698	7.24883	5.80754	2.09918	2.26536	2.17766		Os01g0110800	3.44504	2.33989	2.97549	2.02632	4.64624	1.85315		Os01g0110500	0.75137	1.42864	0.835145	2.138	1.58367	1.97015		Os01g0110200	1.51411	1.22952	2.20673	2.28396	3.51249	1.58604		Os01g0110800	2.21966	1.4452	1.41134	1.06525	0.780511	0.684166		Os01g0110700	3.067	1.40034	4.13054	2.17577	2.71308	2.90534
Os01g0110800	2.75069	3.24135	1.75577	2.3091	1.95443	0.852128		Os01g0111100	67.2658	51.4405	65.95	15.0132	12.8009	9.05986		Os01g0110700	5.56014	3.17476	3.68856	0.777454	1.33029	0.747299		Os01g0110400	49.1399	48.7278	43.94	263.6	244.171	225.535		Os01g0111100	32.7568	57.1887	56.588	17.2215	11.211	20.2513		Os01g0110800	2.51494	2.10052	1.95262	3.29663	2.93306	3.26851
Os01g0111100	47.0212	64.8858	58.9307	14.6943	11.9931	14.2021		Os01g0111200	96.5778	89.8444	85.9225	86.1646	77.5638	65.1898		Os01g0111100	67.0222	60.3998	76.4854	0.712666	0.823511	0.679362		Os01g0110500	0.61941	1.1001	1.03846	1.06322	1.01117	0.793022		Os01g0111200	75.9393	73.1548	63.5774	77.6446	73.5099	76.3529		Os01g0111100	49.3174	59.5847	56.2504	35.6036	29.9905	63.7723
Os01g0111200	85.6866	87.2217	83.6915	71.3197	70.5371	70.4426		Os01g0111300	6.77329	7.27966	5.70643	7.41448	7.39606	4.8182		Os01g0111200	79.1944	86.1948	82.1922	94.4607	104.966	91.7139		Os01g0110700	7.57057	5.43577	7.65866	1.73266	2.07556	2.37907		Os01g0111300	2.28692	1.72048	2.21782	2.84066	3.97351	3.89975		Os01g0111200	76.7978	68.1268	76.077	87.6244	87.2584	54.4752
Os01g0111300	5.13808	4.77362	5.67248	10.181	8.57283	9.18405		Os01g0111400	17.9843	16.0078	15.4074	19.3421	20.434	18.0785		Os01g0111300	3.53144	3.65098	3.68856	2.33236	1.26694	1.83428		Os01g0110800	1.51411	1.1001	0.908655	0.0393786	0.0532196	0.317209		Os01g0111400	13.7215	13.0756	12.702	16.9848	15.3974	16.0095		Os01g0111300	2.39226	2.10052	2.92893	3.82409	3.15304	7.98969
Os01g0111400	15.5699	14.5566	15.4417	16.3211	13.8143	17.7053		Os01g0111700	12.4372	5.2369	5.13578	11.7895	6.77972	6.87726		Os01g0111400	15.328	15.7151	12.736	13.1519	17.8638	16.033		Os01g0111100	107.915	62.3819	103.067	1.33887	1.27727	2.61697		Os01g0111700	6.2554	3.50978	6.18301	5.26705	8.65658	5.88383		Os01g0111400	13.6175	13.3733	12.3916	16.5491	14.8853	8.49813
Os01g0111700	15.3104	11.1384	25.256	9.55127	9.01702	14.6755		Os01g0111800	12.262	12.2937	15.0813	9.07238	10.62	5.27119		Os01g0111700	5.78555	3.57161	7.16833	1.55491	1.20359	1.90221		Os01g0111200	83.001	86.4546	88.1395	109.551	111.282	109.754		Os01g0111800	5.98635	3.44096	4.30122	6.50984	7.94702	8.07316		Os01g0111700	8.21957	5.6714	5.40725	3.49443	5.49948	8.49813
Os01g0111800	10.5876	13.5547	10.2645	10.0236	11.5045	10.7936		Os01g0111900	46.8291	33.8727	52.2138	20.4013	20.6236	12.0249		Os01g0111800	4.50822	4.04782	4.10613	4.21121	5.76457	7.40505		Os01g0111300	4.1294	4.14154	4.34856	2.48085	2.50132	4.20302		Os01g0111900	10.762	9.29059	10.081	12.5462	11.14	11.9045		Os01g0111800	10.9185	9.87243	7.43497	7.91191	9.01915	10.2413
Os01g0111900	33.8387	47.913	36.601	28.3389	28.428	30.9607		Os01g0112100	2.04367	2.33989	1.83421	0.782895	0.75857	0.905986		Os01g0111900	7.13802	6.98447	9.04741	4.47036	5.19445	8.76377		Os01g0111400	14.4529	16.6956	13.6298	19.5318	19.5316	19.9842		Os01g0112100	1.88335	1.92694	3.22592	2.36721	4.39924	3.42083		Os01g0111900	35.8226	23.3858	22.38	16.2853	19.8715	20.41
Os01g0112100	1.4532	1.76801	1.30557	0.262398	0.399769	0.378724		Os01g0112300	17.1668	17.1963	16.5079	17.0395	20.8607	14.4134		Os01g0112100	2.32925	1.98423	2.22705	1.6197	1.14025	1.15492		Os01g0111700	7.84586	8.54192	6.94472	4.44978	4.41723	4.28232		Os01g0112300	12.309	12.2498	10.4842	13.7298	13.6235	14.8464		Os01g0112100	1.96288	0.980241	1.20161	2.70324	2.27312	1.45267
Os01g0112300	20.2409	18.623	25.301	25.8724	24.6969	23.3862		Os01g0112400	1.10942	1.52279	1.58965	0.184211	0.237053	0.247087		Os01g0112300	9.91809	10.7148	9.39538	9.78296	9.56539	11.5492		Os01g0111800	6.26292	4.72394	3.89424	5.59176	6.17347	6.97859		Os01g0112500	25.4252	28.7664	26.8154	33.7328	44.2053	43.1025		Os01g0112300	8.52627	8.26204	7.96068	9.69209	11.4389	10.5319
Os01g0112500	46.6579	42.9036	45.6499	107.373	103.718	92.7873		Os01g0112500	43.6177	45.0522	43.7357	70.2764	75.4303	76.4323		Os01g0112500	50.1164	57.3838	54.2844	104.049	98.2511	85.0562		Os01g0111900	13.1453	11.5187	15.2524	5.59176	9.26021	8.24743		Os01g0113200	2.55597	2.20221	0.604859	0.650984	1.06433	0.957832		Os01g0112500	27.7257	20.235	27.8624	37.9772	38.643	55.8552
Os01g0113200	1.55699	1.29654	3.28643	2.41406	1.82117	2.84043		Os01g0113200	0.583904	0.519976	0.529882	2.5329	1.70678	3.12977		Os01g0113200	0.601096	0.476214	0.278382	1.74927	1.71037	0.747299		Os01g0112100	0.61941	0.582404	0.713943	1.22074	1.17083	1.82395		Os01g0113500	1.81608	0.688192	1.47855	1.00607	3.40587	1.91566		Os01g0113200	3.74174	2.59064	3.52973	1.58238	1.83316	1.38004
Os01g0113350	3.94439	1.53227	1.48565	0.734713	0.75512	0.520745		Os01g0113350	1.69332	1.81992	1.46737	0.460527	0.616338	0.494174		Os01g0113500	2.6298	1.19054	1.87908	3.75769	3.2307	2.98919		Os01g0112300	17.2058	19.8664	13.8894	18.5079	15.3805	19.5083		Os01g0113600	1.41251	1.72048	2.0162	1.95295	2.34153	2.39458		Os01g0113350	3.74174	2.59064	3.52973	3.95595	4.10628	1.67057
Os01g0113400	1.4532	1.94481	2.38604	0.629754	0.444188	0.946809		Os01g0113500	13.6634	8.98815	7.7852	20.9079	19.9599	19.2728		Os01g0113600	0.75137	0.317476	0.626359	1.16618	1.14025	1.69841		Os01g0112500	53.1316	67.2353	46.3414	112.505	109.845	107.375		Os01g0113700	5.7173	3.85387	2.88988	3.78754	7.23747	4.85758		Os01g0113400	1.41082	2.38059	1.35181	3.09883	1.24655	1.01687
Os01g0113500	1.60889	1.17867	1.03545	0.892152	0.799539	0.568086		Os01g0113600	3.44504	2.41417	3.17929	1.88816	1.3275	1.68843		Os01g0113700	9.61754	11.4291	14.2671	6.414	6.14466	6.11426		Os01g0113200	0.894703	0.452981	0.713943	2.7565	2.02234	1.90325		Os01g0113800	1.41251	1.23874	1.47855	1.53869	2.27058	2.25775		Os01g0113500	2.39226	2.10052	3.00403	2.8351	3.51967	1.67057
Os01g0113600	1.76459	1.59121	1.39561	0.419836	0.621864	0.852128		Os01g0113650	0.817466	1.29994	0.692923	1.38158	1.51714	2.51205		Os01g0113800	2.70493	1.74612	3.54937	2.85066	2.78727	2.4457		Os01g0113350	1.92705	3.23558	2.85577	1.26011	1.54337	1.90325		Os01g0114300	2.95955	3.2345	3.56195	3.78754	5.88931	3.55766		Os01g0113700	8.95565	8.33205	9.08719	12.2635	10.9256	7.91706
Os01g0113650	0.934197	0.648269	1.93585	2.5715	2.93164	1.84628		Os01g0113700	13.313	9.13672	9.33408	5.1579	4.17214	2.30615		Os01g0114300	5.485	4.76214	5.98521	1.49012	1.45698	1.63047		Os01g0113400	1.17	0.388269	0.713943	0.354407	0.425757	1.18953		Os01g0115500	5.85183	5.71199	4.97329	3.55082	3.193	3.55766		Os01g0113800	4.10978	4.97122	5.33215	5.93393	7.03934	1.3074
Os01g0113700	11.5737	9.19363	10.1294	2.62398	2.62071	3.40851		Os01g0113800	4.08733	4.01124	2.40485	3.63816	2.32312	2.42969		Os01g0115500	5.86069	9.52428	6.0548	0.259151	0.570123	0.815235		Os01g0113500	0.894703	1.61779	0.778847	1.14198	0.957952	1.42744		Os01g0115566	3.49765	3.92269	3.42754	1.65705	1.70293	1.91566		Os01g0113900	1.34948	1.54038	1.27671	0.461528	0.659938	0.363168
Os01g0113800	6.59128	6.42376	7.60832	1.67934	3.42025	3.7399		Os01g0114300	4.55445	5.94258	3.70918	1.10526	0.995624	1.5237		Os01g0115566	4.35795	4.84151	3.61896	0.259151	0.380082	0.407617		Os01g0113700	8.94703	11.9716	7.65866	10.711	10.8036	11.6574		Os01g0115600	123.763	101.302	105.447	83.5035	109.555	94.8938		Os01g0114100	27.8484	28.0769	36.7994	34.8124	34.5367	29.6345
Os01g0114100	50.239	47.2647	52.2228	35.0563	36.3346	33.8011		Os01g0114700	2.68596	3.49127	2.60865	0.276316	0.284464	0.452993		Os01g0115600	88.1357	106.275	79.478	6.99709	10.3889	13.4514		Os01g0113800	3.71646	4.07683	4.73799	6.33995	6.01381	7.1372		Os01g0115725	2.01787	1.23874	2.21782	2.01213	2.76727	1.98408		Os01g0114200	4.41648	3.22079	3.37953	2.8351	3.15304	0.435801
Os01g0114200	3.94439	3.12348	2.92628	1.10207	1.59908	0.757447		Os01g0114800	1.05103	1.52279	1.42661	0.230263	0.0948213	0.329449		Os01g0115725	3.38117	3.49224	3.34058	0	0.190041	0.203809		Os01g0114100	32.347	30.6733	32.452	93.0122	97.6579	67.3276		Os01g0115750	2.55597	3.02804	3.15871	1.59787	3.47682	2.25775		Os01g0114300	38.3989	35.2187	49.191	35.4717	33.7302	17.3594
Os01g0114300	35.2919	31.2348	30.1181	22.986	23.0534	24.1436		Os01g0115500	25.3998	24.6988	22.3366	2.67106	2.98687	3.54158		Os01g0115750	2.47952	1.58738	2.22705	0.129576	0.063347	0.407617		Os01g0114200	2.40882	1.42365	3.375	0.472543	0.372537	0.872324		Os01g0115800	3.83396	3.5786	3.0243	4.55689	7.23747	5.61016		Os01g0114600	0.797421	0.840207	1.05141	0.791191	1.97981	1.01687
Os01g0114600	2.17979	2.12161	1.71075	1.73182	1.06605	2.27234		Os01g0115566	14.8312	14.6707	14.4699	1.33553	1.3275	2.55323		Os01g0115800	7.36343	8.17501	6.61157	3.30418	4.1809	5.77458		Os01g0114300	17.0682	20.9018	21.0938	19.3349	22.7248	17.4465		Os01g0115900	12.5108	6.95074	10.417	10.7708	15.6812	16.42		Os01g0114800	3.18968	2.24055	3.07913	2.96697	2.4931	4.86645
Os01g0114700	2.54309	2.71094	1.80079	0.944631	0.621864	1.60958		Os01g0115600	156.311	191.277	169.562	71.5659	80.4085	89.6514		Os01g0115900	18.7843	20.1597	15.4502	4.14642	5.2578	8.6279		Os01g0114600	1.72058	2.20019	1.81731	1.22074	2.4481	1.18953		Os01g0116300	1.81608	1.99576	2.21782	2.89984	2.05771	2.8735		Os01g0115100	12.2067	10.2225	12.5418	7.64818	9.60576	6.10122
Os01g0114800	2.54309	1.59121	2.38604	0.472316	1.11047	0.710107		Os01g0115725	1.92688	1.8942	1.83421	1.98027	2.03866	0.617718		Os01g0116300	1.80329	3.49224	1.67029	1.74927	1.0769	1.22285		Os01g0114700	0.688233	3.10615	1.49279	0.82695	1.17083	1.50674		Os01g0116400	0.403574	1.10111	0.806479	1.36115	1.20624	0.752582		Os01g0115300	3.25102	3.01074	4.95665	4.15375	5.35283	1.59794
Os01g0115300	6.27988	7.36669	6.34777	1.41695	0.621864	1.18351		Os01g0115750	5.31353	4.38265	3.34234	2.71711	2.2283	3.29449		Os01g0116600	32.6846	33.5731	30.7612	23.4532	20.5244	22.9624		Os01g0114800	0.82588	1.48837	1.36298	0.82695	0.745074	1.66535		Os01g0116600	38.1378	34.4784	32.9984	37.2836	36.755	32.2242		Os01g0115500	1.34948	1.89047	1.87752	1.25272	1.3932	4.35801
Os01g0115566	4.77478	5.53975	4.86212	0.682234	0.621864	0.804788		Os01g0115800	10.0432	10.6595	7.989	4.65132	4.93071	4.90056		Os01g0116900	25.3212	27.5411	22.8969	5.76612	8.80523	11.0057		Os01g0115100	1.03235	1.42365	1.88221	0.866328	1.17083	0.71372		Os01g0116900	26.7032	24.9814	26.345	24.9741	28.8079	29.0771		Os01g0115566	9.99843	5.88145	7.88558	3.82409	6.74603	7.69916
Os01g0115600	12.3522	7.83816	11.1649	4.67068	6.08538	6.29628		Os01g0115900	20.9038	21.2819	19.3203	4.375	4.17214	5.84773		Os01g0117000	3.60658	3.65098	2.57503	0.518303	0.506776	0.679362		Os01g0115300	3.99175	4.98279	4.41347	3.78034	3.51249	3.09279		Os01g0116901	1.47977	0.619372	1.41134	1.65705	2.05771	1.91566		Os01g0115600	29.2592	21.4953	28.6885	19.7798	30.4305	27.9639
Os01g0115700	1.92029	1.76801	0.630275	0.157439	0.266513	0.473405		Os01g0116300	4.78802	4.97691	3.3831	1.61184	1.75419	1.60607		Os01g0117100	14.7269	15.8738	13.3623	0.971818	1.64702	2.2419		Os01g0115566	1.99588	4.4651	3.3101	1.61452	2.55454	2.85488		Os01g0117000	3.02681	2.54631	2.28502	1.89377	2.12867	2.32616		Os01g0115725	2.26958	1.82045	1.42691	0.791191	1.68651	0.581068
Os01g0115725	2.07599	2.00374	1.84581	0.734713	0.444188	0.568086		Os01g0116400	2.56918	2.67416	2.52713	2.11842	1.61196	1.89433		Os01g0117200	24.4195	21.1122	25.4719	0.259151	1.83706	2.2419		Os01g0115600	5.0241	7.63596	5.06251	1.85079	3.13996	3.4893		Os01g0117100	10.6947	9.49704	10.2826	8.16689	6.66982	8.75732		Os01g0115750	3.3737	3.92097	6.75907	2.50544	3.8863	2.39691
Os01g0115750	22.8359	22.4537	25.0759	35.2662	39.4439	46.1569		Os01g0116600	71.8786	69.3796	68.7624	86.4869	87.9467	81.1681		Os01g0117266	11.1203	6.03205	14.8238	0.0647878	0.570123	0.475554		Os01g0115700	2.0647	4.01212	1.6226	0.590678	0.798294	1.11023		Os01g0117200	27.6448	11.2175	29.9741	30.4779	35.1939	20.8671		Os01g0115800	2.94432	1.6104	3.45463	2.10984	4.17961	5.52015
Os01g0115800	7.16218	5.65762	5.80754	3.67357	4.57514	5.34947		Os01g0116900	40.4646	49.2863	47.934	12.1119	12.8009	16.3901		Os01g0117300	22.3157	14.4452	22.9665	0.90703	1.20359	1.08698		Os01g0115725	3.64764	3.49442	2.98558	0.472543	1.11761	0.475813		Os01g0117266	17.421	7.98302	19.5571	14.5584	14.6878	10.6046		Os01g0115900	11.0412	11.4128	13.8185	12.2635	17.6717	15.9794
Os01g0115900	49.72	42.9626	55.5092	20.2571	20.8768	26.9367		Os01g0116901	3.97055	2.33989	1.87497	5.9408	2.74982	1.81197		Os01g0117600	2.47952	1.50801	2.9926	0.194364	0.443429	0.271745		Os01g0115750	36.3387	37.7268	35.9568	14.3338	17.5092	20.3807		Os01g0117300	17.4882	8.74003	18.2802	14.3808	19.9385	17.9936		Os01g0116300	2.94432	2.0305	2.02772	2.70324	2.7864	3.19588
Os01g0116000	1.76459	2.12161	2.20596	0.629754	0.621864	1.84628		Os01g0117000	4.61284	4.08552	4.97274	2.625	2.03866	3.08859		Os01g0117700	2.6298	1.82549	2.01827	0	0.316735	0.407617		Os01g0115800	4.1294	4.72394	3.43991	2.36271	2.76742	4.36162		Os01g0117600	1.88335	1.4452	1.68016	2.13049	2.76727	2.66825		Os01g0116600	21.2237	20.9352	21.8543	28.8125	30.6504	18.9574
Os01g0116100	1.86839	1.65014	1.48565	0.472316	0.843958	0.757447		Os01g0117100	30.3046	34.207	28.6137	9.39475	10.1459	11.0366		Os01g0117900	63.9416	47.3833	49.204	1.74927	2.21714	2.92126		Os01g0115900	28.837	36.562	31.9327	18.7836	19.4784	23.3148		Os01g0117700	3.83396	2.47749	4.70446	3.3141	4.11542	3.83133		Os01g0116900	34.9025	25.7663	30.566	27.0983	25.9576	28.3997
Os01g0116600	82.8321	80.4443	82.0708	77.2498	78.5325	77.2596		Os01g0117200	35.8517	22.3218	13.5731	30.4869	18.5376	11.2425		Os01g0118000	59.0577	48.177	60.7568	59.0217	79.6271	77.5152		Os01g0116600	32.347	37.4033	33.4904	33.1961	30.6545	35.1309		Os01g0117900	73.4505	44.9389	46.4398	50.0666	43.4248	83.4682		Os01g0116901	9.56905	11.2028	9.61289	12.1975	10.7057	4.50328
Os01g0116900	19.8257	16.7961	19.0433	3.56861	4.79723	5.25479		Os01g0117266	7.82432	6.57398	4.48362	2.625	2.32312	1.68843		Os01g0118100	64.7681	71.1146	60.9656	69.0638	57.2657	50.5446		Os01g0116900	15.21	17.6015	14.5385	10.8685	14.05	17.3672		Os01g0118000	49.7742	44.1819	40.2568	77.6446	88.6944	74.7793		Os01g0117000	2.69896	1.68041	2.70363	2.10984	1.24655	1.16214
Os01g0116901	6.79888	5.30402	8.10354	3.09629	1.6435	2.41436		Os01g0117300	25.3414	21.4676	12.5541	9.30264	6.59008	5.683		Os01g0118400	17.7323	17.6993	27.351	69.3878	109.02	117.598		Os01g0116901	4.06058	6.60058	4.28366	4.29226	4.31079	4.99604		Os01g0118100	84.6161	82.3765	81.5216	87.7053	73.5099	91.5414		Os01g0117100	17.6046	18.8346	16.2218	15.2304	14.9586	14.0183
Os01g0117000	1.50509	1.41441	1.98086	0.419836	0.222094	0.473405		Os01g0117600	3.85377	4.04838	2.85321	1.42763	1.18527	1.23544		Os01g0118600	0.75137	0.555583	1.11353	1.68448	1.96376	1.63047		Os01g0117100	0.344117	1.29423	0.649039	0.945085	1.33049	1.42744		Os01g0118400	31.6806	20.921	23.1863	82.5566	47.0435	51.5861		Os01g0117200	34.8412	30.5275	19.5262	12.725	25.5909	29.2713
Os01g0117100	1.86839	2.12161	2.11592	0.524795	0.577445	0.99415		Os01g0117700	4.72962	5.8683	5.70643	2.94737	1.99125	1.64725		Os01g0118700	28.1764	29.3665	39.4606	139.683	168.63	173.102		Os01g0117700	1.65176	1.87663	1.29808	1.69328	1.49015	0.872324		Os01g0118600	1.68156	1.23874	0.873686	1.95295	1.41911	0.957832		Os01g0117266	9.38503	5.81143	3.83014	3.0329	5.20618	1.59794
Os01g0117700	4.15199	4.06642	4.05177	1.10207	1.4214	1.79894		Os01g0117900	134.648	118.777	102.675	46.0066	66.5645	54.6062		Os01g0119000	0.826507	1.11117	1.4615	14.3829	25.0854	26.7669		Os01g0117900	63.8681	51.7045	63.9304	7.40317	7.39752	12.6091		Os01g0118700	28.721	25.3255	21.0357	63.0863	47.9659	37.1502		Os01g0117300	9.81441	7.00172	6.90927	5.73613	6.89268	15.6888
Os01g0117900	71.1028	72.6651	62.9375	40.5667	20.6103	22.0133		Os01g0118000	42.4498	45.5722	42.7982	29.704	35.7002	27.0972		Os01g0119100	13.4495	6.82574	8.76902	10.8844	12.4794	12.0926		Os01g0118000	37.5775	54.5518	37.5145	71.9052	70.9949	79.1436		Os01g0119000	1.47977	2.13339	1.34413	11.9544	7.94702	6.63641		Os01g0117600	1.34948	0.700172	1.35181	1.05492	0.733264	0.290534
Os01g0118000	36.1742	36.5388	37.7715	24.7179	24.6969	21.1138		Os01g0118100	102.709	121.711	108.667	126.921	110.467	102.994		Os01g0119500	27.2747	28.7316	30.8308	16.8448	21.8547	26.0875		Os01g0118100	68.8922	64.5821	73.601	68.8731	65.9923	74.2269		Os01g0119100	13.7215	13.0756	9.61054	20.2397	16.6746	11.8361		Os01g0117700	3.18968	4.27105	2.85383	5.34054	3.37302	1.67057
Os01g0118100	122.847	113.801	113.314	115.665	107.138	108.646		Os01g0118400	61.1932	50.4377	44.877	118.816	104.209	218.26		Os01g0120300	94.1467	100.481	79.1996	53.7739	41.8723	39.6748		Os01g0118300	1.72058	1.6825	2.40145	0.748193	0.638635	0.634418		Os01g0119500	32.4205	33.102	34.8802	49.8891	39.8061	33.5925		Os01g0117900	77.5338	73.4481	73.824	93.6902	80.879	93.6973
Os01g0118300	5.86468	5.36295	7.92346	9.49879	14.6582	8.00054		Os01g0118600	1.75171	1.8942	2.07877	0.322369	0.521517	0.494174		Os01g0120400	15.328	16.8262	17.9556	50.5345	33.8906	35.5306		Os01g0118400	39.7799	19.2193	37.6443	18.9411	20.0106	21.4116		Os01g0120300	133.18	118.92	110.152	99.0088	96.2867	112.135		Os01g0118000	39.8097	36.9691	36.5741	56.1086	71.4199	91.3004
Os01g0118400	79.0434	71.4275	71.8514	74.206	76.1339	82.5144		Os01g0118700	55.5877	50.8091	57.1458	53.1448	60.2589	67.4548		Os01g0120500	195.882	176.675	179.974	40.9459	49.4106	68.8194		Os01g0118600	0.61941	0.517692	0.454327	1.37825	1.64981	1.34814		Os01g0120400	16.412	14.5897	13.8446	21.6008	33.562	29.3507		Os01g0118100	65.9406	74.9185	68.3417	91.1847	86.3052	55.2741
Os01g0118600	2.64689	1.76801	2.0709	0.629754	0.355351	0.568086		Os01g0119000	1.69332	2.04276	1.91573	1.15132	1.42232	2.26496		Os01g0120600	8.64076	8.49249	8.62983	26.2391	26.6691	29.6881		Os01g0118700	24.3635	33.1323	24.7284	116.639	118.094	97.621		Os01g0120500	146.161	166.267	172.116	141.915	142.124	143.606		Os01g0118300	4.60051	3.57088	3.90524	1.91204	5.64613	1.01687
Os01g0118700	45.6199	47.2647	52.9431	35.3187	38.8221	40.4761		Os01g0119100	49.048	42.378	37.3363	34.5856	37.8811	39.2868		Os01g0120700	34.8636	41.4306	30.5524	155.361	106.17	87.5698		Os01g0119000	1.92705	0.452981	1.49279	2.83526	5.10908	3.5686		Os01g0120600	7.3316	10.5293	10.1482	16.8664	13.8363	12.1782		Os01g0118400	44.5329	55.8738	50.8432	49.1198	40.7695	39.8032
Os01g0119000	1.4532	1.41441	0.540236	0.209918	0.0444188	0.0946809		Os01g0119500	27.1516	28.5244	26.168	19.6184	18.6798	22.3614		Os01g0120800	155.759	144.452	150.465	200.259	172.05	152.245		Os01g0119100	12.87	7.50654	9.73559	4.84356	6.12025	2.93418		Os01g0120700	44.6622	52.0273	35.6195	54.9786	50.5913	52.2019		Os01g0118600	2.08556	2.0305	2.02772	2.24171	2.7864	2.17901
Os01g0119100	29.8424	31.7652	26.7867	44.6076	41.7981	31.15		Os01g0120300	156.603	161.192	154.033	135.809	109.566	90.9692		Os01g0121000	0.075137	0.079369	0.0695954	0.388727	1.90041	1.56253		Os01g0119500	6.46939	7.89481	5.84135	7.67882	9.84562	9.67487		Os01g0120800	181.743	151.54	161.901	201.805	191.083	211.065		Os01g0118700	20.9783	22.0554	27.0363	32.241	27.3508	37.1884
Os01g0119500	16.7117	13.1422	15.8019	4.93307	6.44073	6.72235		Os01g0120400	21.7796	22.0247	19.4426	11.6974	12.2319	13.5486		Os01g0121100	42.4524	46.5896	52.9621	68.0272	71.012	77.719		Os01g0120300	112.251	106.968	109.817	63.7539	56.3063	68.755		Os01g0121100	43.9896	40.0528	37.4341	50.2441	54.7777	44.9497		Os01g0119000	1.2268	0.700172	1.42691	2.43951	2.19979	2.97798
Os01g0120300	149.99	149.514	172.47	131.671	119.886	123.701		Os01g0120500	45.1942	51.589	58.7354	41.079	47.4581	57.2418		Os01g0121200	0.901644	1.58738	0.974336	2.33236	2.1538	2.03809		Os01g0120400	14.7282	19.6723	13.3702	34.8106	31.506	32.276		Os01g0121200	1.54704	1.65166	1.41134	2.89984	1.84484	2.32616		Os01g0119100	25.3948	25.6963	27.4118	29.4059	26.0309	15.5436
Os01g0120400	21.1232	20.9214	24.0405	10.8108	10.8826	10.983		Os01g0120600	14.364	12.368	12.3503	45.7764	45.7513	55.3475		Os01g0121300	1.12706	1.19054	1.60069	2.78588	1.39363	1.42666		Os01g0120500	170.269	159.126	172.969	46.5455	54.2308	85.805		Os01g0121300	1.68156	1.30756	1.34413	2.01213	3.05109	2.25775		Os01g0119500	25.3948	31.9279	30.4158	38.175	38.4964	27.3829
Os01g0120500	65.7052	63.0589	56.9949	62.9229	49.3493	54.4415		Os01g0120700	52.7849	49.212	47.0373	110.48	93.636	95.252		Os01g0121500	2.0287	1.58738	3.89734	14.3829	6.90482	8.35616		Os01g0120600	6.60704	8.93019	6.87982	20.5556	20.7556	18.8739		Os01g0121500	3.96848	2.40867	2.48664	3.96508	6.59887	4.72074		Os01g0120300	112.007	106.286	109.647	132.722	128.761	92.4625
Os01g0120600	10.6395	10.7259	12.8306	44.1877	45.4405	40.7128		Os01g0120800	164.077	149.604	158.598	143.362	120.281	120.661		Os01g0121600	7.13802	7.54006	8.69943	90.8973	36.8679	70.2461		Os01g0120700	38.4722	41.3507	36.5409	102.502	94.9969	84.3775		Os01g0121600	5.24647	5.23026	4.97329	8.34443	6.52791	6.77324		Os01g0120400	12.7587	10.4326	12.3916	16.5491	18.3316	18.8121
Os01g0120700	48.3706	44.0234	51.8626	96.8772	112.024	96.6692		Os01g0121100	47.8218	46.3893	50.991	107.579	99.1357	104.683		Os01g0121700	88.286	98.8938	81.9834	48.2669	52.8314	54.8245		Os01g0120800	113.214	131.817	117.866	189.529	178.179	198.256		Os01g0121700	114.817	103.229	104.305	118.716	113.884	114.393		Os01g0120500	124.398	150.327	141.039	126.92	115.709	182.455
Os01g0120800	160.734	152.461	169.634	106.796	107.627	122.896		Os01g0121200	1.40137	1.37422	1.83421	1.75	1.42232	1.64725		Os01g0121800	12.623	13.334	12.5272	35.115	34.3974	36.6856		Os01g0121100	47.2816	53.0635	38.488	67.6524	71.261	62.1729		Os01g0121800	14.1251	13.7638	13.4413	22.2518	22.6348	21.4828		Os01g0120600	5.76597	7.7019	7.81048	11.2085	7.91925	10.4592
Os01g0121100	44.9971	47.1468	50.1969	91.3144	90.3479	92.3612		Os01g0121300	5.95582	5.53403	5.58415	4.55921	4.97812	6.42426		Os01g0122000	2.6298	2.06359	1.87908	0.194364	0.126694	0.883171		Os01g0121200	1.30764	2.20019	1.36298	2.48085	2.7142	2.37907		Os01g0122000	2.6905	5.0238	3.29312	5.32623	4.25733	6.63641		Os01g0120700	42.202	38.1594	43.9339	44.5704	57.048	43.8707
Os01g0121200	1.97219	1.65014	1.89083	1.7843	1.46582	1.51489		Os01g0121500	4.37928	2.37703	3.17929	6.58553	6.40044	13.178		Os01g0123700	1.50274	3.25413	1.60069	1.6197	4.43429	2.71745		Os01g0121300	1.17	2.00606	0.713943	1.77204	1.59659	1.98256		Os01g0122534	0.538099	0.894649	1.07531	2.01213	1.63198	1.36833		Os01g0120800	126.545	127.571	123.015	142.744	163.885	100.452
Os01g0121300	4.35959	4.30215	4.99718	3.77852	4.84165	4.26064		Os01g0121600	13.5466	9.65669	13.0025	17.5921	22.8045	34.9628		Os01g0123900	183.034	174.929	247.829	120.117	201.95	330.102		Os01g0121500	1.37647	2.32962	1.6875	3.62283	3.83181	2.93418		Os01g0123700	0.739886	2.40867	0.537653	5.14869	3.68969	2.59983		Os01g0121100	39.6257	34.5885	39.6532	37.4497	41.6494	54.4025
Os01g0121500	2.49119	2.47521	2.92628	5.09051	5.86328	5.39681		Os01g0121700	117.131	115.917	110.705	115.869	116.82	93.5636		Os01g0124000	36.3663	66.9081	53.7973	91.2861	147.092	218.007		Os01g0121600	6.40057	7.44183	5.32212	21.3038	18.3608	13.2435		Os01g0123800	0.26905	0.275277	0.336033	2.4264	1.63198	1.77883		Os01g0121200	2.69896	1.89047	1.57712	1.64831	4.32626	1.88847
Os01g0121600	9.54957	8.0739	17.0174	22.5662	43.797	24.9484		Os01g0121800	19.3272	17.7163	17.853	23.1184	25.0802	26.9737		Os01g0124100	33.436	41.0338	45.1674	116.812	153.553	150.683		Os01g0121700	86.2356	90.3373	90.4761	74.4649	75.0396	92.0699		Os01g0123900	87.7102	171.222	91.5354	156.769	274.882	192.182		Os01g0121300	0.797421	0.77019	1.05141	0.857123	1.61318	3.41378
Os01g0121700	127.103	124.409	117.051	126.423	121.796	111.723		Os01g0122000	13.7218	14.7079	16.1818	3.17763	3.79285	2.88268		Os01g0124200	175.069	218.741	247.064	1054.23	1829.02	1606.96		Os01g0121800	14.1088	15.5308	16.6803	34.7713	34.9653	31.6416		Os01g0124000	14.865	28.2847	4.90608	66.2228	209.816	81.2789		Os01g0121500	3.3737	2.10052	2.85383	2.17577	3.22636	4.21275
Os01g0121800	14.6357	17.739	17.2875	30.858	31.6706	24.617		Os01g0123900	170.325	132.222	112.824	69.908	56.229	48.182		Os01g0124401	0.75137	2.22233	2.08786	71.461	70.9486	69.6346		Os01g0122000	6.40057	6.27702	7.13943	1.89017	2.182	5.63046		Os01g0124100	5.17921	6.26254	2.41944	11.5402	16.4617	7.52582		Os01g0121600	4.17112	3.50086	3.98034	3.56036	4.47291	8.42549
Os01g0122000	15.518	13.4958	10.2195	3.09629	2.17652	1.9883		Os01g0124000	22.5387	7.24252	3.7907	5.1579	3.36616	0.494174		Os01g0124600	1.50274	1.90486	1.67029	21.8983	36.9313	36.8894		Os01g0123700	4.81763	4.14154	4.15385	0.984464	1.06439	1.03093		Os01g0124200	72.5089	86.0928	39.1142	103.447	190.587	110.835		Os01g0121700	97.4694	98.2342	105.817	136.151	131.254	61.5206
Os01g0123900	134.265	96.5921	69.6454	23.9831	32.6034	20.7825		Os01g0124100	3.56182	1.55993	3.22005	9.16448	9.814	4.03575		Os01g0124650	2.10384	1.74612	2.64463	61.3541	60.5597	56.5229		Os01g0123800	1.65176	2.65317	1.49279	0.590678	0.745074	0.555115		Os01g0124401	6.52445	7.43247	0.134413	6.98328	14.6168	14.2307		Os01g0121800	12.452	11.1327	13.5181	15.4282	15.3985	14.8899
Os01g0124000	7.21408	3.41815	3.51153	1.41695	0.843958	0.710107		Os01g0124200	84.2574	44.4951	60.7734	102.467	131.612	32.1213		Os01g0124900	1.20219	1.66675	1.32231	1.49012	1.77372	0.747299		Os01g0123900	356.298	531.088	272.921	303.018	293.133	462.728		Os01g0124650	1.14346	1.72048	0.672066	4.85279	6.31504	4.78916		Os01g0122000	4.23246	3.29081	3.67994	6.13173	4.47291	6.97282
Os01g0124100	0.830397	1.94481	3.87169	10.2335	12.3929	11.9298		Os01g0124401	8.99213	1.2628	4.27982	21.5987	40.0146	4.20048		Os01g0125550	0.300548	0.79369	0.626359	1.10139	1.77372	1.56253		Os01g0124000	90.8468	180.351	71.9135	312.823	257.53	408.168		Os01g0125550	1.0762	1.4452	0.604859	2.30803	2.34153	1.50516		Os01g0123700	0.552061	0.420103	0.525705	2.17577	2.19979	4.21275
Os01g0124200	33.4754	45.4967	45.1547	70.5849	111.091	99.2729		Os01g0124600	2.10206	0.519976	1.50813	1.42763	2.655	2.26496		Os01g0125600	0.525959	1.0318	0.626359	1.03661	1.26694	1.42666		Os01g0124100	11.7688	26.1435	12.2019	126.799	91.0587	67.4069		Os01g0125600	5.31373	2.54631	2.82268	2.89984	2.12867	2.73666		Os01g0123900	62.2602	42.3604	98.9828	168.919	127.881	275.426
Os01g0124401	0.0518998	4.36108	2.70118	5.82523	10.1275	19.599		Os01g0124650	8.58339	5.71973	5.54339	6.40132	9.05543	3.74749		Os01g0125700	4.73363	4.12719	4.17573	3.82248	4.30759	4.48379		Os01g0124200	104.887	183.587	104.236	1358.32	1118.94	843.458		Os01g0125700	5.17921	3.09686	2.82268	4.91197	4.82498	5.74699		Os01g0124000	6.68607	5.74141	19.7515	64.2183	37.3965	50.0445
Os01g0124650	0.363299	1.0608	1.21553	1.99422	2.17652	1.89362		Os01g0124900	2.74435	2.78558	3.54614	0.967106	1.18527	1.48252		Os01g0125800	2.6298	2.77792	2.01827	16.197	15.8367	12.5003		Os01g0124401	0.41294	2.84731	0.32452	60.328	28.2596	27.5179		Os01g0125800	1.95061	2.8904	2.41944	4.20181	3.47682	3.07875		Os01g0124100	3.067	4.4811	3.75504	13.3843	3.59299	4.72118
Os01g0125550	1.038	1.29654	1.30557	0.262398	0.222094	0.236702		Os01g0125550	1.34298	1.41136	1.58965	0.736843	0.521517	0.535355		Os01g0125900	75.9635	90.4013	68.4819	173.178	154.25	121.606		Os01g0124650	1.30764	2.45904	0.584135	67.1011	57.5836	40.9199		Os01g0125900	71.7017	61.5932	59.545	95.4579	83.8694	85.2471		Os01g0124200	56.1875	49.1521	72.1718	153.887	103.244	125.22
Os01g0125600	2.07599	1.76801	2.25098	1.25951	0.888376	0.710107		Os01g0125600	3.26986	2.0799	1.71193	1.70395	1.42232	1.27662		Os01g0126100	1.4276	1.0318	2.15746	0.323939	0.570123	0.339681		Os01g0125550	0.344117	0.711827	0.32452	1.41763	0.745074	1.26884		Os01g0126200	79.7732	67.7181	106.321	61.8435	63.3633	48.6442		Os01g0124401	0.42938	18.2745	0.675907	18.4611	17.0851	2.76008
Os01g0125700	5.34568	5.18615	5.2673	2.36158	2.39862	2.60373		Os01g0125700	7.35719	7.98534	7.01075	4.05264	4.8833	3.70631		Os01g0126200	71.6807	61.2729	85.8112	1.29576	1.90041	5.16315		Os01g0125600	0.688233	0.711827	0.908655	1.1026	1.49015	1.42744		Os01g0126401	5.51552	5.23026	6.92228	5.50377	5.03784	4.31025		Os01g0124650	0.797421	0.560138	0.976309	3.56036	2.19979	3.41378
Os01g0125800	5.55328	3.59495	4.36691	4.93307	3.64234	4.16596		Os01g0125800	5.4887	4.67978	4.8097	3.36185	3.17651	3.41804		Os01g0126401	12.5479	11.5879	12.5968	2.39715	2.59723	3.60062		Os01g0125700	4.67999	4.52981	2.33654	3.70158	3.45927	4.99604		Os01g0126600	1.74882	2.20221	2.95709	1.71623	1.98676	1.36833		Os01g0125550	0.674741	0.840207	0.976309	1.05492	1.02657	2.39691
Os01g0125900	83.6106	69.4827	73.7872	61.1911	59.6545	62.5841		Os01g0125900	71.3531	75.5079	71.5749	66.7303	65.6637	54.6474		Os01g0126600	4.80877	5.71457	4.66289	2.20279	1.20359	2.37777		Os01g0125800	1.44529	1.94135	1.94712	11.1048	13.1985	8.00952		Os01g0127300	69.5493	70.5396	75.9435	60.8966	71.1684	66.2957		Os01g0125600	3.61906	2.80069	1.65222	2.37357	7.11266	0.871603
Os01g0126200	76.5522	71.1917	52.628	27.1319	25.2743	31.1027		Os01g0126200	23.2394	25.6274	36.8064	8.47369	15.2662	30.0211		Os01g0127300	53.7981	50.3993	67.6468	34.2728	41.4923	50.7484		Os01g0125900	74.9486	82.8955	75.6131	173.817	164.661	145.361		Os01g0127400	19.7079	20.7834	20.9685	9.58722	12.4172	12.3834		Os01g0125700	3.86442	3.22079	3.15423	4.15375	4.61956	4.06748
Os01g0126401	4.51528	4.53788	3.01632	3.98844	3.02048	4.2133		Os01g0126401	10.9774	11.2538	11.902	9.30264	10.2881	17.4196		Os01g0127400	8.1148	8.73059	8.97781	0.971818	0.823511	1.22285		Os01g0126200	93.3933	100.432	96.0578	8.66328	13.571	16.0983		Os01g0127450	1.41251	1.03229	0.806479	0.710164	0.425733	0.684166		Os01g0125800	1.5335	0.980241	1.05141	1.91204	2.19979	4.79381
Os01g0126600	2.75069	1.94481	1.80079	4.88059	4.26421	4.30798		Os01g0126600	7.41558	10.3995	6.76619	9.94738	9.62436	16.2666		Os01g0127700	14.4263	11.6672	16.7029	48.85	45.6732	60.2594		Os01g0126401	4.81763	5.11221	4.34856	1.37825	1.75625	1.98256		Os01g0127600	1.88335	23.0544	0.537653	12.783	5.60549	2.39458		Os01g0125900	63.1803	62.0353	71.4959	91.1188	88.285	41.4738
Os01g0127300	57.8683	60.5248	63.7928	31.8026	33.2697	33.6117		Os01g0127300	49.5151	45.2379	52.2138	32.5132	28.7783	22.8555		Os01g0127900	4.50822	3.57161	4.5933	61.4837	53.5282	45.789		Os01g0126600	1.92705	1.22952	2.40145	1.1026	1.38371	1.11023		Os01g0127700	46.4783	25.9448	23.1191	32.9635	39.2384	23.809		Os01g0126200	79.19	99.2845	81.0337	46.0869	45.5357	67.6945
Os01g0127400	19.4624	27.2862	30.5683	12.2802	14.2584	16.0011		Os01g0127400	18.5682	16.4535	22.5811	11.375	9.67177	5.51828		Os01g0128000	0.976782	0.952428	1.32231	7.9689	15.0132	10.1225		Os01g0127300	53.8887	53.4517	53.0265	49.0657	52.7406	62.728		Os01g0127900	5.91909	3.5786	3.62916	11.481	7.37938	8.14157		Os01g0126401	5.94999	6.79167	4.43094	3.2307	4.83954	2.97798
Os01g0127450	1.50509	0.942937	1.26055	0.629754	0.621864	0.520745		Os01g0127700	31.3557	22.3961	25.4751	48.6316	48.833	64.3662		Os01g0128100	2.93034	2.61918	3.75815	5.3126	3.92751	4.95934		Os01g0127400	11.5623	10.4186	12.851	3.97723	4.04469	6.89929		Os01g0128000	0.739886	1.37638	1.27693	5.44459	5.81835	3.6945		Os01g0126600	1.77886	2.24055	1.35181	1.25272	1.61318	2.61481
Os01g0127700	22.784	20.9214	33.7647	48.1762	59.3435	56.0038		Os01g0127900	6.65651	5.49689	3.9945	10.1316	10.3829	8.64805		Os01g0128200	3.15576	7.30195	3.54937	99.3198	71.5821	60.3953		Os01g0127450	1.10117	1.1001	1.10337	0.157514	0.266098	0.793022		Os01g0128100	3.96848	6.40018	2.41944	3.49164	4.54115	3.284		Os01g0127300	64.8978	71.0675	55.4243	66.7897	62.4741	75.7568
Os01g0127900	2.95829	3.71281	5.80754	7.18969	11.4156	8.4266		Os01g0128000	0.175171	0.33427	0.0815204	1.93421	1.8016	2.14142		Os01g0128250	0.150274	0.238107	0.347977	7.90412	5.57453	4.89141		Os01g0127600	2.0647	6.21231	1.03846	3.46531	3.99147	3.88581		Os01g0128200	4.91016	3.37214	3.62916	12.0136	13.4106	9.85199		Os01g0127400	13.9242	16.174	10.2888	15.2304	12.7588	10.3866
Os01g0128000	0.467098	0.353601	0.270118	1.88926	1.06605	2.74575		Os01g0128100	2.39401	3.08271	3.42386	2.67106	3.98249	2.47087		Os01g0128300	2.85521	3.73034	3.61896	32.1348	18.7507	27.718		Os01g0127700	9.35997	13.7188	13.0457	29.4158	25.5986	20.46		Os01g0128250	0.605362	0.481734	0.20162	1.59787	0.6386	1.16308		Os01g0127450	0.981441	0.700172	0.600806	1.58238	0.953244	1.5253
Os01g0128100	5.24188	6.18802	6.16769	3.93596	5.68561	5.7282		Os01g0128200	16.4077	16.7135	12.0243	6.49343	7.30124	7.70088		Os01g0128400	81.148	73.4957	78.8516	179.981	155.453	150.479		Os01g0127900	3.09705	3.9474	2.59616	44.6947	50.2393	29.7383		Os01g0128300	4.03574	5.78081	4.57005	11.8953	9.72091	6.36274		Os01g0127600	0.24536	1.12028	3.22933	1.12085	19.6515	0.363168
Os01g0128200	12.5598	14.7334	13.4159	7.39961	8.57283	4.68671		Os01g0128250	0.759076	1.2628	0.896724	1.47369	1.51714	0.905986		Os01g0128700	9.01644	11.0323	9.25619	5.89569	9.24866	7.67679		Os01g0128000	0.550587	1.55308	0.129808	12.4436	15.8594	12.4504		Os01g0128400	73.1142	68.0622	60.3515	101.258	117.644	108.988		Os01g0127700	21.5304	25.8364	19.8266	15.2304	18.7716	21.8627
Os01g0128250	0.726598	0.589336	1.21553	1.04959	2.04327	0.804788		Os01g0128300	18.101	14.2251	14.5106	24.1777	24.3691	27.8385		Os01g0128800	92.644	106.831	95.8329	134.823	124.223	122.285		Os01g0128100	2.54646	3.23558	2.53125	4.29226	3.88503	3.01348		Os01g0128700	13.1162	8.94649	8.87127	15.8012	12.2044	13.5465		Os01g0127900	3.43504	3.36083	3.22933	4.81308	4.17961	4.14011
Os01g0128300	14.0649	13.8494	16.3872	22.4612	24.5192	21.1612		Os01g0128400	86.4762	71.4595	67.2543	86.9475	86.9511	95.9109		Os01g0129500	2.17897	2.85729	3.13179	2.72109	5.32115	4.55173		Os01g0128200	4.33587	5.30635	2.46635	81.2773	68.9726	48.4536		Os01g0128800	118.584	92.8371	95.8366	164.758	171.712	181.167		Os01g0128000	2.20824	1.12028	3.30443	7.31852	3.81297	1.38004
Os01g0128400	69.442	64.4733	81.7107	75.9379	89.2374	81.9937		Os01g0128700	3.38664	2.85987	3.46462	7.50659	8.43909	7.61852		Os01g0130000	24.8704	31.9857	24.08	236.152	201.57	184.379		Os01g0128250	0.481763	0.323558	0.129808	4.88294	4.57688	3.96511		Os01g0129500	2.95955	2.8904	3.76357	10.5341	9.15326	8.48366		Os01g0128100	1.5335	1.6104	1.65222	2.50544	1.90649	2.39691
Os01g0128700	10.4838	7.83816	6.88801	6.50746	8.12864	10.0362		Os01g0128800	109.774	127.654	116.003	124.158	139.482	140.057		Os01g0130200	4.50822	3.65098	8.90822	0.647878	1.64702	2.92126		Os01g0128300	3.44117	4.40039	3.3101	10.0415	12.4534	12.2125		Os01g0130000	18.1608	18.0994	13.1053	41.7222	34.4134	32.5663		Os01g0128200	4.10978	1.68041	5.55745	6.26359	4.25293	5.15698
Os01g0128800	181.39	145.978	149.105	127.368	127.971	137.808		Os01g0129500	2.10206	2.41417	3.09777	0.414474	0.474106	0.370631		Os01g0130900	2.85521	3.01602	4.87168	5.96048	4.30759	7.67679		Os01g0128400	58.4998	72.4769	53.2212	135.068	132.251	123.87		Os01g0130200	4.23753	2.27103	4.43564	1.89377	5.60549	2.53141		Os01g0128300	2.94432	4.41109	3.52973	4.02189	3.29969	7.48126
Os01g0129500	2.85449	3.30028	1.80079	0.472316	0.533026	0.284043		Os01g0130000	21.7212	17.3078	19.8095	29.3356	30.7221	31.9154		Os01g0131300	151.627	149.928	176.772	45.3515	71.9622	109.853		Os01g0128700	9.49762	12.6835	10.3197	12.5224	10.9632	14.7502		Os01g0130400	4.43932	3.5786	4.63726	3.0182	1.49007	2.32616		Os01g0128400	52.9978	51.6727	48.5151	63.4271	87.9184	75.9021
Os01g0130000	12.0927	11.7867	13.5509	19.8373	23.4976	24.5224		Os01g0130200	2.68596	1.37422	2.56789	11.375	7.39606	11.8602		Os01g0131450	18.0329	19.0486	17.8164	10.4308	13.1128	14.4025		Os01g0128800	105.988	118.487	109.298	150.19	157.211	159.715		Os01g0130900	6.72624	10.3229	2.88988	3.55082	3.33491	4.03658		Os01g0128700	8.83297	7.7019	8.41128	12.5272	14.8853	2.32427
Os01g0130200	5.65708	4.30215	3.91671	3.98844	5.46352	5.63351		Os01g0130400	1.86849	1.18852	0.733683	0.69079	0.568928	0.617718		Os01g0131600	3.23089	2.69855	3.41018	5.11824	2.59723	2.58158		Os01g0129500	3.02823	4.33567	2.85577	5.70989	8.1426	4.20302		Os01g0131300	186.989	192.969	198.259	164.048	215.634	240.621		Os01g0128800	78.4539	74.9185	82.01	123.821	152.739	78.7348
Os01g0130400	4.61908	4.42002	3.37647	0.892152	0.799539	0.236702		Os01g0130900	4.67123	2.59988	3.62766	2.625	2.13348	1.9767		Os01g0131800	7.88939	9.12744	8.76902	6.54357	6.08131	9.3752		Os01g0130000	16.7929	20.7724	14.4736	197.483	176.849	128.232		Os01g0131450	25.4925	28.904	25.3369	30.5963	24.6925	21.6196		Os01g0129500	4.53916	5.46135	5.40725	6.0658	7.25932	4.72118
Os01g0130900	5.50138	6.36482	6.12267	2.09918	1.86559	2.55638		Os01g0131300	99.7892	93.0385	99.3733	20.0329	24.7958	53.7002		Os01g0132000	37.8691	44.0498	44.5411	984.451	971.236	893.294		Os01g0130200	4.67999	8.21837	7.72357	2.83526	4.04469	5.15464		Os01g0131600	4.57384	3.64742	4.23402	4.37935	4.4702	5.13124		Os01g0130000	15.0897	9.87243	11.4153	24.7906	18.9915	16.9236
Os01g0131300	92.6412	109.204	87.2931	35.2662	47.084	47.2458		Os01g0131450	37.3699	28.7472	34.3608	131.02	119.285	92.3282		Os01g0132500	2.40439	3.49224	3.96694	20.0194	25.7822	25.8158		Os01g0130400	1.03235	1.6825	1.75241	1.41763	1.33049	2.77558		Os01g0131800	7.80244	6.12491	6.38463	8.04853	11.4948	12.6571		Os01g0130200	3.31236	2.59064	3.15423	2.10984	2.27312	3.63168
Os01g0131450	27.974	27.1094	32.5042	111.362	96.9219	100.03		Os01g0131600	5.37192	3.3427	2.97549	17.5	13.7491	11.8602		Os01g0132700	4.73363	4.6034	5.56763	4.59994	3.73747	6.38601		Os01g0130900	6.12528	6.85942	5.25722	2.32333	3.08674	2.45837		Os01g0132000	64.2356	93.3188	42.8778	134.221	202.081	128.897		Os01g0130400	3.31236	3.99098	3.22933	7.18665	6.74603	2.54217
Os01g0131600	3.21779	2.53414	3.46651	17.4232	15.7687	10.841		Os01g0131800	14.4808	12.9623	14.2661	10.1316	8.39168	8.68923		Os01g0132766	0.976782	0.714321	0.974336	1.29576	1.45698	1.63047		Os01g0131300	123.469	131.3	92.2285	95.0598	101.49	127.677		Os01g0132500	2.48871	2.95922	2.0834	3.61	3.97351	4.31025		Os01g0130900	3.3737	3.01074	1.87752	2.37357	1.75983	4.86645
Os01g0131800	12.6636	12.6707	12.6955	5.66779	8.17306	8.80533		Os01g0132000	43.676	27.5959	28.3691	131.895	93.2093	72.4377		Os01g0132800	16.0793	14.1277	15.3806	15.1604	15.4567	18.2748		Os01g0131450	13.0764	18.8311	12.7212	14.255	13.4113	18.4774		Os01g0132700	2.82502	4.33561	3.76357	3.66918	4.61211	4.99441		Os01g0131300	152.491	165.801	138.336	166.546	171.217	379.51
Os01g0131900	0.311399	0.353601	0.720314	1.41695	1.91001	0.899469		Os01g0132500	5.19675	3.41698	4.97274	17.7763	12.6586	18.9845		Os01g0133100	0.901644	1.19054	1.04393	17.1688	16.5336	13.5872		Os01g0131600	2.61529	3.62385	3.3101	3.58345	2.92708	4.20302		Os01g0132766	1.27799	2.27103	1.61296	1.95295	1.77389	1.91566		Os01g0131450	24.536	22.9657	20.5776	24.0654	27.3508	12.1298
Os01g0132000	14.7395	17.9747	33.1795	116.662	189.357	152.673		Os01g0132700	8.17466	6.98253	7.74444	5.1579	5.7841	5.43591		Os01g0133400	79.5701	81.6707	90.4741	158.795	159.381	150.75		Os01g0131800	6.53822	7.95952	7.20434	9.84464	10.7504	12.2918		Os01g0132800	37.8687	46.9347	50.8082	40.6569	39.3803	38.8606		Os01g0131600	3.9871	2.59064	2.70363	3.2307	3.81297	4.86645
Os01g0132500	3.52919	5.00935	3.82667	17.0558	15.6354	12.4505		Os01g0132766	5.54709	3.45412	3.87222	1.75	1.09044	1.35898		Os01g0133500	21.1886	21.1122	22.8969	42.436	55.1752	50.0011		Os01g0132000	39.2981	45.4922	31.2188	566.421	639.54	464.552		Os01g0133100	1.74882	2.13339	1.41134	8.22607	2.34153	3.89975		Os01g0131800	7.23813	5.95147	5.63255	6.92292	9.09248	12.7109
Os01g0132700	7.36977	7.30776	6.66291	4.98555	5.59677	5.7282		Os01g0132800	59.0327	62.9171	77.7297	36.3356	35.3209	35.457		Os01g0133600	0.075137	0.238107	0	1.55491	1.77372	1.76634		Os01g0132500	3.2347	3.49442	3.11539	11.6561	12.3469	8.48534		Os01g0133400	72.1053	66.7546	72.9864	79.4792	109.272	97.4936		Os01g0132000	46.6798	60.6349	83.2116	140.502	71.9332	63.1912
Os01g0132766	4.77478	4.83255	4.05177	1.62686	1.82117	1.56224		Os01g0133100	1.8101	1.22566	1.38585	2.02632	3.65062	1.72961		Os01g0134500	21.94	18.0961	21.7138	3.36897	2.72392	4.14411		Os01g0132700	3.16587	2.71789	3.2452	2.7565	2.92708	3.33069		Os01g0133500	30.1336	33.102	23.3879	68.886	46.263	60.6171		Os01g0132500	3.3737	1.89047	3.52973	2.37357	3.07971	4.28538
Os01g0132800	68.6635	72.2525	72.0765	32.9047	37.6227	39.2926		Os01g0133400	116.197	117.143	116.9	65.0264	70.8789	64.778		Os01g0134700	33.8868	31.3508	45.5154	46.1937	36.4245	41.0335		Os01g0132766	1.23882	1.55308	1.36298	1.06322	1.70303	0.951626		Os01g0133600	0.336312	0.688192	0.470446	2.07131	1.20624	1.16308		Os01g0132700	3.6804	3.08076	2.70363	2.90103	2.93306	5.15698
Os01g0133100	1.1418	1.00187	1.62071	3.51613	3.82002	1.7516		Os01g0133500	34.6255	41.7095	37.7847	15.1053	15.361	13.2192		Os01g0134900	0.676233	0.555583	0.835145	0.388727	1.26694	1.42666		Os01g0132800	22.5052	22.1313	21.1587	22.1701	21.5007	24.5044		Os01g0134500	35.9854	32.4138	31.0494	19.5887	19.5128	23.809		Os01g0132766	2.1469	1.33033	1.65222	1.71425	3.66632	2.68744
Os01g0133400	122.743	120.107	122.769	68.7482	62.4973	72.2889		Os01g0133832	0.350343	0.705681	0.937484	1.05921	1.56455	1.56488		Os01g0135600	2.25411	3.25413	3.96694	8.09848	3.04065	5.77458		Os01g0133100	0.275293	0.258846	0.713943	4.01661	6.01381	8.40603		Os01g0134700	52.1284	32.6203	34.3426	39.1774	68.1173	48.2337		Os01g0132800	33.553	37.6693	33.4198	40.9441	34.6101	39.5127
Os01g0133500	41.9351	37.7175	38.852	19.6798	19.0113	16.2851		Os01g0134500	42.2747	49.8805	52.173	11.375	14.4128	9.47167		Os01g0135700	10.97	14.2071	18.7908	553.029	329.404	571.683		Os01g0133400	98.3486	123.276	101.834	174.329	175.837	165.742		Os01g0134900	5.65004	1.51402	2.95709	5.32623	7.59224	5.47333		Os01g0133100	0.981441	1.26031	1.65222	4.61528	3.00638	0.871603
Os01g0133832	0.882297	0.707203	0.315138	1.88926	1.15489	1.42021		Os01g0134700	50.9748	35.4326	43.6542	165.007	159.158	170.078		Os01g0135800	0.450822	0.317476	0.626359	2.39715	0.823511	1.90221		Os01g0133500	32.4846	32.2264	28.8822	71.8265	77.7538	82.6329		Os01g0135600	3.43038	4.06033	4.23402	6.21394	4.89593	4.03658		Os01g0133400	65.6952	59.9348	72.5473	76.5477	89.3849	90.574
Os01g0134200	2.12789	1.76801	2.56612	0.524795	1.11047	0.378724		Os01g0134900	7.88271	4.90263	4.4021	6.44737	6.63749	3.54158		Os01g0135900	217.522	244.139	312.066	121.672	156.34	230.576		Os01g0134500	19.8211	17.6663	21.6779	3.54407	6.27991	6.81999		Os01g0135700	20.3132	24.7749	13.1053	35.8041	26.9631	23.5353		Os01g0133500	23.4932	18.9047	21.0282	45.4935	39.5229	28.0366
Os01g0134500	50.6023	51.1543	54.2487	17.6856	19.7664	14.0601		Os01g0135600	5.43031	4.19695	5.0135	3.03948	1.89643	1.81197		Os01g0136100	1.4276	0.873059	0.347977	1.03661	1.33029	2.98919		Os01g0134700	20.7846	33.5206	30.8294	29.8489	29.324	22.3632		Os01g0135900	231.719	187.945	211.298	233.171	260.052	224.885		Os01g0134500	44.7782	38.0194	37.25	35.4058	38.643	33.702
Os01g0134700	43.1288	32.3545	53.4833	151.036	153.201	145.809		Os01g0135700	44.6687	20.2791	31.3446	228.283	208.654	300.334		Os01g0136200	0.826507	1.19054	0.974336	0.842242	1.33029	1.42666		Os01g0134900	0.688233	1.03538	0.713943	2.67774	2.182	2.93418		Os01g0136100	0.26905	0.206457	0.537653	3.43246	4.25733	18.4725		Os01g0134700	49.3788	37.6693	42.2817	20.1754	39.2296	30.0703
Os01g0134900	2.38739	6.18802	3.28643	4.25084	6.21864	2.17766		Os01g0135900	97.8624	92.5557	78.5041	104.447	101.791	110.077		Os01g0136300	1.05192	0.476214	1.04393	0.194364	0.253388	0.611426		Os01g0135600	1.30764	2.65317	2.46635	1.33887	0.904733	1.11023		Os01g0136200	0.807149	0.481734	0.873686	4.67525	8.65658	10.8098		Os01g0134900	8.71029	8.33205	7.05947	7.12072	10.1924	4.06748
Os01g0135600	4.82668	3.83068	5.31232	2.25662	2.08768	2.74575		Os01g0136100	0.0583904	9.95382	0.0815204	1.56579	0.75857	0.0823623		Os01g0136400	28.0261	30.5571	29.4389	131.649	90.0794	84.7165		Os01g0135700	15.4853	22.9079	22.1322	157.12	156.785	102.776		Os01g0136300	3.09407	3.09686	3.0915	1.71623	4.18638	2.32616		Os01g0135600	3.12834	4.62114	2.40322	4.94494	4.54624	3.99485
Os01g0135700	29.8424	23.102	61.4068	230.805	312.042	228.418		Os01g0136200	0.583904	3.157	0.611403	0.828948	1.51714	1.56488		Os01g0136450	2.10384	2.3017	2.78382	7.51539	5.63788	5.23109		Os01g0135900	147.42	182.745	128.315	88.7199	92.0167	114.354		Os01g0136400	40.9628	34.4096	20.5652	29.7085	32.8524	30.7875		Os01g0135700	25.3948	15.9639	19.4511	14.1096	12.1722	24.9133
Os01g0135900	86.7765	92.9382	72.3466	89.5825	110.07	94.0655		Os01g0136300	1.63493	1.67135	2.03801	0.276316	0.0474106	0.205906		Os01g0136500	8.56562	10.318	11.2745	28.3123	25.2121	26.2913		Os01g0136100	0.0688233	0.0647115	0.0649039	2.40209	1.86269	3.17209		Os01g0136450	2.75776	1.65166	1.61296	2.30803	2.27058	1.71041		Os01g0135900	193.589	172.663	194.886	161.996	180.896	237.221
Os01g0136200	2.38739	0.235734	0.810354	1.25951	1.02163	1.13617		Os01g0136400	52.9017	46.4636	43.4096	96.0198	81.0248	103.488		Os01g0136600	2.32925	1.19054	3.41018	0.712666	1.33029	1.97015		Os01g0136300	1.92705	2.00606	2.59616	0.27565	0.638635	0.396511		Os01g0136500	21.3894	14.3832	10.081	16.0379	12.2044	10.8782		Os01g0136100	0.12268	2.17053	0.150201	3.75816	1.61318	1.67057
Os01g0136300	2.64689	2.71094	1.93585	0.0524795	0.355351	0.142021		Os01g0136450	5.19675	4.45694	6.23631	16.0724	15.4559	17.6255		Os01g0136700	0.676233	1.34927	1.11353	1.6197	1.64702	1.35872		Os01g0136400	66.0704	63.1585	66.5265	114.434	113.145	72.7201		Os01g0136600	2.08513	1.92694	2.15061	2.30803	1.9158	1.84725		Os01g0136200	0.36804	1.33033	0.901209	3.0329	2.41977	5.52015
Os01g0136400	37.316	35.478	51.4124	93.2036	107.849	99.8884		Os01g0136500	11.4445	10.3995	10.5976	21.4145	18.4902	22.6085		Os01g0136800	2.0287	1.34927	1.73989	1.87885	2.0271	1.90221		Os01g0136450	2.27117	2.45904	2.59616	5.04046	5.32196	3.40999		Os01g0136700	0.605362	0.412915	0.40324	0.769345	1.9158	2.12091		Os01g0136300	3.61906	2.87071	1.65222	2.10984	3.51967	4.93908
Os01g0136450	3.26969	2.53414	3.78165	10.1285	11.0159	13.0186		Os01g0136600	6.0726	3.3427	4.15754	1.98027	2.37053	2.1826		Os01g0136900	2.6298	2.06359	3.13179	3.56333	3.92751	3.73649		Os01g0136700	1.72058	3.68856	1.81731	4.09537	3.35283	2.14116		Os01g0136800	1.47977	1.51402	1.14251	1.71623	3.33491	2.32616		Os01g0136400	20.7329	23.5258	26.2102	22.4171	28.8906	30.0703
Os01g0136500	8.14827	7.83816	9.81428	15.4815	17.2789	18.2261		Os01g0136700	0.875856	0.594258	0.570643	4.74343	3.31875	1.5237		Os01g0137300	2.85521	4.04782	3.47977	1.74927	2.66057	2.37777		Os01g0136800	1.65176	2.00606	1.55769	1.33887	1.96912	2.22046		Os01g0136900	3.63217	2.20221	2.82268	7.45673	20.2223	17.1726		Os01g0136450	1.90154	2.17053	2.02772	2.50544	2.41977	0.217901
Os01g0136600	4.30769	5.30402	4.05177	1.57439	1.77675	1.65692		Os01g0136800	2.16045	2.30275	1.75269	3.63816	3.69803	3.87103		Os01g0137700	12.1722	18.493	14.4063	2.20279	4.1809	2.4457		Os01g0136900	1.51411	2.65317	3.18029	2.63836	3.08674	2.14116		Os01g0137200	1.34525	0.757011	0.470446	1.18361	0.780511	0.547333		Os01g0136500	8.95565	11.6929	10.0635	12.4613	10.119	2.61481
Os01g0136700	0.363299	0.884003	0.900393	2.88637	3.55351	3.36117		Os01g0136900	2.74435	1.52279	2.28257	0.967106	0.900802	0.535355		Os01g0137950	15.5534	23.2551	16.6333	5.63654	6.3347	4.95934		Os01g0137200	1.10117	1.1001	1.55769	2.32333	2.07556	1.74465		Os01g0137300	4.37206	3.78505	4.0996	5.20787	5.96027	6.84166		Os01g0136600	1.77886	2.52062	1.35181	2.70324	1.61318	3.12324
Os01g0136800	3.06209	1.88587	2.38604	3.88348	3.68676	3.88192		Os01g0137300	6.94846	7.35394	5.62491	1.84211	2.41794	1.93551		Os01g0138300	3.30603	3.65098	2.57503	0.842242	0.696817	0.679362		Os01g0137300	3.44117	3.42971	3.375	4.13475	4.41723	5.23395		Os01g0137700	3.83396	3.50978	2.28502	1.89377	1.98676	1.91566		Os01g0136700	0.552061	1.05026	0.751007	1.12085	3.00638	0.508435
Os01g0136900	1.4013	1.17867	2.25098	0.944631	0.621864	1.04149		Os01g0137700	10.2767	5.12548	5.62491	7.41448	3.69803	1.77079		Os01g0138400	2.10384	3.57161	5.08047	33.1066	31.7368	23.3021		Os01g0137500	3.50999	6.53587	5.71154	3.8591	3.51249	4.12371		Os01g0137950	3.69943	3.78505	3.29312	1.42033	3.90255	2.39458		Os01g0136800	1.04278	1.26031	1.05141	1.51645	2.56642	1.88847
Os01g0137200	1.3494	1.11974	2.56612	1.36447	1.73233	3.21915		Os01g0137950	10.919	5.45975	6.44011	9.30264	4.26696	3.12977		Os01g0138500	11.496	12.6197	9.88255	132.945	71.4554	85.8714		Os01g0138300	3.50999	5.37106	3.56972	2.16582	2.12878	1.74465		Os01g0138000	0.739886	1.23874	1.74737	0.0591804	0.283822	0.478916		Os01g0136900	2.39226	1.6104	2.17792	5.34054	11.4389	5.30225
Os01g0137300	7.11028	6.36482	6.43781	1.7843	1.24373	1.32553		Os01g0138300	2.4524	2.00562	1.50813	0.828948	1.42232	1.3178		Os01g0138600	1.57788	1.2699	1.94867	0.323939	0.886858	0.475554		Os01g0138400	1.37647	2.13548	1.03846	13.1918	22.6183	4.75813		Os01g0138100	0.941674	0.550553	0.40324	0.828525	1.06433	1.16308		Os01g0137300	3.49638	5.11126	3.67994	5.01088	5.13285	5.44752
Os01g0137700	1.76459	2.59308	4.14181	2.09918	1.24373	1.13617		Os01g0138400	1.2262	0.779964	1.46737	0.69079	0.331875	0.411812		Os01g0138800	3.4563	2.53981	3.27099	2.98024	6.84147	6.11426		Os01g0138500	15.6917	15.4661	18.6274	59.9735	46.7268	50.6741		Os01g0138300	4.50658	2.95922	3.62916	2.24885	1.9158	3.21558		Os01g0137700	3.43504	3.92097	3.52973	1.38458	2.12647	1.01687
Os01g0137950	3.42539	2.23948	3.15138	3.62109	0.577445	1.23085		Os01g0138500	39.1216	22.4704	20.5024	28.829	29.3946	54.2356		Os01g0138900	89.2628	98.9732	104.184	281.633	270.048	258.769		Os01g0138600	2.75293	2.84731	2.72596	3.78034	3.24639	5.23395		Os01g0138400	1.47977	1.72048	0.940892	2.89984	4.4702	2.53141		Os01g0137950	5.82731	3.36083	5.10685	1.71425	3.07971	8.86129
Os01g0138300	1.97219	1.88587	2.92628	0.944631	0.799539	1.32553		Os01g0138600	1.57654	2.04276	1.019	0.368421	0.189643	0.205906		Os01g0139000	0.601096	0.952428	1.11353	3.62812	1.77372	1.29079		Os01g0138800	3.09705	2.97673	2.59616	3.3078	4.73654	3.33069		Os01g0138500	8.34054	6.469	6.25021	7.63427	6.81173	8.34682		Os01g0138000	1.28814	1.33033	1.35181	0.395595	0.366632	0.363168
Os01g0138500	21.5903	20.2142	36.3309	64.9696	126.549	81.1889		Os01g0138800	3.0363	2.41417	1.63041	2.625	1.8016	2.26496		Os01g0139200	81.8994	87.7821	111.561	144.023	193.525	208.632		Os01g0138900	121.542	150.26	144.346	168.698	184.353	188.422		Os01g0138600	1.34525	1.03229	1.34413	1.00607	1.20624	0.820999		Os01g0138300	3.31236	3.85095	4.35584	1.58238	1.68651	2.17901
Os01g0138600	2.02409	1.65014	1.98086	0.629754	0.577445	0.520745		Os01g0138900	151.465	177.126	153.829	66.2698	80.5033	73.3437		Os01g0139700	0.75137	0.634952	0.904741	2.00842	3.04065	2.71745		Os01g0139000	1.85823	1.6825	2.01202	0.984464	1.27727	0.872324		Os01g0138800	1.95061	1.92694	1.07531	1.12443	1.98676	1.57358		Os01g0138400	1.2268	0.840207	1.35181	1.64831	3.95963	3.26851
Os01g0138800	1.50509	1.35547	1.12549	0.787193	1.19931	1.51489		Os01g0139000	3.26986	1.96848	1.87497	2.11842	2.18089	1.23544		Os01g0140100	3.23089	1.90486	2.15746	1.03661	1.20359	1.4946		Os01g0139200	64.7628	84.9016	61.9183	177.125	175.731	173.989		Os01g0138900	62.8903	71.6408	61.494	114.218	94.4418	93.3202		Os01g0138500	8.34225	5.32131	6.30846	5.34054	5.93944	6.90019
Os01g0138900	156.218	144.034	138.976	67.5936	91.5028	77.307		Os01g0139200	122.153	103.549	114.74	64.3816	72.7279	48.4291		Os01g0140400	1.65301	1.82549	1.32231	0.712666	0.253388	0.611426		Os01g0139700	0.963527	0.582404	0.454327	2.04768	2.76742	1.74465		Os01g0139000	3.16133	1.30756	2.0162	1.89377	1.2772	0.820999		Os01g0138600	0.920101	0.840207	0.675907	1.18679	1.02657	1.23477
Os01g0139000	2.28359	5.24509	4.36691	4.30332	5.24142	3.36117		Os01g0139700	0.934247	1.37422	1.05976	1.01316	1.56455	0.905986		Os01g0140500	33.8117	25.8743	41.4093	17.8167	20.4611	31.1148		Os01g0140100	4.19822	3.55914	3.69952	0.708814	0.691855	0.634418		Os01g0139200	110.579	90.3596	95.0301	154.461	160.43	123.355		Os01g0138800	0.42938	1.6104	1.05141	0.988989	1.53985	1.74321
Os01g0139200	83.7663	86.8091	83.1513	47.4415	50.8596	46.1569		Os01g0140100	19.736	13.6308	14.103	1.56579	2.18089	0.864805		Os01g0140700	0.976782	1.2699	1.11353	0.259151	0.190041	0.0679362		Os01g0140400	1.78941	1.94135	2.27164	0.787571	0.478976	0.951626		Os01g0139700	0.403574	0.619372	0.604859	0.887706	1.13529	1.50516		Os01g0138900	76.0617	64.836	74.2746	128.437	116.516	109.386
Os01g0140100	8.92677	11.0206	8.37366	4.04092	1.95443	1.51489		Os01g0140400	9.69281	8.31961	7.86672	11.375	12.7535	7.16552		Os01g0141000	73.3338	84.1312	139.469	56.1711	81.971	98.0999		Os01g0140500	20.9911	23.6844	16.6803	23.1546	23.7892	27.8351		Os01g0140100	17.69	3.30332	7.25831	9.9423	9.36613	9.03099		Os01g0139000	5.94999	4.55112	2.62853	0.527461	1.17322	0.581068
Os01g0140400	5.13808	6.60056	6.57287	16.531	18.6115	12.4979		Os01g0140500	56.23	40.3724	53.2736	32.2369	31.3858	34.0568		Os01g0141100	26.9742	27.4617	27.2814	106.058	70.1884	57.4741		Os01g0140700	5.50587	7.76539	3.89424	3.38656	4.15113	1.18953		Os01g0140400	7.26434	4.06033	3.22592	5.20787	3.193	3.55766		Os01g0139200	81.889	102.715	107.544	113.668	139.687	71.6167
Os01g0140500	45.1009	47.3826	46.0101	25.5575	23.3643	26.7		Os01g0140700	1.28459	2.22847	1.95649	0.69079	0.805981	1.40016		Os01g0141600	45.7585	43.653	34.3105	10.3013	10.6423	13.4514		Os01g0141000	47.144	84.9663	44.6539	29.3764	33.7412	12.9263		Os01g0140500	48.6307	45.9024	49.3296	55.2153	61.5894	51.7914		Os01g0140100	15.5804	13.5133	8.48638	7.71411	7.99258	14.8172
Os01g0140700	0.674698	1.00187	1.03545	0.157439	0.177675	0.142021		Os01g0141000	21.838	15.4136	23.6409	16.8092	10.9993	10.5012		Os01g0141700	16.5301	18.5724	13.9191	5.44218	5.57453	6.31807		Os01g0141100	30.764	36.0443	33.6202	81.553	79.1375	63.759		Os01g0140700	1.34525	1.23874	0.672066	0.532623	0.425733	0.547333		Os01g0140400	7.23813	7.07174	5.33215	4.21968	6.96601	2.68744
Os01g0141000	13.1826	15.4995	13.3708	4.72316	3.46467	4.16596		Os01g0141100	51.2668	50.0662	46.2221	80.2698	76.1889	84.1331		Os01g0141900	15.5534	15.1595	16.4941	17.6223	23.185	22.0793		Os01g0141600	17.8941	16.3073	18.1082	7.83633	8.94089	13.0849		Os01g0141000	40.2229	42.9432	32.2592	20.9499	31.859	24.0826		Os01g0140500	42.938	37.8793	28.4632	30.8564	38.2764	53.313
Os01g0141100	63.4735	56.3405	56.4096	88.1131	98.6542	87.9586		Os01g0141600	99.7309	109.195	103.572	69.8619	71.9219	72.8907		Os01g0142100	207.754	201.994	175.52	24.0363	20.8412	29.1446		Os01g0141700	21.817	19.4135	22.0024	13.4675	13.8371	18.0809		Os01g0141100	37.7342	42.8055	33.4689	42.669	55.842	45.2234		Os01g0140700	1.96288	1.68041	1.87752	0.461528	0.146653	0.435801
Os01g0141600	67.5736	71.6043	74.1023	38.2051	38.9553	43.0325		Os01g0141700	18.9769	22.6189	21.5214	10.8224	12.7061	12.4779		Os01g0142200	12.4727	13.7308	13.0839	5.70133	5.76457	7.26918		Os01g0141900	10.7364	12.4893	12.9159	16.4602	16.4981	21.8874		Os01g0141600	65.8499	62.3502	61.3596	43.2609	43.07	50.2862		Os01g0141000	52.7525	40.1899	28.2379	13.8458	23.9044	28.2545
Os01g0141700	31.4513	26.638	25.211	17.0034	13.4589	16.6165		Os01g0141900	27.3851	28.7844	27.9615	7.73685	8.20204	6.87726		Os01g0142300	55.902	54.5265	47.6729	19.3716	17.6105	19.9733		Os01g0142100	177.633	166.05	189.195	42.7257	41.2984	76.7645		Os01g0141700	27.5103	26.3577	26.6138	33.141	36.3292	37.0134		Os01g0141100	30.5474	29.8273	31.0917	29.2741	33.5102	64.1354
Os01g0141900	21.5903	19.7427	20.2138	14.6943	9.15028	7.52713		Os01g0142100	225.095	234.843	234.697	107.533	94.1575	81.5387		Os01g0142500	40.3486	34.7636	42.8012	73.1455	78.2335	87.5019		Os01g0142200	11.1494	11.0657	9.9303	7.56068	8.03616	9.35766		Os01g0141900	16.0085	13.3509	15.8608	22.311	18.3775	23.4669		Os01g0141600	65.1432	63.2956	59.4047	62.1744	61.6675	59.7048
Os01g0142100	220.211	219.174	226.134	73.1564	75.6453	83.1298		Os01g0142200	10.3351	12.108	11.8612	2.67106	1.8016	1.60607		Os01g0142600	1.65301	1.82549	1.60069	6.28442	7.53829	5.36696		Os01g0142300	44.5975	48.1454	49.3919	14.8851	17.4028	18.0016		Os01g0142100	186.72	195.102	196.512	116.94	120.199	144.222		Os01g0141700	15.519	13.0232	14.0438	12.1316	13.2721	9.36973
Os01g0142200	13.1826	14.4977	11.9302	3.831	3.86444	4.35532		Os01g0142300	15.3567	27.9673	23.7632	60.0527	66.1378	69.9668		Os01g0142800	8.56562	10.1592	10.9265	46.3881	40.9855	36.9573		Os01g0142500	36.6828	43.3567	33.2957	82.2618	96.8596	79.1436		Os01g0142200	16.3448	15.1402	18.0786	10.8892	12.2753	11.8361		Os01g0141900	18.8927	14.5636	14.2691	26.1093	22.9512	10.9677
Os01g0142300	22.7321	17.9158	7.74338	22.3563	36.0681	41.0915		Os01g0142500	23.2394	25.0331	27.3093	55.079	49.5915	61.8541		Os01g0143100	11.3457	10.318	10.5089	4.08163	4.43429	5.23109		Os01g0142600	0.61941	0.711827	0.519231	7.60006	7.29108	4.99604		Os01g0142300	40.1557	32.0697	41.8697	29.3535	24.8344	25.9983		Os01g0142100	176.353	176.513	158.012	204.193	181.63	126.963
Os01g0142500	16.8674	16.5014	15.3967	49.3832	49.7491	56.3351		Os01g0142600	1.69332	2.30275	2.44561	0.967106	1.46973	1.02953		Os01g0143800	33.5863	34.4462	47.1161	49.6923	54.7951	65.4226		Os01g0142800	6.46939	8.80077	7.13943	18.9017	19.0526	14.8295		Os01g0142500	33.6985	28.6288	32.5952	70.4246	54.4229	45.9759		Os01g0142200	15.2737	14.2135	12.0912	12.1316	11.2189	14.8172
Os01g0142800	17.8016	16.1478	17.7377	14.2744	15.5466	14.2495		Os01g0142800	27.2099	28.6358	24.5784	19.5263	21.3348	18.9433		Os01g0143900	5.71042	8.88933	7.93388	17.5575	19.7643	18.4787		Os01g0143100	13.0764	12.1011	12.0072	6.14305	5.85415	8.16813		Os01g0142600	1.27799	0.619372	1.07531	5.26705	4.89593	4.72074		Os01g0142300	39.5643	50.9726	34.7716	23.8676	26.9108	23.8964
Os01g0143100	27.974	32.7081	31.964	29.7559	23.542	25.5165		Os01g0143100	17.5171	17.902	18.2198	15.3816	17.9686	15.6077		Os01g0144000	14.4263	15.3182	13.3623	16.0674	11.2758	11.8209		Os01g0143300	0.41294	0.517692	0.649039	0.669435	1.06439	1.11023		Os01g0142800	9.68579	8.87767	7.39273	24.0272	18.5194	20.9355		Os01g0142500	34.0437	28.6371	30.0403	38.8343	42.6027	41.6917
Os01g0143300	1.3494	1.70907	1.75577	0.157439	0.577445	0.284043		Os01g0143300	1.63493	1.67135	2.16029	0.460527	0.426696	0.329449		Os01g0144100	47.8623	43.0974	45.6546	4.14642	2.85061	4.41586		Os01g0143800	34.4117	46.7865	29.8558	62.5331	68.0678	79.5401		Os01g0143100	11.8382	15.0026	14.3822	9.70558	11.4948	12.5887		Os01g0142600	2.33092	1.05026	0.826108	2.04391	1.83316	0.508435
Os01g0143800	78.0054	88.3414	95.5317	41.8262	48.5942	51.7905		Os01g0143800	123.963	100.504	132.226	57.9803	44.0919	40.687		Os01g0144200	7.43857	7.77816	6.0548	5.57175	4.94106	4.61966		Os01g0143900	6.95116	8.54192	6.29568	13.1524	11.0165	6.58208		Os01g0143300	1.6143	1.23874	1.34413	1.18361	1.49007	1.09467		Os01g0142800	11.2252	8.96221	8.63658	11.2745	13.1254	10.7498
Os01g0143900	2.33549	3.59495	2.88126	2.3091	1.95443	1.7516		Os01g0143900	4.78802	2.78558	3.17929	2.94737	2.18089	1.35898		Os01g0144300	1.05192	1.74612	0.974336	0.842242	1.33029	1.29079		Os01g0144000	16.8617	19.0252	18.4327	17.4053	18.5736	18.3188		Os01g0143800	88.1138	83.6153	89.9224	56.9907	77.7673	94.2781		Os01g0143100	10.1211	11.3428	9.9133	7.71411	9.23913	15.1078
Os01g0144000	24.7043	22.5716	21.4294	17.948	18.6115	15.2436		Os01g0144000	18.7433	21.6533	19.8502	12.9408	11.9001	14.0016		Os01g0144340	16.981	17.6199	16.1461	7.51539	8.67853	9.3752		Os01g0144100	127.53	83.6073	124.616	25.8717	21.9797	32.5139		Os01g0143900	4.17027	3.71623	3.96519	5.50377	11.3529	8.75732		Os01g0143800	64.2231	61.1251	38.9773	48.4604	50.9619	79.3885
Os01g0144100	47.8516	69.6595	75.588	14.3794	18.7003	18.5575		Os01g0144100	72.9296	59.7972	71.2896	18.0066	17.3049	8.03033		Os01g0144600	9.69268	11.1117	11.5528	10.1717	10.959	11.0057		Os01g0144200	8.60292	9.18904	6.10097	10.0809	8.67479	8.40603		Os01g0144000	23.2055	24.5684	21.4389	26.8679	24.4797	21.1407		Os01g0143900	4.17112	3.36083	4.28074	3.95595	9.75241	12.8561
Os01g0144200	0.934197	1.65014	2.02588	1.41695	1.33256	1.08883		Os01g0144200	12.6707	13.6679	11.9835	5.20395	4.31437	3.70631		Os01g0144700	3.53144	3.25413	2.9926	0.842242	0.886858	2.03809		Os01g0144300	3.30352	3.88269	2.98558	4.4104	3.51249	4.36162		Os01g0144100	53.07	69.4385	63.7791	23.0212	27.6727	31.198		Os01g0144000	24.1066	20.235	20.5776	21.56	25.2243	22.589
Os01g0144340	16.556	14.7334	15.5318	7.45209	6.6184	6.34362		Os01g0144300	1.63493	2.41417	1.10053	0.460527	0.663749	0.535355		Os01g0147200	97.4527	109.371	95.2066	156.722	123.78	113.997		Os01g0144340	17.3435	18.1839	18.4327	15.712	15.0611	16.4156		Os01g0144200	19.0353	19.8887	14.8527	16.8664	21.3576	20.0461		Os01g0144100	58.7638	54.1934	42.1315	49.2516	40.4762	59.1237
Os01g0144380	1.50509	0.707203	1.12549	1.73182	1.24373	0.473405		Os01g0144340	14.8312	16.6392	14.959	7.41448	7.91758	6.46544		Os01g0147250	2.93034	1.50801	1.60069	0.647878	0.253388	0.815235		Os01g0144600	9.63527	10.9363	8.11299	13.1524	12.4534	11.816		Os01g0144300	1.41251	1.4452	0.739273	1.59787	1.06433	1.2315		Os01g0144200	16.5618	12.7431	14.5695	18.9886	19.1382	19.2479
Os01g0144600	16.8155	16.3835	16.6123	18.6827	16.0796	15.8591		Os01g0144380	1.2262	0.854246	1.14129	2.30263	1.8016	0.782442		Os01g0147700	21.0384	24.6044	25.4719	15.4195	16.8503	21.4678		Os01g0144700	2.40882	3.23558	1.81731	2.12644	2.182	3.7272		Os01g0144340	14.5287	11.5616	13.1725	14.9135	15.3974	17.241		Os01g0144300	0.981441	1.75043	1.50201	1.31865	1.53985	1.38004
Os01g0144700	3.52919	5.06829	4.14181	1.41695	1.6435	2.79309		Os01g0144600	15.8238	14.8565	14.959	11.7895	12.469	8.40096		Os01g0147800	0	0.317476	0	1.87885	1.26694	1.22285		Os01g0144800	1.51411	1.35894	1.10337	1.49639	1.86269	1.26884		Os01g0144600	12.2418	13.0756	12.366	11.8953	16.6036	14.3675		Os01g0144340	13.1268	13.9334	12.9924	14.637	14.372	18.0131
Os01g0144800	1.0899	1.29654	1.89083	0.682234	0.710701	0.426064		Os01g0144700	5.07997	5.16262	5.74719	3.13158	3.08169	2.38851		Os01g0147900	813.584	721.544	702.983	427.665	493.473	481.192		Os01g0144900	11.0117	14.5601	9.9952	9.80526	9.57952	11.5781		Os01g0144700	2.6905	4.54206	5.17491	5.79968	5.81835	6.70483		Os01g0144600	14.1082	9.94245	10.0635	10.747	12.1722	16.1973
Os01g0144900	18.5282	16.3835	16.2071	11.1257	10.7494	9.75213		Os01g0144800	2.16045	2.04276	3.05701	0.184211	0.379285	0.205906		Os01g0148000	110.527	132.546	101.261	66.2132	104.903	80.6403		Os01g0147200	108.741	108.78	110.077	163.657	155.242	149.485		Os01g0144900	0.874411	0.412915	0.739273	1.83459	1.49007	1.02625		Os01g0144700	3.31236	2.59064	3.00403	4.02189	4.91287	7.04546
Os01g0146200	1.71269	1.35547	2.25098	0.734713	0.666282	0.852128		Os01g0147200	89.1622	93.0014	82.0095	100.855	96.291	92.5753		Os01g0148050	174.093	203.105	152.762	208.034	209.869	173.917		Os01g0147600	2.27117	2.39433	1.81731	1.89017	1.33049	2.06186		Os01g0145200	1.95061	2.06457	2.48664	2.4264	3.05109	2.94191		Os01g0144900	0.42938	0.490121	0.675907	1.58238	1.68651	1.45267
Os01g0147200	93.783	79.3246	89.9042	99.9735	97.9435	97.9001		Os01g0147250	0.759076	1.07709	0.937484	0.736843	2.27571	2.47087		Os01g0148500	16.9058	12.5403	17.538	13.2167	15.6467	18.0031		Os01g0147700	21.2664	29.5732	19.5361	29.4945	24.5874	35.2895		Os01g0145600	2.48871	1.58284	1.61296	2.24885	3.26395	3.07875		Os01g0145200	2.57628	2.10052	2.62853	1.91204	2.7864	4.72118
Os01g0147250	1.3494	2.00374	1.21553	1.73182	2.3542	1.65692		Os01g0147700	48.6392	52.9632	54.5371	21.5527	18.9643	16.3489		Os01g0148700	23.8936	18.7311	27.2814	11.4027	15.2666	25.7478		Os01g0147900	889.611	930.099	911.121	639.311	673.334	739.017		Os01g0146101	4.70837	7.15719	4.16681	6.98328	8.58562	7.11533		Os01g0145600	2.4536	2.0305	2.62853	2.57137	2.85973	3.34114
Os01g0147700	37.7831	31.7652	34.0349	12.4901	12.7926	10.3202		Os01g0147800	1.57654	1.81992	1.54889	0.138158	0.0948213	0.123544		Os01g0149200	0.676233	0.634952	0.417573	3.1746	2.85061	2.4457		Os01g0148000	98.6238	108.91	102.353	119.278	106.439	128.866		Os01g0147200	116.095	107.84	108.27	138.127	149.787	129.786		Os01g0146101	6.37937	5.88145	6.00806	6.39546	7.25932	9.44236
Os01g0147900	991.909	1038.11	993.404	806.19	896.372	895.303		Os01g0147900	968.872	1095.92	1032.33	899.547	925.551	868.552		Os01g0149400	3.75685	3.80971	4.66289	4.34079	6.65143	6.58981		Os01g0148050	161.597	174.462	174.527	238.162	225.811	226.884		Os01g0147700	42.3081	32.0009	39.8535	56.9315	61.0927	55.2806		Os01g0147200	121.147	96.8339	109.572	135.887	141.667	105.173
Os01g0148000	119.058	100.717	107.867	112.726	124.417	150.069		Os01g0148000	102.592	112.278	114.129	166.434	168.308	102.912		Os01g0149500	0.976782	0.952428	1.4615	4.53515	3.92751	3.12507		Os01g0148100	24.8452	28.1495	24.2741	33.1961	29.0047	32.8311		Os01g0147800	1.95061	1.03229	0.672066	0.414263	0.425733	0.342083		Os01g0147250	1.10412	0.840207	1.72732	1.18679	1.90649	0.0726336
Os01g0148050	235.937	202.26	227.034	306.953	290.677	296.209		Os01g0148050	219.665	237.035	215.418	337.566	312.436	271.054		Os01g0149600	4.88391	6.667	5.56763	16.5857	25.9089	24.5929		Os01g0148400	10.6676	11.9716	12.2668	13.6644	12.8259	17.6051		Os01g0147900	1007.73	1018.18	1015.69	766.8	885.241	792.127		Os01g0147700	21.4077	20.8651	22.0045	25.5818	32.8502	21.1364
Os01g0148100	13.2864	12.376	12.3354	8.50168	7.28469	7.85852		Os01g0148500	22.0716	19.4248	22.2958	13.0329	13.4172	12.272		Os01g0149800	604.477	622.968	686.002	3568.06	3435.18	4301.45		Os01g0148500	1.17	0.711827	0.973559	1.14198	0.904733	0.793022		Os01g0148000	104.728	62.5566	82.6641	114.987	74.2195	118.566		Os01g0147800	0.736081	1.26031	0.826108	0.329663	0.879917	1.01687
Os01g0148400	23.9258	22.4537	25.166	12.8575	11.4156	11.6931		Os01g0148700	31.706	35.0241	37.0918	14.4145	14.2706	17.502		Os01g0149900	22.3157	23.5726	19.6955	89.6664	69.6817	55.6398		Os01g0148700	18.9952	25.4316	16.1611	19.9256	21.8732	28.073		Os01g0148050	144.143	134.404	125.676	159.787	165.894	188.009		Os01g0147900	1067.32	1053.55	961.74	1026.11	1005.09	1146.74
Os01g0148700	35.7071	40.4284	31.7839	10.7058	11.2824	10.9356		Os01g0149200	0.992637	1.74563	1.10053	0.230263	0.426696	0.947167		Os01g0150000	104.365	94.6079	90.6828	48.2669	51.6278	59.9877		Os01g0149200	0.275293	0.258846	0.454327	1.14198	1.06439	1.34814		Os01g0148100	24.5508	23.7426	21.4389	27.2822	29.5175	31.8821		Os01g0148000	75.6936	73.7282	87.267	115.382	133.674	1.88847
Os01g0149200	84.6486	68.1861	44.1643	11.1781	15.8575	18.9362		Os01g0149350	3.50343	3.78839	3.26081	1.61184	1.3275	1.89433		Os01g0150100	14.802	15.0801	13.1535	14.4477	12.9228	12.9758		Os01g0149400	0.963527	1.42365	0.649039	1.6539	1.38371	2.45837		Os01g0148400	44.595	38.1946	40.4584	48.4687	55.6291	53.0913		Os01g0148050	116.607	116.089	130.75	169.183	189.182	100.815
Os01g0149350	1.76459	1.2376	1.75577	0.472316	0.710701	0.757447		Os01g0149400	11.4445	9.06244	9.82321	8.42764	11.9949	10.2129		Os01g0150200	11.8717	12.3816	12.388	10.4308	10.4522	10.8019		Os01g0149500	0.82588	1.16481	0.778847	5.39486	5.53484	4.44092		Os01g0148500	38.205	35.6483	40.1223	49.8299	47.9659	38.929		Os01g0148100	9.99843	9.38231	7.81048	11.6701	15.6919	3.48641
Os01g0149500	9.91287	8.4275	9.04895	2.25662	1.77675	3.17181		Os01g0149500	9.63442	10.5109	10.6384	2.76316	3.17651	2.30615		Os01g0150800	0.901644	1.98423	1.04393	0.583091	0.316735	0.815235		Os01g0149600	7.50174	9.44789	6.81491	37.0552	39.4889	31.4037		Os01g0148700	40.2229	34.2719	45.8349	51.9012	49.5979	42.4867		Os01g0148400	13.6788	12.253	14.0438	18.593	20.3114	15.4709
Os01g0149600	25.0676	26.9326	24.4007	33.9018	33.5806	34.1798		Os01g0149600	13.9553	14.0765	14.2253	25.8816	27.4982	27.5914		Os01g0150900	1.57788	1.90486	1.25272	1.6197	0.760164	1.15492		Os01g0149800	382.245	316.181	324.455	973.438	1034.85	845.996		Os01g0149200	2.1524	1.65166	1.81458	1.65705	1.20624	1.642		Os01g0148700	31.3448	39.2097	34.4712	39.7573	36.1499	38.5684
Os01g0149800	478.516	416.542	259.988	103.857	111.402	119.487		Os01g0149800	451.65	655.689	509.054	224.829	233.734	403.617		Os01g0150950	4.50822	3.57161	3.89734	0.777454	1.39363	1.76634		Os01g0149900	28.837	34.6207	30.7645	55.5631	55.7741	47.2641		Os01g0149350	1.68156	1.37638	1.0081	2.36721	2.83822	2.463		Os01g0149200	83.7292	137.584	92.8996	112.283	102.364	169.89
Os01g0149900	36.5375	31.8831	36.0157	51.115	59.921	50.0389		Os01g0149900	33.2825	30.8271	29.3473	57.4737	64.5733	61.2364		Os01g0151100	40.6491	51.0343	41.2701	103.531	92.1698	76.0206		Os01g0150000	127.598	132.076	126.433	75.213	83.6612	103.965		Os01g0149500	4.43932	4.47325	3.89798	7.39755	7.09555	8.27841		Os01g0149350	0.858761	0.700172	0.675907	1.38458	2.05314	0.653702
Os01g0150000	127.622	118.869	108.092	86.8536	73.069	67.2235		Os01g0150000	99.0886	104.404	99.8217	62.3553	65.237	62.2659		Os01g0151200	427.755	423.116	359.878	106.835	77.22	102.108		Os01g0150100	14.7282	17.0191	15.3822	19.6893	19.8509	22.5218		Os01g0149600	9.41674	12.8004	12.1644	25.5659	24.6925	21.1407		Os01g0149500	6.07267	5.74141	7.28477	14.1755	15.6919	7.69916
Os01g0150100	20.4485	19.7427	21.1592	17.5806	15.9464	15.0543		Os01g0150100	20.6702	18.0506	19.035	13.2171	16.8308	13.6721		Os01g0151400	12.8484	13.8102	14.0583	15.7434	39.5919	38.9275		Os01g0150200	13.2141	14.6248	11.3582	13.0737	15.2208	16.5742		Os01g0149800	1466.99	1543.06	1930.71	1357.48	1340.07	1466.58		Os01g0149600	11.9	10.2225	13.6683	15.7579	18.185	19.1026
Os01g0150200	18.4244	16.2657	16.4772	17.4232	15.9908	13.5867		Os01g0150200	18.101	18.3106	16.9562	13.7237	13.5594	18.5315		Os01g0151500	3.60658	3.80971	3.75815	2.85066	5.76457	8.22028		Os01g0150800	1.58294	1.03538	1.42789	1.89017	1.22405	2.29976		Os01g0149900	37.4652	22.7791	23.4551	33.5553	32.2138	28.9402		Os01g0149800	785.95	945.583	745.375	905.452	699.607	1197.73
Os01g0150400	1.1937	0.82507	1.30557	0.209918	0.399769	0.0473405		Os01g0150400	0.817466	1.67135	1.42661	0.276316	0.379285	0.164725		Os01g0151600	30.8813	41.2719	32.3619	331.519	212.719	187.912		Os01g0150900	1.03235	1.87663	1.03846	2.00831	1.64981	2.29976		Os01g0150000	85.0197	77.3527	73.7928	75.5142	84.1533	79.9106		Os01g0149900	21.5304	31.7878	29.4395	37.4497	35.5633	24.4775
Os01g0150800	3.99629	4.53788	4.45695	0.472316	1.15489	0.852128		Os01g0150800	5.02158	3.23128	3.83146	0.644737	0.663749	0.535355		Os01g0151700	40.6491	41.51	31.5963	5.18303	6.71478	11.5492		Os01g0151100	35.2376	43.3567	30.4399	85.7665	79.1375	66.6139		Os01g0150100	13.6543	13.2133	10.5514	14.9135	15.8231	17.4462		Os01g0150000	124.643	110.417	105.366	99.4263	100.164	124.203
Os01g0151100	55.2214	48.8559	55.3292	48.9634	52.2365	57.5187		Os01g0150900	4.02894	1.33708	6.07327	1.38158	1.09044	2.47087		Os01g0152000	0.901644	1.19054	1.67029	1.03661	0.950205	1.08698		Os01g0151200	282.107	236.844	289.666	126.248	122.352	155.75		Os01g0150200	11.0983	8.39594	7.99758	13.1972	14.6168	14.5043		Os01g0150100	15.8257	14.4936	15.621	18.3952	20.898	15.4709
Os01g0151200	729.971	715.63	743.229	709.366	683.117	711.669		Os01g0151100	44.6687	46.835	45.8145	68.7106	56.0394	51.9295		Os01g0152300	4.73363	3.80971	4.73249	4.53515	6.71478	5.97839		Os01g0151400	27.7358	23.8139	24.5986	48.6719	48.6427	45.5195		Os01g0150800	1.00894	0.688192	1.14251	1.83459	1.34816	1.57358		Os01g0150200	19.3221	14.0034	13.8185	7.97784	10.999	19.9742
Os01g0151400	23.9777	22.5716	18.0529	9.02648	7.72887	6.95905		Os01g0151200	550.038	606.069	572.64	520.625	458.176	432.526		Os01g0152600	2.70493	1.98423	1.87908	4.72951	3.61078	3.39681		Os01g0151500	2.54646	1.22952	1.6875	6.89125	5.53484	8.32673		Os01g0151100	62.8903	57.0511	59.7467	72.5551	82.1665	76.6266		Os01g0150800	2.1469	2.10052	2.40322	3.75816	4.25293	3.05061
Os01g0151500	10.1724	12.2582	8.59875	2.5715	2.53187	1.94096		Os01g0151400	15.2399	19.3877	19.1573	2.99342	3.93508	6.58899		Os01g0152700	7.28829	6.11142	8.28186	8.03369	9.81878	10.9377		Os01g0151600	36.4764	40.1212	33.75	178.542	154.017	139.096		Os01g0151200	599.846	625.635	622.938	388.105	354.281	382.312		Os01g0150900	1.65618	2.0305	1.42691	1.31865	1.31988	1.16214
Os01g0151600	37.6274	43.0215	56.6347	84.1247	87.1941	76.1235		Os01g0151500	13.8385	11.9966	14.0623	1.75	3.60321	2.88268		Os01g0152800	0.375685	0.476214	0.835145	1.03661	1.20359	1.22285		Os01g0151700	47.7634	35.5914	44.6539	19.8468	17.5625	27.28		Os01g0151400	14.5959	14.3144	14.1134	22.6661	17.7389	16.7621		Os01g0150950	7.17679	5.95147	5.33215	6.39546	6.08609	6.75492
Os01g0151700	18.4244	13.4369	13.776	7.92441	8.03981	7.81118		Os01g0151600	75.6156	57.6802	54.048	69.1251	85.671	65.1074		Os01g0152900	13.5247	15.477	15.5198	13.5407	24.5786	24.7288		Os01g0151900	0.757057	0.711827	0.973559	0.748193	1.01117	2.69627		Os01g0151500	5.38099	3.2345	5.04049	6.68738	5.25071	4.03658		Os01g0151100	50.6669	50.8325	57.1517	65.8666	71.2	51.0614
Os01g0151900	3.84059	2.94668	4.68204	1.62686	2.3542	2.17766		Os01g0151700	5.43031	5.64545	4.36134	2.07237	3.46098	4.90056		Os01g0152950	1.27733	1.98423	1.4615	0.453515	0.316735	1.29079		Os01g0152000	0.550587	0.776539	0.454327	1.06322	1.17083	1.26884		Os01g0151600	24.2817	22.9168	17.7425	39.71	25.8988	28.4613		Os01g0151200	566.782	586.955	538.397	515.79	468.849	452.289
Os01g0152000	2.23169	1.35547	2.02588	2.41406	1.02163	2.08298		Os01g0151900	4.49606	2.97129	3.95374	0.967106	0.853392	0.905986		Os01g0152951	0.601096	0.158738	0.487168	0.777454	2.0271	1.69841		Os01g0152300	5.0241	5.95346	3.95914	5.86741	6.59923	6.10627		Os01g0151700	48.1599	39.0893	38.1061	30.4779	21.0738	33.182		Os01g0151400	14.5989	22.0554	28.4632	15.4942	17.5983	18.6668
Os01g0152300	4.98238	5.42189	3.46651	4.82812	3.15374	4.87607		Os01g0152000	4.2625	3.41698	2.77169	1.70395	1.65937	1.35898		Os01g0153100	13.5998	17.6993	21.7834	16.7153	29.2663	33.6284		Os01g0152600	2.89058	3.17087	2.79087	5.07983	5.64128	4.67883		Os01g0151900	1.81608	1.65166	2.15061	1.71623	1.98676	3.42083		Os01g0151500	7.60617	8.96221	8.18598	9.03276	9.23913	11.1129
Os01g0152600	7.42167	7.13096	6.25773	1.31199	1.86559	1.65692		Os01g0152300	16.2325	13.4822	16.7524	13.125	15.2662	12.272		Os01g0153300	22.9168	24.6044	24.5672	15.1604	30.1532	33.3567		Os01g0152700	8.94703	8.80077	7.98318	10.6322	11.3358	11.4988		Os01g0152000	1.27799	1.16993	1.74737	2.18967	4.89593	2.80508		Os01g0151600	21.5304	16.244	21.1033	30.3949	26.9108	21.209
Os01g0152687	2.17979	1.29654	1.84581	0.839672	0.621864	0.473405		Os01g0152600	1.8101	1.8942	2.28257	3.77632	3.5558	3.54158		Os01g0153400	37.7939	37.7797	33.9626	27.4053	28.8862	26.6989		Os01g0152800	0.275293	0.452981	0.649039	1.22074	1.38371	0.634418		Os01g0152300	8.87864	7.08837	8.46803	9.70558	11.0691	8.75732		Os01g0151700	45.8824	40.0499	41.8311	39.2299	37.6165	55.7099
Os01g0152700	3.73679	3.94855	3.46651	3.62109	2.93164	2.65107		Os01g0152700	28.0858	28.7472	30.4886	19.2961	19.5332	16.6784		Os01g0153700	1.95356	1.58738	2.29665	0.259151	0.823511	1.29079		Os01g0152900	13.0764	17.9251	13.1755	23.824	37.8923	30.2141		Os01g0152600	4.10301	3.99151	4.30122	5.79968	5.32167	4.31025		Os01g0151900	1.10412	1.6104	1.50201	1.97798	1.31988	0.944236
Os01g0152900	7.57737	8.2507	6.61789	2.88637	3.7756	3.26649		Os01g0152900	28.5529	28.0787	29.3066	25.2369	29.9635	24.5028		Os01g0154600	4.6585	4.68277	3.82775	0.259151	0.063347	0.54349		Os01g0152950	7.98351	8.60664	7.20434	7.75758	8.40869	12.0539		Os01g0152700	9.61852	9.97878	9.81216	10.7116	14.2621	14.2307		Os01g0152000	3.18968	1.33033	1.95262	2.6373	3.73965	6.90019
Os01g0152950	7.78497	9.01683	8.19358	3.30621	3.7756	1.9883		Os01g0152950	2.10206	2.33989	1.58965	1.51974	1.84902	0.905986		Os01g0155200	0.300548	0.238107	0.835145	2.46194	2.47053	2.30983		Os01g0152951	0.550587	0.258846	0.259616	0.945085	1.54337	1.03093		Os01g0152800	0.941674	0.619372	0.806479	1.12443	1.13529	1.77883		Os01g0152300	6.87009	6.0915	6.75907	5.60427	7.11266	11.7666
Os01g0153100	38.5097	39.1908	34.5751	15.3765	14.6138	14.7229		Os01g0153100	47.7634	42.5637	52.173	21.875	19.7702	23.1438		Os01g0155400	38.4702	48.5738	33.0578	137.609	113.328	86.0752		Os01g0153100	16.6552	18.7016	17.9135	34.3775	36.6683	32.7518		Os01g0152900	18.1608	19.0629	23.5223	31.9574	34.9101	31.1295		Os01g0152600	2.69896	2.4506	3.90524	3.0329	5.05952	2.76008
Os01g0153150	2.17979	1.47334	2.20596	1.31199	1.19931	0.710107		Os01g0153150	1.92688	2.93415	1.95649	0.644737	0.71116	0.370631		Os01g0155500	27.8007	23.652	35.9808	18.7885	36.1078	34.5116		Os01g0153300	17.55	20.8371	17.2644	23.509	29.2175	27.5972		Os01g0152950	1.27799	0.619372	0.873686	1.89377	1.41911	1.02625		Os01g0152700	8.34225	8.26204	8.26108	8.83496	9.01915	16.7784
Os01g0153300	42.2465	46.086	41.283	39.832	37.4451	41.8016		Os01g0153300	62.1858	64.6256	71.3711	52.9606	57.7462	56.0888		Os01g0155600	47.1109	50.7168	54.2844	50.7289	72.2789	62.1617		Os01g0153400	20.0964	20.0606	20.8342	20.9494	19.9573	24.1872		Os01g0152951	0.739886	0.688192	0.940892	1.65705	1.84484	1.29992		Os01g0152900	16.6232	15.7539	16.4471	19.7138	20.0181	26.4386
Os01g0153400	49.9795	48.6791	55.4192	48.9109	51.2593	48.4766		Os01g0153400	84.0822	84.0504	84.2921	84.2303	73.6287	67.4959		Os01g0155800	2.55466	4.84151	4.80208	56.4302	113.771	152.653		Os01g0154600	2.75293	1.55308	2.27164	0.0393786	0	0.158604		Os01g0153100	21.6585	20.7834	24.5976	33.4369	46.9726	44.8813		Os01g0152950	0.981441	0.700172	1.72732	1.45052	1.75983	1.3074
Os01g0154600	3.99629	2.12161	2.47608	0.104959	0.133256	0.0473405		Os01g0153700	5.07997	5.19976	4.48362	1.19737	1.23268	1.81197		Os01g0157800	3.23089	2.61918	2.71422	3.43376	3.04065	2.98919		Os01g0154950	3.09705	4.20625	2.33654	0.157514	0.106439	0.237907		Os01g0153300	35.111	35.786	44.0203	54.9786	59.4607	56.5805		Os01g0153100	25.9468	19.8149	21.4037	23.1423	28.6706	49.5361
Os01g0155000	0.363299	0.294668	0.135059	1.73182	0.932795	1.04149		Os01g0154600	3.0363	4.01124	2.28257	0.368421	0.284464	0.70008		Os01g0157900	39.5972	37.4622	42.0356	118.238	87.2288	100.885		Os01g0155000	3.57881	4.40039	1.81731	0.5513	0.212878	0.0793022		Os01g0153400	56.0296	61.7996	53.5637	44.7995	48.3207	44.4708		Os01g0153150	0.42938	0.77019	0.450604	1.12085	2.19979	1.88847
Os01g0155400	59.581	50.6829	62.8474	46.8642	35.0909	36.0734		Os01g0155000	0.350343	0.445694	0.203801	5.48027	5.64187	4.98292		Os01g0158000	22.0903	28.5729	24.3584	42.436	40.4154	38.384		Os01g0155400	35.6505	39.7329	35.8919	119.199	106.705	94.8454		Os01g0153700	2.28692	2.13339	1.88178	1.65705	1.98676	2.18933		Os01g0153300	37.9082	32.6981	37.4753	30.5268	40.8428	60.7217
Os01g0155500	40.0667	33.4743	27.6421	14.9042	17.1457	17.8947		Os01g0155400	62.4778	72.4623	63.5859	53.3751	54.0481	47.8937		Os01g0158100	5.18446	6.667	12.2488	1.42533	4.68768	9.98663		Os01g0155500	38.5411	43.6156	34.9832	22.8396	27.9935	30.69		Os01g0154600	2.42145	2.33985	2.41944	1.59787	2.62536	2.39458		Os01g0153400	45.3303	47.3317	38.8271	52.7461	49.5687	48.0108
Os01g0155600	56.3632	67.1253	58.5706	68.0659	64.4961	64.525		Os01g0155500	45.7197	35.9898	37.7847	43.0593	36.8855	50.241		Os01g0158200	28.8526	30.4777	30.4828	16.7801	15.2033	22.6907		Os01g0155600	47.5569	59.9876	44.3943	67.0617	74.6671	77.7955		Os01g0155000	1.14346	0.481734	1.41134	0.828525	0.922422	0.478916		Os01g0153700	2.33092	1.89047	2.10282	1.97798	4.61956	1.96111
Os01g0157800	4.41148	4.47895	6.21271	1.25951	1.55466	1.13617		Os01g0155600	71.1779	62.7314	65.2978	84.6909	73.8184	80.4268		Os01g0158400	19.8362	17.1437	15.5894	37.3826	33.3839	26.4272		Os01g0155800	1.03235	2.39433	0.389424	91.6733	98.8288	78.6678		Os01g0155200	0.26905	0	0.268826	1.30197	1.06433	0.20525		Os01g0154600	5.27525	4.41109	5.55745	2.90103	3.22636	4.14011
Os01g0157900	41.7794	40.4284	53.2132	91.1569	118.11	96.3378		Os01g0157800	4.02894	4.04838	5.4211	1.10526	1.09044	1.85315		Os01g0158500	1.35247	1.82549	1.94867	3.30418	2.91396	2.98919		Os01g0157800	2.54646	3.10615	2.46635	2.79588	2.182	3.33069		Os01g0155400	48.8998	44.8013	40.996	64.0923	67.6206	74.5741		Os01g0155400	43.9195	38.0894	48.0645	61.2514	69.8068	59.1963
Os01g0158000	29.7386	29.29	27.9572	28.4964	25.4076	25.7059		Os01g0157900	51.442	44.0122	44.9992	81.4672	85.1021	102.294		Os01g0158600	1.57788	1.82549	0.974336	0.194364	0.063347	0.339681		Os01g0157900	39.5046	45.5569	39.7212	73.5985	73.4962	64.4727		Os01g0155500	32.8913	30.6245	31.3183	39.71	47.895	36.0555		Os01g0155500	25.3948	30.5975	29.6648	36.7904	37.2498	43.8707
Os01g0158100	22.0574	27.6398	17.8728	7.39961	7.19585	7.76384		Os01g0158000	31.7644	31.1614	30.2441	35.6908	33.9934	31.2565		Os01g0158900	6.01096	6.82574	7.16833	19.1772	21.6013	17.2558		Os01g0158000	22.2299	26.2729	20.6394	45.561	44.4383	47.6606		Os01g0155600	65.0427	64.7588	57.5288	63.3822	61.8732	55.4174		Os01g0155600	55.1447	63.5757	52.7958	54.1966	61.3009	66.8229
Os01g0158200	49.1491	38.7193	49.0714	73.104	61.6533	59.6963		Os01g0158100	13.1378	12.2194	20.2171	4.92764	4.69365	7.08316		Os01g0159000	0	0.079369	0.208786	9.13509	7.15821	13.5872		Os01g0158100	9.91056	13.2659	11.0986	6.6156	7.82328	10.6265		Os01g0155800	0.672624	1.51402	0.739273	49.2381	30.5109	50.423		Os01g0155800	0.613401	0.280069	0.525705	39.2299	15.0319	41.1832
Os01g0158400	22.3169	19.3302	17.1075	4.46076	6.75166	6.39096		Os01g0158200	39.1216	40.2238	33.5049	25.9737	37.8337	34.4275		Os01g0159200	1.20219	1.2699	1.5311	3.04503	3.16735	4.95934		Os01g0158200	25.4646	32.0322	28.9471	44.5765	38.4245	42.7439		Os01g0156300	0.470837	0.412915	0.806479	1.36115	0.851466	1.02625		Os01g0157800	2.57628	3.43085	2.55342	2.50544	4.47291	3.63168
Os01g0158900	37.7312	36.0673	37.2763	31.1728	27.2287	27.5995		Os01g0158400	13.605	14.6707	12.6764	1.28947	1.61196	4.90056		Os01g0159300	66.2709	73.2576	62.0095	347.263	259.913	203.469		Os01g0158400	31.3146	34.2971	31.6082	16.1452	16.6045	14.7502		Os01g0157800	5.58278	4.54206	4.36843	3.78754	5.7474	4.99441		Os01g0157900	32.8169	30.6676	35.9732	36.8563	44.9491	76.5558
Os01g0159000	0	0	0.0900393	0.787193	1.15489	1.08883		Os01g0158500	2.91952	2.19133	2.81245	5.11185	5.54705	5.35355		Os01g0159400	58.9826	69.9241	58.8081	198.251	195.045	163.93		Os01g0158900	8.53409	13.2012	9.15145	38.0791	35.6571	36.3997		Os01g0157900	54.4825	60.7673	60.0827	70.3063	119.915	99.683		Os01g0158000	17.2366	15.7539	19.3009	19.3842	24.711	19.829
Os01g0159200	1.1937	1.35547	1.12549	0.944631	2.93164	1.84628		Os01g0158566	1.63493	1.2628	1.46737	0.414474	0.331875	0.452993		Os01g0159800	8.56562	11.9054	14.615	51.7655	56.8222	53.4658		Os01g0159000	0.20647	0.194135	0	17.3659	7.98294	18.636		Os01g0158000	24.2145	23.5362	20.9013	28.9392	29.0918	31.4716		Os01g0158100	4.78453	6.65164	6.53376	7.12072	6.23275	13.7277
Os01g0159300	91.8627	86.043	131.637	473.103	564.919	465.262		Os01g0158600	2.51079	2.0799	2.56789	0.967106	0.568928	0.617718		Os01g0160100	0.826507	1.2699	1.39191	6.34921	4.75102	4.6876		Os01g0159200	0.894703	1.35894	0.519231	2.63836	3.77859	1.90325		Os01g0158100	7.60065	7.84538	10.2154	8.22607	9.86282	8.89416		Os01g0158200	28.7685	27.7968	30.1905	33.8893	34.9034	31.6682
Os01g0159400	52.315	59.5229	58.5255	93.9383	78.8878	91.7932		Os01g0158900	32.9906	35.0241	33.6272	17.3619	16.2619	13.7545		Os01g0160700	0.525959	0.079369	0.208786	42.3712	41.809	22.8945		Os01g0159300	66.9651	71.3768	64.3847	319.045	271.686	193.656		Os01g0158200	35.9854	31.1063	36.8964	40.1835	51.4428	44.7444		Os01g0158400	13.1268	9.7324	12.3165	14.7689	13.712	21.4995
Os01g0159800	4.15199	5.00935	6.84299	2.72893	3.10932	3.12447		Os01g0159200	4.72962	4.75406	5.78795	1.28947	1.99125	1.44134		Os01g0160800	1.95356	2.53981	4.38451	425.138	707.522	609.524		Os01g0159400	51.6863	67.4294	52.4424	202.603	191.005	192.704		Os01g0158400	11.5019	16.379	12.1644	20.9499	14.6878	17.5146		Os01g0158500	1.65618	0.980241	1.65222	1.58238	1.24655	1.01687
Os01g0160700	0.882297	1.2376	1.35059	0.262398	0.0888376	0.189362		Os01g0159300	90.7387	85.4246	79.197	342.54	335.335	325.002		Os01g0161300	2.6298	3.96845	3.89734	3.95206	2.72392	3.193		Os01g0159600	0	0	0	1.06322	0.904733	1.11023		Os01g0158500	3.36312	1.72048	1.14251	2.07131	1.49007	1.77883		Os01g0158566	1.77886	1.19029	0.826108	1.58238	0.953244	1.45267
Os01g0160800	0.259499	0.353601	1.57569	1.31199	3.42025	3.50319		Os01g0159400	76.9002	62.8056	70.3928	110.757	107.29	80.6739		Os01g0162001	1.80329	0.714321	0.626359	1.6197	2.53388	1.69841		Os01g0159800	4.81763	8.73606	4.21875	48.16	44.4916	30.3727		Os01g0158566	0.739886	0.412915	0.873686	0.828525	1.13529	1.71041		Os01g0158600	1.77886	1.47036	1.05141	0.659326	1.53985	2.39691
Os01g0161000	26.1575	21.2161	29.2178	0.682234	3.28699	6.01224		Os01g0159800	14.948	12.5537	13.5731	11.2369	9.90882	7.33025		Os01g0162200	6.53692	6.42889	5.42844	2.6563	1.52033	1.90221		Os01g0160700	0.481763	0.647115	0.584135	1.14198	1.38371	0.475813		Os01g0158600	1.00894	1.23874	1.34413	0.887706	0.780511	0.957832		Os01g0158900	20.1195	21.4953	21.7792	28.4829	32.2636	17.5773
Os01g0163000	2.02409	1.70907	2.61114	0.209918	0.266513	1.04149		Os01g0160100	1.28459	1.4485	1.46737	1.61184	0.900802	1.27662		Os01g0163000	1.27733	1.82549	1.5311	1.42533	2.1538	1.29079		Os01g0160800	0.344117	0.323558	0.0649039	106.913	155.242	58.0492		Os01g0158900	24.6853	19.7511	21.1029	32.9043	29.3046	31.0611		Os01g0159200	4.35514	4.27105	4.20564	2.37357	2.85973	3.63168
Os01g0164400	26.4689	23.2198	22.5548	24.6654	28.206	26.558		Os01g0160800	35.6766	8.35675	8.1928	43.4737	35.4158	59.5068		Os01g0164400	22.2406	22.2233	19.2779	45.7402	46.6234	37.297		Os01g0161000	18.2382	20.2547	19.1467	2.32333	4.25757	2.85488		Os01g0159200	3.49765	2.54631	2.62106	3.07738	2.62536	2.25775		Os01g0159300	53.8566	54.2634	63.8356	69.8885	73.6197	49.5361
Os01g0164500	20.5004	20.8625	23.8154	18.5777	17.501	17.6107		Os01g0161200	2.21884	1.29994	1.18205	0.644737	0.71116	0.617718		Os01g0164500	15.4031	13.334	15.1718	15.873	16.9136	14.1987		Os01g0163000	0.41294	1.16481	0.389424	2.16582	1.70303	2.06186		Os01g0159300	70.7601	57.3952	54.1685	82.5566	78.7607	79.0212		Os01g0159400	47.2932	41.8003	48.5902	55.0537	65.3338	56.291
Os01g0164600	146.565	152.343	166.123	130.202	132.413	136.199		Os01g0161300	13.1378	10.6966	8.64116	2.76316	2.13348	3.78867		Os01g0164600	174.543	178.263	136.546	32.3291	26.0356	32.8132		Os01g0164400	15.3476	18.5722	16.9399	44.1434	46.4075	42.0302		Os01g0159400	53.3391	43.9754	42.2057	66.2228	77.3415	71.8374		Os01g0159800	5.76597	4.27105	6.90927	10.9448	16.5718	18.3763
Os01g0164700	28.0259	30.2329	31.2436	25.61	29.0055	26.9841		Os01g0162001	2.91952	2.56274	2.20105	2.07237	1.3275	1.35898		Os01g0164700	18.108	21.1915	16.4941	16.0026	14.9499	13.1117		Os01g0164500	12.5947	14.366	11.3582	15.3183	15.4337	19.5876		Os01g0159800	11.4346	10.1852	9.61054	25.0925	36.3292	27.6403		Os01g0160100	0.42938	0.700172	0.826108	1.51645	1.75983	1.88847
Os01g0164800	1.1937	2.47521	3.46651	1.73182	2.44304	1.7516		Os01g0162200	16.7581	10.3624	8.55964	8.24343	8.29686	6.01245		Os01g0164800	1.95356	1.34927	0.904741	9.13509	6.77813	4.55173		Os01g0164600	145.286	117.775	150.123	26.9743	26.3969	41.3958		Os01g0160100	1.6143	0.688192	1.0081	3.9059	6.10218	5.06283		Os01g0160800	3.6804	4.83119	6.15826	40.2848	14.152	13.074
Os01g0164900	1.92029	2.06267	2.02588	0.892152	0.888376	1.18351		Os01g0162300	5.43031	3.82554	3.01625	3.91448	3.65062	4.52993		Os01g0164900	0.901644	1.19054	0.835145	3.56333	3.67412	2.03809		Os01g0164700	21.2664	22.7138	18.238	24.2966	23.3634	24.2665		Os01g0160700	0.538099	0.481734	0.470446	3.49164	1.9158	1.36833		Os01g0161000	28.2778	27.8669	17.7989	9.42836	9.60576	18.0131
Os01g0165000	13.5459	12.0224	20.8891	18.7352	29.5829	22.9128		Os01g0163000	1.45976	1.78277	2.20105	1.28947	1.23268	1.72961		Os01g0165000	10.2938	15.3182	12.5968	86.5566	68.4147	59.1045		Os01g0164800	0.0688233	0.129423	0.0649039	1.81141	1.43693	1.18953		Os01g0160800	9.28221	15.3467	5.91418	94.5111	59.3188	46.1128		Os01g0161200	0.981441	1.12028	1.27671	0.988989	1.53985	0.435801
Os01g0165200	2.49119	2.41628	2.92628	3.51613	3.82002	2.98245		Os01g0164400	27.5019	25.9616	22.4996	28.5987	31.2436	25.9853		Os01g0165200	4.58336	4.44467	3.13179	7.4506	2.34384	1.97015		Os01g0164900	0.275293	0.323558	0	1.57514	1.06439	0.872324		Os01g0161300	2.08513	1.92694	2.21782	1.36115	1.84484	1.36833		Os01g0161300	3.61906	5.25129	5.85786	5.93393	6.89268	9.07919
Os01g0165800	38.3021	36.1263	36.1058	73.7862	52.3254	64.5724		Os01g0164500	24.0569	23.6589	22.9072	16.7171	14.6973	12.2308		Os01g0165800	11.5711	9.52428	9.04741	6.28442	6.65143	6.72569		Os01g0165000	9.63527	12.2952	9.67068	100.533	91.2716	66.8518		Os01g0162200	114.346	114.377	15.3231	14.3808	13.7654	12.9307		Os01g0162200	2.88298	4.061	17.1981	7.31852	7.99258	0.798969
Os01g0166100	30.3095	33.2975	29.2178	32.3274	36.5123	28.783		Os01g0164600	141.83	150.83	148.286	97.6777	102.217	88.6631		Os01g0166100	30.2051	31.5095	29.0909	182.702	164.259	179.488		Os01g0165200	0.963527	1.16481	0.908655	1.49639	1.9159	2.22046		Os01g0162300	100.557	145.553	13.8446	12.6646	20.0095	9.71516		Os01g0162300	2.82164	4.4811	14.194	4.15375	4.61956	9.7329
Os01g0166300	4.35959	4.18428	3.42149	2.46654	2.04327	2.17766		Os01g0164700	29.1368	31.3471	28.7767	28.7829	25.6492	23.7204		Os01g0166300	2.32925	2.61918	2.01827	1.49012	0.823511	0.951107		Os01g0165800	20.4405	17.2133	22.3919	15.082	20.6492	27.0421		Os01g0162400	36.5907	66.1352	5.17491	6.74656	6.88269	2.73666		Os01g0162800	0.858761	1.33033	1.42691	3.82409	3.66632	1.16214
Os01g0166400	2.90639	3.18241	4.95216	1.20703	0.977214	1.60958		Os01g0164800	7.2988	7.83678	7.05151	4.00658	5.59446	3.87103		Os01g0166700	52.8213	59.6061	43.2188	35.6981	29.8998	33.1529		Os01g0166100	26.9099	30.2203	26.4159	185.119	169.398	145.361		Os01g0162500	1.34525	1.51402	0.672066	12.9605	8.23084	8.68891		Os01g0163000	0.858761	0.77019	1.27671	2.57137	2.05314	1.45267
Os01g0166500	2.33549	1.70907	1.03545	2.09918	1.02163	1.27819		Os01g0164900	4.2625	5.49689	6.39935	2.5329	2.655	1.85315		Os01g0166800	7.5137	8.73059	7.6555	1.16618	1.20359	2.30983		Os01g0166300	1.51411	2.20019	1.94712	1.49639	1.43693	2.22046		Os01g0162800	8.47506	7.22601	7.86317	13.6707	21.6414	15.9411		Os01g0164400	19.8742	17.9244	20.5776	28.8125	26.4708	22.8796
Os01g0166700	90.2538	78.971	86.3477	21.1492	22.165	22.4867		Os01g0165000	20.1447	18.682	17.5676	20.4474	23.1364	21.7025		Os01g0167100	9.24186	9.44491	8.97781	1.6197	1.64702	3.73649		Os01g0166400	1.03235	0.582404	1.03846	0.5513	0.745074	0.71372		Os01g0163000	0.605362	0.412915	0.806479	1.06525	1.41911	1.29992		Os01g0164500	21.285	24.436	19.7515	19.0545	23.9777	22.6617
Os01g0166800	12.2484	11.0795	11.8402	27.9716	22.1206	20.4037		Os01g0165200	3.6786	4.12267	3.95374	9.62501	9.24508	6.13599		Os01g0167400	3.23089	2.93665	5.84602	24.749	28.6962	41.8487		Os01g0166500	1.58294	0.647115	1.23317	0.0393786	0.0532196	0		Os01g0164400	20.3805	19.0629	20.2292	33.6144	33.2781	27.2298		Os01g0164600	194.755	192.197	198.116	154.942	142.987	154.927
Os01g0167100	7.57737	7.24883	8.37366	3.41117	3.42025	2.98245		Os01g0165800	18.4514	17.7163	16.2633	10.3158	12.4216	9.59521		Os01g0167500	96.7765	114.768	91.6572	55.1345	49.474	52.7865		Os01g0166700	46.5246	51.2515	49.7164	31.4241	28.845	35.1309		Os01g0164500	22.802	21.1275	22.3798	20.8907	20.1514	21.5512		Os01g0164700	23.3092	21.0752	23.131	25.3181	29.4772	16.9963
Os01g0167400	5.96848	6.77736	7.02307	6.50746	6.79608	9.04203		Os01g0166100	43.7344	39.5924	41.0863	27.6316	40.4413	35.9512		Os01g0167700	2.17897	2.53981	2.29665	4.85909	3.99086	2.78539		Os01g0166800	8.2588	8.47721	8.95674	2.24458	2.60776	4.44092		Os01g0164600	179.658	210.174	197.319	112.324	106.859	121.234		Os01g0164800	1.04278	0.77019	0.300403	0.593393	1.31988	0.508435
Os01g0167500	36.278	38.0711	40.2926	42.4559	42.6865	39.7186		Os01g0166300	2.16045	2.67416	2.81245	1.51974	2.2283	1.64725		Os01g0167750	0.826507	1.0318	1.67029	0.259151	0.443429	1.15492		Os01g0167100	7.3641	10.2244	8.11299	4.17413	4.57688	7.3751		Os01g0164700	27.8466	20.3705	20.6324	24.619	24.9764	24.6984		Os01g0165000	13.0041	12.9532	16.6724	23.2742	19.4315	12.493
Os01g0167700	4.51528	3.83068	3.06134	2.67646	2.48745	1.46755		Os01g0166400	1.92688	1.67135	1.22281	0.322369	0.189643	0.0411812		Os01g0167800	5.93583	6.19078	5.98521	6.15484	7.79168	6.1822		Os01g0167400	4.88646	8.21837	6.36058	13.1918	14.2096	10.6265		Os01g0164800	1.6143	1.37638	1.27693	1.53869	0.567644	1.16308		Os01g0165200	1.10412	1.6104	1.35181	1.31865	1.61318	0.798969
Os01g0167750	1.50509	1.11974	0.585255	0.0524795	0.133256	0.0473405		Os01g0166500	3.38664	3.04557	2.97549	1.42763	2.37053	1.9767		Os01g0167900	1.27733	1.19054	1.87908	2.46194	1.64702	2.17396		Os01g0167500	90.7092	106.968	91.7741	71.3933	64.8214	76.4473		Os01g0164900	1.68156	1.72048	1.68016	1.00607	0.496689	1.09467		Os01g0165800	11.9	12.113	11.7157	14.703	17.6717	10.3866
Os01g0167800	9.54957	10.667	9.94934	8.4492	6.70724	5.44415		Os01g0166700	71.3531	89.9558	76.833	17.1316	16.973	17.7079		Os01g0168100	104.365	112.625	88.5254	105.928	84.2515	86.0073		Os01g0167700	2.68411	4.14154	2.79087	4.33164	5.00264	4.91674		Os01g0165000	21.9275	22.5039	16.3312	45.9831	30.0851	24.9721		Os01g0166100	22.0824	20.445	21.1033	31.9773	27.9374	24.1143
Os01g0167900	1.4013	1.11974	2.38604	0.734713	2.30978	1.70426		Os01g0166800	10.7438	10.1024	10.5161	27.125	20.6236	26.4383		Os01g0168200	24.4195	28.0966	20.809	45.9346	41.4289	46.1287		Os01g0167750	0.963527	1.6825	0.843751	0.669435	1.06439	1.42744		Os01g0165200	4.84289	3.16568	3.15871	3.84672	2.76727	3.14716		Os01g0166300	2.51494	2.24055	2.70363	1.97798	3.44634	3.34114
Os01g0168100	119.214	98.3601	119.347	143.164	199.041	182.403		Os01g0167100	9.98476	8.39389	7.54063	3.08553	3.27133	2.8415		Os01g0168300	9.76782	10.0799	10.3001	6.99709	8.80523	8.35616		Os01g0167800	6.81351	7.70067	5.90626	9.1752	8.08938	8.96115		Os01g0165800	7.60065	8.87767	9.40892	11.3035	10.3595	8.75732		Os01g0166400	3.3737	1.96048	1.50201	2.50544	2.34645	1.96111
Os01g0168200	21.5384	26.0486	25.8863	13.1724	12.9259	11.267		Os01g0167400	10.7438	5.97972	7.54063	13.6776	11.0941	11.4072		Os01g0168400	0.225411	0.476214	0.487168	3.75769	2.53388	2.30983		Os01g0167900	1.51411	1.87663	0.973559	1.57514	1.86269	1.90325		Os01g0166100	21.3222	21.1963	19.8259	51.0727	39.8061	37.2186		Os01g0166500	6.01133	5.11126	4.50604	4.08782	3.95963	3.63168
Os01g0168300	18.7877	18.5051	17.4226	4.30332	4.04211	4.97075		Os01g0167500	45.1358	40.3353	37.0918	54.2961	65.2845	47.9349		Os01g0168500	24.6449	27.2236	25.6807	37.4474	39.3385	34.4437		Os01g0168100	103.854	118.552	100.731	94.7054	84.0869	120.46		Os01g0166300	2.62323	1.99576	1.74737	1.30197	1.56102	1.98408		Os01g0166700	65.5112	59.0245	66.2388	65.8666	71.9332	68.2755
Os01g0168400	3.01019	3.00561	2.38604	2.62398	2.75397	2.17766		Os01g0167700	2.33562	3.60269	2.89397	1.33553	1.04303	1.19425		Os01g0168600	11.2706	12.6197	9.1866	13.4111	8.42515	7.20124		Os01g0168200	20.4405	31.191	19.2116	43.3952	43.2675	40.6027		Os01g0166400	1.95061	1.92694	2.35223	1.24279	1.49007	1.57358		Os01g0166800	4.96855	5.46135	5.03175	7.84598	10.559	8.71603
Os01g0168500	36.278	31.942	31.2887	42.0361	49.2161	43.8373		Os01g0167800	7.41558	9.35956	8.51888	4.97369	5.45222	5.10647		Os01g0168800	1.95356	1.58738	1.87908	1.49012	1.45698	1.35872		Os01g0168300	7.77704	10.548	7.85337	9.33272	10.6439	12.3711		Os01g0166500	5.98635	2.95922	1.74737	1.77541	1.84484	1.71041		Os01g0167100	1.16546	0.560138	0.375504	1.05492	1.24655	1.5253
Os01g0168600	16.556	16.6193	16.7023	22.4088	20.3882	17.3266		Os01g0167900	2.51079	1.85706	1.50813	1.05921	0.995624	1.15307		Os01g0169500	92.4186	125.879	94.9282	106.511	109.97	104.622		Os01g0168400	0.41294	0.323558	0.129808	2.32333	2.02234	1.26884		Os01g0166700	79.8405	77.7657	72.8519	66.5187	84.2952	81.0737		Os01g0167400	2.88298	3.01074	2.55342	4.68121	2.85973	6.31912
Os01g0168800	2.43929	2.71094	1.17051	1.10207	1.06605	0.426064		Os01g0168100	70.4189	89.473	87.7974	114.625	116.915	155.418		Os01g0169800	9.61754	8.88933	11.9704	2.07321	2.09045	3.87237		Os01g0168500	28.424	29.379	25.2476	47.8449	46.4607	38.303		Os01g0166800	8.87864	6.8131	7.05669	9.82394	11.8496	11.6308		Os01g0167500	76.5524	67.6367	66.7645	72.1962	81.1724	58.1068
Os01g0169500	124.923	111.738	125.83	114.3	95.0563	102.966		Os01g0168200	19.9111	22.099	21.9697	8.24343	8.43909	9.55403		Os01g0169900	33.2106	33.6525	35.0761	54.4218	63.7271	60.1236		Os01g0168600	10.8741	10.2244	11.0337	8.8208	9.10055	8.00952		Os01g0167100	5.7173	4.33561	5.24211	6.27312	7.6632	6.43116		Os01g0167700	2.33092	2.38059	2.02772	2.70324	3.37302	1.67057
Os01g0169800	9.39387	9.25257	8.37366	46.0245	32.7367	24.8537		Os01g0168300	15.0647	14.6707	15.9372	5.9408	4.55142	4.85938		Os01g0170000	2.6298	2.3017	3.61896	23.6476	12.9861	13.6552		Os01g0168800	1.37647	1.29423	1.6226	1.85079	1.49015	1.11023		Os01g0167400	2.21966	1.7893	2.28502	5.08951	4.25733	3.89975		Os01g0167750	0.920101	1.19029	0.751007	1.25272	0.733264	2.61481
Os01g0169900	48.8377	44.2002	46.4603	57.4126	61.9198	56.8086		Os01g0168400	2.39401	2.59988	2.89397	3.08553	2.08607	1.77079		Os01g0170051	46.8104	38.8115	53.8669	165.339	196.819	216.717		Os01g0169500	101.17	103.021	95.4737	158.892	139.755	162.014		Os01g0167500	68.1368	62.1437	57.5961	60.0089	60.667	57.7436		Os01g0167800	4.96855	3.99098	4.73135	6.52732	7.62595	4.50328
Os01g0170000	11.7813	11.1974	17.1075	43.558	71.5143	40.05		Os01g0168500	32.9906	35.4326	36.2358	39.7435	42.8592	40.7282		Os01g0170100	6.38665	7.38132	5.21966	9.71818	7.2849	6.38601		Os01g0169800	13.0076	11.7128	14.3438	1.85079	2.66098	3.09279		Os01g0167700	4.30479	2.82159	3.22592	3.61	2.90918	4.51549		Os01g0167900	2.02422	1.40034	1.95262	2.6373	4.83954	3.34114
Os01g0170051	48.9415	52.2151	69.1952	144.056	206.814	151.726		Os01g0168600	16.5829	18.8306	17.3231	28.0921	26.4077	17.9138		Os01g0170300	0.450822	0.555583	0.417573	2.91545	0.760164	1.4946		Os01g0169900	27.8735	35.5266	32.3871	56.7051	57.4239	61.0627		Os01g0167750	0.605362	0.894649	1.07531	1.24279	1.13529	1.642		Os01g0168100	86.1828	91.3725	105.141	79.0532	98.1108	91.1551
Os01g0170100	7.05838	7.66136	8.82385	4.40828	4.21979	4.59202		Os01g0168800	2.16045	3.19414	2.52713	1.24342	1.23268	1.07071		Os01g0170600	61.1616	67.3843	74.1887	201.879	106.74	130.981		Os01g0170000	4.33587	2.52375	3.82933	11.8529	11.1761	9.11975		Os01g0167800	5.98635	5.50553	4.77167	7.33837	6.31504	7.66266		Os01g0168200	19.9355	14.2835	15.9214	17.9337	19.2115	22.589
Os01g0170300	1.66079	2.18054	1.66573	0.157439	0.533026	0.426064		Os01g0169500	120.927	116.363	119.02	104.632	107.764	87.057		Os01g0170700	4.13254	3.73034	3.13179	0.323939	0	0.407617		Os01g0170051	59.3257	60.9583	61.5289	162.161	151.356	135.369		Os01g0167900	2.82502	1.92694	1.0081	2.7223	3.97351	3.14716		Os01g0168300	13.1268	13.9334	12.0912	13.2524	13.8587	21.7174
Os01g0170600	27.7664	27.8756	25.166	14.6943	13.7254	13.0186		Os01g0169800	27.3851	14.0022	16.3448	115.04	65.6637	62.4718		Os01g0170800	2.10384	2.38107	2.85341	1.74927	1.71037	1.63047		Os01g0170100	5.64351	6.21231	5.38703	6.37933	7.0782	6.81999		Os01g0168100	147.574	149.613	101.751	96.4048	117.29	105.772		Os01g0168400	0.552061	0.840207	0.826108	1.12085	1.17322	1.96111
Os01g0170700	7.00648	6.30589	4.99718	0.367357	0.399769	0.284043		Os01g0169900	44.9606	47.7263	45.3661	60.6974	70.9263	66.0958		Os01g0171000	14.3512	12.8578	12.2488	3.82248	4.43429	4.34792		Os01g0170600	41.5005	50.6044	32.7116	85.0183	87.3333	90.008		Os01g0168200	22.3984	20.6457	19.7587	22.1926	29.5175	30.4454		Os01g0168500	28.3391	22.6156	28.6885	33.8893	32.337	20.6279
Os01g0170800	4.25579	4.12535	3.96173	0.734713	0.666282	1.7516		Os01g0170000	19.444	15.1536	13.8992	34.4935	32.7133	37.516		Os01g0171800	85.2805	88.6552	77.9469	82.2158	62.2067	77.8549		Os01g0170700	2.9594	2.91202	2.98558	0.708814	0.904733	1.11023		Os01g0168300	13.9906	13.4886	14.1134	14.3808	16.8165	14.7096		Os01g0168600	14.4149	12.253	10.8145	9.95582	14.6653	10.0234
Os01g0171000	54.6505	52.4509	41.193	16.531	20.4771	14.5335		Os01g0170051	71.9954	41.2267	60.2436	138.48	164.515	194.499		Os01g0172000	30.8813	32.3826	33.1274	41.3346	36.4245	41.3052		Os01g0170800	1.51411	1.74721	1.81731	2.48085	2.12878	2.93418		Os01g0168400	1.21072	0.894649	0.873686	1.71623	1.84484	1.43675		Os01g0168800	3.00566	3.36083	3.15423	2.24171	5.93944	5.44752
Os01g0171800	57.2974	48.738	49.4316	52.3746	42.0646	51.2697		Os01g0170100	8.81695	8.5796	9.78244	4.51316	4.78848	2.96504		Os01g0172100	43.8049	37.9384	41.0613	42.2417	53.2115	42.4601		Os01g0171000	23.7441	15.7249	22.3269	6.14305	5.1623	5.70976		Os01g0168500	28.9228	27.8029	26.1434	33.7328	31.859	36.3292		Os01g0169500	67.7194	67.2166	83.2116	117.558	134.187	42.418
Os01g0172000	39.0287	35.7137	35.0253	20.6244	19.7664	16.6165		Os01g0170300	2.56918	2.67416	3.50538	0.782895	0.71116	1.07071		Os01g0172200	20.1367	23.1758	23.3145	30.1911	30.4699	30.3675		Os01g0171800	86.7862	88.6548	81.9087	75.9612	76.2104	93.3387		Os01g0168600	11.5691	8.74003	8.93848	10.6525	10.4305	11.6992		Os01g0169800	13.2495	14.7036	11.0398	13.0546	16.0585	13.5825
Os01g0172100	65.4457	65.3573	57.9853	34.584	36.379	42.0857		Os01g0170600	24.9911	27.4844	30.2848	20.8158	20.2918	36.0747		Os01g0172300	12.3225	17.0643	12.5272	29.8672	21.6013	22.419		Os01g0172000	30.3511	33.7794	29.7909	37.3703	40.5533	38.7788		Os01g0168800	3.2286	2.27103	2.0834	3.49164	4.54115	4.65233		Os01g0169900	40.1164	42.0103	49.191	61.4492	55.7281	35.5904
Os01g0172200	39.4958	37.1871	38.5368	43.2431	44.4188	41.8963		Os01g0170700	3.0363	4.23409	4.48362	0.276316	0.284464	0.411812		Os01g0172400	357.727	389.305	372.405	908.585	886.224	852.464		Os01g0172100	56.9169	51.6398	53.8703	29.6127	31.6124	34.1792		Os01g0169500	86.903	70.7461	72.7175	106.051	99.1958	120.413		Os01g0170000	5.02989	3.36083	3.60483	2.90103	2.41977	7.33599
Os01g0172300	13.7535	13.3779	18.5931	24.7703	27.6729	22.8181		Os01g0170800	4.55445	4.6055	4.76894	0.644737	0.663749	1.07071		Os01g0172600	4.20767	5.23836	4.03654	0.583091	0.316735	1.01904		Os01g0172200	26.2217	27.4377	26.2861	37.8822	35.5507	33.3862		Os01g0169800	16.2102	17.4801	18.4146	16.9256	10.4305	12.5887		Os01g0170051	56.6782	76.6689	70.5196	48.3286	45.1691	41.619
Os01g0172400	368.8	371.694	453.708	425.504	506.064	483.82		Os01g0171000	46.7707	60.7257	56.4936	16.625	19.4384	13.8781		Os01g0172800	13.6749	12.3022	16.2853	8.74636	13.9997	28.4653		Os01g0172300	16.9994	17.2133	16.1611	25.2023	22.5651	21.4909		Os01g0169900	47.6218	44.7325	47.3806	76.461	60.9508	52.2019		Os01g0170100	4.23246	3.50086	4.80645	5.868	6.89268	5.52015
Os01g0172600	2.59499	2.41628	2.296	6.6649	6.30747	5.16011		Os01g0171800	40.2894	43.8637	34.5646	30.1645	39.8249	47.6466		Os01g0173000	41.8513	35.6367	46.9073	20.149	23.9452	31.5903		Os01g0172400	387.682	477.701	383.063	772.332	741.189	709.834		Os01g0170000	4.43932	4.95498	4.63726	3.9059	4.04447	4.85758		Os01g0170300	1.41082	0.980241	1.65222	1.84611	9.67909	0.726336
Os01g0172701	1.2456	0.82507	1.30557	1.31199	1.24373	1.04149		Os01g0172000	36.0853	39.5182	32.0375	22.3816	20.0547	20.1788		Os01g0173100	19.9865	27.3029	22.7577	32.1996	26.099	30.5034		Os01g0172600	8.87821	8.08894	10.125	2.40209	1.70303	1.98256		Os01g0170051	77.6881	69.9891	79.8414	80.6037	65.492	66.022		Os01g0170500	4.53916	2.59064	0.751007	0.593393	2.85973	0.217901
Os01g0172800	12.0408	14.3798	13.0107	10.0236	6.92934	7.52713		Os01g0172100	40.1726	43.1208	48.5046	46.329	41.5791	44.7639		Os01g0173900	118.867	117.466	123.81	60.2527	50.4875	56.1153		Os01g0172701	1.17	0.711827	1.16827	0.393786	0.425757	0.475813		Os01g0170100	4.30479	4.61088	4.97329	6.15476	5.03784	6.43116		Os01g0170600	55.6354	41.4502	53.7721	108.855	152.739	158.341
Os01g0173000	80.9637	74.3152	74.1023	17.0034	15.2801	23.5755		Os01g0172200	33.5161	31.6071	32.975	36.1514	38.9715	33.0273		Os01g0174000	6.76233	8.33375	8.00347	6.414	5.76457	8.96758		Os01g0172800	13.7647	15.7896	12.7861	15.8302	17.9882	25.3767		Os01g0170300	1.54704	2.54631	0.940892	1.06525	0.993378	0.478916		Os01g0170700	4.2938	4.83119	4.28074	4.15375	4.83954	4.35801
Os01g0173100	34.5653	34.7119	36.601	27.6567	28.3392	26.7474		Os01g0172300	16.0574	14.8936	15.5296	21.829	21.24	18.2433		Os01g0174100	16.7556	17.7787	13.7799	5.3126	3.86417	5.70664		Os01g0173000	37.027	44.0686	46.1467	32.763	34.6459	41.5544		Os01g0170500	1.54704	1.51402	0.940892	0.177541	0.141911	0.4105		Os01g0170800	1.59484	1.33033	1.65222	2.8351	1.83316	1.3074
Os01g0173900	142.309	122.11	141.677	366.622	332.208	354.769		Os01g0172400	394.953	333.304	366.312	429.902	479.559	454.269		Os01g0174200	1.12706	0.873059	1.39191	0.129576	0.126694	0.203809		Os01g0173100	21.7482	23.9433	17.3943	30.8728	33.7412	27.5179		Os01g0170600	67.4642	84.7164	79.1022	234.236	268.709	226.117		Os01g0171000	36.9267	33.5383	31.6925	41.0101	43.9225	29.6345
Os01g0174000	31.3475	26.4612	25.4361	27.8141	24.4748	27.7889		Os01g0172600	2.56918	1.52279	2.36409	3.45395	4.50401	3.99457		Os01g0174300	10.0684	8.33375	11.3441	9.39424	8.29845	10.3942		Os01g0173900	160.427	183.846	159.858	63.557	58.2222	81.1262		Os01g0170700	3.63217	4.61088	5.1077	3.25492	4.04447	3.6945		Os01g0171800	76.307	64.4859	76.0019	70.4819	70.1734	43.798
Os01g0174100	6.95458	8.48643	9.67923	3.04381	2.53187	3.64522		Os01g0172800	24.232	19.2391	25.1083	10.5461	17.6368	12.6014		Os01g0174700	2.78007	3.57161	3.75815	0.388727	0.823511	1.97015		Os01g0174000	7.15763	7.05356	5.71154	6.69435	6.97176	7.3751		Os01g0170800	2.48871	2.54631	3.83078	4.32017	4.11542	4.31025		Os01g0172000	37.2948	31.5778	31.6174	38.2409	43.2626	23.9691
Os01g0174200	1.71269	1.82694	1.44063	0.997111	0.75512	0.946809		Os01g0173000	40.8733	45.7207	56.1268	8.79606	10.62	12.5191		Os01g0174900	19.2351	20.5566	18.7212	45.6106	42.8859	45.4493		Os01g0174100	15.7605	19.6076	13.9543	5.86741	7.45074	8.24743		Os01g0171000	25.0216	20.8522	26.2778	23.5538	18.4484	22.7143		Os01g0172100	41.3432	41.9403	35.2973	29.1422	24.5644	39.2221
Os01g0174300	19.7219	16.6193	17.5126	9.44631	10.5273	9.9415		Os01g0173100	38.5377	42.378	40.0265	30.7632	30.7695	31.586		Os01g0175000	77.4663	75.7974	73.8408	26.563	33.7639	38.7237		Os01g0174300	10.0482	11.7775	9.02164	14.6094	10.7504	15.0674		Os01g0171800	82.8	77.8345	74.3305	77.5855	74.2905	76.6266		Os01g0172200	22.4505	19.0447	22.8306	25.6478	30.8704	17.4321
Os01g0174400	1.55699	1.11974	1.48565	0.314877	0.710701	0.426064		Os01g0173900	173.945	143.253	157.375	593.665	381.893	375.408		Os01g0175100	7.96453	7.30195	14.8238	24.8785	28.3161	35.3948		Os01g0174700	5.09293	5.0475	2.01202	1.89017	2.9803	3.40999		Os01g0172000	38.6759	33.5149	33.2673	47.6402	49.3851	43.7182		Os01g0172300	14.2309	10.1525	12.3916	11.5382	13.1988	15.0351
Os01g0174700	4.46338	5.18615	3.46651	3.831	3.90886	3.64522		Os01g0174000	23.5897	20.1676	23.8447	22.1513	23.9424	24.2557		Os01g0175500	1.72815	3.01602	3.47977	1.6197	1.64702	1.56253		Os01g0174900	16.9994	19.6723	16.0962	47.8056	46.9929	44.092		Os01g0172100	32.9586	40.4657	42.609	31.1881	25.2602	29.6928		Os01g0172400	281.919	265.505	309.415	327.289	390.683	271.65
Os01g0174900	26.5727	29.7025	32.9544	20.4145	21.1878	21.5872		Os01g0174100	7.06524	7.50251	7.54063	2.85527	2.89205	2.1826		Os01g0175700	7.88939	7.22258	6.19399	0.259151	0.126694	0.135872		Os01g0175000	101.79	102.503	90.3463	47.5693	46.7268	57.2562		Os01g0172200	22.2639	17.9618	18.1458	26.3944	26.6083	24.9036		Os01g0172600	4.2938	4.41109	3.60483	0.857123	1.97981	0.944236
Os01g0175000	103.955	108.556	100.934	99.6586	101.053	97.7581		Os01g0174200	2.16045	1.59707	2.24181	0.967106	1.75419	1.56488		Os01g0176000	0.75137	0.714321	1.25272	2.20279	2.0271	2.10602		Os01g0175100	11.0806	15.6602	10.7741	26.5018	23.7892	17.2086		Os01g0172300	12.1072	11.424	9.2073	10.2974	12.5591	11.9045		Os01g0172800	9.07833	8.75216	11.941	11.4063	9.53244	16.9963
Os01g0175100	248.444	210.629	181.834	161.847	196.82	173.739		Os01g0174300	17.9259	21.579	18.8312	12.204	10.9044	9.71876		Os01g0176100	0.826507	1.74612	0.974336	1.23097	0.696817	1.22285		Os01g0175500	2.9594	2.39433	2.07693	1.33887	1.22405	1.66535		Os01g0172400	368.194	305.282	290.803	442.373	479.73	441.629		Os01g0173000	31.1608	29.0572	30.2656	26.7027	23.9044	34.2104
Os01g0175400	2.75069	3.47708	3.55655	3.20125	2.44304	2.74575		Os01g0174400	1.05103	1.70849	1.26357	0.828948	0.75857	0.741261		Os01g0176200	3.75685	3.88908	4.45411	7.64497	6.90482	7.81267		Os01g0175700	7.29527	7.11827	8.63222	0.315028	0.691855	0.555115		Os01g0172600	5.11194	4.81734	4.63726	2.07131	0.780511	1.02625		Os01g0173100	45.637	28.217	28.2379	29.2081	30.5038	46.9213
Os01g0175500	3.94439	3.24135	3.10636	1.7843	1.6435	0.899469		Os01g0174700	3.38664	3.93696	5.38034	4.23685	5.3574	7.70088		Os01g0176300	2.10384	2.14296	1.5311	2.20279	1.39363	1.63047		Os01g0176000	0.757057	1.03538	0.778847	1.81141	1.86269	2.22046		Os01g0172800	11.7709	10.2541	12.2988	12.6646	13.4816	13.2044		Os01g0173900	106.241	107.196	107.77	110.371	133.747	66.9681
Os01g0175700	0.1038	0.235734	0.0900393	1.10207	1.19931	1.65692		Os01g0174900	29.7791	30.0843	29.9995	17.9145	17.6842	14.4958		Os01g0176400	3.60658	3.65098	3.96694	0.194364	0.316735	0.407617		Os01g0176100	1.17	1.61779	0.584135	1.61452	1.49015	2.37907		Os01g0173000	36.5907	42.3926	42.8778	26.9862	31.1495	31.6085		Os01g0174000	20.5489	10.7827	14.945	14.5052	16.1318	23.0975
Os01g0175850	0.155699	0.353601	0.360157	1.94174	1.06605	1.65692		Os01g0175000	103.118	101.284	108.789	95.2369	91.1707	77.956		Os01g0176700	0.676233	1.50801	2.08786	1.42533	1.71037	2.58158		Os01g0176200	2.0647	3.9474	2.20673	9.41148	8.62157	12.9263		Os01g0173100	35.7163	34.8225	32.192	38.5264	46.9016	34.2083		Os01g0174100	6.37937	4.13102	5.93296	6.65919	6.52605	8.42549
Os01g0176100	1.1418	1.11974	0.495216	0.472316	0.533026	0.710107		Os01g0175100	160.223	155.696	194.018	186.283	149.486	183.627		Os01g0177200	66.0455	70.0829	60.6872	102.754	95.5272	89.54		Os01g0176300	2.9594	2.2649	2.40145	3.50469	2.12878	4.91674		Os01g0173900	146.834	107.496	135.69	177.364	201.798	177.952		Os01g0174200	0.858761	0.910224	0.751007	2.10984	1.31988	0.798969
Os01g0176200	3.21779	2.65201	2.25098	6.08762	4.61956	5.30213		Os01g0175400	1.69332	1.81992	2.20105	2.39474	2.41794	2.1826		Os01g0177900	2.6298	2.93665	2.22705	2.85066	4.68768	4.14411		Os01g0176400	7.57057	4.72394	5.25722	0.708814	0.372537	0.555115		Os01g0174000	11.5691	13.0756	14.0462	17.6358	20.3642	16.0095		Os01g0174300	12.7587	10.2925	11.4153	15.2304	18.8449	21.2816
Os01g0176300	5.44948	5.00935	5.0422	2.3091	2.97606	3.45585		Os01g0175500	5.60548	4.34551	5.38034	2.30263	1.51714	1.44134		Os01g0178000	27.0493	44.1292	31.1788	139.359	129.291	103.127		Os01g0176700	2.27117	1.87663	1.49279	1.53576	1.80947	1.58604		Os01g0174100	5.38099	5.78081	5.1077	6.50984	8.15989	5.88383		Os01g0174400	1.2268	0.77019	0.826108	1.18679	1.31988	0.508435
Os01g0176700	2.80259	2.23948	2.47608	5.35291	4.35304	3.36117		Os01g0175850	1.8101	0.817105	1.46737	2.99342	2.18089	2.22378		Os01g0178100	28.5521	36.2716	26.5159	12.5688	16.2168	15.1498		Os01g0177200	58.3622	58.0463	52.7669	94.2723	91.1119	92.9422		Os01g0174200	1.41251	1.03229	1.20972	1.83459	1.56102	1.43675		Os01g0174500	1.41082	0.630155	1.12651	0.923056	1.46653	0.363168
Os01g0177200	74.061	73.4312	73.0669	60.299	56.2342	60.1697		Os01g0176000	2.80274	2.0799	2.07877	1.6579	1.09044	0.988348		Os01g0178200	9.46727	9.04807	8.90822	21.4448	18.7507	15.4895		Os01g0177900	3.2347	3.68856	3.82933	4.52853	3.45927	4.91674		Os01g0174300	14.0578	11.6993	10.9547	16.5113	21.0738	17.4462		Os01g0174700	1.41082	1.33033	1.72732	3.82409	4.39959	5.73805
Os01g0177900	6.64318	8.4275	5.94259	4.0934	4.44188	4.26064		Os01g0176100	2.56918	1.59707	1.46737	1.61184	0.948213	1.44134		Os01g0178300	3.15576	3.17476	2.15746	0.583091	0.760164	1.15492		Os01g0178000	31.6587	43.5509	27.8438	110.063	98.7755	86.6773		Os01g0174500	0.538099	1.16993	0.806479	0.828525	0.851466	1.2315		Os01g0174900	16.0711	16.6641	13.1426	23.5379	18.3316	23.7512
Os01g0178000	65.809	60.8194	60.0112	57.675	52.4142	52.5953		Os01g0176200	4.72962	5.27404	4.68742	9.02632	7.63311	6.79489		Os01g0178400	7.81425	7.9369	6.0548	0.583091	0.760164	1.08698		Os01g0178100	30.6264	31.3851	29.8558	21.8945	21.5539	25.6146		Os01g0174700	3.02681	2.06457	2.88988	6.09558	5.46358	5.33649		Os01g0175000	94.4637	90.9524	80.8835	70.416	77.2127	85.7802
Os01g0178100	14.4801	14.7923	14.5864	9.65623	8.61725	9.42075		Os01g0176300	4.78802	4.01124	5.29882	2.94737	2.70241	1.68843		Os01g0178500	42.6778	37.0653	51.083	13.2815	16.5336	23.0304		Os01g0178200	7.0888	10.3538	7.72357	18.1929	17.6689	16.019		Os01g0174900	17.6228	17.7553	16.3312	27.1638	31.0076	31.7453		Os01g0175100	59.0705	48.3119	49.7167	37.5816	31.677	70.8177
Os01g0178200	8.66727	6.54162	8.95891	15.6914	14.214	15.433		Os01g0176700	3.97055	2.74844	4.15754	3.86842	3.88767	5.80654		Os01g0178700	7.21316	7.61943	6.68116	17.3631	8.86858	10.5981		Os01g0178300	2.47764	2.32962	1.75241	0.945085	1.17083	0.872324		Os01g0175000	88.3155	85.4734	90.7961	70.1287	84.65	77.1739		Os01g0175500	4.41648	5.25129	4.95665	3.95595	5.35283	4.43065
Os01g0178300	3.06209	3.65388	2.83624	1.10207	1.11047	0.662766		Os01g0177200	83.3231	84.9789	79.9715	66.3159	65.7112	56.9536		Os01g0178900	9.99323	15.3976	10.5089	23.4532	23.185	20.9923		Os01g0178400	11.7688	11.7775	12.9808	1.22074	1.49015	1.66535		Os01g0175100	34.3711	35.6483	37.6357	22.3702	38.8127	27.5719		Os01g0175700	7.29947	7.00172	5.40725	3.56036	5.35283	9.00656
Os01g0178400	3.32159	3.53601	4.99718	14.2744	13.9919	13.5394		Os01g0177900	7.18202	9.17386	8.8042	3.26974	4.55142	6.42426		Os01g0179000	0.375685	0.476214	0.278382	1.16618	1.14025	1.29079		Os01g0178500	50.9293	55.0695	48.0289	17.3659	20.4363	29.3418		Os01g0175500	3.56491	2.95922	3.56195	4.08345	4.96689	3.55766		Os01g0176000	0.858761	0.210052	0.450604	0.593393	1.61318	2.32427
Os01g0178500	20.8637	23.4556	18.9083	194.856	169.902	151.442		Os01g0178000	72.988	74.6537	68.7217	59.6382	55.1386	55.3887		Os01g0179200	15.4782	18.7311	14.8934	28.6362	27.3025	23.1663		Os01g0178700	9.29115	11.7775	9.9952	11.4198	10.3246	8.56464		Os01g0175700	5.7173	5.78081	5.64535	2.78148	4.4702	5.06283		Os01g0176100	0.797421	0.560138	0.225302	0.988989	1.83316	1.23477
Os01g0178700	7.99257	6.83629	9.13899	7.60953	10.0387	8.52128		Os01g0178100	15.3567	15.8221	15.4481	11.5132	12.2319	13.9192		Os01g0179300	55.0755	57.7013	61.4528	220.084	175.154	184.854		Os01g0178900	8.2588	13.007	8.37261	33.8262	27.1952	25.1388		Os01g0175850	0.336312	0.206457	0.268826	2.13049	1.2772	1.09467		Os01g0176200	4.10978	2.80069	3.75504	7.38445	4.25293	5.73805
Os01g0178900	8.04447	8.30963	11.1199	16.3736	15.4577	21.0192		Os01g0178200	10.2183	9.28528	8.43736	19.0198	17.3523	21.3318		Os01g0179400	65.82	81.1945	59.2257	132.815	137.083	102.72		Os01g0179200	14.5905	15.9838	15.3822	24.2572	25.7051	25.3767		Os01g0176000	0.807149	0.275277	0.806479	2.07131	3.05109	2.94191		Os01g0176300	2.26958	2.52062	2.85383	3.69222	4.17961	1.01687
Os01g0179000	0.778497	1.53227	1.53067	4.40828	3.7756	5.34947		Os01g0178300	3.85377	2.93415	4.72818	0.967106	1.04303	1.15307		Os01g0179500	53.5727	67.3843	49.4824	101.976	91.9798	77.1756		Os01g0179300	55.7469	58.8228	51.4688	137.589	133.741	112.847		Os01g0176100	0.807149	0.550553	1.07531	2.60394	1.98676	2.32616		Os01g0176400	2.02422	1.96048	1.35181	1.51645	1.75983	4.21275
Os01g0179200	28.8044	27.9345	33.1345	53.3717	62.4529	59.4596		Os01g0178400	3.32825	3.60269	3.66842	10.0395	8.77097	7.08316		Os01g0179600	151.627	120.562	221.731	38.3544	104.776	247.831		Os01g0179400	56.2975	63.3526	55.2332	144.244	129.111	111.102		Os01g0176200	4.50658	3.64742	4.16681	10.9484	12.0624	9.92041		Os01g0176700	0.858761	1.89047	1.57712	1.45052	1.3932	2.90534
Os01g0179300	61.0861	55.2797	61.857	140.907	140.63	135.394		Os01g0178500	49.6903	39.5924	47.8117	245.553	251.656	271.713		Os01g0179700	21.2638	19.5248	19.8347	33.7545	31.4201	36.21		Os01g0179500	54.921	59.3405	54.1948	99.1552	92.7617	95.2419		Os01g0176300	3.49765	3.09686	3.36033	5.56295	3.61873	6.43116		Os01g0177200	50.8509	43.2006	53.9974	61.4492	73.7664	38.2053
Os01g0179400	109.82	97.8297	97.4225	98.5565	92.7909	98.9889		Os01g0178700	8.70017	7.39108	8.02976	9.94738	10.2881	7.8656		Os01g0179800	294.612	234.932	274.624	26.8222	43.456	51.6995		Os01g0179600	117.619	143.66	137.012	51.3496	86.1093	95.4006		Os01g0176400	1.68156	1.10111	1.27693	0.828525	0.354778	1.71041		Os01g0177900	16.7458	12.323	6.15826	5.93393	9.01915	3.12324
Os01g0179500	59.581	48.5023	57.5801	62.818	63.208	62.7735		Os01g0178900	11.7365	12.7394	12.1058	17.2237	19.0591	17.8726		Os01g0180000	0.150274	0.079369	0.487168	4.21121	2.53388	2.71745		Os01g0179700	19.4082	22.3902	21.3534	30.0458	29.9094	24.7423		Os01g0176700	1.81608	1.7893	1.68016	2.07131	1.77389	1.98408		Os01g0178000	78.4539	66.4464	81.7847	101.602	109.11	74.8126
Os01g0179600	61.138	84.5107	57.7152	121.438	120.73	179.089		Os01g0179000	0.583904	0.742823	1.019	6.40132	5.49963	5.4771		Os01g0180300	32.5343	30.2396	21.2962	7.32103	8.86858	8.22028		Os01g0179800	216.449	209.73	219.44	29.4158	44.5448	38.4616		Os01g0177200	59.46	44.3195	53.8325	67.3473	74.3614	82.9209		Os01g0178100	21.4077	18.0645	21.629	28.6147	31.5304	32.2493
Os01g0179700	40.6376	42.0196	46.2802	51.5874	64.3185	57.6607		Os01g0179200	30.1879	28.673	27.187	50.8882	58.647	57.1595		Os01g0180600	7.73912	7.6988	7.09873	6.02527	8.23511	7.1333		Os01g0180000	0.275293	0.388269	0.389424	8.11198	9.31343	5.31325		Os01g0177900	23.3401	3.92269	7.52714	4.20181	2.41249	5.67858		Os01g0178200	7.85153	4.41109	6.75907	7.45038	10.2657	8.64339
Os01g0179800	31.4513	26.2844	18.233	139.071	119.753	164.413		Os01g0179300	60.726	56.1945	56.4936	136.869	128.957	121.155		Os01g0180700	2.10384	3.09539	2.08786	7.77454	5.63788	4.6876		Os01g0180300	50.5163	31.1263	50.4952	12.6799	11.2293	17.7637		Os01g0178000	71.1636	66.1352	59.9483	112.324	116.864	120.961		Os01g0178300	1.90154	1.33033	2.47832	2.17577	1.46653	2.54217
Os01g0180000	0.259499	0.176801	1.08047	2.72893	3.64234	2.74575		Os01g0179400	87.0601	94.6356	96.6424	89.204	88.7527	73.5084		Os01g0180800	18.7843	18.4136	20.2523	54.6809	53.2115	48.7103		Os01g0180400	0.688233	0.517692	0.519231	1.57514	1.70303	1.42744		Os01g0178100	21.3222	20.0952	18.9523	37.8163	28.3113	33.1136		Os01g0178400	4.10978	4.41109	4.13054	3.2307	2.93306	6.10122
Os01g0180300	215.799	248.405	336.162	191.13	173.145	184.154		Os01g0179500	58.5072	59.9086	57.961	68.1119	73.8184	69.7609		Os01g0181000	13.7501	15.6357	15.2414	16.2617	16.5969	19.9733		Os01g0180600	5.36822	5.50048	5.25722	5.47362	6.27991	8.56464		Os01g0178200	6.52445	8.94649	7.25831	13.6707	12.4172	14.0938		Os01g0178500	28.8298	32.1379	37.3251	34.8124	32.4836	47.575
Os01g0180400	8.45967	7.07203	3.64659	6.08762	8.17306	7.33777		Os01g0179600	220.541	214.341	343.242	283.362	302.764	507.434		Os01g0181300	1.05192	0.79369	1.32231	0.842242	0.63347	0.815235		Os01g0180700	1.78941	1.87663	1.42789	4.29226	3.77859	3.6479		Os01g0178300	2.82502	1.99576	2.62106	1.77541	2.69631	2.463		Os01g0178700	6.07267	3.50086	6.38356	5.14274	6.45273	4.79381
Os01g0180600	17.075	16.0299	14.4963	6.45498	8.08423	7.43245		Os01g0179700	44.2599	45.015	39.3336	41.4935	47.5529	60.907		Os01g0182100	3.15576	2.85729	3.61896	0.90703	1.90041	3.26094		Os01g0180800	12.87	15.7249	12.5265	39.6148	47.4719	41.0785		Os01g0178400	3.2286	4.81734	3.83078	1.95295	2.62536	1.642		Os01g0178900	3.6804	3.01074	4.43094	6.32953	7.18599	6.90019
Os01g0180700	6.17608	5.59869	6.75295	5.66779	6.44073	6.91171		Os01g0179800	13.7801	20.0191	17.4046	64.704	99.0408	184.203		Os01g0182200	39.2967	42.5418	49.1344	31.163	39.4652	51.156		Os01g0181000	11.4935	16.1132	15.9015	20.2012	19.6912	20.3014		Os01g0178500	35.4473	28.3535	30.1758	34.5022	33.562	37.9712		Os01g0179000	1.59484	2.94072	1.72732	0.593393	1.75983	1.01687
Os01g0180800	34.0982	30.8222	36.1958	10.9157	12.4373	12.3559		Os01g0180000	0.583904	0.371411	0.611403	0.69079	1.70678	1.56488		Os01g0182300	1.72815	1.50801	2.29665	0.777454	1.52033	2.51364		Os01g0181300	1.17	1.1001	1.42789	0.315028	0.798294	0.951626		Os01g0178700	7.12981	5.84963	4.16681	5.56295	7.52129	6.63641		Os01g0179200	15.0897	16.104	15.9965	17.4062	21.558	22.8796
Os01g0181000	21.8498	17.6211	16.027	14.7992	15.9464	15.9064		Os01g0180300	210.673	193.58	182.932	181.908	153.231	79.3561		Os01g0182400	9.01644	10.5561	6.47238	94.3311	67.4645	56.455		Os01g0182200	48.1763	58.8228	49.9111	51.9009	61.4154	54.322		Os01g0178900	6.2554	6.19372	3.56195	9.76476	11.6367	8.41524		Os01g0179300	74.0988	70.0873	71.4208	77.1411	71.0533	89.9203
Os01g0181166	1.2975	1.17867	0.765334	0.367357	0.222094	0		Os01g0180400	5.54709	6.90825	6.39935	5.48027	8.86579	12.1896		Os01g0182500	4.28281	6.667	4.5933	10.0421	12.1626	10.5301		Os01g0182300	3.2347	1.87663	1.10337	1.69328	2.12878	1.42744		Os01g0179200	20.3132	18.7188	18.549	20.8907	27.8146	27.093		Os01g0179400	67.6581	67.2866	76.1521	91.1188	94.1511	26.5839
Os01g0181300	3.01019	3.35921	3.55655	1.57439	1.33256	0.899469		Os01g0180600	20.495	20.8362	20.9507	6.44737	9.48213	7.49497		Os01g0182600	314.674	384.305	298.356	1628.83	1391.86	1264.97		Os01g0182400	10.6676	12.1011	10.5793	60.2098	60.9896	45.2816		Os01g0179300	89.5935	82.2389	86.7637	105.815	94.7966	91.8151		Os01g0179500	45.0849	45.3712	55.6496	68.8995	67.5336	36.3894
Os01g0182100	2.12789	1.70907	2.5211	1.04959	1.06605	0.520745		Os01g0180700	4.9048	6.054	5.50263	7.36843	8.10722	9.30694		Os01g0182832	21.7897	27.2236	21.2266	33.3657	39.1484	25.544		Os01g0182500	4.47352	5.6299	5.58174	12.5618	14.05	13.0056		Os01g0179400	80.244	64.2771	74.6665	110.075	83.7985	100.709		Os01g0179600	100.536	153.898	94.7771	80.4377	45.1691	89.1214
Os01g0182200	78.213	83.8624	75.633	62.5556	54.9017	54.2522		Os01g0180800	40.6397	35.804	36.2766	10.454	12.5164	13.3427		Os01g0182900	25.0958	26.1918	21.2962	68.0272	48.8405	44.6341		Os01g0182600	453.752	446.898	460.234	1674.3	1412.23	1518.32		Os01g0179500	48.2271	50.7885	51.8835	68.9451	63.2923	71.6322		Os01g0179700	26.6216	24.296	24.7832	26.9005	31.5304	31.5956
Os01g0182300	2.80259	3.77175	2.43106	1.10207	1.37698	1.37287		Os01g0181000	16.3493	17.6792	18.179	16.4869	17.1627	14.8664		Os01g0183000	5.93583	6.667	7.30752	12.2449	11.5925	13.9949		Os01g0182832	23.0558	22.5196	21.5481	40.0086	36.349	42.1888		Os01g0179600	130.085	145.002	157.801	230.034	190.87	159.137		Os01g0179800	294.432	314.658	265.781	189.292	161.831	204.1
Os01g0182400	18.4244	16.0889	15.982	6.4025	9.1947	9.56277		Os01g0181166	1.28459	1.00281	1.50813	0.414474	0.568928	0.411812		Os01g0183100	11.9468	10.2386	13.0143	8.55199	4.68768	6.38601		Os01g0182900	22.7805	27.1789	27.6491	56.272	57.211	52.1015		Os01g0179700	32.286	28.0782	25.9417	33.141	45.6244	42.4867		Os01g0180000	0.613401	0.490121	0.901209	1.18679	2.05314	0.944236
Os01g0182500	6.64318	7.36669	9.09397	14.6943	14.0363	12.0245		Os01g0181300	2.80274	2.41417	1.58965	0.921054	1.04303	1.11189		Os01g0183300	3.15576	1.42864	4.03654	4.85909	5.57453	5.09522		Os01g0183000	5.78116	8.73606	6.6202	9.96278	10.3246	12.2918		Os01g0179800	241.607	263.577	303.371	138.896	137.015	129.786		Os01g0180300	112.804	112.098	122.564	127.184	116.662	83.3833
Os01g0182600	1492.85	1712.43	1839.28	822.301	804.736	812.457		Os01g0182100	3.91216	4.64264	5.17654	2.48684	2.2283	1.85315		Os01g0183600	1.20219	1.50801	2.15746	11.7914	16.0268	21.332		Os01g0183100	6.67586	9.12433	7.72357	6.73373	6.86533	10.0714		Os01g0180000	1.74882	0.550553	0.739273	4.85279	0.993378	1.36833		Os01g0180400	1.34948	1.26031	1.72732	1.45052	1.83316	2.61481
Os01g0182832	25.0157	22.5126	29.3078	16.1112	17.9452	24.333		Os01g0182200	40.3478	45.015	46.4666	20.5395	16.0722	19.2728		Os01g0183633	6.91261	9.12744	8.69943	8.74636	7.47494	9.57901		Os01g0183300	7.29527	9.44789	6.5553	13.1918	10.2182	18.3981		Os01g0180300	119.727	112.451	108.673	61.8435	64.1438	82.5788		Os01g0180600	7.36081	8.89219	10.7394	10.9448	12.5388	6.02859
Os01g0182900	37.4198	33.1207	39.5273	37.5229	33.5806	42.6538		Os01g0182300	1.69332	1.70849	1.87497	0.184211	0.142232	0.0411812		Os01g0183800	42.5276	48.9707	48.508	37.6417	44.723	50.5446		Os01g0183600	2.75293	2.58846	2.53125	19.7287	22.4587	10.8644		Os01g0180400	0.739886	0.688192	1.07531	1.30197	1.41911	1.02625		Os01g0180700	2.69896	1.47036	2.02772	2.70324	3.07971	1.74321
Os01g0183000	11.4699	10.5491	11.6151	11.3881	10.394	12.0245		Os01g0182400	11.5613	12.628	11.046	4.14474	5.26258	3.91221		Os01g0183950	1.80329	0.555583	1.73989	0.0647878	0.126694	0.475554		Os01g0183633	16.2423	16.5662	17.1346	21.2644	19.4784	21.9667		Os01g0180600	10.5602	7.84538	8.46803	11.3626	8.72753	13.6149		Os01g0180800	18.9541	18.7646	19.7515	26.1752	23.0978	26.0028
Os01g0183100	20.7599	19.9785	22.0596	9.28887	9.50563	10.0362		Os01g0182500	5.78065	6.53684	5.0135	8.47369	11.426	7.94797		Os01g0184000	6.91261	5.07962	9.1866	7.19145	5.1311	6.45394		Os01g0183800	49.5528	59.7935	46.0818	53.1611	52.4213	64.4727		Os01g0180700	3.49765	2.40867	2.21782	4.91197	4.39924	4.65233		Os01g0181000	19.5061	16.7341	20.0519	23.3401	24.4177	21.2816
Os01g0183300	3.01019	2.53414	4.77208	12.805	17.1901	12.0718		Os01g0182600	2426.41	2497.96	2669.51	1133.26	1293.46	864.269		Os01g0184100	0.525959	0.555583	0.626359	1.23097	2.21714	2.17396		Os01g0184000	7.91468	6.98885	5.71154	9.25396	9.26021	11.3402		Os01g0180800	21.6585	19.3382	22.9847	35.8041	31.4333	30.6506		Os01g0181300	1.8402	1.75043	1.42691	1.31865	1.68651	2.17901
Os01g0183600	1.3494	1.70907	1.35059	0.577275	0.533026	0.899469		Os01g0182832	22.7139	21.6533	26.0458	22.3355	20.1495	9.22458		Os01g0184200	30.6559	29.2872	30.9004	9.5886	10.0088	13.7911		Os01g0184100	0.20647	0.582404	0.194712	3.46531	3.24639	2.37907		Os01g0181000	20.1115	19.2694	19.4899	24.8558	23.5572	18.883		Os01g0182100	8.15823	10.9927	11.0398	10.1536	13.1254	10.0234
Os01g0183633	21.5384	18.623	17.1075	6.6649	5.50793	6.2016		Os01g0182900	34.5671	32.9442	34.4424	33.204	28.4464	31.1741		Os01g0184500	27.6504	25.3187	29.4389	14.059	13.1762	15.8971		Os01g0184200	23.2623	28.7319	21.5481	28.2344	25.9179	35.0516		Os01g0181300	1.34525	1.4452	1.07531	1.59787	1.56102	1.36833		Os01g0182200	39.687	41.5902	46.8629	43.8452	43.1159	51.134
Os01g0183800	39.4958	37.0692	36.3759	50.2229	47.9279	47.3405		Os01g0183000	11.7365	10.6595	10.4754	7.18422	9.15025	8.3186		Os01g0184700	0.826507	1.19054	1.18312	1.87885	1.39363	2.64951		Os01g0184500	23.0558	26.92	23.8197	20.28	18.6269	31.4037		Os01g0182100	6.7935	5.36789	6.65345	8.81788	8.08893	7.04691		Os01g0182300	1.96288	1.89047	1.42691	0.725258	2.34645	2.32427
Os01g0183950	1.4532	1.35547	1.71075	1.52191	0.932795	1.08883		Os01g0183100	21.6045	19.6105	20.3393	17.9145	15.0292	14.2899		Os01g0184800	11.496	9.84176	14.1279	31.0334	31.4834	34.0361		Os01g0184700	1.30764	1.87663	1.03846	2.08706	1.54337	1.82395		Os01g0182200	41.1646	40.4657	43.8187	47.1668	50.4494	50.8335		Os01g0182400	6.68607	6.02148	7.66027	10.6151	11.2923	9.36973
Os01g0184000	20.0852	17.2086	20.1238	9.70871	7.01817	7.33777		Os01g0183300	6.0726	2.63702	2.77169	18.2829	14.4128	17.7079		Os01g0184900	167.556	194.057	151.161	292.193	242.999	229.353		Os01g0184800	9.29115	13.2012	9.73559	29.7308	30.3352	26.1697		Os01g0182300	0.941674	0.688192	1.27693	0.887706	1.20624	0.957832		Os01g0182500	4.60051	4.62114	4.65625	5.80207	6.96601	5.30225
Os01g0184200	63.5773	63.6482	75.9932	20.5195	17.6787	17.9894		Os01g0183600	1.2262	1.18852	1.71193	0.414474	0.379285	0.494174		Os01g0185200	111.654	127.229	106.272	115.646	71.8988	83.1539		Os01g0184900	163.868	192.064	162.455	273.681	256.997	265.266		Os01g0182400	6.38993	5.57435	6.1158	14.9726	13.5525	13.4781		Os01g0182600	983.956	946.073	959.637	1228.72	1215.09	632.566
Os01g0184500	68.1445	80.7979	85.6724	81.6056	72.7136	85.6389		Os01g0183633	12.6707	16.6764	14.0215	4.375	4.69365	5.23001		Os01g0185250	0.150274	0.238107	0.0695954	1.42533	1.52033	0.951107		Os01g0185200	101.79	105.35	98.4592	92.3033	81.3727	113.244		Os01g0182500	5.7173	5.57435	4.23402	9.9423	7.45033	8.62049		Os01g0182700	1.2268	1.33033	1.27671	1.12085	0.879917	1.38004
Os01g0184700	2.49119	3.00561	1.57569	1.73182	2.22094	1.32553		Os01g0183800	41.574	39.481	40.7194	58.2566	56.6083	48.4702		Os01g0185300	34.8636	26.668	31.0396	287.528	352.589	327.521		Os01g0185300	19.477	24.6551	19.3414	132.391	149.866	77.9541		Os01g0182600	915.105	839.663	880.406	1221.31	987.346	1062.24		Os01g0182832	11.6546	12.5331	14.8699	24.0654	27.7907	0.508435
Os01g0184800	13.3383	12.0224	13.5059	15.9538	17.3233	20.0724		Os01g0183850	0.642295	0.222847	0.163041	1.15132	0.853392	1.9767		Os01g0185400	29.3034	26.1918	22.3401	328.086	245.913	204.284		Os01g0185400	11.4935	11.7775	12.9159	149.048	153.858	82.8708		Os01g0182832	19.0353	11.5616	18.9523	23.0212	10.7143	23.4669		Os01g0182900	20.8556	18.9747	19.5262	26.9664	24.7843	29.7071
Os01g0184900	157.464	148.218	164.097	202.466	191.712	193.907		Os01g0183950	1.34298	0.854246	0.489122	3.86842	2.27571	3.08859		Os01g0185500	3.38117	4.6034	3.82775	3.23939	2.34384	2.71745		Os01g0185500	2.40882	2.52375	1.94712	1.29949	1.01117	1.90325		Os01g0182900	22.9365	22.091	19.6243	25.8026	25.473	28.4613		Os01g0183000	5.88865	5.95147	5.25705	8.24157	12.2455	15.3983
Os01g0185200	149.679	136.903	134.474	147.992	142.673	154.756		Os01g0184000	17.6923	16.2678	16.4264	9.76317	7.20642	8.23623		Os01g0185900	0.525959	0.714321	1.4615	4.08163	4.43429	3.73649		Os01g0185900	0.688233	1.87663	0.519231	2.36271	1.64981	0.872324		Os01g0183000	5.7173	4.74852	5.37653	8.58115	13.8363	12.6571		Os01g0183100	17.1139	18.1345	12.8422	13.5162	13.2721	11.7666
Os01g0185250	0.674698	0.353601	0.810354	1.04959	1.95443	1.94096		Os01g0184200	101.249	88.4702	91.8327	19.5724	19.1065	16.4313		Os01g0186000	0.375685	0.476214	0.208786	5.05345	3.04065	4.00824		Os01g0186000	0.20647	0.517692	0.129808	2.52023	3.77859	2.37907		Os01g0183100	26.1651	22.6415	23.5223	17.0439	17.526	19.3619		Os01g0183300	2.1469	1.82045	1.50201	3.56036	4.61956	4.43065
Os01g0185300	39.392	50.0346	59.1108	202.781	260.694	267.474		Os01g0184500	76.4331	65.3684	87.3491	75.2501	67.7498	47.3995		Os01g0186200	34.7133	35.2398	44.9586	42.436	32.1169	52.5826		Os01g0186200	39.9175	47.9513	38.1635	35.1651	41.6709	39.5718		Os01g0183300	2.62323	2.82159	1.34413	5.38541	5.25071	2.66825		Os01g0183600	1.96288	1.26031	1.80242	1.25272	2.34645	1.88847
Os01g0185400	22.3688	22.6305	21.8345	64.6548	68.3606	77.449		Os01g0184700	1.57654	1.03995	2.44561	2.07237	1.8016	2.05906		Os01g0186600	15.1025	13.4927	20.809	0.0647878	0.823511	0.679362		Os01g0186600	6.12528	9.25375	5.90626	0.472543	1.54337	0.793022		Os01g0183600	1.47977	1.51402	1.34413	5.56295	3.26395	4.31025		Os01g0183633	11.2866	8.75216	10.2888	11.9338	12.6855	13.6551
Os01g0185500	3.42539	3.24135	3.46651	1.99422	1.86559	1.84628		Os01g0184800	11.7365	12.628	12.8395	17.5921	20.9555	20.7141		Os01g0186700	80.9977	92.8618	76.3462	149.012	129.735	115.288		Os01g0186700	79.3533	87.6194	77.2357	157.908	140.766	140.444		Os01g0183633	10.2239	10.2541	11.5595	13.0197	15.6812	14.2991		Os01g0183800	21.9597	19.4648	27.4118	36.197	37.3965	40.4569
Os01g0186000	0.518998	1.17867	1.98086	0.944631	0.799539	2.17766		Os01g0184900	154.559	165.427	159.78	219.303	200.784	155.665		Os01g0186900	1.20219	1.2699	0.974336	23.9067	11.2124	8.35616		Os01g0186900	2.0647	3.68856	5.32212	7.7182	4.47044	4.36162		Os01g0183800	32.3532	28.2159	28.5628	44.5036	55.4872	53.707		Os01g0184000	6.99277	6.93171	5.93296	6.26359	7.18599	8.93393
Os01g0186200	23.1992	23.6324	22.4648	58.3572	45.8402	51.4117		Os01g0185200	169.099	166.764	172.212	237.079	225.959	269.613		Os01g0187000	0.525959	1.11117	1.04393	0.842242	1.14025	1.56253		Os01g0187000	1.03235	0.711827	0.584135	1.06322	0.957952	1.90325		Os01g0183950	0.807149	1.03229	0.470446	0.414263	1.06433	0.4105		Os01g0184200	28.2778	28.287	26.3604	37.5156	40.1829	12.8561
Os01g0186700	75.2028	66.8896	69.4653	55.6283	61.9643	60.3117		Os01g0185250	0.642295	0.408552	1.05976	4.83553	3.1291	2.55323		Os01g0187400	155.609	187.946	144.341	247.49	232.673	193.279		Os01g0187400	159.877	176.468	169.789	272.145	261.627	244.33		Os01g0184000	10.4257	9.15295	7.99758	10.2974	11.211	9.92041		Os01g0184500	50.9123	49.9923	36.9496	54.9218	53.455	41.038
Os01g0186900	9.86097	2.35734	23.3652	25.1377	46.9951	46.6777		Os01g0185300	100.432	70.5681	81.2758	440.356	481.597	510.605		Os01g0187500	26.5985	34.2081	27.9774	22.5462	25.9089	25.4082		Os01g0187500	36.8205	37.7268	34.9832	33.3536	33.6348	33.3862		Os01g0184100	0.403574	0.206457	0.470446	1.59787	1.70293	2.25775		Os01g0184800	11.8386	10.1525	10.9647	11.9338	13.4187	12.7109
Os01g0187000	0.674698	0.884003	1.08047	1.04959	0.710701	0.710107		Os01g0185400	40.2894	37.6611	36.9287	126.921	147.447	105.3		Os01g0187900	13.7501	15.7944	15.2414	163.978	147.852	113.454		Os01g0187900	8.67174	15.9838	7.85337	87.4992	84.2466	44.2506		Os01g0184200	34.9765	29.1793	28.8316	34.8572	29.1627	33.3873		Os01g0184900	120.84	119.519	129.023	155.865	170.411	124.276
Os01g0187400	182.22	167.077	169.319	217.842	206.814	207.635		Os01g0185500	7.70754	7.98534	8.15204	4.09869	4.74106	3.62394		Os01g0188100	99.5566	102.386	86.7159	248.332	248.32	193.754		Os01g0188100	66.2081	75.1948	60.2957	229.892	224.108	172.879		Os01g0184500	63.2267	64.69	71.575	53.2623	53.2876	59.0435		Os01g0185200	93.2982	96.8339	106.268	109.184	134.627	92.8257
Os01g0187500	41.6756	42.2554	38.897	35.2662	31.3597	31.3394		Os01g0186000	1.28459	0.66854	1.79345	1.01316	0.75857	2.01788		Os01g0188200	36.0658	48.5738	32.7099	7.12666	6.14466	6.99743		Os01g0188200	38.954	37.1444	41.0193	10.8291	11.2826	14.3537		Os01g0184700	0.403574	0.550553	0.537653	0.710164	1.13529	1.2315		Os01g0185300	51.5257	55.9438	49.4163	60.1305	53.6749	50.1172
Os01g0187900	29.8424	28.1702	33.5396	23.1959	23.5864	30.9133		Os01g0186200	26.2173	24.9217	28.8175	51.4869	48.9278	31.9566		Os01g0188400	58.2312	53.2566	70.2914	44.2501	41.6823	48.0309		Os01g0188400	74.5357	77.848	75.8727	54.8937	53.3792	58.3664		Os01g0184800	12.2418	11.3552	13.979	24.5599	22.7767	19.3619		Os01g0185400	19.5675	19.6048	22.7555	40.6804	32.8502	23.388
Os01g0188100	179.885	172.263	169.094	449.802	432.462	466.635		Os01g0186700	77.0754	77.2907	72.1048	64.5198	61.2071	56.9947		Os01g0188900	11.1954	10.5561	10.9265	4.21121	3.61078	5.4349		Os01g0188900	10.8741	13.9777	13.5649	13.5068	12.2937	15.5432		Os01g0184900	165.6	136.744	135.488	174.996	173.983	167.142		Os01g0185500	4.35514	3.57088	4.65625	5.07681	6.59938	5.44752
Os01g0188200	20.8118	18.1515	23.3652	46.0245	40.2435	27.1261		Os01g0186900	0.817466	0.891387	1.18205	22.4737	16.736	41.8401		Os01g0189100	22.5411	30.4777	20.4611	18.8533	15.0132	19.7694		Os01g0189100	5.91881	6.01817	4.08895	8.42701	11.6019	11.5781		Os01g0185200	113.472	92.493	99.3986	118.953	130.558	143.812		Os01g0186000	1.28814	0.77019	0.826108	1.31865	0.806591	0.944236
Os01g0188400	43.544	41.0767	40.5177	242.298	245.37	212.89		Os01g0187400	156.953	168.695	160.432	187.112	177.695	168.266		Os01g0189700	38.395	47.9389	37.164	21.056	20.3977	23.9136		Os01g0189700	20.7158	24.9787	21.8077	25.8717	26.1308	28.6281		Os01g0185300	58.9891	54.6424	36.6948	116.171	90.6812	64.9273		Os01g0186200	30.486	26.9566	23.4314	32.5048	25.7376	34.2104
Os01g0188525	0.1038	0.0589336	0.135059	1.57439	1.06605	0.99415		Os01g0187500	44.4351	40.7438	38.6407	29.2434	28.3042	30.9682		Os01g0189800	28.1013	29.6046	31.8051	46.7768	60.3697	63.8601		Os01g0189800	23.7441	31.5145	25.8318	48.3175	50.6118	47.8985		Os01g0185400	26.6359	21.8157	21.0357	95.1029	47.6821	52.2703		Os01g0186600	3.55772	2.4506	2.55342	0.461528	0.953244	2.03374
Os01g0188900	75.099	87.2217	93.7759	31.2253	28.739	33.1383		Os01g0187900	25.5166	27.8558	34.5239	27.7237	23.8001	12.1073		Os01g0190000	49.8159	48.812	47.9513	29.9968	33.8273	48.7103		Os01g0190000	63.7304	82.8308	62.5025	54.6968	54.3372	90.6424		Os01g0185500	3.2286	3.37214	2.21782	4.26099	4.04447	3.55766		Os01g0186700	66.6153	53.4232	61.3573	73.9104	94.8111	60.2859
Os01g0189100	26.7803	25.3414	26.1114	32.5373	27.9839	28.2623		Os01g0188100	132.546	150.57	137.24	356.448	405.266	482.273		Os01g0190300	20.7378	26.1124	20.8786	3.23939	2.28049	6.72569		Os01g0190300	30.3511	38.8269	33.2957	4.13475	5.10908	5.55115		Os01g0186000	1.14346	0.963468	0.672066	1.06525	1.34816	0.615749		Os01g0186900	123.846	26.8866	31.9178	23.2742	17.965	12.2751
Os01g0189700	55.3252	61.3498	65.3235	40.3043	31.8927	31.6708		Os01g0188200	18.393	17.6049	16.834	29.6579	19.3435	20.0964		Os01g0190400	0.601096	1.0318	1.04393	0.971818	1.39363	1.15492		Os01g0190400	0.688233	1.35894	0.389424	1.14198	0.745074	0.872324		Os01g0186200	24.6853	31.588	31.7215	25.6251	23.1315	23.7406		Os01g0187400	143.658	136.954	149.225	182.04	208.98	72.6336
Os01g0189800	33.1121	31.4705	31.7389	30.4906	28.8722	26.5107		Os01g0188400	39.2384	37.9211	34.2793	290.224	247.199	404.193		Os01g0191100	46.3596	33.8112	49.0648	43.1487	36.2345	38.4519		Os01g0191100	27.7358	30.0262	28.5577	32.5661	37.8923	37.9858		Os01g0186600	1.34525	0.344096	1.47855	0.355082	0.354778	0.684166		Os01g0187500	30.1793	31.4377	32.5186	41.5375	37.3965	34.3557
Os01g0190000	135.147	136.844	115.025	55.7857	51.3926	54.4889		Os01g0188525	0.0583904	0.0371411	0	2.21053	1.84902	1.93551		Os01g0191200	62.1383	47.542	57.4858	9.19987	6.96817	17.3917		Os01g0191200	83.9645	75.1948	76.7164	32.6842	20.7024	67.8034		Os01g0186700	62.7558	64.5524	57.9993	85.3381	92.3132	88.7363		Os01g0187900	33.0623	27.3767	33.1945	48.1308	36.2233	30.2156
Os01g0190300	13.5459	23.8681	23.5453	71.9494	66.6727	51.0804		Os01g0188900	124.372	117.143	116.207	39.0066	34.7046	28.0856		Os01g0191300	14.7269	16.1913	11.4832	25.5264	27.9994	27.9897		Os01g0191300	22.7117	22.3902	20.3149	39.8117	38.5842	37.5099		Os01g0186900	12.1745	6.05609	3.76357	4.49771	4.89593	3.01033		Os01g0188100	238.122	222.095	225.603	304.345	275.267	209.112
Os01g0190400	0.986097	1.29654	1.08047	1.25951	1.11047	0.378724		Os01g0189100	21.8964	20.6876	17.0378	17.8224	14.2706	11.3248		Os01g0191500	109.625	107.307	105.855	115.841	118.839	98.7113		Os01g0191500	101.101	96.7438	94.4352	125.421	115.753	119.588		Os01g0187000	0.605362	0.412915	1.27693	1.00607	0.709555	0.752582		Os01g0188200	21.285	19.7449	20.9531	24.1313	26.3975	2.83271
Os01g0191000	1.97219	1.94481	2.7462	1.10207	0.577445	1.13617		Os01g0189700	58.0401	60.5029	58.2055	32.7435	30.1532	21.7025		Os01g0191700	151.025	153.182	151.788	226.887	224.818	228.334		Os01g0191700	157.468	171.356	173.683	242.021	215.326	236.003		Os01g0187400	166.34	134.886	145.838	184.524	170.719	187.325		Os01g0188400	27.5417	30.6676	32.8941	32.307	39.1563	50.2624
Os01g0191100	48.2149	49.5042	50.7371	21.4116	21.5875	19.3149		Os01g0189800	38.0706	35.9898	37.4994	41.8158	41.4843	31.1741		Os01g0191900	9.99323	11.5085	17.1901	11.2083	18.7507	33.5605		Os01g0191900	14.5905	19.0252	11.0986	11.7348	15.1676	14.0365		Os01g0187500	30.2681	37.5753	31.9231	40.6569	39.8061	38.4501		Os01g0188900	35.6999	30.3175	28.4632	29.34	39.5963	32.6851
Os01g0191200	158.71	276.693	241.936	63.0279	60.4984	69.1171		Os01g0190000	140.312	123.086	163.448	63.4606	58.3625	39.7398		Os01g0192000	7.81425	9.04807	4.31492	3.36897	1.77372	1.69841		Os01g0192000	5.0241	6.79471	6.16587	5.70989	3.77859	7.1372		Os01g0187900	28.6538	29.2481	25.0009	51.9012	46.6178	50.2178		Os01g0189100	17.1752	14.9837	16.372	21.1644	24.8577	12.5656
Os01g0191300	29.6348	28.8774	27.3269	28.129	32.2481	24.2383		Os01g0190300	28.8449	19.2391	23.8447	75.5724	71.7797	61.5658		Os01g0192300	55.0003	64.2889	55.3284	400	443.049	445.39		Os01g0192300	62.7669	78.301	60.815	409.97	370.621	370.024		Os01g0188100	285.798	249.538	240.532	368.516	329.163	387.58		Os01g0189700	45.0236	41.2402	44.0841	52.812	47.5889	41.9822
Os01g0191500	104.838	90.5219	101.474	91.9966	98.5654	101.924		Os01g0190400	1.10942	1.11423	1.71193	2.44079	1.42232	0.947167		Os01g0192550	2.0287	1.74612	1.25272	0.518303	0.696817	1.29079		Os01g0192550	1.03235	2.13548	2.01202	1.85079	1.80947	2.77558		Os01g0188200	20.515	19.4758	18.6162	21.4233	15.8231	23.1248		Os01g0189800	29.5659	30.9476	29.9652	38.109	34.7567	34.6462
Os01g0191700	113.194	110.677	132.178	161.27	194.421	180.557		Os01g0191000	2.51079	2.26561	2.07877	0.598685	0.189643	0.247087		Os01g0192600	6.01096	6.90511	5.63723	7.58018	6.208	5.70664		Os01g0192600	6.53822	6.40644	7.59376	5.27673	5.1623	6.26487		Os01g0188400	37.6669	37.5753	35.7539	37.2836	43.4248	39.1343		Os01g0190000	51.3416	53.5632	52.5705	85.053	64.234	90.2109
Os01g0191900	11.2623	10.4902	7.96848	5.14299	3.46467	3.69256		Os01g0191100	57.1058	47.9121	47.4449	22.3816	19.2487	19.8081		Os01g0192900	14.3512	12.3816	15.659	4.47036	5.44784	4.82347		Os01g0192900	16.3111	22.2608	16.0313	7.83633	6.06703	8.48534		Os01g0188900	45.9402	44.5948	40.5928	36.9286	39.6641	56.7858		Os01g0190300	7.60617	6.86169	9.31249	16.6809	13.712	15.1078
Os01g0192000	23.9777	43.6698	42.1384	177.486	155.111	154.472		Os01g0191200	424.907	287.658	423.987	83.4935	92.0241	47.0701		Os01g0193600	2.25411	3.3335	2.15746	1.03661	0.380082	0.54349		Os01g0193400	0.61941	0.517692	1.16827	0.984464	0.691855	1.18953		Os01g0189100	29.4609	24.7749	24.5976	27.8148	34.2006	39.5448		Os01g0190400	0.920101	0.700172	0.826108	1.64831	2.56642	1.01687
Os01g0192300	57.0898	72.1936	78.6043	54.8936	54.9017	60.0277		Os01g0191300	35.3262	36.4354	26.9425	38.5921	37.4544	41.6342		Os01g0193900	17.4318	23.8107	17.6772	28.5066	26.0356	22.0793		Os01g0193600	2.54646	2.2649	2.14183	1.77204	1.54337	2.14116		Os01g0189700	38.8777	38.9516	29.7725	32.0758	36.3292	36.2608		Os01g0191000	0.613401	0.280069	0.225302	1.64831	1.17322	0.944236
Os01g0192600	14.013	12.2582	13.5509	34.0592	25.6741	31.1027		Os01g0191500	93.9502	89.3616	86.3301	105.783	105.821	100.111		Os01g0194000	8.79103	9.76239	10.6481	31.6165	23.7551	25.544		Os01g0193900	15.6917	18.2487	13.3702	27.4469	23.3634	23.2355		Os01g0189800	33.4967	27.0459	26.345	50.4809	47.895	43.034		Os01g0191100	54.9607	52.4429	32.2933	33.5597	56.828	69.0745
Os01g0192900	0.467098	1.17867	0.765334	0.734713	0.710701	1.04149		Os01g0191700	163.61	133.634	140.745	213.5	222.309	274.596		Os01g0194200	3.75685	2.77792	3.41018	1.87885	1.58367	1.90221		Os01g0194000	10.8053	12.8776	12.4616	15.1607	15.9127	16.1776		Os01g0190000	51.7921	52.0961	55.7815	59.062	59.4607	54.8701		Os01g0191200	120.963	109.087	102.437	186.325	153.472	213.179
Os01g0193400	0.674698	1.29654	0.630275	1.10207	0.710701	0.473405		Os01g0191900	11.1526	7.72535	10.9645	3.08553	2.46535	3.21213		Os01g0194300	22.3908	23.5726	26.8638	13.5407	8.42515	10.2584		Os01g0194200	4.06058	4.91808	2.53125	3.78034	2.60776	3.4893		Os01g0190300	13.9906	14.7961	9.00568	15.5644	11.4238	18.4725		Os01g0191300	21.285	17.5743	22.0045	26.9664	27.1308	16.851
Os01g0193600	9.18627	7.60243	9.40911	4.46076	4.93049	5.77554		Os01g0192000	25.575	19.1648	22.3773	26.4342	32.9978	12.8073		Os01g0194600	4.13254	3.88908	9.81296	0.388727	0.380082	1.90221		Os01g0194300	23.0558	33.1323	28.2332	19.4136	21.2346	22.6011		Os01g0190400	1.0762	0.963468	1.20972	1.83459	1.77389	1.36833		Os01g0191500	91.3967	89.6921	87.7177	94.5473	119.009	88.5403
Os01g0193900	24.0815	22.2769	28.1373	24.8753	25.1411	33.4224		Os01g0192300	119.642	88.433	86.167	22.6579	39.4457	28.3326		Os01g0195000	16.0042	16.7469	24.08	14.3829	20.8412	28.2615		Os01g0194600	6.33175	11.6481	9.08655	1.49639	2.66098	2.29976		Os01g0191000	0.538099	1.23874	0.470446	1.42033	1.13529	0.957832		Os01g0191700	120.656	133.243	122.114	122.107	122.748	122.242
Os01g0194000	13.5978	11.3742	18.0079	58.9345	64.8071	48.666		Os01g0192600	14.364	17.6792	13.8992	10.454	11.7578	9.92466		Os01g0195200	2.0287	1.98423	1.4615	0.971818	0.823511	1.15492		Os01g0195000	16.7241	20.1253	13.3053	21.4219	21.82	22.2046		Os01g0191100	67.0606	78.3162	68.8868	53.6174	64.1438	57.2647		Os01g0191900	12.5134	9.38231	10.3639	10.0877	11.1456	20.6279
Os01g0194200	3.32159	3.83068	4.00675	1.7843	1.91001	2.17766		Os01g0193400	1.45976	1.18852	1.22281	0.736843	0.331875	0.452993		Os01g0195400	5.03418	4.04782	3.20139	0.583091	1.14025	2.30983		Os01g0195200	2.27117	2.32962	2.72596	1.89017	2.66098	1.34814		Os01g0191200	92.8894	93.3188	97.7856	86.8768	102.318	116.65		Os01g0192000	5.45927	4.27105	5.10685	8.7031	10.4857	8.28023
Os01g0194300	36.1742	29.4078	52.5379	119.338	115.045	124.789		Os01g0193600	8.05788	9.80526	9.2118	5.61843	3.22392	3.08859		Os01g0195500	38.395	38.1765	40.5045	28.1827	30.2799	34.4437		Os01g0195400	4.88646	2.32962	5.90626	1.57514	3.61893	1.74465		Os01g0191300	16.412	12.4563	14.651	26.1577	23.6992	23.3985		Os01g0192300	19.6902	16.8041	25.9098	52.6142	39.5963	49.2456
Os01g0194600	6.90268	6.07016	3.51153	0.367357	1.24373	0.757447		Os01g0193900	25.2247	31.3843	30.937	30.7632	30.0583	26.2324		Os01g0196300	2.32925	1.82549	5.84602	7.77454	8.48849	3.60062		Os01g0195500	36.3387	41.4154	35.1779	30.9909	31.2931	41.713		Os01g0191500	111.588	104.261	102.692	116.822	131.126	127.392		Os01g0192600	16.5005	12.043	11.6406	10.8789	13.7854	9.00656
Os01g0195000	16.6598	16.0889	13.686	19.5749	17.5899	20.4037		Os01g0194000	12.6707	12.0709	11.2091	43.0132	41.7688	46.3288		Os01g0196500	4.0574	2.38107	4.5933	3.62812	5.00441	6.79362		Os01g0196300	3.37234	9.25375	3.11539	4.05599	3.93825	2.45837		Os01g0191700	167.013	139.841	136.362	131.203	147.658	135.875		Os01g0192900	12.6361	14.7736	4.73135	0.26373	1.02657	0.0726336
Os01g0195200	7.05838	6.48269	5.0422	2.88637	3.24257	3.31383		Os01g0194200	4.2625	3.30556	3.42386	2.34869	2.51276	1.60607		Os01g0196600	7.58884	7.38132	9.53457	8.55199	12.0359	8.76377		Os01g0196500	3.99175	4.52981	3.69952	4.9617	6.65245	6.97859		Os01g0191900	10.0894	10.8734	10.2154	17.3398	16.8874	14.0938		Os01g0193600	3.74174	4.20103	3.52973	3.75816	4.47291	8.71603
Os01g0195300	0.570898	0.942937	1.75577	0.892152	0.710701	1.7516		Os01g0194300	33.2242	28.5987	27.7577	100.487	78.1327	79.1914		Os01g0197100	0.375685	0.396845	0.487168	0.90703	1.20359	1.56253		Os01g0196600	7.29527	9.25375	8.17789	9.05707	10.0585	11.4988		Os01g0192000	6.12088	6.74428	4.0996	5.97722	4.25733	7.18374		Os01g0193900	12.8201	12.323	12.1663	13.714	18.5516	7.91706
Os01g0195400	10.0686	13.26	7.74338	4.72316	6.26305	2.13032		Os01g0194600	7.59076	5.60831	9.08952	1.61184	1.75419	2.8415		Os01g0197200	22.466	26.668	23.4537	18.7237	20.271	21.9434		Os01g0197100	0.894703	0.582404	0.908655	1.1026	1.80947	1.26884		Os01g0192300	32.3532	24.0867	22.9847	91.4929	81.386	99.683		Os01g0194000	23.3092	19.2547	15.6961	19.516	21.9979	14.3088
Os01g0195500	38.5616	42.7858	40.4727	21.5691	25.4964	25.3745		Os01g0195000	18.2762	17.7906	21.2768	25.8356	30.3902	38.422		Os01g0197350	6.76233	6.42889	7.02914	5.05345	6.46139	7.81267		Os01g0197200	31.5211	30.9968	30.6346	29.7308	26.9291	34.4965		Os01g0192550	1.68156	0.688192	1.34413	1.24279	1.20624	0.547333		Os01g0194200	2.26958	2.31057	2.92893	2.50544	3.66632	3.70431
Os01g0196500	7.36977	8.13283	6.07765	4.82812	6.48515	6.34362		Os01g0195200	5.60548	7.72535	5.25806	3.54606	4.55142	2.30615		Os01g0197400	20.8881	20.6359	20.7394	19.8251	23.2483	23.7097		Os01g0197350	6.88233	8.86548	6.42549	8.97831	8.19582	8.08882		Os01g0192600	13.6543	14.1767	10.081	9.46886	5.1088	6.84166		Os01g0194300	18.586	17.7844	22.6053	11.9338	18.4783	24.6228
Os01g0196600	13.8054	11.6688	11.6151	5.03803	4.88607	5.58617		Os01g0195400	12.0284	12.7023	9.66016	3.54606	5.12035	3.74749		Os01g0197450	0.225411	0.317476	0.487168	1.74927	1.20359	2.17396		Os01g0197400	26.2217	28.9908	23.625	25.3598	25.9179	28.2316		Os01g0192900	14.9323	14.452	16.9361	1.59787	0.6386	1.16308		Os01g0194600	4.96855	2.38059	2.92893	3.0329	2.85973	6.02859
Os01g0197100	7.78497	6.18802	5.2673	8.29176	7.46236	7.85852		Os01g0195500	39.7055	42.4523	41.4939	34.9079	31.6703	32.9449		Os01g0197500	1.35247	3.09539	2.08786	0.583091	0.570123	0.883171		Os01g0197500	3.44117	3.04144	2.66106	0.984464	1.06439	1.18953		Os01g0193600	5.51552	3.85387	5.04049	3.0182	4.32829	5.13124		Os01g0195000	20.9783	23.8059	18.7001	20.4391	21.6313	15.9067
Os01g0197200	44.4262	42.3732	44.8396	36.0534	37.6227	34.4165		Os01g0196500	7.76593	8.02248	7.989	7.87501	8.81838	9.80112		Os01g0197700	2.78007	1.50801	7.37712	2.33236	4.1809	2.78539		Os01g0197700	8.53409	13.2659	10.125	3.54407	4.41723	1.74465		Os01g0193900	13.318	11.0111	14.2478	19.1153	19.6547	22.988		Os01g0195200	7.36081	5.32131	3.98034	4.48341	10.9256	3.84958
Os01g0197350	10.4838	9.90084	6.57287	14.5893	12.0819	12.7819		Os01g0196600	12.1452	11.2909	11.4129	3.68421	5.54705	3.45922		Os01g0197900	0.676233	0.317476	1.5311	4.59994	2.47053	2.58158		Os01g0197900	0.82588	1.55308	1.75241	4.4104	4.8962	2.85488		Os01g0194000	20.3805	14.1079	10.0138	17.0439	15.6102	12.8623		Os01g0195300	2.26958	1.47036	1.12651	0.659326	0.439959	1.81584
Os01g0197400	29.6867	35.0655	30.8385	50.2229	46.4621	45.4468		Os01g0197100	4.67123	7.24252	7.66292	4.19079	5.64187	4.1593		Os01g0198000	2.17897	2.61918	2.36624	14.7716	5.89127	5.77458		Os01g0198000	2.33999	2.71789	2.66106	6.93063	4.78976	5.78906		Os01g0194200	3.63217	2.40867	3.0243	2.84066	3.54778	2.8735		Os01g0195400	27.1123	31.4377	28.4632	14.5052	21.118	19.4658
Os01g0197450	1.3494	0.942937	1.08047	0.997111	0.533026	0.662766		Os01g0197200	43.0921	43.0466	42.2276	39.1448	38.4974	32.5743		Os01g0198100	1.35247	2.46044	1.80948	6.34921	2.91396	2.58158		Os01g0198100	0.963527	1.29423	1.49279	3.11091	2.92708	4.20302		Os01g0194300	23.1383	23.9491	17.1377	13.5523	21.9962	16.6936		Os01g0195500	36.5587	34.4485	32.5186	37.5156	36.0766	41.4738
Os01g0197500	5.13808	4.95042	4.99718	5.72027	3.99769	5.53883		Os01g0197350	9.22569	7.35394	9.90473	14.9211	13.9387	13.0132		Os01g0198200	31.4073	34.7636	32.1531	48.3317	34.9675	36.3459		Os01g0198200	38.954	37.921	36.8005	40.9143	41.9902	44.2506		Os01g0194600	2.95955	4.81734	5.44373	4.43853	3.12204	4.99441		Os01g0196300	2.33092	1.40034	3.45463	4.08782	7.7726	11.8393
Os01g0197900	2.69879	1.53227	2.38604	5.24795	5.64119	4.87607		Os01g0197400	32.5819	30.6414	32.812	47.6645	44.329	43.2814		Os01g0198900	58.1561	66.035	75.0239	3.56333	5.57453	12.0926		Os01g0198500	0.137647	0.194135	0.0649039	1.33887	0.957952	1.18953		Os01g0195000	25.896	18.5812	20.9685	36.8102	26.2536	23.9458		Os01g0196500	3.25102	3.22079	4.05544	3.82409	4.47291	7.48126
Os01g0198000	5.86468	6.77736	5.89757	10.4959	8.48399	9.61011		Os01g0197500	4.96319	5.34832	5.38034	5.34211	5.45222	4.73583		Os01g0199400	37.7939	43.3355	30.2044	161.127	155.073	121.062		Os01g0198900	70.5439	102.762	96.1876	8.2695	11.389	19.8256		Os01g0195200	10.8292	4.47325	4.30122	5.85886	3.8316	5.67858		Os01g0196600	7.11545	7.98197	9.68799	12.7909	10.6323	10.2413
Os01g0198100	3.06209	2.82881	2.47608	4.56572	4.17537	3.83458		Os01g0197900	1.2262	1.70849	1.58965	2.94737	3.27133	4.98292		Os01g0199900	25.5466	26.8267	22.6881	5.76612	5.32115	8.55997		Os01g0199400	43.4964	47.1747	44.0049	141.054	127.727	101.903		Os01g0195300	1.14346	1.23874	1.61296	0.946886	2.83822	1.02625		Os01g0197100	1.41082	1.05026	1.12651	1.12085	0.513285	1.16214
Os01g0198200	43.7515	38.4836	37.7715	37.9427	35.5351	34.2272		Os01g0198000	5.54709	6.57398	5.70643	8.70396	8.0124	7.41261		Os01g0200000	7.21316	10.0799	9.1866	35.4389	29.5197	25.4761		Os01g0199700	2.0647	2.71789	2.01202	1.33887	0.851513	1.50674		Os01g0195400	15.4704	4.81734	13.3741	14.9726	8.65658	8.27841		Os01g0197200	22.0211	22.6156	21.7041	23.9995	25.8842	19.6837
Os01g0198500	0.259499	0.471468	0.540236	1.88926	1.55466	0.568086		Os01g0198100	2.51079	2.15419	2.85321	3.96053	4.0299	3.66512		Os01g0200300	0.300548	0.158738	0.139191	2.138	1.39363	2.37777		Os01g0199900	21.5417	24.2668	23.625	18.9411	16.9238	25.1388		Os01g0195500	41.0973	37.7817	37.9045	49.5931	55.4163	50.0125		Os01g0197350	14.2922	7.42183	7.88558	9.88989	10.0457	7.48126
Os01g0198900	26.6246	37.4817	31.1986	56.1006	46.6842	72.5256		Os01g0198200	38.0706	40.8181	38.9667	33.1119	34.8468	36.5689		Os01g0200350	1.50274	1.98423	1.67029	8.03369	10.6423	18.6145		Os01g0200000	7.98351	10.3538	9.28126	26.7774	27.142	19.7462		Os01g0196300	2.1524	0.344096	1.20972	2.24885	9.36613	5.74699		Os01g0197400	13.6788	13.3033	14.1189	17.5381	17.0117	35.881
Os01g0199400	33.9425	35.0065	34.2149	183.836	171.768	173.219		Os01g0198500	0.408733	0.297129	0.489122	1.56579	0.75857	1.68843		Os01g0200400	5.78555	5.6352	5.15006	4.40557	5.00441	5.4349		Os01g0200300	0.688233	0.258846	0.908655	4.25288	3.93825	6.50278		Os01g0196500	3.36312	4.06033	4.70446	4.32017	4.82498	3.6945		Os01g0197500	2.94432	3.43085	3.37953	2.17577	2.12647	2.54217
Os01g0199700	0.778497	0.884003	0.405177	14.1695	9.32795	9.46809		Os01g0198900	26.2173	20.2791	30.1625	31.9145	38.0707	59.0126		Os01g0200500	9.01644	8.88933	10.7873	5.3126	8.29845	8.83171		Os01g0200350	3.99175	3.55914	3.375	27.8013	24.1085	42.6646		Os01g0196600	11.3001	7.9142	10.9547	16.3338	14.1202	13.4097		Os01g0197700	1.59484	2.17053	2.62853	3.62629	5.49948	5.01172
Os01g0199900	75.3066	81.9766	80.0449	49.5407	53.2137	60.4538		Os01g0199400	42.7418	42.2295	41.7384	92.6119	108.665	114.731		Os01g0200700	4100.9	3988.37	4584.88	1780.37	1928.03	2741.29		Os01g0200400	3.78528	3.9474	3.76443	4.76481	5.4284	6.02697		Os01g0197100	1.41251	1.16993	0.537653	0.828525	0.922422	1.16308		Os01g0198000	1.41082	2.38059	1.27671	2.6373	3.07971	2.25164
Os01g0200000	18.5282	16.7371	18.1429	10.8633	11.2824	9.04203		Os01g0199700	0.291952	0.408552	0.163041	10.5461	14.0336	13.178		Os01g0201000	11.8717	12.3816	9.32579	7.58018	8.61519	7.33711		Os01g0200500	5.98763	9.25375	7.59376	9.68713	10.6439	14.0365		Os01g0197200	23.6764	20.921	22.9847	26.8087	26.0407	30.1033		Os01g0198100	0.981441	0.910224	1.12651	2.04391	2.63975	0.145267
Os01g0200300	2.49119	2.53414	2.83624	6.87482	6.17422	5.77554		Os01g0199900	74.6814	80.6334	82.2948	40.204	44.2815	27.7973		Os01g0201100	7.66398	4.84151	10.3697	11.7266	17.9272	19.0901		Os01g0200700	2846.46	2476.25	2454.54	3075.82	3355.55	4243.94		Os01g0197350	8.20601	9.7035	9.87937	7.16082	12.2753	10.6046		Os01g0198200	25.3334	26.8866	28.9889	28.2191	33.8035	42.0548
Os01g0200350	13.8573	13.3779	14.2712	32.2749	23.6752	23.7649		Os01g0200000	17.9259	19.1277	15.8557	9.76317	11.6156	12.1073		Os01g0201200	130.137	146.595	119.217	21.7687	22.1081	28.3973		Os01g0201000	16.38	18.4428	18.8221	20.7131	21.8732	22.6804		Os01g0197400	14.1924	18.3059	15.1215	17.0439	22.4929	24.3563		Os01g0198500	1.10412	0.910224	0.600806	0.197798	2.12647	1.01687
Os01g0200400	9.44577	9.07577	7.42824	3.88348	2.97606	3.17181		Os01g0200300	1.51815	1.67135	1.10053	1.33553	2.655	2.75914		Os01g0201900	18.8594	18.5724	16.2157	11.3379	13.8096	14.0628		Os01g0201100	3.71646	9.18904	5.84135	17.8385	18.6801	19.1911		Os01g0197500	3.02681	2.33985	2.68826	1.53869	1.84484	2.463		Os01g0198900	39.9937	25.2762	33.0443	22.8127	19.5782	41.038
Os01g0200500	16.0889	14.8513	13.776	5.51035	5.37468	6.01224		Os01g0200350	10.0432	8.43104	8.31508	11.0987	21.3348	16.2666		Os01g0202500	3.30603	2.46044	2.71422	4.40557	3.48408	6.11426		Os01g0201200	134.55	136.606	127.601	35.992	44.6512	55.4322		Os01g0197700	2.62323	3.50978	3.29312	3.3141	7.6632	3.89975		Os01g0199400	40.5458	29.0572	37.25	51.6911	46.4156	49.754
Os01g0200700	3015.54	2288.92	1166.37	484.648	402.79	544.179		Os01g0200400	9.57603	11.6995	9.49712	2.25658	4.83589	3.5004		Os01g0203000	18.7843	22.6202	25.9591	33.8193	34.3974	36.4818		Os01g0201900	31.7276	33.7794	27.9736	30.2034	27.9403	31.483		Os01g0197900	1.00894	0.894649	0.672066	1.47951	1.49007	1.16308		Os01g0199700	1.47216	1.75043	2.70363	0.988989	1.31988	2.39691
Os01g0201000	22.8878	21.8643	22.3748	30.4381	26.1627	27.0314		Os01g0200500	15.5319	15.3021	16.0595	6.30922	6.02115	5.683		Os01g0203300	3.4563	3.57161	3.27099	1.42533	1.26694	2.17396		Os01g0202500	3.16587	3.55914	2.66106	5.11921	4.8962	6.58208		Os01g0198000	1.41251	1.72048	1.81458	2.7223	2.83822	3.76291		Os01g0199900	41.7112	46.1414	41.2303	46.6143	46.9289	24.9859
Os01g0201100	5.08618	4.59682	5.0422	5.93018	6.08538	6.81703		Os01g0200700	1636.98	1558.63	1098.24	1043.88	662.279	2594.62		Os01g0203400	4.13254	3.96845	4.17573	2.98024	1.96376	2.37777		Os01g0203000	24.7764	28.8614	24.9231	37.8822	37.094	37.4306		Os01g0198100	1.27799	1.37638	1.14251	1.95295	1.56102	1.57358		Os01g0200000	9.32369	6.79167	8.33618	8.76903	9.53244	14.1635
Os01g0201200	120.927	86.927	84.5469	116.505	127.749	156.366		Os01g0201000	18.6849	19.3505	16.8747	15.3816	14.7447	13.7545		Os01g0203800	4.20767	5.95268	5.21966	7.83933	7.2849	9.30726		Os01g0203300	3.57881	3.68856	3.43991	4.01661	3.13996	4.83743		Os01g0198200	29.1919	32.4138	34.0065	37.5204	42.5024	41.7341		Os01g0200350	2.4536	1.40034	2.55342	6.85699	6.52605	1.88847
Os01g0201900	48.2149	45.1431	55.1491	12.0178	10.7049	12.1192		Os01g0201100	7.76593	3.45412	4.52438	11.4671	9.43472	11.0366		Os01g0204000	4.73363	4.68277	4.31492	4.7943	6.96817	6.79362		Os01g0203400	3.78528	5.6299	2.40145	2.28396	1.11761	1.74465		Os01g0198900	26.7704	32.6891	31.7215	22.4294	27.0341	29.1455		Os01g0200400	6.07267	3.85095	5.03175	5.60427	7.11266	8.78866
Os01g0202500	11.2623	13.6726	10.2195	1.31199	1.06605	1.65692		Os01g0201200	78.1848	91.6272	79.4416	140.829	139.292	175.308		Os01g0205100	18.0329	19.4454	17.9556	16.2617	12.6694	14.1307		Os01g0203800	3.30352	5.69462	3.05048	5.63113	7.18464	5.86836		Os01g0199400	28.9901	26.8395	25.1353	55.2153	51.3009	40.1605		Os01g0200500	9.44637	10.1525	10.3639	10.8789	11.2923	13.0014
Os01g0203000	30.8804	26.638	28.5875	47.8088	48.8163	43.0798		Os01g0201250	1.16781	1.37422	2.44561	0.138158	0.331875	0.164725		Os01g0205200	8.86617	6.667	9.53457	2.39715	3.54743	2.85332		Os01g0204000	7.3641	5.6299	5.90626	9.52961	10.4843	11.2609		Os01g0199700	0.672624	0.550553	1.27693	1.06525	0.496689	1.09467		Os01g0200700	4914.81	6381.72	5953.61	8091.71	6554.58	12235.6
Os01g0203300	8.04447	7.48456	7.96848	2.72893	1.95443	2.55638		Os01g0201900	44.0848	43.158	40.3933	11.1908	12.7061	9.59521		Os01g0205300	23.0671	20.7153	14.963	0.323939	0.190041	0.271745		Os01g0205100	16.38	17.278	13.5649	16.1058	15.2208	19.3497		Os01g0199900	49.7742	40.8786	50.3377	33.6736	32.1429	35.5766		Os01g0201000	12.2067	10.5026	10.5892	11.3404	14.0053	15.9794
Os01g0203400	2.38739	2.12161	1.93585	0.734713	0.799539	0.804788		Os01g0202500	18.4514	12.5537	15.5296	1.75	1.65937	0.864805		Os01g0205500	63.3405	43.9704	66.0461	50.2106	47.2568	55.368		Os01g0205200	10.5988	11.5187	11.6178	3.97723	4.15113	5.86836		Os01g0200000	9.75305	7.77657	8.06479	12.7238	13.6944	16.0779		Os01g0201100	4.04844	2.94072	4.58114	3.62629	5.35283	7.62652
Os01g0203800	6.43558	4.71468	6.70793	8.4492	8.2619	9.98884		Os01g0203000	27.7938	26.7788	22.5404	34.3553	33.8512	35.9512		Os01g0205600	0.826507	0.79369	2.29665	1.74927	2.21714	4.07617		Os01g0205300	24.9829	19.4782	24.6635	0.866328	1.64981	2.22046		Os01g0200350	1.68156	2.27103	1.81458	8.04853	3.8316	5.54174		Os01g0201200	91.7647	81.6401	76.7529	80.1081	97.8175	63.3365
Os01g0203900	0.363299	0.471468	1.03545	1.31199	0.977214	1.70426		Os01g0203300	7.35719	7.27966	7.01075	1.15132	1.70678	2.22378		Os01g0205700	24.6449	25.5568	27.4902	21.5096	21.6647	20.5167		Os01g0205500	45.0793	54.8107	39.6563	47.4118	51.8891	55.5115		Os01g0200400	7.39886	5.78081	5.04049	7.16082	8.58562	6.77324		Os01g0201700	0.42938	0.560138	0.450604	2.24171	1.83316	1.23477
Os01g0204000	11.418	9.25257	9.18401	5.03803	4.75281	9.56277		Os01g0203400	2.39401	2.67416	2.16029	0.736843	0.616338	1.48252		Os01g0206200	1.87843	1.2699	2.15746	2.07321	2.09045	3.05713		Os01g0205600	1.37647	2.2649	1.29808	1.89017	2.39488	2.61697		Os01g0200500	10.9638	10.7358	11.8284	13.789	12.2753	12.4518		Os01g0201900	15.2737	19.2547	17.5736	20.0435	26.5442	10.6045
Os01g0205100	23.9777	20.3321	23.005	15.9538	12.3484	13.1133		Os01g0203800	6.30617	5.34832	6.03251	10.1316	11.6156	13.9192		Os01g0206300	0	0	0	0.583091	1.77372	1.08698		Os01g0205700	24.5699	29.7026	26.351	24.6116	23.4698	28.9453		Os01g0200700	6349.77	6623.16	6416.28	6865.51	8463.79	8093.89		Os01g0202500	11.2866	14.3535	14.1189	18.0655	12.4655	23.8238
Os01g0205200	17.0231	18.1515	21.2043	13.2773	15.9464	16.8532		Os01g0204000	10.8022	11.3652	11.1275	7.82895	8.34427	8.81277		Os01g0206600	1.80329	1.90486	2.01827	0.647878	0.760164	1.56253		Os01g0206200	1.44529	2.97673	2.72596	3.78034	5.58806	5.70976		Os01g0201000	10.8965	10.9422	11.4923	13.4931	13.6235	12.4518		Os01g0203000	33.6144	27.8669	34.6214	38.0431	33.2902	33.9199
Os01g0205300	17.594	19.3891	19.3585	17.1083	14.1696	12.2138		Os01g0205100	19.444	22.9532	21.8882	16.0263	13.6069	14.2075		Os01g0206700	9.39213	9.36555	7.5859	1.10139	1.26694	2.58158		Os01g0206600	2.0647	1.74721	1.42789	1.26011	1.22405	0.872324		Os01g0201100	6.72624	5.0238	3.36033	3.72836	9.08231	3.07875		Os01g0203300	3.80308	3.29081	3.60483	3.69222	4.54624	5.01172
Os01g0205500	65.9128	67.9504	62.9375	28.6013	29.4497	34.4165		Os01g0205200	15.3567	15.4136	17.9752	12.5724	11.3311	8.68923		Os01g0207200	1.80329	1.11117	1.87908	0.518303	0.760164	1.22285		Os01g0206700	8.67174	8.15366	8.17789	3.58345	3.93825	7.1372		Os01g0201200	80.1095	78.3162	90.8633	77.5263	82.7342	84.1524		Os01g0203800	5.27525	4.20103	5.18195	4.08782	5.49948	2.25164
Os01g0205600	3.21779	2.35734	1.53067	1.20703	0.977214	1.23085		Os01g0205300	16.1741	16.6021	13.8992	11.4671	10.62	8.89513		Os01g0207400	15.8539	12.9372	16.3549	3.1746	5.76457	9.17139		Os01g0207200	2.61529	2.13548	2.53125	1.29949	0.851513	0.634418		Os01g0201900	22.6674	20.9898	17.5409	20.4172	19.7256	19.5671		Os01g0204000	4.53916	4.83119	4.28074	7.51631	6.08609	5.30225
Os01g0205700	54.3391	48.1487	52.4929	57.2027	50.8596	49.3288		Os01g0205500	62.9449	62.1371	61.181	36.3356	30.6273	29.5681		Os01g0208000	0.976782	0.952428	0.556763	1.23097	0.823511	1.01904		Os01g0207400	17.6188	15.5955	20.964	2.24458	3.56571	4.52023		Os01g0202500	13.587	16.3101	14.1134	14.6176	12.3463	11.2203		Os01g0205100	12.5747	13.0932	13.5932	16.8787	19.4315	11.7666
Os01g0206200	5.39758	6.18802	5.44738	4.6182	3.82002	4.92341		Os01g0205600	2.10206	1.96848	2.69017	1.10526	1.13786	1.68843		Os01g0208600	87.159	100.164	76.8334	59.7992	54.035	49.2538		Os01g0208000	1.65176	2.20019	1.29808	0.511921	1.06439	0.634418		Os01g0203000	41.5682	37.7817	29.0332	38.9999	37.6774	34.7556		Os01g0205200	13.1881	13.9334	11.0398	15.5601	13.932	12.2024
Os01g0206600	3.68489	4.24322	2.88126	0.997111	1.86559	1.32553		Os01g0205700	53.7776	52.0719	45.7737	56.6448	58.5047	53.9885		Os01g0208700	264.032	218.106	274.067	15.2251	26.1623	41.7128		Os01g0208600	91.535	93.3788	97.3559	69.5425	65.6197	79.0643		Os01g0203300	4.17027	4.19797	4.50284	5.14869	4.54115	5.33649		Os01g0205300	22.6958	17.7144	20.7278	18.7908	18.6982	26.5112
Os01g0206700	1.66079	1.70907	2.38604	1.36447	1.28815	1.70426		Os01g0206200	4.55445	4.97691	6.72543	3.36185	3.5558	3.17095		Os01g0209000	39.6724	41.9862	34.7977	27.9236	29.0129	29.7561		Os01g0208700	249.278	227.008	257.344	25.9111	38.5842	48.4536		Os01g0203400	1.0762	1.37638	0.739273	0.473443	0.354778	0.342083		Os01g0205500	59.7452	61.8252	46.1118	38.7024	59.0278	72.2704
Os01g0207200	3.78869	3.88961	3.01632	1.7843	1.4214	1.70426		Os01g0206600	3.38664	2.89701	4.07602	1.19737	1.42232	1.48252		Os01g0209200	9.24186	8.88933	9.81296	21.056	17.7372	19.2939		Os01g0209000	36.5452	40.6389	34.2693	37.6853	36.6151	46.3918		Os01g0203800	5.31373	4.33561	4.16681	5.32623	5.81835	6.02066		Os01g0205700	25.0267	21.2152	22.2298	27.0324	31.897	28.0366
Os01g0207400	23.7182	25.4004	15.982	34.479	43.3084	44.8788		Os01g0206700	1.2262	1.41136	0.692923	0.414474	1.61196	1.77079		Os01g0209400	30.2051	31.1127	32.7099	16.9744	19.3208	22.0793		Os01g0209200	7.29527	7.37712	6.94472	21.6976	19.9573	22.839		Os01g0204000	5.04468	4.54206	4.43564	6.09558	7.09555	9.23624		Os01g0206200	0.858761	1.33033	2.02772	1.78018	1.83316	2.10637
Os01g0207900	1.038	1.29654	0.810354	0.944631	0.75512	1.08883		Os01g0207200	3.56182	5.49689	4.4021	0.460527	1.61196	0.741261		Os01g0209800	2.17897	2.06359	4.5933	0.388727	0.506776	1.08698		Os01g0209400	38.4034	38.7622	29.9856	24.0209	24.6939	28.5488		Os01g0205100	18.6317	16.0349	14.2478	22.311	21.0738	18.6777		Os01g0206600	1.34948	1.26031	1.42691	0.857123	1.17322	3.41378
Os01g0208000	6.64318	6.54162	6.39279	5.24795	3.64234	3.45585		Os01g0207400	25.5166	23.696	28.043	23.8553	30.248	21.0848		Os01g0210500	58.2312	44.3673	65.4893	24.425	33.2572	51.7674		Os01g0209800	2.0647	2.20019	1.10337	1.61452	1.22405	1.26884		Os01g0205200	16.0757	14.9338	13.7774	8.75869	10.2176	11.1519		Os01g0206700	3.067	2.80069	5.10685	5.20867	4.54624	2.61481
Os01g0208600	107.381	94.3526	103.815	115.717	112.202	108.93		Os01g0208000	2.80274	2.41417	3.74994	2.67106	3.46098	2.71796		Os01g0210600	122.774	126.276	143.575	70.6187	73.8626	114.744		Os01g0210500	53.8199	54.746	52.702	39.3392	48.6427	55.2736		Os01g0205300	16.143	17.3424	14.9199	8.99542	7.6632	12.6571		Os01g0207200	2.57628	2.66066	3.22933	2.10984	3.73965	2.83271
Os01g0208700	391.636	422.671	352.324	235.108	221.517	254.928		Os01g0208600	108.898	108.452	101.737	108.638	121.466	87.8806		Os01g0210750	1.80329	1.82549	1.73989	1.16618	1.33029	0.951107		Os01g0210600	109.98	133.565	103.262	90.7676	92.1763	138.7		Os01g0205500	77.8226	78.3162	72.9192	64.5066	80.2507	66.7746		Os01g0207400	10.0598	15.9639	12.4667	7.58225	6.6727	15.6162
Os01g0209000	45.3604	43.6698	43.579	21.1492	20.0329	22.108		Os01g0208700	308.885	315.625	324.981	213.638	217.994	200.346		Os01g0210800	3.30603	4.04782	3.20139	4.59994	2.53388	2.64951		Os01g0210750	1.58294	1.61779	1.55769	2.12644	1.70303	2.14116		Os01g0205700	24.9544	23.3297	25.1353	29.4126	27.2469	31.4716		Os01g0208000	0.552061	0.910224	0.675907	0.988989	1.31988	1.16214
Os01g0209200	10.2762	13.9673	13.1457	14.6943	15.5466	17.7053		Os01g0209000	43.3841	49.1749	45.9775	19.8948	19.5332	19.8081		Os01g0211600	4.20767	3.80971	5.35885	2.138	5.63788	4.95934		Os01g0210800	2.9594	3.365	2.79087	2.48085	3.03352	2.61697		Os01g0206200	2.75776	2.68395	3.0243	3.78754	3.05109	2.94191		Os01g0208400	1.41082	0.77019	1.50201	1.12085	2.27312	1.0895
Os01g0209400	39.4958	43.1394	35.1603	28.1815	26.829	20.6878		Os01g0209200	13.9553	13.0737	14.6329	14.6908	14.6025	12.4779		Os01g0212100	47.712	59.6855	45.8634	25.7208	20.5244	30.2996		Os01g0211600	6.33175	9.05962	5.84135	19.2167	20.117	14.9088		Os01g0206600	1.95061	1.99576	1.74737	2.30803	3.54778	3.89975		Os01g0208600	76.6751	67.4966	76.2272	85.3827	100.604	28.1092
Os01g0209700	4.20389	1.70907	2.56612	8.39672	10.7938	6.62766		Os01g0209400	40.6981	44.1608	42.3091	24.0395	22.7097	20.0964		Os01g0212400	16.981	14.6039	19.3475	39.0023	31.1667	36.21		Os01g0211800	1.44529	0.905962	1.16827	0.0787571	0.212878	0.237907		Os01g0206700	4.43932	4.12915	3.96519	3.43246	3.40587	4.85758		Os01g0208700	396.625	454.832	380.01	336.19	288.393	216.157
Os01g0209800	2.33549	2.06267	1.66573	0.839672	1.24373	0.662766		Os01g0209700	2.21884	1.85706	1.10053	3.08553	3.79285	6.58899		Os01g0212700	0.375685	0	0.0695954	2.78588	3.92751	2.2419		Os01g0212100	25.6023	29.4438	27.9736	29.8883	29.0047	35.1309		Os01g0207200	2.1524	1.72048	1.14251	2.89984	2.48344	2.53141		Os01g0209000	25.9468	29.3372	32.4435	36.4607	41.0628	31.3051
Os01g0210500	109.457	117.867	93.5058	49.8031	42.9086	45.2101		Os01g0210500	73.3384	76.325	87.3898	37.7171	39.2086	42.046		Os01g0213400	4.0574	5.39709	6.40278	6.09006	5.76457	7.60886		Os01g0212400	12.3194	15.0131	16.875	20.0043	20.3831	22.839		Os01g0207400	11.1656	13.4197	12.2988	10.1198	7.80511	9.37307		Os01g0209200	6.25669	8.40207	6.98437	8.3075	11.1456	10.314
Os01g0210600	75.4623	90.9934	79.7748	55.9432	47.617	43.4112		Os01g0210600	85.0165	70.8653	76.3438	45.5461	62.5821	47.8525		Os01g0214200	9.5424	11.4291	12.6664	19.242	25.1487	30.5713		Os01g0213400	4.95528	8.28308	4.54327	2.7565	4.20435	2.53767		Os01g0208000	0.672624	1.37638	1.0081	2.18967	2.34153	1.84725		Os01g0209400	34.3504	34.0984	27.6371	30.7905	45.4624	37.9874
Os01g0210700	1.3494	1.11974	1.12549	0.997111	0.444188	0.852128		Os01g0210750	1.34298	2.82273	2.28257	1.47369	1.51714	1.02953		Os01g0214300	15.4031	17.0643	15.5198	17.8167	17.0403	16.033		Os01g0214200	7.91468	13.2659	5.51683	28.4707	29.1643	25.6146		Os01g0208400	1.0762	0.688192	1.07531	1.30197	0.709555	1.2315		Os01g0209800	1.8402	1.40034	2.70363	1.18679	1.83316	5.37488
Os01g0210750	2.02409	2.18054	2.34102	1.83678	1.37698	2.41436		Os01g0210800	13.5466	18.2363	15.2035	3.13158	5.73669	6.17718		Os01g0214400	47.9374	44.6848	48.9256	20.4082	22.6782	25.1364		Os01g0214300	18.0317	18.9605	16.6803	20.0043	19.3187	19.1118		Os01g0208600	92.7549	65.5158	72.9192	97.9435	83.6566	99.0672		Os01g0210500	36.3133	37.2492	38.2263	39.6255	42.6027	77.1368
Os01g0210800	13.7016	13.4369	10.2645	3.20125	3.33141	3.78724		Os01g0210900	1.2262	1.78277	1.50813	0.644737	1.42232	0.782442		Os01g0214500	4.43309	4.52403	6.26359	160.026	140.82	155.166		Os01g0214400	44.4599	50.0867	47.2501	27.4862	25.4922	34.7344		Os01g0208700	397.992	402.179	433.012	198.787	176.395	184.451		Os01g0210600	85.5694	83.5306	82.1602	88.8112	77.8727	109.677
Os01g0210900	0.986097	1.17867	1.21553	0.0524795	0.75512	0.0946809		Os01g0211600	3.73699	3.11985	3.87222	0.736843	1.13786	0.947167		Os01g0214600	7.66398	5.31772	6.1244	1.03661	1.01355	2.58158		Os01g0214500	2.9594	5.75933	3.82933	124.554	104.364	90.8803		Os01g0209000	40.3574	36.543	36.3588	39.4733	44.3472	46.7285		Os01g0210750	1.04278	0.840207	0.976309	1.38458	2.63975	1.23477
Os01g0211600	3.32159	3.12348	2.83624	1.67934	1.37698	1.56224		Os01g0211800	1.75171	2.82273	2.16029	0.414474	0.853392	0.370631		Os01g0214800	23.2925	25.9537	25.5415	27.8588	37.8181	33.4926		Os01g0214600	7.84586	6.21231	9.73559	1.89017	1.59659	2.61697		Os01g0209200	9.75305	9.77232	10.3498	12.6646	12.2753	12.9307		Os01g0210800	6.01133	4.83119	5.40725	4.68121	4.69289	3.63168
Os01g0211800	3.63299	3.94855	4.14181	2.0467	1.46582	1.23085		Os01g0212100	74.331	70.1967	68.4364	48.125	40.1094	37.1042		Os01g0215000	1.27733	1.19054	0.835145	1.16618	1.0769	1.08698		Os01g0214800	24.157	27.1789	25.8967	32.8811	31.8253	33.069		Os01g0209400	32.3532	28.7664	36.0227	32.0166	42.3605	38.7922		Os01g0211600	4.47782	6.02148	4.95665	4.35155	5.71946	6.02859
Os01g0212000	1.3494	0.942937	0.855373	1.25951	0.577445	0.710107		Os01g0212400	74.1558	65.8884	79.8492	69.4014	81.8782	98.5054		Os01g0215100	1.35247	0.714321	1.87908	0	0	0.203809		Os01g0215000	2.20235	1.55308	1.55769	0.748193	1.59659	0.872324		Os01g0209800	0.874411	1.37638	1.14251	1.36115	4.18638	3.21558		Os01g0211800	0.920101	1.33033	1.12651	1.12085	1.24655	1.45267
Os01g0212100	49.72	47.854	51.0523	32.9047	29.4941	32.4756		Os01g0213400	2.86113	2.48846	3.3831	2.71711	3.41357	3.82985		Os01g0217000	1.12706	1.2699	1.04393	0.323939	0.950205	0.883171		Os01g0215100	1.37647	1.55308	1.75241	0.0787571	0.106439	0.555115		Os01g0210500	46.3438	54.0919	59.209	70.9573	100.828	92.9097		Os01g0212100	42.1406	38.0894	38.9022	43.5814	53.1617	23.2427
Os01g0212400	40.5338	45.5556	37.5014	29.0212	30.7378	26.274		Os01g0214200	35.3846	34.2441	38.2331	15.4737	15.5507	15.6488		Os01g0217500	3.08062	2.06359	3.96694	0.518303	0.823511	2.17396		Os01g0217000	1.78941	0.388269	1.23317	0.669435	0.478976	0.634418		Os01g0210600	97.7323	102.059	98.1888	94.0968	83.3018	74.5741		Os01g0212400	33.9824	38.0194	37.3251	31.7795	55.2148	27.5281
Os01g0213400	2.07599	2.47521	3.15138	1.88926	1.46582	1.37287		Os01g0214300	22.5387	23.4361	21.5214	20.3553	21.0977	19.0669		Os01g0217800	12.4727	13.8896	11.3441	9.32945	11.7825	13.9269		Os01g0217500	5.09293	14.1071	2.92068	1.37825	1.17083	2.06186		Os01g0210700	1.00894	0.757011	0.336033	0.887706	0.780511	1.29992		Os01g0213400	3.43504	2.66066	2.40322	1.31865	2.7864	5.52015
Os01g0214200	21.4346	22.9252	22.825	12.5426	10.4384	12.7819		Os01g0214400	78.1264	73.2794	75.5286	76.908	77.1371	84.339		Os01g0218032	238.034	278.823	203.706	359.767	316.355	241.377		Os01g0217800	15.21	19.737	15.0577	18.8623	19.8509	22.4425		Os01g0210750	0.807149	0.757011	0.739273	1.12443	1.56102	2.25775		Os01g0214200	5.21391	4.27105	7.58517	6.65919	6.6727	10.2413
Os01g0214300	19.7738	18.6819	22.0596	22.4612	21.632	21.1612		Os01g0214500	9.69281	6.35113	3.66842	14	18.2531	37.969		Os01g0218100	31.5576	34.3668	38.5559	115.452	182.629	167.87		Os01g0218032	242.121	235.162	243.649	336.293	301.649	307.613		Os01g0210800	4.17027	3.64742	2.48664	3.13656	3.05109	3.01033		Os01g0214300	15.7031	16.0339	16.372	18.9886	18.185	20.1921
Os01g0214400	69.1825	72.1936	70.8159	71.7395	75.0234	78.7272		Os01g0214600	64.3463	67.3369	69.0478	22.5198	38.9715	60.3716		Os01g0218700	162.972	188.978	137.869	138.84	113.961	114.608		Os01g0218100	35.2376	58.4992	23.6899	134.596	148.696	108.248		Os01g0211600	3.96848	4.61088	3.0915	4.61607	4.32829	4.78916		Os01g0214400	45.9437	48.3119	49.6416	44.9001	43.2626	53.6036
Os01g0214500	3.47729	3.06454	6.25773	10.7583	13.1924	13.8234		Os01g0214800	46.1868	59.7229	50.991	33.9869	36.2217	50.6117		Os01g0218800	41.1751	46.034	36.6768	39.7149	35.601	33.5605		Os01g0218700	171.232	153.949	181.471	143.81	130.654	145.52		Os01g0211800	2.42145	1.58284	1.07531	1.06525	1.34816	1.50516		Os01g0214500	2.02422	2.38059	2.92893	6.59326	4.69289	7.77179
Os01g0214600	38.5616	47.0879	35.3404	24.5079	20.5215	23.5282		Os01g0215000	4.43767	5.4226	4.97274	2.90132	1.94384	2.71796		Os01g0218900	38.1696	38.0971	37.0248	18.5941	17.167	27.7859		Os01g0218800	44.0469	43.745	43.6154	43.1983	42.1499	42.6646		Os01g0212100	47.3527	43.6314	38.5766	44.2669	49.6689	49.4652		Os01g0214600	20.1195	22.0554	16.4471	36.5266	40.0362	24.6954
Os01g0214800	58.4392	46.4986	41.9583	21.4641	20.2106	24.191		Os01g0215100	3.32825	3.49127	3.9945	2.80921	3.03428	3.00623		Os01g0219000	1.95356	1.58738	2.92301	1.10139	1.45698	2.10602		Os01g0218900	41.9134	45.3628	40.3053	34.0625	34.2202	55.5908		Os01g0212400	42.5098	51.2703	31.1167	48.4095	31.5752	36.7397		Os01g0214800	24.168	22.3355	25.4591	20.6369	31.457	37.9147
Os01g0215000	5.60518	5.59869	4.27687	3.04381	3.28699	3.64522		Os01g0215500	1.69332	1.67135	7.09227	0.276316	0.948213	2.96504		Os01g0219100	3.60658	3.25413	2.92301	2.26757	2.66057	3.66856		Os01g0219000	0.963527	2.32962	1.81731	1.6539	2.50132	2.22046		Os01g0212700	0.134525	0.0688192	0.0672066	1.42033	0.425733	1.02625		Os01g0215000	3.31236	3.01074	2.32812	1.38458	3.22636	4.06748
Os01g0215100	2.69879	4.12535	2.38604	3.831	1.99885	2.65107		Os01g0217000	1.28459	2.04276	1.46737	1.33553	1.28009	1.5237		Os01g0219300	3.98226	3.57161	4.87168	1.23097	1.20359	2.71745		Os01g0219100	3.2347	3.10615	3.05048	3.54407	3.35283	3.4893		Os01g0213400	3.2286	2.20221	1.61296	2.7223	4.82498	2.94191		Os01g0215100	1.41082	3.50086	2.92893	1.64831	2.34645	5.37488
Os01g0215500	1.92029	4.12535	0.540236	0.209918	0.0888376	0.473405		Os01g0217500	9.86798	7.61393	11.8612	7.50659	4.26696	6.54781		Os01g0220200	74.9116	78.4166	69.2475	27.47	25.7189	27.718		Os01g0219200	0.41294	1.22952	0.32452	0.82695	0.798294	1.03093		Os01g0214200	7.12981	9.90996	6.78787	14.1441	18.5904	13.8886		Os01g0215500	3.25102	1.82045	1.35181	1.31865	1.90649	2.25164
Os01g0217000	0.674698	2.00374	1.03545	1.83678	1.91001	1.32553		Os01g0217800	20.2615	21.8018	21.4399	6.07895	5.64187	5.39473		Os01g0220300	16.3799	14.6039	17.538	9.65339	10.7056	13.2476		Os01g0219300	5.23057	6.1476	4.80289	1.22074	0.638635	0.793022		Os01g0214300	17.0847	15.8972	15.4575	18.4643	19.0161	20.1829		Os01g0216000	1.59484	1.47036	0.751007	0.131865	0.219979	0.290534
Os01g0217500	5.08618	6.77736	3.46651	2.09918	2.08768	1.65692		Os01g0218032	357.817	381.885	359.016	424.836	392.987	319.484		Os01g0220400	14.8771	14.9214	25.0544	15.9378	21.3479	36.4138		Os01g0220200	95.5268	90.855	97.7453	43.0408	45.077	53.3704		Os01g0214400	54.8189	60.3544	56.2519	44.3261	51.5847	51.3809		Os01g0217000	2.39226	1.75043	1.80242	1.12085	1.90649	1.16214
Os01g0217800	17.4902	18.6819	17.6927	3.93596	3.82002	5.25479		Os01g0218100	31.3557	22.5818	29.3066	37.9935	30.6747	35.7864		Os01g0220700	8.41535	9.04807	5.28925	0.0647878	0.063347	0.135872		Os01g0220300	12.457	16.5014	11.8774	13.1131	12.7727	17.6051		Os01g0214500	3.96848	3.44096	2.82268	16.4521	11.8496	9.30466		Os01g0217500	1.71752	1.19029	3.45463	1.31865	2.4931	5.22962
Os01g0218032	391.325	328.614	382.937	418.262	408.609	419.01		Os01g0218700	207.461	225.187	209.711	173.158	181.393	159.618		Os01g0221000	6.01096	6.27015	6.88995	0.777454	2.0271	2.92126		Os01g0220400	13.3517	23.6197	17.3943	23.6665	26.663	29.5004		Os01g0214600	17.3537	6.12491	5.57815	14.7951	16.6036	14.4359		Os01g0217800	10.7959	11.6229	14.6446	12.2635	10.8523	11.1129
Os01g0218100	11.1066	14.3798	19.6736	24.1406	22.3871	29.5404		Os01g0218800	50.099	49.0263	48.4639	104.678	95.5324	76.4323		Os01g0221100	13.149	18.1755	17.8164	2.59151	5.32115	8.49203		Os01g0220700	16.5176	14.6248	15.3822	0.393786	0.585415	1.98256		Os01g0214800	24.0127	17.4801	21.1029	32.3125	45.4825	36.2608		Os01g0218032	218.677	224.405	246.931	272.895	314.864	98.1279
Os01g0218700	210.35	202.083	236.353	189.031	192.511	202.049		Os01g0218900	34.9175	37.3268	33.9532	12.6184	14.7447	12.3132		Os01g0221300	4.73363	6.42889	6.26359	1.42533	2.34384	2.58158		Os01g0221000	10.53	14.7542	10.7741	4.37102	5.96059	5.39255		Os01g0215000	4.10301	3.64742	3.89798	3.72836	3.26395	2.94191		Os01g0218100	16.6845	8.68214	15.0952	23.6039	44.3625	44.3065
Os01g0218800	48.682	49.1506	54.1136	107.898	105.894	103.392		Os01g0219000	4.55445	3.60269	5.0135	2.85527	3.17651	3.66512		Os01g0221400	7.58884	4.84151	7.44671	5.76612	5.76457	4.6876		Os01g0221100	24.5011	34.103	21.613	11.026	12.8259	14.433		Os01g0215100	1.81608	1.99576	2.0834	1.71623	1.49007	1.02625		Os01g0218700	153.043	157.539	167.85	201.358	178.55	120.717
Os01g0218900	38.354	35.5959	32.9544	16.9509	15.9464	14.5335		Os01g0219100	6.53973	5.16262	5.4211	2.67106	3.03428	2.14142		Os01g0221500	40.9497	47.7008	37.7207	104.632	65.184	73.9826		Os01g0221300	6.53822	7.44183	6.5553	3.93786	4.57688	5.55115		Os01g0215500	2.55597	1.30756	0.604859	0.295902	0.496689	0.615749		Os01g0218800	42.1406	41.8703	40.3291	42.8562	48.9821	20.7006
Os01g0219000	4.25579	5.30402	3.82667	2.0467	2.26536	2.88777		Os01g0219200	1.05103	1.11423	0.611403	1.15132	0.948213	0.741261		Os01g0221600	87.3092	72.2258	73.7016	22.8701	19.0674	17.1879		Os01g0221400	5.50587	5.24164	5.90626	2.32333	2.9803	3.25139		Os01g0216000	0.874411	1.30756	1.07531	0.177541	0	0		Os01g0218900	38.0308	30.9476	39.3528	46.6803	44.5825	32.8304
Os01g0219100	4.30769	3.94855	5.35734	3.35869	2.66513	3.07713		Os01g0219300	7.9411	7.98534	7.74444	9.62501	10.3829	14.9899		Os01g0221700	22.1654	21.1915	17.3989	4.47036	1.20359	3.05713		Os01g0221500	38.1281	38.6975	34.464	58.9103	51.144	58.0492		Os01g0217000	2.28692	0.82583	0.940892	1.30197	0.496689	1.02625		Os01g0219000	2.1469	2.52062	2.02772	1.97798	2.93306	3.12324
Os01g0219200	0.674698	1.00187	0.495216	1.10207	0.710701	0.520745		Os01g0220200	31.9396	34.1698	37.7439	24.7763	19.1065	18.8198		Os01g0221900	2.78007	1.66675	3.68856	0.90703	0.506776	1.83428		Os01g0221600	85.2033	81.2777	64.9688	18.1929	11.9212	23.7114		Os01g0217500	2.1524	1.10111	2.48664	1.95295	2.34153	2.32616		Os01g0219100	2.08556	1.6104	1.87752	2.96697	2.93306	3.63168
Os01g0219300	5.39758	5.77549	6.16769	5.77275	5.10816	6.48564		Os01g0220300	21.4293	22.9904	22.5404	14.5987	13.512	18.2433		Os01g0222500	4.20767	6.27015	5.70683	5.11824	4.94106	4.41586		Os01g0221700	57.1234	40.38	51.4039	6.97	6.70567	12.7677		Os01g0217800	13.9233	11.3552	12.03	11.4218	13.2687	15.7358		Os01g0219300	3.067	1.68041	2.47832	5.40647	6.3794	7.91706
Os01g0220100	2.75069	2.76988	1.62071	0.892152	0.843958	0.899469		Os01g0220400	28.3194	23.2503	37.3363	21	18.5376	25.4911		Os01g0222600	107.296	130.245	112.675	51.9598	67.0211	81.4555		Os01g0221900	3.99175	4.07683	3.375	1.69328	1.49015	3.80651		Os01g0218032	279.475	214.165	229.107	263.057	208.113	274.214		Os01g0220200	42.0793	54.8935	41.9813	54.79	50.4486	18.4489
Os01g0220200	23.1992	24.5753	23.6353	23.8782	18.5226	18.9835		Os01g0220700	7.06524	13.9651	7.33683	7.92106	20.3866	33.8097		Os01g0222700	23.1422	33.2556	21.2266	47.5543	46.6234	39.6748		Os01g0222500	5.23057	6.34173	3.95914	4.72543	5.80093	5.23395		Os01g0218100	21.3222	15.966	26.0762	70.0696	90.7521	66.2273		Os01g0220300	22.7572	17.4343	16.1467	17.1425	18.4783	30.8693
Os01g0220300	23.6144	23.2788	18.323	13.0674	12.5261	12.6399		Os01g0221000	3.73699	3.56555	3.95374	7.96711	6.30562	9.01868		Os01g0222900	1.35247	1.19054	2.22705	0.583091	0.506776	0.475554		Os01g0222600	106.194	125.54	93.7213	81.553	75.0928	86.2808		Os01g0218700	182.079	186.706	169.562	156.828	141.84	161.942		Os01g0220400	7.36081	4.13102	6.68396	11.0767	12.9055	25.0586
Os01g0220400	27.455	26.638	21.8796	13.8546	12.6594	18.4628		Os01g0221100	11.7949	10.3252	13.8585	27.8619	24.8906	28.9092		Os01g0223000	4.20767	6.11142	5.08047	1.6197	2.59723	2.03809		Os01g0222700	37.9905	39.2799	34.3991	60.9974	46.8864	50.8327		Os01g0218800	48.0254	36.8871	40.1895	42.1364	36.4711	39.8869		Os01g0220700	6.56339	5.46135	7.20967	5.868	5.49948	4.86645
Os01g0220700	10.1724	6.48269	8.50871	9.07896	6.21864	11.3617		Os01g0221300	7.06524	6.75969	8.84496	1.88816	1.37491	2.14142		Os01g0223200	48.4634	48.177	47.2553	15.0956	23.6284	29.6881		Os01g0223000	18.1005	13.7188	16.6803	5.78865	5.6945	6.89929		Os01g0218900	37.0616	28.3535	39.4503	53.795	56.5516	45.7707		Os01g0221000	7.36081	7.63188	6.75907	6.52732	6.96601	12.2024
Os01g0221000	3.01019	4.53788	3.60157	11.6505	10.394	8.85267		Os01g0221400	10.5687	10.6966	9.94549	9.90133	9.67177	8.35978		Os01g0223500	1.05192	0.952428	0.974336	0.129576	1.01355	1.56253		Os01g0223300	12.9388	16.1779	12.0072	5.86741	6.49279	9.51626		Os01g0219000	2.1524	2.47749	3.49474	4.43853	4.32829	2.59983		Os01g0221100	12.1453	15.1237	15.9214	14.637	17.965	8.78866
Os01g0221100	11.1066	13.4369	10.7147	34.584	30.1604	32.0495		Os01g0221500	115.963	140.356	129.577	51.4408	62.6295	59.9598		Os01g0223600	11.9468	10.3973	11.2049	3.56333	6.01796	5.91045		Os01g0223600	12.1129	10.7421	13.3053	8.58453	7.77006	8.32673		Os01g0219100	2.1524	1.99576	2.35223	2.24885	3.26395	3.89975		Os01g0221300	7.54483	7.42183	7.73538	9.49429	10.119	7.62652
Os01g0221300	8.82297	8.72217	7.96848	2.41406	2.53187	1.7516		Os01g0221600	0.291952	0.631399	0.692923	12.6645	13.9861	7.24789		Os01g0223700	18.5588	23.8107	15.5894	4.98866	6.27135	7.47299		Os01g0223700	19.8899	19.0899	17.8486	11.2623	10.0053	15.226		Os01g0219300	3.02681	2.8904	2.75547	6.98328	8.3018	11.2203		Os01g0221400	7.85153	9.24228	6.45866	4.28562	3.44634	3.26851
Os01g0221400	10.5876	10.7848	6.79797	9.65623	8.52841	8.61596		Os01g0221700	87.2937	84.6446	88.8164	64.4737	59.1685	51.5588		Os01g0223800	0.300548	0.873059	0.347977	1.49012	1.96376	1.08698		Os01g0223800	0.82588	0.84125	0.584135	2.28396	2.02234	1.98256		Os01g0220200	57.3076	39.8463	48.3887	43.9118	43.07	50.6967		Os01g0221500	83.2998	60.5649	63.4601	78.4598	65.7005	72.0525
Os01g0221500	151.288	147.57	138.931	61.8209	65.962	65.5192		Os01g0221900	11.2694	10.3252	11.7389	16.4408	14.6499	11.2836		Os01g0223900	1.72815	1.42864	1.80948	2.72109	2.72392	2.58158		Os01g0223900	1.37647	3.55914	1.55769	3.81972	2.7142	2.77558		Os01g0220300	20.6496	20.6457	22.3798	22.4294	28.5241	23.0564		Os01g0221600	2.39226	2.38059	1.20161	12.0657	17.6717	13.2193
Os01g0221600	1.4532	1.35547	1.03545	13.4348	6.79608	11.5511		Os01g0222500	6.24778	4.41979	4.44286	2.99342	2.13348	1.85315		Os01g0224000	1.87843	1.74612	1.18312	37.3178	40.0986	35.5986		Os01g0224000	0.550587	1.1001	0.519231	18.4292	18.9462	14.8295		Os01g0220400	5.98635	5.57435	7.05669	14.0849	29.2337	19.7724		Os01g0221700	106.609	103.275	91.9233	97.0527	75.9662	57.1626
Os01g0221700	93.5235	99.8334	106.742	72.1069	68.2717	72.5729		Os01g0222600	77.5425	42.0809	73.4906	48.5856	46.2254	33.9745		Os01g0224100	0.525959	0.317476	0.835145	0.90703	1.0769	1.15492		Os01g0224300	1.30764	2.2649	1.29808	1.69328	2.4481	2.37907		Os01g0220700	7.3316	7.15719	7.79597	6.27312	4.82498	4.72074		Os01g0221900	3.80308	3.6409	2.92893	3.82409	3.37302	5.95595
Os01g0221900	7.52547	9.07577	10.1294	16.6885	12.6149	14.7229		Os01g0222700	13.5466	12.3309	13.6954	6.0329	6.92195	6.13599		Os01g0224300	0.601096	0.555583	1.32231	0.842242	1.14025	1.97015		Os01g0224400	8.60292	10.6774	9.28126	36.9765	37.0408	31.483		Os01g0221000	7.39886	3.99151	4.77167	9.0546	9.22422	5.26808		Os01g0222500	3.49638	2.52062	2.92893	2.30764	6.01277	3.34114
Os01g0222500	2.90639	3.47708	3.24142	2.0467	2.39862	2.36702		Os01g0222800	1.05103	1.11423	1.54889	0.552632	0.426696	0.370631		Os01g0224400	6.16124	8.88933	5.42844	29.4785	20.7145	20.9244		Os01g0224500	11.3559	10.9363	10.125	9.88402	9.7924	11.2609		Os01g0221100	15.4031	10.5293	10.7531	20.003	16.7455	17.4462		Os01g0222600	51.955	35.7088	45.9616	52.5483	56.388	125.22
Os01g0222600	35.3957	65.3573	62.9825	38.31	31.1376	39.5293		Os01g0222900	1.98527	0.594258	1.26357	0.782895	0.237053	0.617718		Os01g0224500	13.5247	13.8102	11.2049	10.3661	8.3618	9.03552		Os01g0224700	1.72058	2.58846	2.33654	2.87463	2.34166	5.47185		Os01g0221300	7.19708	6.88192	8.33362	9.23214	11.5658	11.0835		Os01g0222700	12.5747	12.6731	15.8463	14.9008	15.9118	7.04546
Os01g0222700	14.8952	13.5547	14.0461	8.86904	6.30747	6.72235		Os01g0223000	12.262	10.7709	10.9237	7.32238	6.63749	8.5245		Os01g0224700	2.10384	1.58738	2.08786	1.6197	1.0769	1.35872		Os01g0225000	1.10117	2.32962	0.973559	72.2597	69.1855	55.7494		Os01g0221400	11.7037	11.6304	11.9628	7.57509	4.18638	5.47333		Os01g0223000	6.56339	3.78093	5.93296	5.01088	5.42616	6.82755
Os01g0222800	1.0899	0.530402	1.57569	0.839672	0.888376	0.520745		Os01g0223200	36.2021	46.9835	39.4559	6.58553	7.49088	10.2541		Os01g0225000	2.40439	2.46044	2.22705	109.038	117.635	176.566		Os01g0225100	124.433	134.924	124.291	141.133	138.211	131.8		Os01g0221500	67.3297	68.0622	64.5183	59.713	75	61.6433		Os01g0223200	39.2576	42.7105	46.5625	31.8454	29.8439	44.5244
Os01g0222900	1.55699	1.2376	1.75577	0.314877	0.577445	0.615426		Os01g0223500	1.8101	1.74563	3.17929	1.10526	0.995624	1.27662		Os01g0225100	133.218	144.61	127.916	150.826	133.915	137.978		Os01g0225200	14.4529	18.1839	16.3558	17.5628	18.5736	20.2221		Os01g0221600	10.8965	8.39594	3.15871	13.3748	13.1977	13.6149		Os01g0223600	11.4706	10.6426	14.2691	9.29649	14.9586	14.5993
Os01g0223000	9.86097	11.551	9.40911	5.66779	5.50793	6.24894		Os01g0223600	11.0358	12.4051	12.4319	12.1579	11.2363	12.8485		Os01g0225200	17.5821	15.6357	16.9117	11.9858	10.8957	14.3345		Os01g0225300	20.8535	22.649	20.6394	22.1307	19.3187	22.6804		Os01g0221700	102.306	111.831	106.59	64.4474	62.1571	63.7643		Os01g0223700	19.3221	21.9854	20.0519	25.1203	26.6175	15.8341
Os01g0223200	53.0416	51.5669	33.8998	10.286	7.77329	5.49149		Os01g0223700	32.9322	41.3009	32.5266	11.6053	12.2319	11.6543		Os01g0225300	18.7843	22.7789	15.311	15.5491	12.606	14.4704		Os01g0225400	10.7364	11.6481	10.3846	4.21351	3.93825	7.3751		Os01g0221900	5.91909	2.95922	3.96519	3.78754	4.54115	5.19966		Os01g0223800	0.736081	0.210052	1.27671	1.84611	2.56642	1.38004
Os01g0223500	0.778497	1.65014	1.35059	0.367357	0.133256	0.426064		Os01g0223900	2.80274	1.96848	3.46462	5.71053	3.69803	2.34733		Os01g0225400	9.39213	9.68302	10.7873	1.10139	1.58367	1.97015		Os01g0226300	3.30352	4.72394	3.18029	3.34718	3.45927	3.33069		Os01g0222500	4.23753	5.36789	3.62916	2.30803	3.90255	3.21558		Os01g0223900	0.858761	0.77019	0.901209	1.45052	2.05314	0.944236
Os01g0223600	12.7155	12.7886	11.2549	15.5864	14.8803	14.3442		Os01g0224000	1.63493	1.52279	1.87497	2.71711	2.56017	1.77079		Os01g0226300	4.35795	3.3335	3.89734	7.90412	3.35739	4.41586		Os01g0226500	11.287	10.6127	9.15145	13.0737	10.5907	14.7502		Os01g0222600	45.7384	59.3909	43.6843	50.2441	69.2526	74.7109		Os01g0224000	1.10412	0.700172	0.600806	2.96697	2.27312	1.81584
Os01g0223700	30.7766	26.579	32.2791	9.39383	8.08423	9.27873		Os01g0224100	1.05103	1.22566	1.18205	6.63159	6.40044	8.68923		Os01g0226500	15.8539	14.7626	12.3184	13.4759	11.2124	14.1307		Os01g0226600	10.117	11.8422	9.47597	3.78034	5.64128	6.26487		Os01g0222700	13.9233	11.4928	10.5514	16.6297	15.1845	18.883		Os01g0224100	1.59484	1.75043	1.05141	0.923056	2.56642	1.3074
Os01g0223800	1.1418	0.648269	1.03545	0.892152	0.799539	0.946809		Os01g0224166	2.97791	4.67978	3.70918	8.01317	8.0124	6.13599		Os01g0226600	8.26507	7.61943	10.7873	0.90703	4.62433	7.33711		Os01g0227100	88.9198	79.1422	66.851	1610.19	1433.42	848.692		Os01g0222900	0.739886	0.481734	1.27693	0.473443	0.993378	1.43675		Os01g0224166	3.86442	2.4506	1.87752	2.30764	2.71308	2.90534
Os01g0223900	0.674698	1.53227	1.98086	3.41117	3.90886	4.49734		Os01g0224300	1.75171	1.22566	1.26357	0.414474	0.426696	0.411812		Os01g0227100	87.0087	117.069	100.217	3568.13	2559.85	2226.54		Os01g0227200	18.6511	19.4782	15.9015	20.2012	22.0329	23.0769		Os01g0223000	4.77563	3.78505	5.1077	3.43246	5.03784	4.31025		Os01g0224300	1.34948	1.05026	0.826108	1.05492	1.75983	1.81584
Os01g0224000	1.4013	1.35547	0.990432	2.99133	3.68676	4.02394		Os01g0224400	13.2546	15.3021	12.5541	16.8553	18.016	18.6139		Os01g0227200	23.8936	22.6995	23.6624	20.8617	20.4611	28.3973		Os01g0227300	68.6857	72.6711	67.5001	102.857	105.268	78.6678		Os01g0223200	27.9139	28.2847	29.7053	25.6843	29.0918	24.8352		Os01g0224400	6.25669	5.60138	4.95665	9.29649	6.89268	7.62652
Os01g0224100	1.81649	1.17867	1.30557	8.76408	13.3256	10.7936		Os01g0224500	20.495	18.3106	19.4834	16.2566	13.6543	14.784		Os01g0227300	73.3338	79.6865	59.2953	195.271	132.015	120.179		Os01g0227350	26.7723	30.0262	23.3654	6.30057	7.77006	11.4988		Os01g0223500	0.134525	0.619372	0.873686	0.769345	1.2772	1.71041		Os01g0224500	16.1324	13.0232	11.4904	15.0986	14.7386	16.5605
Os01g0224166	5.86468	4.47895	4.18683	5.98266	6.48515	7.47979		Os01g0224700	0.116781	0.408552	0.163041	1.61184	1.42232	2.26496		Os01g0227350	19.2351	19.5248	25.8895	3.95206	7.98172	14.5384		Os01g0227400	6.33175	9.25375	6.42549	2.08706	3.08674	2.85488		Os01g0223600	12.3763	13.4197	9.67775	9.52804	12.0624	9.85199		Os01g0225000	0.552061	1.26031	3.37953	7.64818	5.42616	6.39175
Os01g0224300	1.4532	1.17867	0.720314	0.157439	0.310932	0.189362		Os01g0225000	10.6271	10.6224	9.86397	18.7434	20.8133	67.3724		Os01g0227400	5.03418	8.65122	7.72509	2.6563	1.71037	4.75554		Os01g0227500	47.9699	49.8926	35.3077	31.0303	39.01	38.8581		Os01g0223700	21.9275	25.7384	21.7749	25.921	25.8278	30.1717		Os01g0225100	87.1642	90.1122	93.8008	103.844	109.55	87.4508
Os01g0224400	12.6636	11.551	13.3258	14.4319	16.6571	13.3974		Os01g0225100	85.1916	84.4218	90.3246	93.1646	94.9635	96.8993		Os01g0227500	22.466	25.6362	31.9443	17.6871	24.3886	42.3922		Os01g0227700	4.06058	9.57731	5.51683	20.1224	17.8286	11.6574		Os01g0223800	0.941674	1.16993	0.537653	1.77541	3.40587	1.71041		Os01g0225200	11.5933	13.3733	14.8699	17.3403	20.0181	11.0403
Os01g0224500	21.5903	19.3891	18.5481	13.3298	15.1468	14.4862		Os01g0225200	27.6771	28.0044	27.3501	22.6579	22.6149	18.0374		Os01g0227700	11.0451	14.1277	13.9887	31.8108	65.8808	58.0855		Os01g0227800	37.5775	42.9685	35.2428	15.6333	16.0191	18.8739		Os01g0223900	0.874411	1.16993	0.739273	1.53869	2.27058	1.16308		Os01g0225300	17.7273	16.6641	20.5776	22.3511	25.4443	22.0806
Os01g0225000	12.1446	5.65762	5.80754	16.3736	12.0375	11.8825		Os01g0225300	31.4724	34.0584	29.5919	29.1974	25.5543	22.8144		Os01g0227800	15.8539	11.9847	14.5454	1.36054	2.0271	4.21205		Os01g0228300	21.817	18.8958	17.9784	18.1141	17.5625	21.8874		Os01g0224000	1.27799	1.65166	0.940892	7.98935	5.53453	6.77324		Os01g0225400	8.52627	9.59236	6.38356	4.68121	4.25293	10.2413
Os01g0225100	95.1843	85.2179	91.8401	98.5565	92.3023	88.1479		Os01g0225400	7.99949	9.43385	11.5759	7.50659	7.34865	7.8656		Os01g0228300	23.2925	27.2236	25.6807	20.9913	22.2348	19.226		Os01g0228400	14.5905	9.38317	8.69713	6.85187	7.13142	7.53371		Os01g0224100	2.1524	1.99576	1.34413	3.72836	2.48344	2.8735		Os01g0226200	4.60051	2.31057	1.35181	1.58238	1.31988	0.726336
Os01g0225200	27.8183	29.9382	27.6871	21.0968	21.632	20.5458		Os01g0226200	1.10942	1.15137	1.63041	0.0921054	0.0474106	0.617718		Os01g0228400	26.6736	24.3663	22.5489	19.242	13.4296	15.7612		Os01g0228500	0.0688233	0.194135	0.0649039	25.6354	27.8871	18.0016		Os01g0224166	1.34525	2.33985	1.68016	1.00607	0.922422	2.0525		Os01g0226300	6.68607	5.95147	6.53376	6.0658	11.3656	8.13496
Os01g0225300	31.088	27.7577	33.5396	31.1728	28.6946	27.3628		Os01g0226300	32.6986	28.7101	28.7359	16.4408	17.8738	21.4966		Os01g0228500	1.50274	1.42864	1.11353	55.8471	67.0844	59.1725		Os01g0228600	145.08	115.251	130.846	49.8926	57.4239	60.7455		Os01g0224300	1.95061	1.72048	1.54575	3.07738	3.12204	2.59983		Os01g0226500	10.3665	12.6031	13.0675	16.3513	17.8183	12.7835
Os01g0225400	9.86097	10.8438	8.41868	8.974	7.50678	9.18405		Os01g0226500	17.5171	20.0191	17.9752	16.5329	16.0248	12.272		Os01g0228600	105.492	96.1953	111.214	32.3291	44.723	70.9934		Os01g0228800	8.87821	10.095	6.81491	3.70158	3.35283	4.36162		Os01g0224400	6.2554	7.29483	4.97329	10.4749	9.50804	8.55207		Os01g0226600	8.89431	7.84193	5.85786	3.16476	2.63975	5.22962
Os01g0226200	0.830397	1.2376	1.08047	0.157439	0.310932	0.331383		Os01g0226600	0.875856	0.631399	1.71193	1.84211	4.0299	6.01245		Os01g0228800	21.4141	22.9376	21.2266	17.2336	17.1037	18.071		Os01g0229100	16.5176	20.5783	18.887	26.0686	25.8647	29.1039		Os01g0224500	16.3448	16.6542	16.1296	15.9787	18.3065	16.7621		Os01g0227100	218.923	304.785	313.696	401.529	317.137	230.248
Os01g0226300	23.4068	22.4537	25.5261	17.843	22.2094	19.0309		Os01g0227100	172.369	150.087	128.272	203	107.29	205.535		Os01g0228901	1.35247	1.34927	0.904741	0.453515	0.63347	0.611426		Os01g0229200	35.6505	41.3507	35.8919	46.4273	47.259	47.0262		Os01g0224700	1.14346	1.16993	1.14251	1.71623	1.56102	1.71041		Os01g0227200	22.2051	23.7358	27.1114	31.7795	29.1839	11.8393
Os01g0226500	19.0472	21.2161	19.4935	20.1521	17.8564	18.2261		Os01g0227200	25.575	24.0303	27.5539	20.1711	24.7958	28.9092		Os01g0229100	33.8868	34.7636	38.6255	31.6813	32.2436	36.4818		Os01g0229300	12.7323	11.1304	12.2668	14.8851	14.3693	16.1776		Os01g0225000	2.48871	2.95922	2.0162	37.1061	19.9385	17.6515		Os01g0227300	62.9349	54.8235	68.7172	66.5919	65.2605	59.3416
Os01g0226600	1.50509	1.35547	1.17051	4.98555	4.13095	5.63351		Os01g0227300	60.2589	65.9626	53.9257	70.4606	77.469	89.0337		Os01g0229200	41.1	45.5578	39.5302	66.1484	68.5414	55.3001		Os01g0229400	5.09293	4.27096	4.60818	2.12644	1.70303	3.17209		Os01g0225100	98.8085	100.201	99.8018	124.279	108.775	103.446		Os01g0227350	5.21391	7.7019	6.23336	8.37344	9.89907	10.7498
Os01g0227100	271.592	191.593	152.932	125.426	95.1007	96.0065		Os01g0227350	4.20411	4.15981	5.91023	1.75	3.08169	3.12977		Os01g0229300	9.5424	11.9054	9.117	13.8646	17.8005	13.4514		Os01g0229500	3.57881	6.01817	3.05048	3.42593	4.15113	6.10627		Os01g0225200	18.2954	16.5854	17.0033	25.3292	23.6992	24.8352		Os01g0227400	1.77886	1.26031	1.35181	2.30764	2.27312	3.77694
Os01g0227200	26.2613	30.2329	23.8154	33.4294	29.9827	27.0787		Os01g0227400	2.62757	4.19695	3.9945	1.10526	1.56455	1.81197		Os01g0229400	4.43309	3.96845	4.31492	0.777454	0.316735	1.22285		Os01g0229600	6.81351	6.92414	7.13943	5.59176	5.80093	8.96115		Os01g0225300	19.9769	21.8845	19.5571	20.003	21.8543	21.2776		Os01g0227500	10.2438	15.1237	15.0201	19.3182	19.8715	26.7291
Os01g0227300	58.2835	54.2189	60.1012	88.428	95.0119	85.2128		Os01g0227500	20.9038	23.2875	31.2223	8.47369	10.6674	13.7957		Os01g0229500	3.83199	4.76214	6.0548	4.66472	5.19445	6.04632		Os01g0229900	5.71234	6.27702	6.16587	6.4187	5.96059	10.9437		Os01g0225400	8.07149	9.84114	8.46803	3.19574	3.97351	4.99441		Os01g0227700	4.10978	3.01074	3.67994	2.76917	3.51967	4.79381
Os01g0227350	7.21408	6.65949	4.86212	2.62398	2.04327	2.08298		Os01g0227700	3.56182	3.30556	3.54614	4.375	4.07732	4.24166		Os01g0229600	20.3621	18.5724	23.5233	5.57175	7.4116	10.7339		Os01g0230200	13.1453	13.5247	12.9808	13.9006	15.3805	12.5297		Os01g0226200	2.89228	0.82583	2.21782	0.591804	0.709555	0.957832		Os01g0227800	19.6288	26.0464	25.9098	34.2849	29.6972	39.5853
Os01g0227400	4.82668	2.71094	3.64659	1.52191	2.3542	1.42021		Os01g0227800	17.8091	15.8221	18.6274	32.9737	24.2742	25.903		Os01g0229900	1.95356	3.73034	2.22705	1.94364	1.20359	1.97015		Os01g0231000	13.9711	11.3245	11.6827	1.6539	1.75625	2.29976		Os01g0226300	12.1072	11.424	7.25831	9.0546	7.23747	8.41524		Os01g0228300	20.7329	18.2045	21.1033	22.0215	24.5644	41.3285
Os01g0227500	29.8424	29.29	21.1592	9.70871	7.50678	8.4266		Os01g0228300	16.0574	18.7191	14.0623	9.48685	9.52954	12.3955		Os01g0230200	9.99323	11.4291	12.6664	14.5773	11.0224	16.033		Os01g0231500	67.1028	65.7469	68.5385	57.2564	54.2308	62.6487		Os01g0226500	14.3942	11.8369	14.651	18.9969	16.6036	18.1988		Os01g0228400	35.1479	33.3982	31.7676	34.8124	28.6706	25.9302
Os01g0227700	5.70898	5.65762	3.87169	5.19547	3.50909	3.7399		Os01g0228400	5.31353	4.27123	2.64941	45.0856	42.1481	56.9124		Os01g0231000	44.1806	41.4306	37.9991	8.03369	3.67412	8.6279		Os01g0231700	16.1047	17.1486	11.2284	14.5701	16.9238	18.8739		Os01g0226600	4.70837	6.469	6.25021	2.7223	2.48344	2.18933		Os01g0228500	0.24536	0.350086	0.525705	5.80207	0.953244	1.81584
Os01g0227800	19.5143	23.986	19.8987	32.6423	27.4064	28.7357		Os01g0228600	72.8129	64.3284	74.2243	47.0658	51.2509	58.8067		Os01g0231500	70.8542	73.7338	61.244	46.4529	40.9221	41.8487		Os01g0231800	14.2464	14.2365	12.7861	13.2706	12.0808	11.9746		Os01g0227100	260.373	266.193	301.153	398.994	290.847	332.436		Os01g0228600	109.001	140.525	130.6	83.3388	73.0331	131.975
Os01g0228300	17.9573	18.0926	13.8661	12.0703	9.37237	8.14256		Os01g0228800	27.0932	26.1102	26.2903	22.0592	19.5806	19.4787		Os01g0231700	16.8307	12.2228	19.6259	12.3745	16.0268	18.139		Os01g0231900	46.731	44.0686	47.2501	28.3526	26.2373	33.862		Os01g0227200	30.6044	34.4096	28.6972	47.8177	39.3803	26.8193		Os01g0228800	15.9484	12.6731	15.6961	15.1645	16.9384	11.0403
Os01g0228400	6.85078	6.54162	3.87169	43.453	31.4485	34.9373		Os01g0228901	1.8101	1.4485	2.11953	1.01316	1.8016	1.40016		Os01g0231800	11.3457	15.7151	12.04	17.8814	11.4025	9.64694		Os01g0232000	1.92705	2.65317	1.6226	0	0.0532196	0.0793022		Os01g0227300	87.5084	95.4522	58.1337	88.1196	85.4305	88.5311		Os01g0228901	0.981441	0.980241	1.35181	0.923056	2.7864	0.581068
Os01g0228600	74.58	80.9747	68.655	54.7361	46.9951	49.9442		Os01g0229100	38.5961	34.9498	38.2738	27.4474	23.4209	16.2666		Os01g0231900	51.0181	51.5105	41.7573	19.8251	14.4431	19.7015		Os01g0232100	0.757057	0.388269	0.519231	0.82695	1.33049	1.42744		Os01g0227350	7.39886	7.57011	9.94658	14.9135	14.2621	14.9148		Os01g0229100	30.0566	31.2977	28.1628	31.5158	37.3232	33.1209
Os01g0228800	29.3234	22.4537	31.0185	19.9422	19.1001	16.0484		Os01g0229200	61.6603	58.2373	57.3903	96.0659	101.079	88.1689		Os01g0232000	2.6298	0.952428	2.29665	0.129576	0.063347	0.0679362		Os01g0232300	34.4805	40.38	33.2957	42.6864	39.276	50.912		Os01g0227400	1.95061	2.20221	1.88178	3.49164	5.03784	3.48925		Os01g0229200	50.1762	47.6817	53.7721	67.7127	64.3806	71.9799
Os01g0228901	1.76459	2.00374	1.35059	1.15455	0.888376	1.32553		Os01g0229300	11.0358	11.6252	11.7797	20.7237	23.4683	16.1018		Os01g0232300	37.7939	42.3831	39.739	23.9715	21.728	26.8348		Os01g0232400	61.1151	64.7763	64.5794	69.8182	61.7879	65.7415		Os01g0227500	17.2192	20.0264	22.0438	39.8284	49.527	41.4605		Os01g0229300	7.91287	8.33205	9.9884	12.5272	13.932	6.82755
Os01g0229100	37.6274	36.7745	41.0129	26.0298	23.4087	27.5995		Os01g0229400	10.4519	13.3337	11.4536	2.48684	2.13348	0.864805		Os01g0232400	56.4279	62.8603	53.8669	74.5708	61.1932	59.5801		Os01g0232500	24.914	29.9614	22.7164	32.2904	29.1643	30.8486		Os01g0227700	3.90122	3.16568	2.75547	8.04853	6.59887	9.78357		Os01g0229400	10.6118	7.28179	6.68396	9.62616	9.09248	9.80553
Os01g0229200	58.6987	64.768	70.951	95.8801	104.118	97.3793		Os01g0229500	7.88271	7.50251	7.74444	2.85527	2.84464	2.01788		Os01g0232500	24.1941	31.2714	23.732	29.9968	21.6647	25.612		Os01g0232700	59.8075	64.388	57.7645	46.703	45.3963	60.5869		Os01g0227800	22.9365	29.1793	32.864	21.1274	25.4021	23.3985		Os01g0229500	3.18968	2.66066	3.37953	2.8351	4.69289	7.40862
Os01g0229300	9.70527	8.84003	9.13899	20.7294	20.6103	18.7468		Os01g0229600	38.0122	32.5356	40.1895	5.57237	6.54267	5.31237		Os01g0232700	63.3405	57.6219	60.2696	34.7263	33.7639	39.8786		Os01g0232800	58.3622	66.9765	60.815	102.896	97.0725	99.5243		Os01g0228300	19.3716	23.1232	19.8932	20.003	23.8411	23.8774		Os01g0229600	14.967	19.5348	22.5302	30.9883	30.5038	52.4414
Os01g0229400	9.29007	10.1955	10.3545	3.51613	2.48745	2.225		Os01g0229900	9.69281	8.39389	9.2118	3.26974	3.08169	2.01788		Os01g0232800	58.6069	70.2416	57.973	112.925	98.3778	93.0726		Os01g0233000	127.805	85.8075	121.046	478.213	420.009	361.222		Os01g0228400	31.6133	32.0697	30.5118	33.9695	23.2025	30.1717		Os01g0229900	3.80308	4.83119	5.33215	6.0658	7.69927	2.39691
Os01g0229500	6.74698	5.83442	6.34777	2.5715	2.30978	2.84043		Os01g0230200	19.0353	17.5306	20.6247	13.7237	14.081	15.9371		Os01g0233000	95.7997	126.355	78.0861	488.63	379.068	368.69		Os01g0233400	0.344117	2.7826	2.27164	3.34718	0.159659	0.317209		Os01g0228500	0.807149	1.72048	0.470446	16.2154	7.09555	8.82574		Os01g0230200	18.218	15.0537	17.6487	18.1974	18.185	10.7498
Os01g0229600	32.5931	32.8849	30.1181	6.87482	6.44073	5.87022		Os01g0231000	47.413	52.629	48.6269	13.5855	19.1539	18.9845		Os01g0233500	0.300548	0.952428	0.76555	1.16618	1.14025	1.4946		Os01g0233500	2.13352	5.43577	3.11539	4.21351	3.83181	6.10627		Os01g0228600	100.557	106.326	127.693	87.1727	88.0558	87.7785		Os01g0231000	61.7081	56.644	57.0766	52.0208	55.4348	57.3805
Os01g0229900	7.52547	7.07203	8.82385	5.14299	2.39862	3.26649		Os01g0231500	50.3909	64.1427	57.5534	59.9606	59.9745	64.9839		Os01g0233900	1.87843	1.90486	1.60069	19.1772	23.5651	17.5275		Os01g0233900	1.92705	2.58846	2.01202	27.1712	32.9961	26.9627		Os01g0228800	17.4882	10.8046	13.2397	17.2807	19.8676	18.1304		Os01g0231500	87.1029	80.5899	81.7096	85.3167	89.5316	47.2118
Os01g0230200	20.3966	21.8054	18.5931	13.5922	13.4145	12.9713		Os01g0231700	32.9322	28.2644	31.8745	8.24343	8.96061	12.1073		Os01g0234100	2.78007	3.41287	3.34058	2.59151	3.04065	3.05713		Os01g0234100	4.06058	5.11221	3.11539	4.21351	5.26874	6.89929		Os01g0228901	1.6143	1.10111	1.27693	0.769345	1.13529	1.71041		Os01g0231700	9.99843	12.043	11.1149	9.23056	13.2721	26.5112
Os01g0231000	33.2678	37.4228	35.0253	19.6273	17.9452	17.7527		Os01g0231800	6.7149	8.91387	8.11128	4.05264	4.12473	5.18883		Os01g0234300	2.40439	2.61918	3.68856	0.259151	0.443429	1.63047		Os01g0234300	2.33999	2.71789	2.59616	0.433164	1.17083	1.66535		Os01g0229100	38.1378	30.831	38.2406	41.5446	45.3406	37.1502		Os01g0231800	19.3835	15.1937	15.9214	22.0874	27.7907	20.41
Os01g0231500	72.3484	65.0037	64.0179	71.1622	69.0713	69.0697		Os01g0231900	61.8939	66.9655	64.4419	35.4606	36.1743	27.056		Os01g0234700	1.05192	1.19054	1.80948	0.323939	0.570123	1.56253		Os01g0234700	1.37647	1.1001	0.908655	1.02384	1.54337	1.42744		Os01g0229200	56.4332	65.1029	56.1175	79.1833	75.1419	68.6218		Os01g0231900	44.4715	40.8901	43.0327	44.7023	47.2955	39.1495
Os01g0231700	31.6589	36.8924	30.9735	6.87482	7.37352	7.43245		Os01g0232000	3.73699	2.74844	3.83146	9.80922	7.87017	7.2067		Os01g0234800	9.09158	11.191	9.1866	5.83091	6.01796	7.54092		Os01g0234800	10.2547	9.5126	10.2548	9.64775	7.77006	7.77162		Os01g0229300	8.9459	9.15295	8.60244	11.6585	11.9205	13.5465		Os01g0232000	2.1469	1.12028	0.976309	1.64831	2.34645	1.59794
Os01g0231800	10.1205	8.84003	6.66291	2.93885	4.04211	3.50319		Os01g0232100	2.86113	1.81992	3.50538	2.02632	2.2283	4.24166		Os01g0234900	29.6791	30.7158	32.9882	33.6249	32.687	32.1338		Os01g0234900	28.837	31.5792	31.3486	31.936	28.4725	27.9144		Os01g0229400	6.65898	7.36365	5.98139	6.27312	5.03784	5.88383		Os01g0232300	38.7056	34.1684	34.0957	51.2955	50.4486	23.7512
Os01g0231900	63.9925	65.1216	63.4327	39.9369	39.8881	42.1804		Os01g0232300	60.6677	61.9885	69.3331	25.8816	24.1794	19.2316		Os01g0235100	217.447	191.041	191.805	18.1406	22.9949	35.123		Os01g0235100	173.091	153.819	167.192	35.4801	38.8503	53.7669		Os01g0229500	2.75776	3.44096	2.68826	4.26099	5.39262	4.51549		Os01g0232400	53.7339	45.7913	51.7444	60.9876	68.1936	46.9939
Os01g0232000	2.95829	4.71468	4.95216	7.39961	10.9714	10.5096		Os01g0232400	74.8565	72.9823	66.3983	53.9277	55.3756	40.5223		Os01g0235200	9.46727	12.699	8.83862	23.1293	17.5471	14.4704		Os01g0235200	9.84174	12.0363	9.73559	22.6033	20.9153	21.8081		Os01g0229600	19.1698	35.5795	32.0575	32.7859	31.3623	31.6769		Os01g0232500	14.9056	13.6534	12.6169	22.8127	23.9044	9.9508
Os01g0232100	1.1418	2.35734	1.35059	0.419836	0.533026	0.568086		Os01g0232500	19.3272	19.0163	19.4018	32.9277	35.9373	30.8447		Os01g0235300	10.0684	12.3022	10.6481	12.5688	16.4702	16.9161		Os01g0235300	9.22233	12.8129	8.56732	16.8934	17.8286	22.5218		Os01g0229700	0.201787	0.82583	0.20162	1.24279	1.06433	0.684166		Os01g0232700	70.3571	75.2685	64.9621	81.0311	75.2329	98.2732
Os01g0232300	56.4151	57.1066	63.6578	21.6216	23.8529	26.9841		Os01g0232700	86.7682	86.056	83.7214	41.2632	34.4201	27.7149		Os01g0235350	11.4208	14.4452	10.8569	41.2051	31.2301	28.2615		Os01g0235350	11.8376	11.4539	13.1755	31.1484	28.4725	29.5797		Os01g0229900	4.84289	3.64742	3.62916	3.9059	4.39924	4.58391		Os01g0232800	47.0478	39.6298	48.0645	68.1083	77.4327	54.6931
Os01g0232400	62.5393	54.5135	72.7968	47.8088	47.0395	51.3644		Os01g0232800	81.9802	80.9305	70.4336	50.4737	49.5915	31.9978		Os01g0235400	21.7897	16.0325	21.0178	22.8053	23.5017	22.8945		Os01g0235400	14.797	18.4428	14.6034	21.8157	24.1085	28.3902		Os01g0230200	14.9995	15.2779	17.9442	22.1335	23.1315	16.8989		Os01g0233000	187.026	123.51	206.152	160.018	181.996	169.454
Os01g0232500	18.3725	19.0355	19.0883	33.5344	30.8711	24.2857		Os01g0233000	376.969	381.996	335.456	251.632	363.64	274.349		Os01g0235800	33.8868	36.351	33.2666	52.2838	48.5238	48.5744		Os01g0235800	31.1082	38.3739	32.3871	49.1444	47.259	49.5639		Os01g0231000	61.1415	52.4402	52.9588	41.9589	40.5866	55.349		Os01g0233500	1.71752	1.05026	0.976309	1.05492	1.24655	0.798969
Os01g0232700	78.1092	78.8531	82.0258	34.1117	36.8676	31.5761		Os01g0233500	2.91952	2.56274	3.70918	0.967106	0.948213	0.70008		Os01g0235850	1.35247	1.50801	1.39191	0.259151	1.20359	1.15492		Os01g0235850	1.30764	1.81192	1.16827	1.29949	0.798294	0.71372		Os01g0231500	87.5757	84.4411	84.0082	90.4868	80.3217	83.7419		Os01g0233900	2.82164	2.73067	3.67994	7.38445	7.62595	5.08435
Os01g0232800	71.6218	68.5397	70.2307	51.115	47.306	42.3224		Os01g0233900	5.13836	6.61112	5.58415	4.46711	6.6849	4.1593		Os01g0235900	11.496	11.1117	11.1353	3.1746	5.70123	7.06537		Os01g0235900	9.91056	11.1304	8.63222	7.20628	7.77006	7.77162		Os01g0231700	13.9906	18.7188	19.4899	18.5235	26.1826	28.1876		Os01g0234100	3.18968	3.78093	2.47832	5.07681	6.6727	3.84958
Os01g0233000	303.873	279.286	305.548	364.26	333.674	274.291		Os01g0234100	3.6786	6.20257	6.27707	1.56579	2.03866	1.77079		Os01g0236000	3.15576	3.25413	3.20139	3.95206	2.85061	3.60062		Os01g0236000	2.75293	2.32962	2.27164	2.24458	3.19317	3.6479		Os01g0231800	25.4252	22.7791	24.9336	28.3474	24.6925	23.1248		Os01g0234300	2.69896	2.24055	2.77873	1.78018	2.27312	1.96111
Os01g0233500	1.66079	1.41441	1.35059	0.787193	0.444188	0.757447		Os01g0234300	1.92688	2.5256	3.01625	0.276316	0.237053	0.288268		Os01g0236300	13.3744	16.5088	8.49064	2.138	2.21714	2.64951		Os01g0236300	24.5699	21.0313	19.8606	9.60837	8.30225	14.6709		Os01g0231900	50.245	44.8701	45.1628	40.5977	42.1476	46.9338		Os01g0234800	9.13967	6.16152	9.61289	10.4173	10.0457	9.7329
Os01g0233900	3.58109	2.29841	2.61114	4.93307	4.26421	3.64522		Os01g0234700	1.34298	1.07709	1.67117	0.322369	0.284464	0.535355		Os01g0236700	492.298	552.329	415.833	198.121	181.426	176.362		Os01g0236700	610.188	545.777	632.748	231.979	225.491	250.357		Os01g0232000	1.0762	1.65166	1.54575	0.887706	1.13529	1.71041		Os01g0234900	29.5659	29.0572	30.6411	24.1313	31.3837	38.1326
Os01g0234100	5.13808	4.00748	4.05177	1.99422	1.33256	1.94096		Os01g0234800	14.7144	17.4563	14.8367	12.9408	14.6973	11.4072		Os01g0236800	20.1367	25.7156	19.2083	13.8646	21.0945	18.9542		Os01g0236800	21.5417	24.1374	21.4832	20.4375	20.5428	24.7423		Os01g0232300	50.3795	45.9024	48.456	44.7995	45.3406	48.3021		Os01g0235100	237.079	211.732	203.072	160.744	142.547	180.204
Os01g0234300	2.17979	2.23948	2.25098	0.104959	0.399769	0.378724		Os01g0234900	34.6255	33.3156	31.7522	98.5988	89.5587	75.6086		Os01g0237100	24.1941	28.7316	22.0618	8.87593	6.65143	8.15235		Os01g0237100	30.6952	33.7147	26.7404	10.9866	9.63274	17.5258		Os01g0232400	56.0296	57.6016	51.7491	64.5658	67.1239	68.7587		Os01g0235200	10.7959	7.42183	7.66027	7.64818	9.31246	6.46439
Os01g0234800	17.4383	16.0299	16.2521	15.1141	12.0375	9.42075		Os01g0235100	22.6555	28.413	22.9072	34.079	43.0015	57.5301		Os01g0238200	4.13254	3.25413	3.0622	0.842242	0.380082	1.83428		Os01g0237500	3.16587	9.12433	0.584135	1.81141	2.02234	2.61697		Os01g0232500	18.4972	15.1402	12.5004	26.7495	23.912	22.167		Os01g0235300	7.85153	5.88145	7.20967	7.64818	9.1658	18.8847
Os01g0234900	31.6589	31.2937	36.1508	92.2065	108.871	91.3197		Os01g0235200	15.1815	14.0393	13.9807	39.1908	40.5361	36.2394		Os01g0238500	1680.59	1287.6	1746.15	246.777	129.355	211.146		Os01g0237750	3.71646	10.9363	1.23317	1.77204	2.50132	2.45837		Os01g0232700	77.6881	85.8863	81.992	64.1515	74.0776	81.1421		Os01g0235350	9.44637	13.5133	17.6487	17.8677	14.8853	7.69916
Os01g0235100	41.9351	43.0215	39.6173	69.273	63.9631	77.4963		Os01g0235300	13.2546	13.6308	12.2688	5.06579	5.3574	5.4771		Os01g0238600	15.1025	14.0483	22.3401	14.5773	19.5742	21.6717		Os01g0238200	3.37234	3.68856	3.2452	1.29949	1.27727	1.58604		Os01g0232800	51.4557	41.9109	40.324	75.455	87.4882	73.8215		Os01g0235400	17.85	21.1452	20.127	23.6698	28.0107	14.2362
Os01g0235200	15.7775	12.435	13.9111	44.0303	43.486	41.2335		Os01g0235350	7.99949	7.87392	4.1983	22.2434	30.6273	57.1183		Os01g0238800	1.27733	0.952428	1.32231	0.647878	0.63347	0.54349		Os01g0238500	1493.81	1479.31	1524.92	107.031	113.145	234.655		Os01g0233000	146.363	122.36	96.9791	223.169	196.831	250.473		Os01g0235800	26.0082	22.9657	25.5342	32.8344	34.2434	27.9639
Os01g0235300	11.8332	10.7259	8.95891	4.19836	4.61956	3.59787		Os01g0235400	29.0784	27.633	31.5076	30.4869	33.8512	29.2798		Os01g0238900	36.6669	40.7163	37.0248	30.9038	33.6372	35.5306		Os01g0238600	17.9629	18.9605	15.1875	17.996	19.8509	21.8081		Os01g0233900	2.55597	2.75277	2.62106	16.0971	12.9139	14.0938		Os01g0235850	3.31236	2.24055	3.07913	2.57137	1.68651	1.45267
Os01g0235350	10.1724	8.36856	6.43781	33.6394	29.6718	45.3522		Os01g0235800	36.3772	36.9926	36.1543	37.3948	41.8162	38.1749		Os01g0239000	232.173	246.917	280.609	123.874	209.678	276.704		Os01g0238900	27.4605	29.379	26.0914	31.621	31.8253	35.7653		Os01g0234100	4.84289	3.99151	4.70446	8.40361	7.94702	7.11533		Os01g0235900	6.68607	7.35181	7.28477	7.38445	5.49948	7.91706
Os01g0235400	33.3716	30.7044	27.9122	26.5546	27.6729	28.641		Os01g0235900	2.86113	3.19414	3.01625	9.39475	8.53392	11.2425		Os01g0239100	16.0042	19.2073	11.3441	16.3913	12.606	12.7041		Os01g0239000	244.048	283.954	230.733	178.503	205.534	225.535		Os01g0234300	1.27799	2.20221	2.62106	1.30197	1.56102	1.16308		Os01g0236000	1.77886	2.87071	3.98034	1.78018	1.75983	2.83271
Os01g0235800	37.4717	32.8849	38.4918	42.141	40.2435	37.825		Os01g0236000	2.4524	2.5256	3.01625	3.82237	3.65062	3.37686		Os01g0239200	49.4402	52.2248	71.4745	3.56333	3.92751	11.685		Os01g0239100	31.5211	27.0494	32.6467	16.5784	18.1479	20.6979		Os01g0234800	7.8697	9.42823	9.61054	11.5994	10.0757	9.57832		Os01g0236300	29.1979	27.0267	27.6371	24.1973	39.083	14.2362
Os01g0235900	3.11399	3.41815	2.02588	9.97111	8.79493	10.5569		Os01g0236300	36.494	49.3977	41.4939	36.1053	44.7556	43.8579		Os01g0239700	127.733	144.69	164.454	21.9631	36.9313	59.0366		Os01g0239200	60.9087	65.8764	110.986	9.49023	11.6551	21.0151		Os01g0234900	33.2949	32.8956	25.4041	26.8087	31.5752	28.0508		Os01g0236400	2.33092	0.980241	0.150201	1.05492	1.0999	0.508435
Os01g0236000	2.54309	3.24135	2.88126	3.41117	3.7756	3.26649		Os01g0236400	0.583904	1.00281	0.978244	1.79605	2.27571	4.1593		Os01g0241000	5.63528	5.71457	10.1609	8.48721	8.29845	17.3237		Os01g0239700	129.732	168.509	127.731	71.5115	74.401	111.42		Os01g0235100	191.832	218.776	209.886	122.74	112.465	121.918		Os01g0236700	337.186	355.898	384.215	338.564	337.155	202.067
Os01g0236300	65.2381	56.1637	48.4862	60.8762	54.0577	45.9202		Os01g0236700	134.532	137.905	125.134	194.757	204.956	227.608		Os01g0241100	6.6872	8.33375	6.33318	7.32103	5.76457	6.9295		Os01g0241000	10.3235	15.3366	6.6851	17.5235	17.7221	26.8041		Os01g0235200	7.80244	7.70775	7.45993	6.21394	7.6632	9.09941		Os01g0236800	25.2721	25.7663	25.9098	32.9663	25.5176	41.7643
Os01g0236400	1.92029	1.41441	1.48565	4.40828	3.42025	3.45585		Os01g0236800	17.8091	20.0191	18.3421	10.9145	13.3698	12.0661		Os01g0242300	6.76233	6.74637	5.49804	4.98866	3.48408	3.80443		Os01g0241100	7.43292	8.93019	8.63222	8.74204	7.50396	11.5781		Os01g0235300	5.78457	7.36365	6.1158	12.0728	17.4551	13.136		Os01g0237100	57.537	53.2831	63.6854	68.1083	68.1936	82.9475
Os01g0236700	168.519	152.225	157.524	269.797	270.2	295.262		Os01g0237100	80.4036	79.2592	88.1235	27.8158	27.7826	25.8206		Os01g0242500	10.2938	12.3816	9.39538	7.77454	5.2578	7.40505		Os01g0242300	8.2588	7.31241	8.89184	3.26842	3.40605	3.40999		Os01g0235350	11.8382	13.2821	12.1644	19.1744	12.9139	17.3778		Os01g0237500	1.71752	0.420103	1.20161	0.791191	4.54624	2.97798
Os01g0236800	22.1093	18.5641	17.4676	15.4815	12.0375	12.0245		Os01g0238200	3.56182	2.78558	3.5869	2.90132	3.22392	2.88268		Os01g0242600	35.8404	43.0974	31.9443	119.793	80.5773	91.2384		Os01g0242500	12.5947	10.6774	10.6442	8.23012	8.88767	9.99208		Os01g0235400	26.7032	21.7469	27.6891	28.2882	27.8855	28.1192		Os01g0237750	1.96288	0.420103	1.12651	1.51645	5.13285	3.26851
Os01g0237100	78.1092	94.883	96.252	33.377	37.0009	42.0383		Os01g0238500	680.599	557.563	566.526	213.592	355.864	124.738		Os01g0242900	10.5943	13.334	11.2745	18.8533	17.6105	21.7396		Os01g0242600	36.8205	46.0099	37.6443	121.758	92.2828	129.104		Os01g0235800	26.9722	25.4631	24.5976	31.9574	28.3113	34.2767		Os01g0238200	4.53916	3.36083	3.30443	6.26359	4.69289	9.07919
Os01g0238200	3.01019	4.06642	3.24142	3.56861	3.64234	2.4617		Os01g0238600	26.4509	24.736	26.2496	11.6513	14.5077	12.8485		Os01g0243000	2.6298	1.82549	2.15746	15.6787	10.2622	10.1904		Os01g0242900	11.5623	10.4833	11.2284	14.1763	16.2852	13.64		Os01g0235850	2.28692	2.20221	2.0162	2.36721	2.76727	2.0525		Os01g0238500	656.584	681.828	647.744	811.96	559.334	608.597
Os01g0238500	413.953	537.061	544.468	303.751	363.435	332.33		Os01g0238800	4.14572	2.78558	3.05701	0.644737	0.379285	0.370631		Os01g0243100	4.73363	5.23836	5.08047	14.966	8.10841	7.40505		Os01g0243000	1.85823	2.39433	2.53125	7.63944	7.50396	6.81999		Os01g0235900	8.20601	9.01531	7.79597	9.17296	5.32167	6.97849		Os01g0238600	12.268	11.0627	12.5418	13.5821	14.5186	25.4944
Os01g0238600	25.1195	25.754	22.3748	12.4376	13.1036	12.6872		Os01g0238900	35.7349	32.4985	35.013	25.6513	21.6667	21.4554		Os01g0243200	11.9468	13.9689	10.4393	94.0072	58.2792	48.5744		Os01g0243100	4.40469	4.07683	4.47837	7.20628	4.6301	4.59953		Os01g0236000	3.09407	4.74852	1.74737	3.0182	2.5544	2.53141		Os01g0238800	1.2268	0.350086	0.375504	0.923056	0.953244	1.5253
Os01g0238800	1.81649	2.88774	2.296	0.262398	0.577445	0.899469		Os01g0239000	95.2348	97.3098	124.033	444.685	482.783	587.12		Os01g0243300	0.075137	0.238107	0.139191	2.07321	1.39363	1.15492		Os01g0243200	14.2464	14.4307	10.9688	66.9042	53.0599	44.0127		Os01g0236300	13.9233	15.8284	11.2907	16.748	10.7852	14.778		Os01g0238900	28.7072	27.5868	26.9612	33.4937	38.423	27.0197
Os01g0238900	33.8387	33.5332	35.9257	24.403	22.7869	22.7234		Os01g0239100	50.9748	52.7775	44.7139	23.2105	21.9985	11.0777		Os01g0243400	3.15576	3.65098	3.27099	15.6787	11.1491	10.8019		Os01g0243400	2.54646	2.7826	2.46635	7.28503	8.83445	7.61301		Os01g0236400	1.34525	0.894649	0.672066	0.591804	1.20624	0.889416		Os01g0239000	152.982	180.224	170.178	157.711	150.393	161.61
Os01g0239000	105.564	97.8297	81.2605	504.276	429.708	500.199		Os01g0239200	150.881	104.738	176.125	83.8159	87.5675	68.649		Os01g0246100	89.0374	100.005	78.3645	118.367	105.409	92.3933		Os01g0246100	86.5109	97.9086	86.6467	131.721	118.147	123.236		Os01g0236700	281.897	301.978	322.592	280.87	235.643	294.533		Os01g0239100	16.3778	12.5331	16.5222	20.4391	17.525	21.2816
Os01g0239100	39.1844	39.3087	47.4057	22.8286	18.1229	18.6521		Os01g0239300	1.57654	0.705681	1.14129	1.47369	1.04303	0.535355		Os01g0246400	16.0042	10.7942	20.4611	22.4166	29.3296	61.5502		Os01g0246400	11.6311	16.5662	11.7476	30.3609	39.8082	37.272		Os01g0236800	19.6406	23.1921	21.5061	27.2822	25.1892	26.0667		Os01g0239200	53.0592	69.4571	63.9107	55.1856	43.5559	22.2259
Os01g0239200	153.001	173.736	128.846	71.5821	70.2262	76.7862		Os01g0239700	109.832	92.1843	101.615	29.5198	31.4333	23.1026		Os01g0246500	5.86069	4.76214	4.66289	13.735	13.3662	11.1415		Os01g0246500	4.95528	5.56519	4.80289	11.9711	11.6019	9.83347		Os01g0237100	51.523	66.0664	61.494	44.1486	59.1769	63.6274		Os01g0239700	115.687	100.335	101.161	82.4816	97.8175	71.8346
Os01g0239700	92.4336	93.4097	79.3696	26.7646	19.722	26.3686		Os01g0241000	4.20411	3.30556	3.46462	3.4079	6.92195	7.24789		Os01g0246700	16.455	15.0801	20.809	347.328	320.916	350.007		Os01g0246700	16.6552	21.096	14.7981	189.056	213.996	122.363		Os01g0237500	0.201787	0.137638	0.20162	1.06525	3.26395	3.83133		Os01g0241000	2.08556	2.80069	3.37953	5.07681	3.44634	4.50328
Os01g0241000	3.26969	3.06454	3.64659	7.55705	7.90655	8.28458		Os01g0241100	16.9916	16.6764	14.8367	10.1316	11.1889	9.51285		Os01g0247500	6.38665	7.38132	6.88995	14.9012	16.977	13.5193		Os01g0247500	7.50174	7.89481	7.65866	12.798	14.6354	14.5916		Os01g0237750	0.538099	0.137638	0.806479	1.77541	3.61873	6.08908		Os01g0241100	7.42215	5.88145	6.75907	6.65919	6.45273	5.22962
Os01g0241100	15.6218	13.7315	14.1362	11.3881	9.46121	11.4091		Os01g0242300	15.4735	16.0821	12.5541	9.90133	8.9132	11.0777		Os01g0247600	4.73363	4.3653	4.24532	2.00842	2.47053	2.98919		Os01g0248400	38.8164	48.3395	40.1106	75.9219	59.872	67.7241		Os01g0238200	3.90122	5.09262	3.29312	5.38541	5.96027	6.22591		Os01g0242300	10.6118	11.9729	7.73538	6.46139	9.1658	11.694
Os01g0242300	14.6876	14.1441	16.3872	6.9273	8.39516	7.29043		Os01g0242500	12.7875	14.8565	12.6357	6.8158	5.7841	5.97127		Os01g0247700	0.976782	1.0318	1.4615	0.129576	0.190041	0.271745		Os01g0248500	15.1411	21.4195	12.851	29.2976	29.8562	13.7986		Os01g0238500	653.118	775.661	824.423	478.651	326.395	358.024		Os01g0242500	12.3294	9.94245	10.7394	10.4833	12.8321	15.253
Os01g0242500	14.013	14.6745	16.6123	9.39383	7.37352	9.42075		Os01g0242600	119.116	104.627	98.3543	171.869	163.899	130.421		Os01g0248400	45.9087	50.0819	43.0796	67.0554	57.329	55.3001		Os01g0248600	14.1088	17.0838	13.3702	12.9949	10.8036	16.4156		Os01g0238600	12.1072	14.3832	16.1968	17.9317	27.176	21.6881		Os01g0242600	43.2447	33.8883	46.0367	64.8776	69.2935	55.4194
Os01g0242600	83.9739	79.9728	100.799	132.301	153.689	126.588		Os01g0242900	24.7575	25.7759	22.2143	14.9671	15.93	17.502		Os01g0248500	19.6859	19.7629	18.0948	57.3372	48.2704	47.5554		Os01g0248701	2.20235	5.0475	1.94712	7.99385	7.23786	8.96115		Os01g0238800	0.874411	1.4452	1.14251	0.769345	1.49007	1.43675		Os01g0242900	8.64895	9.45233	10.5141	9.16463	8.50587	12.2024
Os01g0242900	19.67	18.5051	19.8987	14.5368	16.124	10.3676		Os01g0243000	5.13836	4.64264	5.13578	4.00658	5.26258	5.35355		Os01g0248600	15.7036	15.0801	12.736	8.35763	8.42515	9.3752		Os01g0249200	17.4123	7.95952	15.4471	5.86741	10.2714	3.40999		Os01g0238900	43.6533	35.0978	34.813	46.6341	53.2167	49.1915		Os01g0243000	3.55772	3.92097	3.00403	3.36256	2.71308	5.08435
Os01g0243000	5.03428	4.36108	5.31232	5.51035	7.01817	5.68086		Os01g0243100	28.0274	37.0668	36.8064	20.1711	25.8862	24.544		Os01g0248701	2.85521	1.90486	4.03654	6.09006	15.3933	26.6989		Os01g0249300	124.914	150.001	122.798	100.061	105.96	108.327		Os01g0239000	210.733	222.63	211.768	225.181	206.339	188.077		Os01g0243100	10.9185	8.47209	9.9133	7.18665	9.89907	7.11809
Os01g0243100	38.6654	35.0065	43.8041	36.2109	39.4439	39.766		Os01g0243200	22.889	23.8817	18.872	33.8027	38.4974	39.8634		Os01g0249200	16.2296	11.1117	12.3184	4.14642	6.3347	11.6171		Os01g0250600	10.2547	12.4893	8.76203	15.1214	13.8903	16.4156		Os01g0239100	12.2418	13.4197	13.5085	15.9195	15.1135	13.8886		Os01g0243200	5.27525	6.65164	6.83417	12.0657	12.3188	7.11809
Os01g0243200	16.0889	13.9083	22.0596	38.8348	40.9542	37.7777		Os01g0243300	0.408733	0.222847	0.407602	1.51974	1.23268	1.89433		Os01g0249300	143.887	142.547	129.03	96.0804	89.5726	86.8225		Os01g0250900	94.5633	87.1017	99.7573	46.4273	39.4889	55.2736		Os01g0239200	47.5545	52.509	63.7791	39.9467	37.2517	36.3292		Os01g0243400	4.35514	4.41109	6.83417	5.01088	5.57281	9.15183
Os01g0243300	0.311399	0.471468	0.630275	1.57439	3.42025	1.94096		Os01g0243400	12.0868	11.6995	11.046	26.3882	20.1969	21.6613		Os01g0250600	11.4208	10.7942	13.9191	19.3716	14.1264	16.1009		Os01g0251000	16.8617	17.6663	15.1875	16.4602	14.9015	19.9842		Os01g0239700	112.194	100.407	97.2479	94.3927	89.0492	90.3099		Os01g0243700	1.16546	0.350086	0.525705	0.527461	3.59299	0.871603
Os01g0243400	10.3281	11.7278	13.5959	24.7179	30.7378	20.5458		Os01g0243700	0.875856	1.15137	1.38585	0.138158	0.71116	2.1826		Os01g0250900	95.4992	96.5921	87.1335	39.6502	32.1803	38.1802		Os01g0251100	5.91881	9.18904	7.98318	9.21458	8.51513	12.2918		Os01g0241000	4.84289	3.2345	3.49474	7.16082	8.65658	8.62049		Os01g0243800	1.41082	1.05026	1.35181	1.38458	0.879917	0.508435
Os01g0243700	1.1937	0.82507	1.30557	0.839672	1.02163	0.899469		Os01g0243800	1.63493	1.29994	1.54889	0.967106	1.8016	1.02953		Os01g0251000	14.2009	13.0165	12.736	10.6252	10.5156	11.5492		Os01g0251200	30.8329	30.6086	34.464	31.4241	28.2596	33.5448		Os01g0241100	7.26434	7.01955	5.84697	7.16082	8.86944	9.23624		Os01g0246100	58.8251	54.2634	57.3019	68.5039	76.3328	23.0248
Os01g0243800	2.95829	2.35734	1.89083	2.72893	2.17652	2.88777		Os01g0246100	92.1985	93.4471	86.2893	79.1185	75.1459	58.189		Os01g0251100	11.2706	10.0799	10.1609	7.51539	5.19445	5.63871		Os01g0252100	61.5281	67.2353	59.3222	63.4782	60.0317	61.3006		Os01g0242300	10.2239	9.29059	11.2907	6.86492	8.44371	8.55207		Os01g0246400	60.1746	39.1396	34.7716	28.4169	21.558	31.5956
Os01g0246100	94.1982	77.144	98.3679	79.5589	78.7546	81.5676		Os01g0246400	23.6481	32.0157	70.5966	6.0329	15.5981	22.4437		Os01g0251200	29.5289	30.8746	26.3767	21.2504	24.0718	21.4678		Os01g0252200	6.81351	6.66529	6.16587	7.04876	6.43957	8.80254		Os01g0242500	12.2418	15.1402	12.5676	10.2974	15.0426	12.7255		Os01g0246500	4.23246	5.60138	5.25705	4.15375	4.54624	7.11809
Os01g0246400	108.626	83.6856	75.0027	13.2248	15.7243	19.883		Os01g0246500	8.29144	6.23971	6.92923	9.94738	11.8527	10.2129		Os01g0252100	66.0455	71.194	68.5515	61.4189	54.9852	54.6207		Os01g0252600	17.4811	17.0191	20.3149	1.33887	1.75625	4.12371		Os01g0242600	42.1735	48.9304	32.2592	59.2396	59.4607	66.0904		Os01g0246700	23.0639	30.9476	29.064	29.0763	29.5506	23.388
Os01g0246500	8.97867	9.07577	8.41868	10.3385	8.2619	8.1899		Os01g0246700	135.758	84.5703	109.93	387.902	300.536	384.962		Os01g0252200	5.10932	8.57186	7.93388	7.12666	5.32115	6.25013		Os01g0252900	7.63939	9.31846	7.59376	5.86741	4.8962	5.63046		Os01g0242900	9.01316	9.7035	8.33362	9.46886	12.0624	12.3834		Os01g0247500	3.9871	4.4811	5.93296	5.53834	5.71946	5.15698
Os01g0246700	59.6848	63.825	124.839	172.553	236.353	289.676		Os01g0247500	11.211	10.3995	8.72268	8.28948	8.72356	9.71876		Os01g0252600	12.9987	11.9847	16.8421	0.388727	0.316735	1.56253		Os01g0253100	51.8928	56.6873	55.4929	64.1477	56.8917	58.6043		Os01g0243000	4.17027	4.26679	2.75547	4.43853	6.10218	4.03658		Os01g0248400	37.4174	31.2277	36.4239	36.6585	37.9831	25.567
Os01g0247500	7.42167	8.9579	9.76926	10.0761	6.35189	8.37926		Os01g0248400	51.8507	50.2891	43.165	57.3816	51.5354	46.6171		Os01g0252900	5.86069	10.0799	5.91561	3.95206	3.42074	4.07617		Os01g0253300	158.982	186.305	145.45	205.438	196.221	227.597		Os01g0243100	9.14769	13.0756	11.0891	5.50377	7.73415	8.14157		Os01g0248500	22.1438	13.8634	25.7595	29.1422	53.8216	50.2624
Os01g0248400	44.7895	36.8335	47.2256	44.6601	46.0623	42.275		Os01g0248500	30.5382	17.4192	16.4671	30.1645	23.326	19.314		Os01g0253100	53.3473	58.9712	49.8303	60.7062	55.9987	46.7401		Os01g0253400	1.17	0.647115	1.16827	2.08706	2.55454	1.42744		Os01g0243200	8.81138	8.67121	8.80406	17.9317	13.2687	13.957		Os01g0248600	11.8386	9.03223	10.2137	12.0657	13.1254	11.6214
Os01g0248500	12.4041	13.1422	24.4907	13.0674	14.3473	16.2851		Os01g0248600	17.6339	16.5649	17.1193	13.1711	12.2319	9.59521		Os01g0253300	169.359	171.437	164.663	197.732	180.539	177.925		Os01g0253500	0.61941	0.970673	0.713943	2.24458	2.4481	1.18953		Os01g0243400	5.78457	5.09262	3.89798	5.62214	4.4702	5.13124		Os01g0248701	0.552061	1.26031	1.57712	0.197798	0.293306	1.0895
Os01g0248600	16.2446	17.2675	18.233	14.4843	9.6833	11.4091		Os01g0248701	0.583904	0.66854	0.815204	0.921054	1.23268	7.24789		Os01g0253400	0.676233	0.396845	0.695954	3.1746	3.73747	4.6876		Os01g0253600	8.74056	12.2952	8.56732	11.7348	12.5598	13.1642		Os01g0243700	2.82502	3.44096	2.35223	3.49164	4.18638	4.24183		Os01g0249200	41.0365	46.2814	46.262	36.4607	53.235	38.6411
Os01g0248701	1.038	0.82507	1.26055	1.25951	1.73233	2.4617		Os01g0249200	45.311	39.9639	35.2576	29.2434	36.4114	14.331		Os01g0253500	0.976782	0.714321	0.76555	1.74927	2.09045	2.10602		Os01g0253800	0.0688233	0.0647115	0.194712	1.57514	2.92708	2.77558		Os01g0243800	10.4929	9.63468	9.87937	11.7769	11.9915	15.3937		Os01g0249300	155.19	134.993	143.217	130.217	150.173	191.099
Os01g0249200	11.0547	28.1113	14.1362	16.0063	21.4543	10.4622		Os01g0249300	134.765	153.69	128.354	101.822	108.855	132.603		Os01g0253600	10.2938	10.2386	9.25619	7.77454	10.0088	9.3752		Os01g0253900	19.9588	25.1081	20.4447	630.766	572.856	356.701		Os01g0246100	73.1815	64.1395	56.588	81.7281	70.246	90.3783		Os01g0250600	12.3907	11.9029	9.61289	10.6811	12.9055	16.7784
Os01g0249300	161.305	147.805	132.718	105.746	110.425	106.8		Os01g0250600	20.787	17.8649	16.997	9.67106	8.43909	10.2129		Os01g0253800	0	0.238107	0.0695954	1.94364	2.47053	3.9403		Os01g0254000	47.5569	53.3223	45.7573	107.582	106.812	108.723		Os01g0246400	96.8579	99.3061	124.803	76.6386	68.9688	72.4532		Os01g0250900	165.986	183.165	177.088	189.226	182.289	115.124
Os01g0250600	18.8396	16.0889	17.0624	7.34713	8.88376	7.38511		Os01g0250900	186.616	201.008	187.456	121.855	104.588	108.183		Os01g0253900	24.4947	32.7794	29.9956	813.217	802.353	725.287		Os01g0254100	205.438	234.321	196.724	424.855	382.915	402.617		Os01g0246500	4.50658	5.64317	4.70446	5.56295	5.7474	4.99441		Os01g0251000	12.3294	15.2638	16.5973	22.8786	22.9512	16.9963
Os01g0250900	235.314	220.588	211.998	134.138	132.679	122.801		Os01g0251000	25.6918	27.893	26.5349	16.3948	13.8439	11.2425		Os01g0254000	45.6833	43.5736	46.3506	116.683	115.735	117.937		Os01g0254200	18.6511	23.6197	21.3534	52.0191	55.987	47.8985		Os01g0246700	47.8236	31.0374	26.6138	56.5173	61.6604	42.7604		Os01g0251100	12.8814	11.9029	9.53779	11.4063	16.4984	12.493
Os01g0251000	23.3549	24.1038	23.5903	18.1054	15.9464	17.4213		Os01g0251100	16.3493	16.7878	19.6872	7.87501	6.77972	7.49497		Os01g0254100	211.962	242.79	187.56	296.08	307.74	240.29		Os01g0254800	2.0647	2.84731	2.59616	1.49639	1.80947	1.66535		Os01g0247500	4.30479	4.61088	4.83887	8.64033	5.25071	7.32058		Os01g0251200	22.8185	26.1865	26.1351	32.307	35.1234	29.4166
Os01g0251100	19.5662	15.4406	18.0079	7.18969	5.59677	6.39096		Os01g0251200	30.8301	31.1614	29.7549	16.0724	19.1065	19.3551		Os01g0254200	26.6736	20.3185	22.8969	57.9851	61.3832	45.1097		Os01g0254850	0.61941	1.61779	1.23317	0.236271	0.106439	0.396511		Os01g0248400	51.3885	50.5133	44.7596	48.6463	56.6225	59.1804		Os01g0252100	95.4451	82.2703	77.5791	78.9872	79.0459	54.5478
Os01g0251200	30.3095	29.3489	28.9026	17.1608	16.124	16.7585		Os01g0252100	98.7966	101.73	90.8137	199.823	204.008	224.273		Os01g0254800	1.65301	2.38107	2.15746	0.323939	1.0769	1.83428		Os01g0254900	98.6238	104.315	90.3463	129.91	131.665	113.481		Os01g0248500	30.6717	31.9321	25.8073	69.5961	84.508	56.2384		Os01g0252200	5.70463	5.6714	5.48235	6.98885	6.3794	9.515
Os01g0252100	106.862	97.7118	93.6859	164.366	179.896	179.657		Os01g0252200	11.0942	10.1767	10.9645	19.9869	14.6499	15.0723		Os01g0254850	1.50274	0.79369	2.15746	0.129576	0.253388	0.135872		Os01g0254950	1.23882	1.94135	1.6875	3.89848	4.36401	4.44092		Os01g0248600	16.5466	11.6993	11.6939	12.6054	13.5525	15.7358		Os01g0252600	19.7515	22.4755	20.2021	21.1644	15.6185	43.5075
Os01g0252200	10.6914	10.2544	8.0135	30.4906	25.3187	17.7527		Os01g0252600	32.9322	35.0241	36.2766	12.4342	12.6586	16.4313		Os01g0254900	90.9158	97.862	81.2179	183.414	134.549	118.888		Os01g0255000	56.504	69.8238	51.7933	50.4833	54.9758	63.0453		Os01g0248701	1.81608	2.82159	2.0834	2.36721	1.70293	0.547333		Os01g0252900	7.48349	7.28179	7.13457	8.76903	9.01915	5.81068
Os01g0252600	41.1566	44.7306	37.5914	17.2133	16.7903	15.0069		Os01g0252900	9.40086	9.91668	9.2118	5.52632	5.87892	4.77702		Os01g0254950	1.72815	2.14296	2.08786	4.98866	4.1809	4.61966		Os01g0256400	10.53	13.8483	9.8654	21.4613	25.3325	24.1872		Os01g0249200	29.0574	10.1164	20.5652	32.1941	20.2933	19.7724		Os01g0253100	50.6669	45.6512	50.8432	57.6251	62.0342	35.8083
Os01g0252900	8.20017	9.90084	9.72425	5.03803	4.26421	3.92926		Os01g0253100	64.755	63.7342	55.3523	69.1251	65.5215	64.2426		Os01g0255000	53.4224	52.701	62.0095	48.6557	44.4696	58.4252		Os01g0256500	655.336	1021.92	653.453	2297.11	2121.65	2165.82		Os01g0249300	149.592	144.107	136.429	126.883	177.247	151.406		Os01g0253300	110.719	115.949	108.896	164.304	179.723	118.465
Os01g0253100	61.5532	54.5725	60.1012	63.4477	58.6328	55.2937		Os01g0253300	174.763	171.963	179.223	230.125	210.503	185.356		Os01g0256400	11.496	11.4291	11.7616	33.301	25.4021	25.9516		Os01g0256600	10.2547	10.2891	9.21636	7.67882	7.82328	9.27836		Os01g0250600	15.8067	16.4478	15.3903	18.2867	22.8477	22.4406		Os01g0253400	1.2268	1.89047	0.751007	0.791191	0.733264	0.798969
Os01g0253300	173.813	167.843	177.287	202.781	197.841	201.907		Os01g0253600	11.3277	12.5166	11.2498	5.20395	5.02553	6.42426		Os01g0256500	322.563	376.13	661.853	2724.52	2767.06	4415.52		Os01g0256800	7.3641	7.24769	9.41107	5.90678	4.52366	5.23395		Os01g0250900	175.017	165.097	181.861	134.813	136.944	151.543		Os01g0253600	8.95565	5.32131	6.23336	5.99986	7.25932	13.2193
Os01g0253600	11.3661	11.6099	9.8593	3.98844	4.57514	4.49734		Os01g0253900	34.9759	26.4073	30.5701	79.7172	72.8702	53.2473		Os01g0256600	10.2186	9.68302	9.53457	5.37739	6.39804	7.20124		Os01g0256900	24.2946	27.7613	23.9495	40.8356	44.598	43.4576		Os01g0251000	18.1608	17.9618	17.877	24.0864	22.6348	22.5091		Os01g0253900	33.6757	29.1972	37.9259	52.0208	34.2434	30.724
Os01g0253900	25.4828	27.522	36.9611	82.3404	100.209	83.982		Os01g0254000	90.8555	88.7302	91.7512	53.9737	63.7673	62.1012		Os01g0256800	6.38665	8.01627	5.84602	6.67315	3.35739	3.9403		Os01g0257100	5.23057	3.9474	5.51683	0.669435	0.745074	0.71372		Os01g0251100	16.9501	20.2328	19.3555	20.1805	24.1958	18.6777		Os01g0254000	44.0422	38.8596	39.0524	48.6582	49.862	59.6322
Os01g0254000	86.8803	89.5201	80.4501	56.6254	60.5873	65.4719		Os01g0254100	432.79	469.984	440.618	597.487	566.32	548.616		Os01g0256900	30.6559	24.525	28.3253	53.5148	48.9672	50.4766		Os01g0257300	1.23882	1.42365	0.778847	9.52961	8.94089	3.25139		Os01g0251200	26.1651	24.9814	23.0519	32.7267	28.5241	32.4979		Os01g0254100	234.38	202.49	238.37	233.467	292.279	119.046
Os01g0254100	399.577	389.374	435.43	545.052	498.823	539.066		Os01g0254200	51.6171	47.2435	45.7737	99.8422	96.2436	108.389		Os01g0257100	3.90713	2.3017	4.80208	0.583091	0.443429	0.951107		Os01g0257400	16.4488	15.5308	14.6683	58.1621	56.6789	51.5464		Os01g0252100	94.9745	78.9356	76.6155	82.4383	75.7096	68.6218		Os01g0254200	36.3133	24.506	33.8704	26.5049	36.8832	39.7306
Os01g0254200	45.2047	39.898	49.8818	93.0987	94.1679	87.6745		Os01g0254800	6.59812	6.42541	6.31783	1.33553	1.65937	2.30615		Os01g0257300	0.525959	1.11117	0.835145	16.4561	8.48849	9.30726		Os01g0258600	6.12528	6.34173	5.71154	4.44978	4.09791	6.66139		Os01g0252200	5.85183	6.8131	7.1239	7.22001	7.09555	7.32058		Os01g0254800	1.65618	2.59064	2.02772	3.0329	3.51967	1.23477
Os01g0254800	6.59128	5.18615	5.53742	1.10207	0.977214	1.08883		Os01g0254850	1.10942	0.742823	0.896724	1.47369	1.37491	2.05906		Os01g0257400	14.1258	15.0007	13.4319	59.54	63.2836	56.5229		Os01g0258700	62.0098	72.4769	63.4111	115.143	124.747	99.0485		Os01g0252600	15.6049	19.407	23.3207	14.0849	12.772	13.5465		Os01g0254850	2.57628	1.96048	2.70363	0.593393	1.02657	0.726336
Os01g0254850	2.43929	2.06267	2.61114	1.41695	1.68792	1.04149		Os01g0254900	99.147	101.247	92.4849	155.75	152.188	166.125		Os01g0258100	1.12706	0.476214	0.974336	0.777454	0.506776	1.35872		Os01g0259200	87.8874	98.491	75.0289	136.132	128.791	131.483		Os01g0252900	8.13875	6.74428	6.65345	7.63427	6.45695	7.86791		Os01g0254900	56.0035	61.8252	67.9662	64.8776	77.0661	100.525
Os01g0254900	100.063	94.1758	102.105	160.43	166.526	161.194		Os01g0254950	2.27723	1.8942	2.48637	6.40132	6.54267	6.25954		Os01g0258600	3.08062	2.93665	3.82775	0.90703	1.71037	1.63047		Os01g0259400	2.0647	2.20019	1.88221	2.71712	4.04469	2.61697		Os01g0253100	53.4736	46.3841	42.7434	56.3397	58.5383	58.3594		Os01g0254950	4.90721	4.20103	4.58114	4.81308	5.71946	3.19588
Os01g0254950	2.75069	1.76801	2.296	6.08762	4.88607	4.92341		Os01g0255000	51.6755	54.8203	54.048	37.3027	36.5062	39.5751		Os01g0258700	74.8365	74.5275	74.8151	113.832	112.251	99.5266		Os01g0259600	159.877	143.53	168.88	130.934	125.918	135.052		Os01g0253300	163.246	139.428	131.053	203.285	204.92	207.713		Os01g0255000	38.4602	41.3102	42.507	42.5265	44.0692	75.3936
Os01g0255000	52.9378	53.0402	54.6539	36.2633	36.7344	35.4107		Os01g0255700	1.28459	1.11423	1.18205	2.25658	2.60759	3.91221		Os01g0259200	83.327	102.307	87.1335	105.928	103.889	94.4314		Os01g0259900	8.2588	7.95952	8.76203	10.7897	8.72801	9.59557		Os01g0253400	0.538099	1.16993	1.47855	1.06525	0.567644	0.478916		Os01g0256400	10.3051	8.96221	9.61289	11.0107	10.8523	18.7395
Os01g0255700	1.0899	1.53227	0.765334	2.36158	1.6435	1.46755		Os01g0256400	22.889	24.216	24.5784	15.2434	17.6368	21.4966		Os01g0259400	2.40439	3.80971	2.9926	5.37739	3.42074	4.14411		Os01g0260500	5.84998	4.78865	7.07453	2.83526	2.9803	3.5686		Os01g0253600	7.46613	7.50129	6.72066	7.39755	10.7852	8.20999		Os01g0256500	88.2684	104.606	121.888	336.981	387.237	674.984
Os01g0256400	22.3688	22.8073	20.1688	15.7963	18.7003	15.9537		Os01g0256500	823.363	499.177	779.946	2686.57	2578.57	3284.2		Os01g0259600	166.053	176.199	136.198	123.615	118.142	109.241		Os01g0260700	44.7352	51.7692	42.9664	54.5393	52.7938	66.2173		Os01g0253900	40.1557	34.4784	27.6891	86.6992	54.9905	48.781		Os01g0256600	6.01133	7.77191	4.95665	5.20867	9.09248	11.9119
Os01g0256500	391.947	503.351	629.06	2299.6	1966.2	2192.38		Os01g0256600	11.6197	10.251	9.90473	6.17106	6.11597	5.10647		Os01g0259900	2.70493	1.66675	1.94867	0.388727	1.26694	0.951107		Os01g0260800	16.2423	15.4661	15.7717	5.98554	5.53484	6.42348		Os01g0254000	49.9087	49.0681	48.3215	92.1438	92.4551	85.4523		Os01g0256800	5.70463	4.69116	5.93296	6.52732	6.59938	2.83271
Os01g0256600	10.3281	10.608	11.48	5.19547	5.55235	5.77554		Os01g0256800	10.7438	10.2138	10.2308	6.95395	5.59446	6.46544		Os01g0260500	4.6585	4.92088	5.28925	1.81406	2.28049	2.37777		Os01g0261100	83.4827	90.5962	84.3102	154.955	158.275	132.197		Os01g0254100	266.225	214.785	182.936	239.03	233.444	297.817		Os01g0256900	27.1736	27.3067	28.1628	27.0324	35.5633	38.2053
Os01g0256800	10.6914	8.66323	10.3995	6.82234	9.41679	6.86437		Os01g0256900	49.807	47.9492	49.1568	32.2829	32.5711	38.422		Os01g0260700	47.0358	47.7008	51.2918	52.2838	47.0668	53.4658		Os01g0261200	64.1434	78.8187	64.19	164.366	138.318	139.81		Os01g0254200	31.7479	32.1386	27.3531	31.7799	41.0833	34.9609		Os01g0257100	7.97421	9.24228	9.68799	5.07681	6.30607	12.2024
Os01g0256900	52.6783	48.5023	44.1643	30.1757	35.3574	35.5527		Os01g0257100	15.5902	18.5334	12.7579	2.67106	3.74544	2.75914		Os01g0260800	15.0274	15.0007	12.6664	7.25624	4.24425	5.23109		Os01g0261500	8.46527	8.67135	8.63222	10.5535	8.30225	9.99208		Os01g0254800	2.55597	3.30332	4.0996	3.19574	2.41249	3.07875		Os01g0257300	0.674741	0.840207	1.42691	1.05492	3.73965	0.798969
Os01g0257100	11.1585	12.7296	7.60832	1.7843	2.04327	1.08883		Os01g0257300	0.0583904	0.0742823	0.0407602	1.19737	0.995624	1.07071		Os01g0261100	82.1248	90.5601	72.0313	228.895	169.073	151.226		Os01g0262500	19.4082	22.0666	19.4712	10.0415	8.67479	16.1776		Os01g0254850	2.89228	0.757011	1.74737	0.591804	1.56102	1.09467		Os01g0257400	19.6902	18.4846	20.9531	23.9335	24.8577	14.5993
Os01g0257300	0.622798	0.294668	0.180079	1.52191	1.19931	1.51489		Os01g0257400	20.3199	18.7191	19.5649	62.6316	68.2713	56.1299		Os01g0261200	74.0851	79.6865	76.4854	269.129	171.734	173.102		Os01g0262600	13.4894	14.9484	10.3197	12.4436	12.6663	14.5123		Os01g0254900	75.8047	82.8583	66.0641	81.3138	96.2867	84.2208		Os01g0257900	1.2268	1.12028	1.12651	1.78018	1.31988	1.3074
Os01g0257400	18.0611	21.9822	24.5807	76.6726	82.2192	79.958		Os01g0257900	1.75171	2.37703	2.11953	1.56579	1.70678	0.70008		Os01g0261500	17.5069	19.2073	18.3732	9.91254	10.5156	11.2774		Os01g0262700	1.78941	1.42365	2.46635	1.1026	0.798294	1.11023		Os01g0254950	4.64111	4.19797	4.50284	5.68132	7.0246	4.37866		Os01g0258100	1.65618	1.68041	1.72732	3.2307	2.56642	1.96111
Os01g0257900	2.23169	2.35734	2.43106	1.67934	1.4214	0.946809		Os01g0258100	2.56918	3.49127	3.7907	1.61184	1.51714	0.617718		Os01g0262500	11.6462	11.4291	11.2049	3.75769	3.73747	8.49203		Os01g0263400	1.58294	1.35894	1.29808	1.6539	1.59659	2.06186		Os01g0255000	36.5907	43.9066	50.0017	44.5628	60.8799	49.9441		Os01g0258600	3.80308	2.87071	2.32812	3.0329	3.51967	5.37488
Os01g0258100	2.85449	3.30028	4.68204	1.10207	1.33256	1.27819		Os01g0258600	5.31353	6.12829	5.95099	2.44079	1.8016	1.81197		Os01g0262600	28.5521	27.5411	30.274	16.7153	21.3479	19.4977		Os01g0263500	12.9388	15.4661	11.6827	17.5628	14.4757	20.6979		Os01g0256400	9.55126	10.2541	11.9628	15.8603	16.4617	12.8623		Os01g0258700	95.1384	78.3493	88.694	122.635	110.356	75.1757
Os01g0258600	4.56718	6.30589	5.94259	3.04381	3.7756	3.50319		Os01g0258700	94.4173	92.7414	94.6452	59.2698	68.6032	71.5729		Os01g0262700	27.6504	29.7634	25.7503	8.16327	6.90482	10.3263		Os01g0263600	15.0723	16.1132	14.3438	12.9949	12.5066	18.7153		Os01g0256500	121.543	194.552	190.463	642.403	630.156	664.462		Os01g0259200	75.2643	62.6654	70.2192	103.382	117.029	61.0122
Os01g0258700	100.893	91.9953	93.1006	66.8589	70.1373	64.9511		Os01g0259200	90.0964	93.5956	90.3246	122.27	126.539	95.7874		Os01g0263300	0.300548	0.476214	0.695954	0.583091	1.0769	1.42666		Os01g0264000	7.77704	10.548	8.11299	17.3659	16.977	18.0809		Os01g0256600	6.2554	7.77657	7.79597	7.51591	11.6367	10.9467		Os01g0259400	2.26958	2.52062	2.02772	3.09883	5.79279	1.01687
Os01g0259200	92.1222	89.9915	84.1417	155.077	108.115	115.842		Os01g0259400	2.21884	3.23128	4.36134	30.9013	23.4209	17.9138		Os01g0263400	1.80329	1.98423	2.36624	1.16618	0.760164	0.883171		Os01g0264400	1.99588	1.55308	2.07693	0.590678	0.478976	0.396511		Os01g0256800	8.9459	9.63468	8.80406	6.86492	8.15989	7.79949		Os01g0259600	190.522	194.788	184.898	231.951	207.001	133.573
Os01g0259400	3.78869	3.12348	3.1964	38.31	38.2446	30.5346		Os01g0259600	231.985	243.683	242.808	336.092	315.613	255.076		Os01g0263500	12.1722	13.7308	11.4137	15.4843	14.5065	11.0736		Os01g0264500	12.9388	15.4661	11.8125	15.1214	14.5822	16.019		Os01g0256900	30.5371	25.3943	27.3531	35.2123	40.1608	35.8503		Os01g0259900	1.47216	2.38059	2.40322	2.70324	3.15304	3.63168
Os01g0259600	224.726	233.377	245.357	379.112	356.594	357.941		Os01g0259900	2.27723	1.96848	2.16029	1.47369	1.28009	1.68843		Os01g0263600	13.3744	16.6675	12.2488	13.0871	11.1491	12.1606		Os01g0264700	50.7916	51.381	45.952	149.757	152.9	129.818		Os01g0257100	5.65004	4.95498	5.37653	5.32623	5.96027	5.26808		Os01g0260100	3.25102	2.0305	2.02772	3.0329	10.999	0.871603
Os01g0260000	2.17979	1.88587	3.33145	2.15166	2.30978	2.4617		Os01g0260000	2.21884	1.22566	2.52713	2.21053	1.61196	1.11189		Os01g0264000	10.7446	12.3022	10.3697	11.9858	13.3662	10.3942		Os01g0265000	0.688233	0.517692	0.32452	1.06322	1.01117	1.18953		Os01g0257300	1.88335	4.06033	1.14251	1.65705	1.98676	2.25775		Os01g0260500	8.15823	7.35181	5.63255	9.56022	9.89907	0.726336
Os01g0260100	2.12789	2.23948	2.02588	1.57439	1.86559	2.27234		Os01g0260100	2.33562	2.00562	2.77169	1.56579	1.13786	0.741261		Os01g0264500	20.813	20.2391	18.0948	14.4477	16.3435	15.8971		Os01g0265100	3.09705	2.58846	1.6875	2.83526	3.24639	1.34814		Os01g0257400	20.0442	19.8199	16.6672	27.6372	27.176	27.5035		Os01g0260700	54.5927	43.8308	42.8074	50.6362	54.7748	55.7826
Os01g0260500	9.96477	9.4883	8.95891	10.0761	10.1275	9.37341		Os01g0260500	9.10891	8.46818	8.64116	15.3816	14.7921	8.85395		Os01g0264700	41.9265	41.8275	41.4093	82.6693	62.6502	63.5883		Os01g0265200	22.9182	24.461	20.8342	42.8439	44.0126	46.7883		Os01g0257900	1.0762	1.23874	0.604859	1.47951	1.34816	1.16308		Os01g0260800	16.7458	12.8832	15.4708	15.5601	25.8109	17.5773
Os01g0260700	73.2306	73.0187	72.3016	46.5493	48.5942	48.3346		Os01g0260700	78.3016	75.805	80.6644	48.3093	46.5098	46.4112		Os01g0265000	0.375685	0.476214	1.4615	0.518303	0.696817	1.69841		Os01g0265400	13.1453	10.8715	13.5	4.05599	3.08674	6.89929		Os01g0258100	2.48871	1.65166	1.88178	1.59787	2.5544	1.98408		Os01g0261100	55.2674	51.5327	63.1597	75.1631	77.946	44.0159
Os01g0260800	12.0408	10.9027	8.50871	8.65912	7.46236	7.00639		Os01g0260800	9.92637	9.8424	11.6167	7.09211	6.16338	9.43049		Os01g0265100	2.32925	1.98423	1.39191	2.72109	2.1538	2.17396		Os01g0265700	9.56644	10.6774	9.28126	12.6405	11.2293	12.5297		Os01g0258600	3.02681	3.30332	2.88988	2.84066	4.39924	4.99441		Os01g0261200	60.788	62.3154	81.9349	71.339	81.0257	79.3158
Os01g0261100	81.2751	75.1403	77.3438	183.468	185.004	168.579		Os01g0261100	77.3089	83.159	74.8765	167.448	157.688	154.512		Os01g0265200	19.5356	22.4614	22.5489	42.5656	33.6372	33.1529		Os01g0265800	95.1139	113.439	97.1612	122.94	144.704	127.439		Os01g0258700	87.7102	80.7937	82.3281	137.535	130.558	109.33		Os01g0261500	19.3835	15.6839	19.7515	19.9776	20.8247	20.2648
Os01g0261200	87.9183	87.9878	144.873	650.326	677.92	654.245		Os01g0261200	112.402	98.424	112.946	620.79	555.748	494.833		Os01g0265400	10.3689	10.5561	10.5785	1.74927	1.33029	1.29079		Os01g0265900	4.74881	5.11221	4.21875	6.18243	5.6945	5.39255		Os01g0259200	78.6298	68.6127	83.605	117.651	138.221	131.086		Os01g0262500	11.6546	7.49185	6.68396	3.29663	6.01277	9.66026
Os01g0261500	32.0741	30.174	32.144	18.4728	16.9236	14.5809		Os01g0261500	32.6403	32.8699	29.7549	17.0395	18.6324	16.4725		Os01g0265700	11.1203	10.9529	11.4137	11.7266	12.7961	13.859		Os01g0266000	25.3958	29.6379	24.988	33.2355	31.4528	41.713		Os01g0259400	3.16133	3.64742	2.35223	4.26099	2.83822	3.42083		Os01g0262600	23.2479	27.1667	24.5579	28.0873	29.4772	28.3271
Os01g0262500	2.69879	3.30028	2.25098	0.629754	0.399769	0.520745		Os01g0262500	1.51815	2.37703	1.87497	0.460527	0.189643	0.658899		Os01g0265800	87.5347	85.0836	90.8916	98.024	120.613	131.117		Os01g0266100	1.99588	3.04144	2.27164	1.49639	1.96912	2.29976		Os01g0259600	215.105	207.215	210.088	191.389	173.061	183.835		Os01g0262700	46.6185	38.9996	41.6058	53.6691	51.7685	45.1054
Os01g0262600	37.9907	35.7137	37.9516	19.6273	16.968	17.8474		Os01g0262600	38.4793	33.7613	37.0103	20.8158	20.2443	17.7079		Os01g0265900	3.83199	3.80971	4.03654	2.85066	1.90041	2.98919		Os01g0266200	10.3923	7.8301	12.7212	3.93786	6.22669	8.88185		Os01g0259900	1.68156	5.0238	1.47855	2.48558	2.5544	2.53141		Os01g0263300	23.9226	20.7951	10.9647	4.28562	47.2955	5.08435
Os01g0262700	67.4698	75.435	86.7079	47.389	41.576	44.2633		Os01g0262700	81.3963	75.6193	79.2786	42.6448	33.0452	26.3971		Os01g0266000	37.6437	35.7954	40.0174	24.749	19.7009	22.2151		Os01g0266500	28.6305	21.2254	25.8318	24.5722	29.5901	29.9762		Os01g0260000	1.0762	1.72048	1.68016	1.06525	0.425733	0.889416		Os01g0263400	3.80308	2.38059	2.25302	3.56036	3.37302	0.508435
Os01g0263300	3.68489	6.89523	4.50197	1.31199	0.977214	1.32553		Os01g0263300	6.7149	5.90544	11.9427	2.25658	6.82713	15.5253		Os01g0266100	1.4276	0.79369	2.29665	1.29576	1.96376	3.46475		Os01g0266600	27.8046	23.8786	21.8077	27.3681	24.4278	29.1832		Os01g0260100	2.42145	1.30756	2.0834	1.12443	1.41911	1.91566		Os01g0263500	10.8572	8.5421	8.93699	12.0657	13.5654	13.6551
Os01g0263400	8.87487	7.95603	8.0135	1.94174	1.82117	3.17181		Os01g0263400	7.06524	9.02529	7.70368	2.25658	1.51714	1.9767		Os01g0266200	34.4128	45.3197	33.6842	13.5407	15.9634	14.1987		Os01g0266800	96.4215	120.816	101.575	745.909	648.108	777.082		Os01g0260500	9.01316	5.98727	6.45183	6.27312	4.54115	5.19966		Os01g0263600	13.1268	16.314	15.3956	21.1644	21.9246	9.58763
Os01g0263500	17.1788	16.855	19.8987	8.50168	9.01702	10.6043		Os01g0263500	19.0353	18.6448	16.4671	10.0855	11.2363	10.0482		Os01g0266500	19.3102	22.2233	20.0435	12.3745	16.2168	14.8101		Os01g0267100	62.4916	72.8005	61.464	81.0017	85.3642	90.7217		Os01g0260700	59.729	48.6551	53.2276	54.4459	62.9376	58.2225		Os01g0264000	10.8572	7.98197	10.3639	11.1426	10.7057	6.53702
Os01g0263600	20.9675	20.0963	22.1046	29.8608	25.6297	23.7649		Os01g0263600	19.736	21.5047	23.5594	26.9869	28.0671	23.3085		Os01g0266600	20.3621	18.8105	19.5563	17.0392	20.4611	20.5847		Os01g0267200	70.3375	79.7246	64.6443	164.76	167.216	136.796		Os01g0260800	23.3401	19.7511	17.8097	22.0151	21.0028	19.6356		Os01g0264400	5.27525	4.90121	2.47832	1.31865	10.1924	1.96111
Os01g0264000	2.64689	3.24135	4.50197	326.737	274.375	296.446		Os01g0264000	4.37928	2.97129	3.09777	262.362	269.672	188.61		Os01g0266800	120.67	142.785	103.697	394.752	419.99	407.821		Os01g0267300	2.20235	4.78865	2.98558	1.92955	2.34166	2.29976		Os01g0261100	66.1189	63.1072	62.3005	80.1302	77.6254	82.9893		Os01g0264500	36.3133	32.1379	28.9889	25.9774	22.6579	29.4892
Os01g0264400	1.55699	1.76801	1.21553	1.31199	1.99885	0.899469		Os01g0264400	1.69332	1.59707	1.10053	2.5329	1.3275	1.44134		Os01g0267100	63.4908	76.5117	60.2696	88.241	101.862	114.812		Os01g0267400	10.7364	12.6835	11.0986	9.25396	9.95206	11.023		Os01g0261200	111.387	89.1208	78.2957	102.56	138.079	125.681		Os01g0264700	35.0865	30.2475	36.9496	49.3176	55.2148	60.7943
Os01g0264500	40.3781	38.3068	38.987	36.9981	31.7595	37.0202		Os01g0264500	27.1516	29.4158	26.1273	36.1514	34.9416	54.8533		Os01g0267200	78.0674	80.7183	78.0165	206.544	181.679	171.743		Os01g0267600	4.06058	3.55914	4.47837	10.1597	12.0808	11.2609		Os01g0261500	17.0847	17.2736	15.3903	16.4521	17.597	15.4621		Os01g0265000	1.04278	1.33033	1.42691	1.38458	2.41977	3.19588
Os01g0264700	47.7478	42.9036	49.8368	27.4993	27.0955	33.1383		Os01g0264700	47.5298	46.1293	43.9395	31.1316	28.9679	27.2619		Os01g0267400	4.20767	3.57161	4.03654	1.49012	2.53388	1.90221		Os01g0267800	0.137647	0.388269	0.32452	1.57514	2.50132	1.26884		Os01g0262500	5.58278	2.8904	3.22592	5.91804	3.33491	4.105		Os01g0265100	10.3051	8.122	7.05947	6.85699	17.4517	6.68229
Os01g0265000	1.66079	2.12161	1.17051	0.419836	0.355351	0.284043		Os01g0265000	2.21884	1.52279	2.93473	0.552632	0.568928	0.247087		Os01g0267600	2.55466	3.09539	2.85341	12.5041	10.1989	9.3752		Os01g0267900	60.9775	80.8247	55.2332	86.0815	75.7847	70.1031		Os01g0262600	33.4967	31.6568	33.1329	32.0166	32.0719	31.4716		Os01g0265200	48.0293	39.7698	34.3961	45.3616	44.0692	35.5904
Os01g0265100	5.39758	4.83255	4.68204	4.19836	5.10816	2.31968		Os01g0265100	8.23305	6.42541	4.27982	5.20395	4.78848	2.96504		Os01g0267800	0.450822	0.079369	0	1.81406	2.47053	2.2419		Os01g0268100	75.2927	106.127	68.6683	145.622	130.654	133.545		Os01g0262700	47.8908	46.7282	47.6495	35.3899	42.9991	42.213		Os01g0265400	18.6474	19.0447	18.3997	18.4611	16.0585	11.1856
Os01g0265200	64.4077	62.2338	75.2278	33.6394	31.6706	33.4224		Os01g0265200	71.2947	68.7482	71.9825	31.6842	27.2137	24.544		Os01g0267900	34.4128	30.6364	35.0761	60.6414	58.1525	48.5744		Os01g0268300	55.9534	47.2394	60.4255	16.5784	15.6466	26.4869		Os01g0263300	20.1115	22.091	8.73686	3.37328	3.61873	3.76291		Os01g0265700	7.97421	9.17226	8.11088	12.0657	13.4187	14.1635
Os01g0265400	20.2409	19.2123	24.4907	11.2306	8.35074	10.1309		Os01g0265400	15.8238	14.745	15.0405	7.04606	7.63311	6.46544		Os01g0268100	29.8294	32.4619	25.6111	22.0279	21.7914	21.7396		Os01g0268600	9.77291	13.1364	9.08655	24.4147	25.5454	20.1428		Os01g0263400	3.69943	4.12915	4.16681	3.84672	3.54778	6.15749		Os01g0265800	84.8947	85.9112	89.3699	100.349	100.091	94.351
Os01g0265700	13.5978	12.2582	13.4609	18.6302	15.1912	13.5394		Os01g0265700	13.7801	12.9623	14.7552	12.7566	11.1415	11.7366		Os01g0268300	56.4279	54.5265	45.0282	9.78296	4.1809	8.08441		Os01g0268800	30.9017	34.4913	31.4135	90.295	96.4871	76.6852		Os01g0263500	12.3763	12.1122	12.2316	13.789	14.1911	12.9307		Os01g0265900	4.17112	4.34107	4.05544	5.868	6.30607	6.53702
Os01g0265800	79.251	84.5697	79.6848	44.765	46.9507	51.9798		Os01g0265800	77.3089	76.8079	84.3328	44.3948	48.1692	52.4648		Os01g0268600	6.53692	7.9369	7.72509	14.8364	26.099	25.612		Os01g0268900	1.58294	2.00606	1.23317	3.03215	2.7142	2.93418		Os01g0263600	17.69	16.4478	16.3984	24.2048	20.0095	20.525		Os01g0266000	39.1963	37.2492	32.9692	44.6363	47.2955	22.8069
Os01g0265900	13.7535	12.0224	11.1649	4.19836	4.21979	4.59202		Os01g0265900	10.5103	13.1851	14.0623	4.55921	3.93508	3.25331		Os01g0268800	33.5111	33.9699	31.9443	135.666	115.165	101.361		Os01g0269000	28.1487	30.285	26.4808	179.96	157.849	146.788		Os01g0264000	11.9727	10.7358	8.53524	10.5933	9.79186	10.1941		Os01g0266100	1.47216	2.38059	1.20161	2.04391	1.31988	2.97798
Os01g0266000	55.0657	62.4106	70.5908	49.0683	49.8379	53.7314		Os01g0266000	73.8055	60.5029	75.6917	63.8751	51.8198	32.4096		Os01g0268900	6.98774	6.11142	8.42105	3.88727	3.67412	5.29903		Os01g0269100	26.9099	25.5611	23.3005	44.6159	44.4383	43.3783		Os01g0264400	5.31373	5.09262	2.48664	2.60394	2.12867	1.98408		Os01g0266200	43.4288	45.9313	44.9102	53.6691	52.1351	11.1856
Os01g0266100	3.06209	2.53414	2.56612	0.157439	1.33256	0.520745		Os01g0266100	4.43767	2.15419	2.52713	0.506579	1.18527	0.494174		Os01g0269000	31.1819	31.9063	30.1348	153.418	158.114	148.305		Os01g0269900	3.57881	3.49442	3.69952	3.22904	3.29961	2.77558		Os01g0264500	34.5056	36.543	35.8883	27.0454	31.93	27.5035		Os01g0266400	1.2268	1.05026	1.05141	0.527461	0.953244	1.5253
Os01g0266200	100.945	103.9	112.054	63.6576	66.2285	68.7857		Os01g0266200	107.555	105.667	95.7049	61.4343	61.3968	45.2169		Os01g0269100	26.4482	32.1445	26.9334	45.6754	41.5556	42.9357		Os01g0270100	71.301	83.9956	68.4087	212.132	224.267	217.685		Os01g0264700	44.7295	36.6806	41.7353	65.0984	75.2129	70.5375		Os01g0266500	16.0711	16.384	16.8226	16.2853	16.3518	21.0637
Os01g0266400	0.934197	1.59121	1.21553	0.104959	0.222094	0.189362		Os01g0266400	1.51815	1.03995	1.18205	0.230263	0.521517	0.494174		Os01g0269500	1.05192	0.79369	2.08786	1.29576	1.14025	1.4946		Os01g0271000	9.4288	10.3538	8.2428	12.2074	12.9856	12.9263		Os01g0265000	1.27799	1.30756	1.0081	2.13049	2.12867	1.50516		Os01g0266600	42.6927	43.9708	31.8427	40.087	33.8768	61.8112
Os01g0266500	28.3373	31.1169	29.2178	26.6071	43.1307	45.1155		Os01g0266500	67.9665	75.0994	60.4881	44.625	62.345	51.6412		Os01g0269800	0	0	0.139191	1.03661	0.886858	1.35872		Os01g0271200	13.7647	13.2659	12.9808	19.8468	19.3719	20.3807		Os01g0265100	8.74411	6.60664	3.62916	6.50984	7.30842	7.25216		Os01g0266800	61.156	61.7552	50.1673	73.0533	51.6218	30.4335
Os01g0266600	76.7598	96.5332	92.9206	73.1564	78.5769	79.2479		Os01g0266600	88.7535	79.2592	97.6206	67.6974	69.0773	60.2069		Os01g0269900	4.80877	6.11142	4.5237	2.33236	3.2307	4.34792		Os01g0271400	28.837	30.8027	31.5433	14.3338	14.5289	23.7907		Os01g0265200	42.4426	42.1861	44.6924	46.4566	54.4939	56.0332		Os01g0267100	43.7968	46.2114	45.8865	76.7455	74.8663	35.5178
Os01g0266800	15.0509	8.9579	6.75295	69.2205	71.5143	78.6798		Os01g0266800	5.89743	8.72816	5.66567	51.8553	79.5076	72.6848		Os01g0270100	57.4798	57.6219	69.0387	198.316	183.136	228.198		Os01g0271500	46.5934	54.8754	47.964	75.6856	67.3228	80.3331		Os01g0265400	8.27328	8.05184	7.93038	5.44459	5.25071	6.63641		Os01g0267200	66.2473	62.2453	64.7368	74.0423	88.7983	83.0928
Os01g0267100	65.4457	64.3554	66.539	42.8758	37.8004	43.2692		Os01g0267100	66.7987	69.7882	71.2488	44.9474	47.8848	37.8867		Os01g0271000	8.18994	9.44491	10.5785	11.0139	9.62874	10.4622		Os01g0271700	16.1735	20.7724	14.6683	12.6405	13.4113	17.2086		Os01g0265700	9.28221	9.42823	10.2154	12.783	13.4816	14.0938		Os01g0267400	4.60051	3.43085	3.90524	5.73613	4.32626	7.84442
Os01g0267200	89.1639	81.9766	87.7433	90.4222	99.4537	96.3852		Os01g0267200	78.4183	81.859	77.4851	104.54	107.764	114.978		Os01g0271200	12.9236	14.842	10.5785	17.4927	13.6829	12.9079		Os01g0272850	1.03235	1.87663	0.843751	10.3172	10.5375	8.40603		Os01g0265800	88.0465	87.4692	95.4334	118.893	126.514	107.14		Os01g0267600	3.067	2.31057	2.77873	2.70324	4.39959	5.08435
Os01g0267400	11.8332	12.2582	13.1908	19.9947	18.8336	16.7112		Os01g0267400	10.3935	12.3309	10.4754	15.3355	14.5077	11.9014		Os01g0271400	33.436	31.3508	33.4754	11.4027	10.1355	13.3155		Os01g0273000	18.5823	22.1961	16.5505	17.8779	19.7977	22.7597		Os01g0265900	7.3316	7.15719	7.52714	6.27312	8.65658	6.70483		Os01g0267900	32.9396	23.5258	28.5383	28.4169	40.9161	70.3093
Os01g0267600	6.53938	3.65388	4.99718	8.13432	6.66282	6.53298		Os01g0267600	5.31353	5.97972	6.68467	9.48685	9.52954	9.92466		Os01g0271500	60.1096	60.6379	53.2405	80.4017	71.5187	69.4988		Os01g0273300	18.8576	22.7785	18.4976	34.6531	34.0605	30.1348		Os01g0266000	53.1373	40.2592	46.0365	45.7464	46.4049	46.4549		Os01g0268100	23.2479	13.3733	17.4985	14.3733	14.4453	8.35286
Os01g0267800	1.038	1.17867	0.315138	0.209918	0.222094	0.520745		Os01g0267900	62.7697	60.0201	52.6214	63.9211	56.0868	59.095		Os01g0271700	21.7146	14.5245	22.4793	8.55199	10.3256	14.6063		Os01g0273500	20.7846	25.6258	24.2741	18.0748	15.9127	21.4116		Os01g0266100	1.88335	0.619372	0.739273	1.30197	1.56102	0.752582		Os01g0268300	123.784	132.123	110.774	87.0969	79.1192	54.4752
Os01g0267900	55.5847	53.1581	57.4451	50.3803	49.1716	54.0628		Os01g0268000	0.0583904	0.0371411	0.0815204	1.93421	2.60759	2.75914		Os01g0272600	1.87843	0.555583	0.487168	2.39715	1.26694	1.4946		Os01g0273800	2.27117	2.00606	2.59616	0.393786	0.372537	0.475813		Os01g0266200	47.2855	40.9474	37.1652	39.4733	21.3576	37.5607		Os01g0268600	2.94432	4.69116	3.90524	3.95595	3.73965	5.81068
Os01g0268000	0.311399	0.117867	0.0450197	2.99133	2.04327	1.79894		Os01g0268100	68.0249	70.4196	63.6674	60.4672	67.1809	60.6599		Os01g0272850	0.976782	1.19054	1.4615	5.96048	7.47494	8.83171		Os01g0274100	2.61529	3.17087	1.94712	0.27565	0.159659	0.396511		Os01g0266500	15.6049	17.7553	15.9952	32.6084	29.5175	24.7668		Os01g0268800	30.7314	25.2062	34.3961	39.2299	42.236	42.6359
Os01g0268100	46.606	51.2133	63.2076	56.3105	55.3459	60.3117		Os01g0268300	200.863	216.013	226.83	173.941	174.945	155.129		Os01g0273000	19.0848	17.3024	24.0104	18.3997	18.5607	22.1472		Os01g0275300	6.33175	9.77144	9.41107	7.48193	7.82328	9.59557		Os01g0266600	45.4694	52.2337	51.4803	40.7161	54.5648	47.0706		Os01g0268900	8.95565	13.5833	12.2414	10.8129	9.97239	17.65
Os01g0268300	219.329	222.415	255.757	162.372	189.757	209.292		Os01g0268600	5.72226	2.63702	5.05426	25.329	22.5675	22.1143		Os01g0273300	16.0793	18.4136	18.7908	27.4053	32.1169	33.8322		Os01g0275600	119.89	130.2	116.048	177.873	159.978	227.994		Os01g0266800	68.8094	75.1505	67.2738	77.4671	55.0615	75.8056		Os01g0269000	18.6474	19.4648	22.6804	26.9005	24.7843	26.947
Os01g0268600	2.02409	2.71094	2.70118	21.779	16.2573	12.9713		Os01g0268800	55.179	49.8805	47.8525	53.5132	45.1349	48.5938		Os01g0273500	22.9168	26.9855	18.0252	16.2617	13.5563	13.3155		Os01g0275800	2.0647	2.00606	2.07693	1.61452	1.59659	1.90325		Os01g0267100	65.9172	55.3994	60.9564	81.7873	73.1552	83.8103		Os01g0269100	23.4932	26.1164	31.9929	42.065	44.2892	25.4217
Os01g0268800	43.9591	41.1946	52.673	38.6774	40.2879	40.9495		Os01g0268900	33.8664	36.3612	39.0075	20.7698	19.1065	18.6139		Os01g0273800	1.27733	1.2699	2.01827	0.129576	0.063347	0.271745		Os01g0275900	28.6993	38.3739	24.5337	23.6271	21.9797	24.5044		Os01g0267200	89.5263	76.8022	82.1937	107.531	133.893	111.93		Os01g0269500	0.613401	0.700172	1.20161	1.31865	2.05314	0.145267
Os01g0268900	39.7553	46.5575	40.6978	26.5022	28.3392	30.4873		Os01g0269000	30.5966	30.3814	31.7114	12.6645	14.8395	15.1959		Os01g0274100	3.60658	4.76214	5.28925	0.453515	0.696817	1.15492		Os01g0275950	10.3235	11.5187	8.76203	8.70266	7.29108	8.08882		Os01g0267400	4.77563	5.23026	3.49474	4.79361	4.68307	3.83133		Os01g0269900	7.85153	6.30155	6.60886	6.46139	6.89268	4.86645
Os01g0269000	28.8563	28.347	24.9859	13.0674	10.6161	8.85267		Os01g0269100	39.5303	43.1951	40.8009	34.125	38.0707	36.5689		Os01g0275300	5.86069	7.06384	8.62983	4.53515	4.1809	6.11426		Os01g0276000	39.8487	55.0695	41.6683	48.475	54.3904	56.7804		Os01g0267600	4.10301	3.30332	2.95709	4.67525	4.96689	3.96816		Os01g0270100	38.8896	35.9188	40.6295	60.4602	61.0809	102.413
Os01g0269100	41.9351	39.7212	38.987	29.9133	32.026	25.8006		Os01g0269900	6.77329	8.35675	7.86672	4.92764	3.60321	4.28284		Os01g0275600	149.072	149.452	136.825	115.128	89.2559	103.874		Os01g0276100	82.2439	82.3131	77.4304	194.53	195.901	157.336		Os01g0267800	1.0762	0.275277	0.336033	1.06525	1.49007	1.43675		Os01g0270300	3.067	4.27105	2.92893	4.81308	6.59938	3.19588
Os01g0269900	6.74698	7.83816	7.87844	3.98844	4.08653	3.59787		Os01g0270100	108.373	104.664	105.243	74.6974	98.4245	95.9109		Os01g0275800	11.0451	7.85753	7.37712	1.10139	1.33029	2.30983		Os01g0276200	4.95528	6.66529	5.51683	6.37933	5.4284	7.85092		Os01g0267900	34.2366	28.7664	27.0171	35.2715	61.4475	42.4867		Os01g0271000	8.15823	5.53136	5.78276	8.37344	8.94582	11.3308
Os01g0270100	80.3928	84.5107	79.3696	73.104	78.3104	67.5075		Os01g0270300	1.05103	1.55993	0.774444	0.875001	0.616338	1.85315		Os01g0275900	40.1983	40.7957	45.7242	12.9576	16.7236	17.1879		Os01g0276300	0	0	0	3.66221	4.68332	4.52023		Os01g0268100	34.3711	29.7987	25.4713	35.6858	39.3803	29.2139		Os01g0271200	8.15823	7.84193	9.08719	9.42836	10.6323	7.26336
Os01g0270300	2.59499	2.18054	1.84581	0.577275	1.06605	1.08883		Os01g0271000	13.4882	12.0337	13.5731	10.9605	10.6674	9.67757		Os01g0275950	14.3512	12.699	14.4063	4.40557	4.81437	5.91045		Os01g0276400	5.78116	7.70067	6.6202	8.50577	9.31343	8.80254		Os01g0268300	163.313	163.308	164.723	76.5794	79.3993	94.757		Os01g0271400	52.7525	58.9545	48.2147	61.2514	52.9417	73.142
Os01g0271000	13.7016	12.9064	12.7856	11.7554	11.238	12.4032		Os01g0271200	9.80959	11.2909	10.1493	10.1776	11.7104	9.26576		Os01g0276000	78.5933	60.7173	74.1887	66.7963	59.8629	59.7159		Os01g0276500	10.2547	9.38317	9.9952	6.85187	6.49279	8.64394		Os01g0268600	8.87864	5.29908	3.62916	4.73443	8.44371	4.51549		Os01g0271500	52.9365	51.3927	50.6179	61.3832	67.9003	77.1368
Os01g0271200	9.91287	7.07203	9.63421	8.81656	8.43958	7.29043		Os01g0271400	86.9434	83.679	88.8164	44.0264	45.7987	45.9994		Os01g0276100	87.3092	87.7821	84.6976	299.255	245.85	214.067		Os01g0276600	4.40469	4.20625	2.20673	2.2052	3.13996	3.25139		Os01g0268800	34.2366	34.2031	31.9903	62.0802	56.5516	55.1438		Os01g0271700	23.1865	24.0159	15.1703	17.6699	19.2115	25.6396
Os01g0271400	95.3919	94.2937	96.5221	51.6398	50.0156	48.9974		Os01g0271500	65.1637	73.7623	65.4609	47.5724	45.372	44.3521		Os01g0276200	5.485	5.39709	7.93388	6.02527	3.04065	4.75554		Os01g0276700	28.2864	27.4377	26.0914	56.4689	62.7991	37.7478		Os01g0268900	11.7709	12.2498	11.7612	9.76476	11.6367	9.23624		Os01g0272600	0.674741	0.560138	0.450604	0.659326	1.02657	1.23477
Os01g0271500	75.9813	67.4789	72.5717	46.0245	48.9495	48.9027		Os01g0271700	18.3346	16.2307	18.5866	10.7303	9.38731	11.819		Os01g0276300	0.375685	0.238107	0.0695954	9.19987	9.56539	18.6825		Os01g0276800	83.9645	98.5557	90.6059	126.799	119.212	126.725		Os01g0269000	25.0889	22.7103	22.2454	41.4263	36.1164	38.5185		Os01g0272850	24.536	28.357	24.633	20.6369	19.4315	17.1415
Os01g0271700	17.9054	19.4481	18.8182	9.91863	10.7938	8.61596		Os01g0272600	3.32825	3.49127	3.17929	3.08553	2.2283	2.42969		Os01g0276400	6.61206	6.42889	6.75076	9.65339	9.56539	10.7339		Os01g0276900	18.307	16.372	15.6418	8.8208	12.5066	4.91674		Os01g0269100	34.3038	30.2804	31.7215	49.7707	48.2498	39.75		Os01g0273000	24.4133	21.2852	20.5025	22.9445	26.6908	40.8927
Os01g0272600	1.97219	1.17867	1.75577	1.46943	1.28815	0.662766		Os01g0272800	1.51815	1.00281	1.38585	0.552632	0.568928	0.494174		Os01g0276500	8.34021	9.52428	8.97781	4.14642	4.56098	4.61966		Os01g0277500	5.50587	3.75327	3.82933	1.85079	1.54337	3.17209		Os01g0269500	0.538099	0.481734	0.268826	1.00607	0.496689	1.02625		Os01g0273300	33.6757	20.5851	29.5897	29.9993	31.457	34.9367
Os01g0272800	0.934197	1.11974	1.26055	0.367357	1.02163	0.473405		Os01g0272850	40.523	41.3381	59.3468	16.7632	19.8176	17.4196		Os01g0276600	2.6298	3.01602	4.10613	2.85066	3.54743	6.31807		Os01g0277600	48.8646	49.8279	46.3414	64.9746	62.7459	65.4243		Os01g0269900	6.52445	6.8131	6.25021	6.98328	6.386	6.63641		Os01g0273500	19.6288	14.7036	14.2691	19.4501	19.2849	22.2259
Os01g0272850	49.1491	44.4948	41.4631	10.5484	12.8815	12.8293		Os01g0273000	28.1442	31.1985	31.0593	18.4211	18.2057	21.826		Os01g0276700	32.91	29.9221	36.2592	80.1426	69.6817	57.6099		Os01g0277700	13.9711	16.5662	13.2404	14.0188	13.6774	17.3672		Os01g0270100	48.3617	52.3026	57.1256	100.666	155.676	149.353		Os01g0273800	2.82164	3.57088	2.32812	3.16476	1.97981	1.88847
Os01g0273000	28.2335	30.6454	26.0664	15.1141	18.4782	14.6282		Os01g0273300	24.9327	20.6876	22.5404	17.8224	14.4602	14.6193		Os01g0276800	97.3776	105.799	90.9612	141.821	123.59	114.133		Os01g0278000	3.92293	2.39433	4.9976	1.92955	1.96912	2.37907		Os01g0270300	8.34054	9.15295	3.36033	5.03033	3.97351	5.47333		Os01g0274100	1.28814	1.75043	1.80242	1.31865	0.733264	0.581068
Os01g0273300	24.4448	21.275	22.87	14.9567	19.3666	20.167		Os01g0273500	29.4872	30.7157	31.2631	40.8487	42.2903	26.15		Os01g0276900	17.9578	15.5563	23.3145	13.6702	13.2395	12.9079		Os01g0278050	0.894703	1.48837	1.75241	1.06322	0.957952	1.34814		Os01g0271000	8.81138	9.42823	9.27451	9.17296	11.9205	11.0835		Os01g0275300	4.84587	5.32131	4.80645	7.64818	8.06591	15.7615
Os01g0273500	29.2196	27.1094	30.7484	42.8758	33.3141	30.3926		Os01g0273800	4.67123	1.85706	2.69017	1.84211	1.42232	0.864805		Os01g0277500	3.75685	3.80971	2.36624	1.10139	1.01355	0.747299		Os01g0278200	2.27117	2.2649	2.20673	2.00831	2.34166	2.61697		Os01g0271200	7.8697	8.05184	6.51904	7.98935	6.52791	9.85199		Os01g0275600	120.901	115.668	123.015	158.832	167.624	83.3107
Os01g0273800	3.26969	3.18241	2.83624	1.94174	1.15489	0.710107		Os01g0274800	0.642295	1.00281	1.22281	2.57895	1.18527	2.51205		Os01g0277600	37.1177	46.1134	36.6072	45.9994	55.2386	49.7293		Os01g0278600	5.36822	5.6299	6.49039	5.59176	4.73654	5.15464		Os01g0271400	55.8951	59.1845	56.3191	42.9649	52.2942	49.0547		Os01g0275800	7.48349	5.6714	5.63255	10.8129	9.53244	0.653702
Os01g0274100	1.1418	1.0608	0.630275	0.472316	0.444188	1.13617		Os01g0275300	31.2973	29.3415	37.8255	17.1316	16.6885	13.3839		Os01g0277700	12.6982	12.7784	14.1975	10.0421	10.4522	11.4133		Os01g0278900	123.194	91.4374	120.981	15.7514	17.7753	38.6995		Os01g0271500	72.9797	62.419	67.2738	77.5855	96.0738	89.01		Os01g0275900	30.67	30.5975	30.9415	46.3506	44.8758	39.0769
Os01g0274800	3.52919	1.82694	0.990432	2.36158	3.19816	3.64522		Os01g0275600	209.388	222.438	217.456	297.915	345.576	284.521		Os01g0278000	0.826507	1.50801	1.60069	4.98866	3.61078	4.61966		Os01g0278950	1.44529	2.13548	1.42789	2.32333	1.9159	2.22046		Os01g0271700	27.1067	28.4911	29.2349	23.5538	25.6859	19.8408		Os01g0275950	10.5505	8.33205	12.3916	18.0655	16.4984	2.32427
Os01g0275300	31.7627	31.4116	35.0703	16.8984	14.5694	16.8059		Os01g0275800	11.1526	16.5649	14.1438	5.71053	6.35303	7.04198		Os01g0278200	9.46727	10.3973	9.32579	3.88727	3.104	5.50283		Os01g0279100	3152.04	2277.33	3341.25	290.062	260.084	547.82		Os01g0272600	0.941674	2.06457	1.47855	0.828525	1.84484	1.02625		Os01g0276000	86.1215	70.2273	60.6063	65.471	85.352	131.176
Os01g0275600	225.609	219.469	226.404	358.015	343.802	340.757		Os01g0275900	29.5456	37.7725	35.9097	22.2434	19.6754	31.1741		Os01g0278600	7.36343	7.85753	7.30752	4.7943	4.1809	3.9403		Os01g0279200	56.504	56.299	51.8582	79.9385	75.7315	83.6638		Os01g0272850	21.524	23.605	27.9579	18.8785	23.4863	17.1726		Os01g0276100	69.2529	73.8682	65.5629	73.5148	86.0852	80.6232
Os01g0275800	16.3484	14.4387	12.5155	4.14588	2.88722	3.92926		Os01g0275950	11.5613	17.2706	12.4319	6.95395	8.20204	7.61852		Os01g0278900	92.7942	70.321	78.0165	8.35763	7.53829	7.60886		Os01g0279300	77.4263	100.885	68.1491	141.015	136.987	124.822		Os01g0273000	23.4073	25.6007	22.9847	21.5417	30.5818	26.2036		Os01g0276200	6.13401	5.11126	4.58114	5.07681	9.45911	8.20759
Os01g0275900	43.9072	34.4172	31.8739	17.8955	14.747	16.7112		Os01g0276000	83.2648	75.9165	76.3846	56.7369	43.6652	48.3879		Os01g0279000	1.05192	0.79369	0.835145	2.59151	1.33029	1.56253		Os01g0279400	9.97938	8.93019	8.2428	2.55961	2.50132	1.90325		Os01g0273300	24.2817	26.8395	23.5223	34.2063	34.7682	27.7771		Os01g0276400	6.80875	6.65164	8.41128	7.84598	8.21256	8.35286
Os01g0275950	17.2307	13.8494	13.4609	6.24506	4.66398	5.87022		Os01g0276100	80.1117	78.9249	75.9362	148.612	138.107	122.473		Os01g0279100	2789.31	2560.68	2797.81	69.8413	111.047	152.517		Os01g0279700	421.612	369.568	440.957	254.189	270.249	314.592		Os01g0273500	15.8067	14.3144	13.3741	14.2625	17.4551	21.6196		Os01g0276500	12.6361	11.1327	10.3639	11.2745	12.0989	15.253
Os01g0276000	74.9952	76.0243	78.1541	48.0712	46.7286	52.9266		Os01g0276200	17.2836	12.7765	14.8775	10.9605	8.67615	7.0008		Os01g0279200	70.3283	73.2576	61.3832	115.322	104.713	89.8796		Os01g0279800	27.5293	30.8027	24.339	23.9422	22.6183	28.2316		Os01g0273800	2.28692	1.10111	1.88178	1.59787	1.63198	1.2315		Os01g0276600	6.80875	4.27105	4.95665	5.27461	6.45273	9.44236
Os01g0276100	75.8775	74.6099	79.6398	132.248	134.234	134.589		Os01g0276400	9.63442	9.32242	8.84496	8.28948	8.77097	8.23623		Os01g0279300	66.6466	73.7338	66.9508	209.589	196.882	167.191		Os01g0279900	23.8817	22.9079	23.625	22.0126	22.299	25.2181		Os01g0274100	1.34525	2.47749	2.48664	1.77541	0.922422	1.02625		Os01g0276700	27.603	35.7088	33.6451	36.8563	48.3954	31.1598
Os01g0276200	16.6598	14.7923	14.7214	9.07896	8.43958	9.84682		Os01g0276500	14.4224	16.3792	17.6492	4.375	4.31437	3.58276		Os01g0279400	10.2186	9.60365	10.5785	3.04503	0.886858	1.01904		Os01g0280000	36.4075	43.3567	38.488	47.2936	50.9311	49.9604		Os01g0275300	4.10301	7.70775	8.53524	5.38541	9.86282	12.4518		Os01g0276800	79.006	78.4193	89.9707	110.767	129.641	82.7296
Os01g0276400	8.71917	8.9579	9.94934	8.50168	10.2607	9.42075		Os01g0276600	9.22569	6.46256	9.45636	4.92764	4.0299	4.52993		Os01g0279700	415.733	426.291	355.354	287.982	217.66	246.609		Os01g0280400	3.16587	3.9474	2.72596	4.76481	5.05586	5.39255		Os01g0275600	145.825	111.349	120.77	135.227	135.241	143.538		Os01g0276900	23.0025	25.0662	22.6804	10.0218	10.559	24.5501
Os01g0276500	17.2307	15.9121	14.9015	4.0934	3.95328	3.31383		Os01g0276700	31.7644	25.256	25.8827	38.1316	34.2779	35.004		Os01g0279800	26.4482	28.176	25.9591	14.3829	12.0993	20.1771		Os01g0280500	1.44529	1.87663	1.03846	0.984464	0.691855	0.237907		Os01g0275800	8.07149	9.56586	8.53524	6.68738	7.45033	10.2625		Os01g0277500	10.0598	6.37157	9.76309	9.62616	12.2455	8.06232
Os01g0276600	9.34197	11.2563	6.57287	3.56861	2.97606	3.31383		Os01g0276800	88.6367	93.7071	86.4931	96.6646	88.6105	74.9085		Os01g0279900	23.8184	25.8743	21.7834	22.4166	20.6511	19.0901		Os01g0281000	262.423	255.222	273.31	102.424	116.711	117.526		Os01g0275900	33.9003	36.8871	35.9555	39.71	50.3075	50.9704		Os01g0277600	42.202	36.8291	44.4596	61.5151	62.5474	20.7732
Os01g0276700	25.379	23.2198	22.2847	26.3972	25.0522	25.5638		Os01g0276900	6.24778	7.79964	9.94549	11.0987	8.34427	11.4895		Os01g0280000	44.7065	48.812	41.966	62.909	57.519	58.4931		Os01g0281100	65.3134	57.0756	63.6707	25.7536	28.9515	35.7653		Os01g0275950	12.7799	11.8369	11.4251	11.5402	14.9007	18.4725		Os01g0277700	10.6732	12.183	11.1149	11.9997	13.3454	14.3088
Os01g0276800	92.1741	81.2104	90.4895	91.7342	82.9299	86.3963		Os01g0277500	16.6413	18.7563	18.5459	5.9408	7.06419	4.3652		Os01g0280400	1.12706	2.3017	1.39191	0.90703	0.696817	0.475554		Os01g0281400	101.308	123.534	93.3318	144.519	144.012	148.454		Os01g0276000	95.3108	98.962	94.6941	88.2971	109.555	91.8835		Os01g0278000	12.268	8.5421	9.68799	6.92292	4.83954	8.71603
Os01g0276900	10.7433	12.2582	5.31232	8.65912	10.2607	6.15426		Os01g0277600	41.0485	41.4495	41.5346	44.9474	45.6565	39.1221		Os01g0280500	1.05192	1.0318	1.73989	1.10139	2.21714	0.951107		Os01g0281600	1.78941	0.647115	2.27164	1.33887	1.17083	1.34814		Os01g0276100	89.728	82.4454	82.8657	129.25	124.669	131.086		Os01g0278200	10.6118	12.6031	9.31249	10.8789	11.8056	11.9119
Os01g0277500	15.4661	15.3817	15.937	6.87482	6.52957	6.34362		Os01g0277700	15.2399	13.1851	15.2443	7.50659	7.1116	7.45379		Os01g0281000	242.618	259.378	219.434	74.1173	70.2518	84.8524		Os01g0282800	1.37647	1.22952	2.14183	1.37825	1.70303	0.71372		Os01g0276200	11.031	9.22177	8.73686	10.0015	14.1911	14.2991		Os01g0278600	8.71029	8.19202	8.18598	8.83496	12.9788	7.62652
Os01g0277600	43.2326	36.2441	39.8424	47.4415	45.3072	44.4054		Os01g0278000	5.89743	4.64264	6.03251	30.7171	29.9635	45.7523		Os01g0281100	110.527	105.323	100.774	29.025	46.4333	48.982		Os01g0283000	0.963527	1.29423	1.03846	1.41763	1.49015	2.53767		Os01g0276400	8.4078	8.05184	8.132	9.76476	13.1268	10.1257		Os01g0278900	286.826	264.805	229.132	219.49	194.388	327.142
Os01g0277700	12.3003	14.1441	15.0366	9.70871	7.5512	8.37926		Os01g0278050	8.46661	10.4367	10.1085	4.05264	5.07294	4.03575		Os01g0281400	107.446	101.592	115.041	144.477	153.87	145.859		Os01g0283100	84.1709	80.5012	79.5722	65.3684	68.1743	74.2269		Os01g0276500	12.8471	11.9057	10.9547	11.2443	12.2044	13.3412		Os01g0279100	1609.38	2111.37	1753.45	1426.85	1318.7	1493.35
Os01g0278000	12.2484	11.1384	14.0011	35.6336	46.9063	33.8011		Os01g0278200	13.1962	16.2307	14.5106	17.2698	17.2575	14.7017		Os01g0281600	1.12706	0.634952	0.904741	0.518303	0.760164	1.35872		Os01g0283300	33.6546	39.9917	34.1395	288.015	343.852	228.47		Os01g0276600	3.69943	3.71623	3.83078	5.97722	5.96027	4.78916		Os01g0279200	59.1318	55.6637	58.3533	70.8775	82.2723	80.7685
Os01g0278050	8.97867	9.1347	11.2099	5.14299	5.28584	4.87607		Os01g0278600	8.11627	8.50532	9.17104	10.0855	9.38731	8.3186		Os01g0282800	2.47952	1.34927	2.08786	0.518303	1.14025	0.883171		Os01g0283500	12.2506	13.2659	13.0457	27.3681	26.7162	22.7597		Os01g0276700	48.698	43.6314	46.7086	59.2396	68.9688	65.2694		Os01g0279300	56.2488	44.531	61.7328	76.0862	95.031	121.661
Os01g0278200	16.8155	16.5014	13.5959	20.8344	16.5238	17.2319		Os01g0278900	216.862	220.544	213.42	89.6185	82.8738	70.461		Os01g0283000	1.35247	1.34927	0.974336	0.518303	0.760164	0.951107		Os01g0284700	21.817	23.1667	24.0794	11.341	12.2405	18.2395		Os01g0276800	109.301	87.4692	93.4172	141.855	142.621	139.775		Os01g0279400	41.8953	38.7896	34.7716	16.2853	15.4719	17.7226
Os01g0278600	10.9509	8.6043	9.18401	10.5484	11.2824	10.6043		Os01g0278950	1.2262	1.70849	1.87497	0.736843	1.3275	0.452993		Os01g0283100	66.7968	61.8285	60.2	49.0444	54.5417	59.7839		Os01g0284900	4.1294	5.69462	4.34856	86.0421	75.7847	59.8732		Os01g0276900	31.4115	36.1989	30.9822	17.9908	15.7521	14.9832		Os01g0279700	281.122	320.889	317.901	363.354	323.81	263.66
Os01g0278900	234.276	281.702	247.473	117.974	114.867	116.221		Os01g0279100	238.058	269.719	257.238	163.671	166.079	116.707		Os01g0283300	55.1506	60.2411	61.5224	779.398	881.726	732.896		Os01g0285300	2.33999	1.03538	2.14183	0.787571	0.745074	0.951626		Os01g0277500	7.39886	7.29483	5.04049	7.45673	6.74078	6.97849		Os01g0279800	19.5061	17.9944	22.5302	19.7138	25.7376	33.4841
Os01g0278950	1.3494	1.82694	0.900393	1.46943	1.28815	0.804788		Os01g0279200	74.0975	79.3334	72.4716	51.8553	54.4274	53.7414		Os01g0283400	0.375685	0.396845	0.76555	2.07321	1.01355	1.01904		Os01g0286000	6.26292	6.53587	5.77645	3.15028	2.87386	4.12371		Os01g0277600	51.0522	39.571	46.7086	68.7084	58.1126	61.5065		Os01g0279900	21.0396	19.4648	22.8306	28.4829	27.864	30.5061
Os01g0279000	1.038	0.294668	0.945413	2.72893	2.22094	1.56224		Os01g0279300	78.8271	91.07	74.3058	84.783	95.9591	96.7346		Os01g0283500	10.8197	13.1753	12.2488	31.6165	29.9631	28.6012		Os01g0286100	13.627	12.6835	12.7861	26.9743	26.0776	26.5662		Os01g0277700	12.5781	11.4928	11.1563	14.7951	16.6746	13.5465		Os01g0280000	29.5659	29.0572	32.5186	37.7794	38.643	36.3894
Os01g0279100	258.617	244.692	219.066	171.293	162.528	148.554		Os01g0279400	111.117	146.113	158.109	52.2698	65.237	68.8137		Os01g0283600	0	0.317476	0.0695954	1.16618	0.570123	1.42666		Os01g0286600	37.5087	26.8553	34.9183	2.99277	3.13996	5.07534		Os01g0278000	5.91909	6.40018	5.77977	4.32017	4.75402	4.31025		Os01g0280400	2.02422	3.01074	1.87752	1.91204	4.17961	1.5253
Os01g0279200	75.9813	68.8933	74.9127	51.4824	49.8379	50.8437		Os01g0279700	257.268	308.494	328.772	194.434	199.646	194.54		Os01g0283700	0.525959	0.555583	0.835145	2.6563	1.0769	2.30983		Os01g0287600	2.40882	3.23558	3.11539	1.6539	1.96912	1.58604		Os01g0278200	8.87864	11.0111	11.2907	12.3095	13.1268	11.2203		Os01g0280500	2.51494	2.17053	1.72732	2.04391	2.27312	2.61481
Os01g0279300	73.023	68.1272	71.8964	73.3139	77.9995	72.1469		Os01g0279800	58.3904	58.7944	55.6784	13.4474	17.8264	15.7312		Os01g0284500	0.075137	0	0.0695954	2.138	1.26694	2.58158		Os01g0287700	9.08468	7.11827	7.65866	8.86018	7.45074	9.67487		Os01g0278600	10.6947	7.70775	10.6858	10.9484	9.36613	10.673		Os01g0281000	184.634	159.989	169.352	171.952	166.671	175.41
Os01g0279400	142.413	133.602	113.63	97.297	73.9129	66.466		Os01g0279900	31.4724	34.8755	32.6081	40.3882	42.5273	38.422		Os01g0284700	25.0958	27.4617	28.3949	12.828	10.3889	14.1307		Os01g0289100	0	0	0	1.89017	2.7142	0.872324		Os01g0278900	245.575	274.176	254.847	137.89	155.747	136.491		Os01g0281100	17.6046	18.6246	19.6013	14.1755	17.965	21.7901
Os01g0279700	346.847	349.947	339.808	212.752	219.518	237.554		Os01g0280000	41.5156	40.001	40.8417	45.8224	45.9409	37.8043		Os01g0284900	5.485	5.07962	6.19399	68.416	71.9622	84.173		Os01g0289600	27.5982	58.4345	23.7548	52.7279	56.945	46.0746		Os01g0279000	0.201787	0.82583	0.604859	1.47951	1.20624	2.18933		Os01g0281400	97.7147	109.157	108.445	151.052	169.384	83.0202
Os01g0279800	48.682	46.7343	43.9392	14.117	10.7494	12.3559		Os01g0280400	5.02158	4.90263	5.86947	3.45395	2.79723	2.51205		Os01g0285300	1.95356	1.34927	1.32231	2.20279	0.886858	1.15492		Os01g0290000	108.603	132.918	102.094	98.8008	103.938	117.05		Os01g0279100	1396.64	1911.38	2079.17	807.279	570.199	925.061		Os01g0281600	6.37937	5.18128	5.03175	6.92292	8.50587	5.59278
Os01g0279900	36.797	31.2937	34.6201	48.6485	36.8676	41.1862		Os01g0280500	0.583904	0.259988	0.570643	19.3882	10.3355	16.6372		Os01g0286000	5.25959	4.28593	4.5933	2.91545	2.40718	1.90221		Os01g0290100	68.2728	76.1008	64.9039	81.3167	88.3977	89.9287		Os01g0279200	69.8184	62.9007	61.6284	81.0179	97.9186	94.8254		Os01g0282800	7.79019	5.95147	7.05947	3.89002	8.72584	9.07919
Os01g0280000	38.354	34.7119	35.8807	38.6249	36.2458	36.6415		Os01g0281000	63.0033	71.0138	68.4771	604.764	592.823	565.212		Os01g0286100	10.97	11.3498	9.25619	35.1798	32.8771	23.9136		Os01g0290600	1.65176	2.20019	2.01202	1.22074	2.07556	1.74465		Os01g0279300	71.2309	59.3909	55.3782	132.268	151.774	135.191		Os01g0283000	2.1469	2.10052	2.40322	2.50544	2.85973	1.01687
Os01g0280400	4.41148	4.89149	3.91671	1.99422	1.28815	1.89362		Os01g0281100	2.68596	3.89982	3.3831	67.4672	63.1984	97.8053		Os01g0286600	26.5234	20.9534	20.8786	2.33236	0.823511	1.83428		Os01g0290700	12.87	19.9312	14.5385	25.0054	23.7359	20.9358		Os01g0279400	39.3485	42.4614	46.9102	20.358	30.8657	28.5981		Os01g0283100	68.6395	63.0155	62.3336	60.9217	73.913	72.4883
Os01g0280500	0.207599	0.176801	0.630275	13.9596	15.9464	23.4335		Os01g0281400	122.97	106.929	107.281	163.257	163.993	141.21		Os01g0287600	1.80329	1.82549	2.01827	0.842242	0.63347	1.69841		Os01g0290800	43.0834	44.5863	41.6034	66.1954	59.2866	54.8771		Os01g0279700	307.793	355.589	386.64	349.164	290.705	298.159		Os01g0283300	65.2658	61.3351	81.4843	107.8	90.9248	88.6856
Os01g0281000	88.3854	81.3872	69.2852	784.726	602.364	657.89		Os01g0281600	11.6197	9.24814	8.72268	3.36185	4.12473	3.08859		Os01g0287700	6.01096	6.42889	5.56763	3.43376	5.57453	4.75554		Os01g0291500	3.02823	4.20625	1.6226	3.81972	3.72537	4.36162		Os01g0279800	27.3758	25.1878	26.9498	25.5659	31.1495	33.2505		Os01g0283500	11.716	13.0232	13.3679	13.9118	12.1722	13.2919
Os01g0281100	3.32159	2.88774	2.70118	86.2763	76.356	85.9703		Os01g0282800	7.64915	8.87673	7.09227	2.625	3.36616	3.78867		Os01g0289100	0	0	0	2.07321	1.33029	1.01904		Os01g0292200	1197.59	1348.39	1121.02	718.895	743.903	917.844		Os01g0279900	24.8198	22.2974	22.9174	33.4369	31.0076	32.6347		Os01g0284500	1.2268	1.82045	0.225302	2.04391	38.7164	0.798969
Os01g0281400	108.938	103.134	116.601	145.998	148.359	146.992		Os01g0283000	3.50343	3.19414	3.3831	0.322369	0.379285	0.288268		Os01g0289600	27.425	36.7479	58.4602	33.884	63.1569	86.9584		Os01g0292700	34.687	29.8967	31.9327	7.95447	7.71684	10.5472		Os01g0280000	38.4068	29.6611	31.1839	53.0848	53.5005	45.2234		Os01g0284700	28.2164	21.4253	17.3483	29.8015	22.8778	42.9264
Os01g0281600	5.13808	7.7203	6.61789	6.4025	6.6184	4.45		Os01g0283100	63.412	67.7454	62.1593	46.5593	44.8031	45.1346		Os01g0290000	100.909	134.927	105.228	115.063	100.532	114.065		Os01g0292900	132.554	151.878	117.541	135.305	119.85	137.589		Os01g0280400	4.10301	4.33561	4.50284	2.89984	4.39924	3.07875		Os01g0284900	2.69896	3.85095	4.65625	6.39546	4.76622	6.68229
Os01g0282800	7.62927	5.06829	5.0422	2.72893	3.19816	2.74575		Os01g0283300	81.0459	67.2997	81.2351	124.711	189.311	212.371		Os01g0290100	59.5085	64.6858	72.6576	45.9346	80.4507	83.6974		Os01g0293000	5.57469	7.05356	4.21875	3.26842	3.77859	6.74069		Os01g0280500	2.95955	1.03229	3.62916	3.43246	4.25733	2.73666		Os01g0285300	16.3778	14.6336	11.941	18.0655	22.7312	10.895
Os01g0283000	3.11399	4.00748	3.37647	0.209918	0.444188	0.378724		Os01g0283400	0.175171	0.148565	0.407602	1.19737	0.948213	1.81197		Os01g0290600	1.87843	1.11117	2.43584	0.647878	0.570123	1.69841		Os01g0293200	7.70821	10.0303	8.04809	12.4042	12.7195	19.429		Os01g0281000	136.677	142.731	143.486	154.283	132.545	156.606		Os01g0286000	9.07833	6.30155	8.78679	8.76903	10.9256	10.4592
Os01g0283100	62.7988	59.3461	58.9757	46.2869	47.3949	50.3229		Os01g0283500	13.6634	15.0422	15.122	7.50659	9.19766	13.631		Os01g0290700	13.0738	16.985	15.5198	22.287	30.5966	24.9326		Os01g0294700	62.9045	20.1253	51.6635	1.61452	0.745074	1.26884		Os01g0281100	19.8424	23.3297	17.2721	15.8012	12.6301	15.3937		Os01g0286100	9.20101	7.77191	10.5141	15.3623	13.7854	15.4709
Os01g0283300	64.771	63.884	51.0073	161.427	173.678	134.4		Os01g0284500	4.9048	3.71411	3.22005	4.51316	8.9132	4.77702		Os01g0290800	36.5917	55.479	46.9769	53.2556	81.7809	54.8925		Os01g0295700	26.7035	32.9382	28.9471	277.973	271.846	203.093		Os01g0281400	141.318	105.018	119.493	183.637	188.671	177.062		Os01g0286200	0.920101	0.630155	0.600806	1.18679	0.806591	1.0895
Os01g0283500	16.4003	16.6782	16.6573	10.2335	10.2607	8.14256		Os01g0284700	41.8659	32.1642	39.2928	29.1513	25.2699	13.7957		Os01g0291500	2.17897	2.93665	2.43584	1.81406	3.61078	7.33711		Os01g0295900	17.0682	16.9544	17.9784	3.70158	2.76742	6.81999		Os01g0281600	4.23753	2.54631	1.94899	5.62214	3.76064	3.89975		Os01g0286600	56.2488	51.6727	38.9022	51.2955	46.9289	36.6799
Os01g0284500	0.363299	0.942937	0.990432	4.3558	3.7756	2.74575		Os01g0284900	7.06524	3.75125	3.34234	12.1119	15.2188	26.5207		Os01g0292200	817.942	938.698	719.965	547.328	438.171	450.689		Os01g0296100	138.886	155.567	143.762	228.238	220.382	226.725		Os01g0282800	6.52445	6.67546	3.83078	5.68132	3.97351	6.43116		Os01g0286900	1.04278	0.350086	0.525705	1.05492	1.3932	1.23477
Os01g0284700	28.0778	42.9036	46.3702	22.3038	31.3597	29.3037		Os01g0285300	14.1305	14.8936	11.7797	7.55264	9.67177	5.18883		Os01g0292700	27.1245	37.5416	24.8456	2.138	2.53388	5.23109		Os01g0296166	1.51411	0.970673	1.49279	1.61452	0.585415	1.50674		Os01g0283000	2.28692	0.82583	1.14251	1.89377	1.49007	2.32616		Os01g0287600	2.33092	3.78093	3.30443	2.37357	2.56642	5.01172
Os01g0284900	4.87858	3.94855	6.21271	18.8926	26.829	21.6346		Os01g0286000	23.2394	29.3415	21.1138	17.4079	18.4902	21.2907		Os01g0292900	128.184	147.468	137.312	130.288	116.685	100.07		Os01g0297200	4.74881	10.4186	3.63462	12.5224	12.1341	10.1507		Os01g0283100	72.5089	69.0256	67.7442	62.7312	68.685	72.8637		Os01g0287700	9.81441	8.122	8.26108	13.3843	14.592	7.77179
Os01g0285300	7.42167	10.1366	8.32864	12.0703	15.3689	8.90001		Os01g0286100	69.4846	57.7173	61.7924	271.112	330.357	224.767		Os01g0293200	8.94131	9.92113	8.62983	6.73794	6.90482	9.03552		Os01g0297700	0	0	0	1.96893	2.60776	2.22046		Os01g0283300	84.6161	60.7673	72.3143	226.779	152.767	109.056		Os01g0289600	20.6103	14.0034	21.4788	18.3952	26.2509	33.6293
Os01g0286000	27.7145	21.0393	21.0692	14.012	13.2368	13.492		Os01g0286200	0.992637	1.00281	1.14129	5.48027	10.6674	5.14765		Os01g0294700	37.268	34.843	22.6881	4.14642	0.696817	3.46475		Os01g0298301	0.275293	0.647115	0.843751	0.5513	1.06439	1.11023		Os01g0283500	13.4525	15.622	14.4494	17.8133	22.5639	21.0039		Os01g0290000	305.964	277.618	305.81	392.299	411.581	287.048
Os01g0286100	23.7701	29.8793	51.4575	386.669	448.452	381.895		Os01g0286600	117.89	125.351	118.286	97.6777	88.089	80.5504		Os01g0295700	26.4482	31.192	29.5085	469.388	332.445	335.265		Os01g0299300	1.72058	1.16481	1.6875	5.86741	6.59923	2.85488		Os01g0284500	1.68156	10.7358	0.739273	1.36115	1.63198	1.02625		Os01g0290100	57.4143	64.6259	67.2152	78.196	74.4263	78.3716
Os01g0286200	2.64689	1.53227	1.21553	8.60664	10.0387	8.4266		Os01g0286900	1.98527	2.19133	1.54889	7.73685	13.7965	12.3955		Os01g0295900	10.2186	13.6515	12.3184	2.26757	1.71037	2.03809		Os01g0299400	3.57881	3.75327	2.98558	3.97723	4.20435	5.23395		Os01g0284700	24.4163	26.0136	21.4389	15.8012	21.7834	18.7461		Os01g0290600	1.8402	2.80069	2.62853	2.17577	5.20618	3.05061
Os01g0286600	111.896	122.994	129.026	77.8271	90.2146	74.7506		Os01g0287400	1.45976	1.37422	0.937484	0.967106	0.568928	1.3178		Os01g0296100	139.529	164.135	132.092	266.472	249.397	222.831		Os01g0299500	79.6974	96.4849	91.19	71.669	66.1519	81.9192		Os01g0284900	5.85183	5.29908	5.51094	13.4931	13.4106	10.2625		Os01g0290700	15.0283	11.2028	10.5892	11.9338	16.5718	15.3983
Os01g0286900	1.4013	1.17867	0.720314	9.60375	5.10816	4.30798		Os01g0287600	5.19675	4.27123	5.13578	1.61184	2.13348	1.68843		Os01g0296166	1.4276	1.19054	1.80948	2.98024	1.26694	1.69841		Os01g0300200	101.514	114.863	97.8751	150.15	145.502	139.968		Os01g0285300	7.26434	3.78505	5.98139	10.8892	9.93378	12.7255		Os01g0290800	31.6515	31.8578	33.0443	33.8893	55.5081	11.9119
Os01g0287600	5.39758	6.48269	3.96173	2.93885	2.1321	1.46755		Os01g0287700	16.2325	17.9392	16.1003	5.11185	4.83589	4.32402		Os01g0297200	5.93583	5.47646	11.5528	17.3631	20.6511	18.8863		Os01g0300600	30.6264	37.7268	34.2044	58.6741	56.9982	65.345		Os01g0286000	9.75305	9.01531	9.27451	9.0546	11.6367	9.64674		Os01g0291500	1.16546	1.6104	1.65222	1.05492	5.64613	1.45267
Os01g0287700	20.5523	19.2713	21.1592	4.51324	4.93049	5.49149		Os01g0289600	14.4808	7.46537	10.5569	28.1842	20.434	22.6908		Os01g0297700	0	0.158738	0	0.647878	2.0271	3.60062		Os01g0301000	3.71646	4.59452	3.76443	4.33164	5.00264	7.2165		Os01g0286100	12.9816	16.6542	8.60244	15.5644	12.1334	14.0254		Os01g0292200	386.442	345.675	405.544	682.732	540.342	573.224
Os01g0289600	12.8193	12.376	11.345	11.9653	10.927	14.3915		Os01g0290000	536.141	589.764	592.938	254.441	239.945	216.695		Os01g0298400	0.300548	0.079369	0.695954	1.6197	1.14025	1.69841		Os01g0301300	1.51411	1.55308	1.55769	2.52023	2.4481	3.09279		Os01g0286600	54.4825	54.436	47.6495	30.2412	27.7436	32.7031		Os01g0292700	29.4432	23.8759	29.5897	33.9553	36.2966	49.1729
Os01g0290000	495.799	485.377	463.117	220.204	220.095	222.784		Os01g0290100	54.3615	55.3031	59.4284	31.0856	33.8038	33.3979		Os01g0299300	1.50274	1.34927	1.25272	6.21963	7.91837	5.91045		Os01g0301700	0.963527	1.61779	0.908655	1.61452	1.86269	2.61697		Os01g0286900	0.874411	0.344096	0.537653	1.18361	0.6386	1.09467		Os01g0292900	90.6606	87.8016	105.892	142.151	167.771	84.6907
Os01g0290100	57.6088	57.1655	50.1069	34.8989	29.0499	31.5761		Os01g0290600	1.75171	1.59707	2.28257	1.19737	1.65937	1.68843		Os01g0299400	5.33473	4.92088	4.87168	2.26757	2.59723	3.60062		Os01g0301900	8.2588	8.34779	10.5793	2.99277	3.45927	4.52023		Os01g0287600	5.65004	3.50978	4.30122	2.60394	4.11542	2.73666		Os01g0293000	0.858761	0.210052	1.57712	3.75816	4.91287	6.60965
Os01g0290600	1.4013	1.53227	0.675295	0.734713	0.932795	0.520745		Os01g0290700	11.0942	10.8452	10.19	29.3356	25.0802	22.4849		Os01g0299500	73.2586	80.9564	67.0204	36.346	41.4289	43.1395		Os01g0302000	24.3635	21.5489	23.625	9.33272	9.36665	13.0849		Os01g0287700	10.3584	11.424	8.87127	13.6707	11.7077	11.0151		Os01g0293200	8.52627	7.84193	7.81048	9.95582	13.3454	9.66026
Os01g0290700	11.3661	10.4902	9.72425	30.648	28.2948	28.2623		Os01g0290800	23.9985	23.5103	18.9535	74.9277	61.6812	57.2006		Os01g0300200	124.577	115.164	106.551	133.009	127.454	116.579		Os01g0302100	3.16587	2.45904	2.85577	5.98554	3.67215	6.02697		Os01g0289600	20.1787	11.424	21.9094	34.9164	54.7067	36.8765		Os01g0294700	76.2457	81.29	111.449	50.1747	80.8057	65.2249
Os01g0290800	29.9981	22.7484	22.7799	71.6345	72.0917	68.1703		Os01g0292200	184.572	267.156	201.559	570.547	733.727	816.499		Os01g0300600	40.2735	40.4782	32.6403	75.4778	56.0621	51.9033		Os01g0302800	4.26705	4.4651	2.72596	4.09537	5.10908	4.36162		Os01g0290000	357.836	303.63	341.813	437.935	462.985	454.902		Os01g0295700	76.7364	49.3622	52.6456	67.7127	61.7409	50.2624
Os01g0292200	252.7	221.413	194.215	787.298	725.537	848.956		Os01g0292700	27.6187	32.2014	25.8827	61.0198	58.884	58.1478		Os01g0301000	5.33473	5.31772	5.42844	3.1746	2.97731	3.12507		Os01g0303000	474.606	435.768	418.63	800.487	992.758	659.16		Os01g0290100	64.7737	65.3094	75.0698	93.6233	94.0161	83.1262		Os01g0295900	23.7386	22.3355	22.0796	28.0213	25.8842	22.2259
Os01g0292700	35.0843	30.8222	33.4496	89.8449	71.0701	86.5857		Os01g0292900	129.51	102.064	91.8327	369.619	290.39	270.107		Os01g0301300	1.35247	1.42864	1.4615	2.138	2.72392	2.58158		Os01g0303200	15.967	19.9312	15.0577	18.2717	17.8818	17.4465		Os01g0290600	2.82502	2.47749	1.68016	2.60394	2.62536	2.53141		Os01g0296000	1.41082	0.700172	1.27671	0.527461	1.53985	1.59794
Os01g0292900	113.609	94.1169	119.032	229.335	200.196	211.659		Os01g0293000	27.6771	26.2959	25.149	39.329	36.7432	38.2573		Os01g0301700	1.50274	1.2699	1.94867	1.36054	1.52033	1.4946		Os01g0303300	0	0.0647115	0	3.03215	2.82064	5.63046		Os01g0290700	8.60959	12.3874	6.51904	11.2443	13.6944	11.494		Os01g0296100	93.6663	92.4928	107.694	151.513	147.533	88.3224
Os01g0293000	20.0333	24.6342	21.6995	29.336	27.2732	27.4575		Os01g0293200	15.8238	15.9335	17.3231	8.01317	7.91758	7.04198		Os01g0301900	6.23637	4.92088	6.40278	1.68448	1.45698	2.85332		Os01g0303600	1.92705	1.29423	2.07693	63.3601	59.2334	55.7494		Os01g0290800	26.6359	26.4954	18.9523	36.6326	30.5109	35.1661		Os01g0296166	2.26958	1.68041	2.40322	1.18679	1.90649	2.03374
Os01g0293200	17.3345	18.5051	16.2521	9.34135	8.35074	8.28458		Os01g0294700	154.034	139.354	111.438	97.954	157.166	125.767		Os01g0302000	9.46727	14.0483	8.42105	6.9323	4.49763	5.4349		Os01g0303800	5.91881	8.28308	7.00962	5.35548	4.73654	8.16813		Os01g0291500	1.34525	0.550553	0.873686	1.24279	0.212867	0.820999		Os01g0296450	1.90154	1.26031	0.525705	0.923056	1.46653	0.290534
Os01g0294700	79.9776	99.5388	104.941	107.845	118.243	76.4548		Os01g0295700	58.6824	47.7263	49.2791	371	347.188	375.696		Os01g0302100	3.23089	2.53981	2.57503	2.98024	3.48408	4.27998		Os01g0304000	37.9905	44.3921	35.6323	48.0025	54.6033	54.5599		Os01g0292200	313.241	318.908	320.508	392.662	426.514	377.249		Os01g0297200	5.39793	3.36083	4.95665	3.2307	15.5452	16.7784
Os01g0295700	52.3669	44.2002	65.0984	422.46	477.058	405.613		Os01g0295900	48.6392	49.1377	49.4421	27.6777	24.8432	19.6434		Os01g0302800	3.00548	3.17476	3.34058	3.62812	4.56098	4.55173		Os01g0304300	7.0888	9.64202	7.59376	12.5224	12.9324	11.816		Os01g0292700	21.0531	23.7426	20.7668	28.2882	31.1495	31.2664		Os01g0298301	1.16546	2.66066	2.10282	1.31865	1.17322	1.88847
Os01g0295900	48.4744	51.449	54.6989	32.9047	27.4953	29.1144		Os01g0296000	2.39401	2.59988	2.56789	1.24342	1.28009	0.452993		Os01g0303000	512.435	416.37	541.731	1361.52	1524.63	1964.51		Os01g0305200	13.0764	14.5601	11.8125	143.338	140.18	100.159		Os01g0292900	123.561	102.059	104.775	158.958	162.914	160.642		Os01g0298400	3.12834	1.40034	0.976309	0.461528	1.17322	1.38004
Os01g0296000	2.95829	2.82881	3.28643	1.20703	1.46582	2.13032		Os01g0296100	117.715	117.923	110.256	192.915	183.527	156.118		Os01g0303200	19.2351	18.0961	17.9556	24.2954	20.0176	14.8101		Os01g0305900	17.2747	16.3073	17.0048	11.7348	9.84562	13.9572		Os01g0293000	0.403574	0.206457	0.268826	0.710164	1.63198	1.91566		Os01g0299200	0.981441	1.75043	2.25302	2.76917	2.4931	1.01687
Os01g0296100	119.992	117.101	125.785	203.621	171.634	165.834		Os01g0296166	3.6786	2.82273	2.28257	3.31579	4.26696	4.28284		Os01g0303300	0	0.079369	0	2.59151	3.99086	3.60062		Os01g0306400	0	0	0	5.513	8.30225	2.61697		Os01g0293200	10.3584	8.67121	9.1401	12.132	12.2044	12.3834		Os01g0299300	3.74174	3.71091	3.90524	3.2307	2.7864	2.76008
Os01g0296166	2.75069	2.41628	2.65616	3.72605	4.30863	2.55638		Os01g0297200	1.98527	0.66854	0.815204	5.11185	3.1291	4.28284		Os01g0303600	2.40439	1.98423	2.15746	98.0888	86.912	88.9965		Os01g0306800	16.9994	19.3488	16.226	10.1597	8.24903	27.4386		Os01g0294700	47.0164	43.6314	29.3021	55.6887	37.7483	47.0706		Os01g0299400	8.52627	6.02148	5.63255	6.19766	6.01277	11.0403
Os01g0297200	1.1937	0.530402	0.765334	3.67357	1.91001	2.36702		Os01g0298301	1.75171	1.11423	0.692923	1.98027	1.70678	6.17718		Os01g0303800	6.46179	5.15899	5.84602	2.138	2.40718	4.48379		Os01g0306900	33.8611	36.6914	34.2044	10.9866	11.9744	15.4639		Os01g0295700	62.1505	54.2295	47.3134	117.532	82.1665	75.1898		Os01g0299500	80.4782	60.0048	66.8396	68.1743	83.8121	58.1795
Os01g0298301	1.4532	1.47334	0.855373	2.20414	2.30978	1.32553		Os01g0298400	0.467123	0.222847	0.203801	0.736843	1.18527	2.34733		Os01g0304000	53.9484	47.4627	51.2222	59.0865	47.1301	41.509		Os01g0307500	0.61941	1.03538	1.23317	0.315028	0.212878	0.396511		Os01g0295900	20.0442	20.9898	20.5652	21.4233	19.8676	21.8933		Os01g0300200	140.898	141.505	150.277	132.92	167.404	104.883
Os01g0298400	0.934197	1.11974	1.03545	0.682234	0.932795	1.04149		Os01g0299200	2.39401	2.93415	3.30158	0.506579	0.331875	0.329449		Os01g0304300	7.81425	7.85753	7.44671	14.966	11.3391	10.3263		Os01g0307624	0.61941	0.452981	0.584135	43.2377	36.1361	18.7153		Os01g0296000	1.88335	1.30756	1.47855	0.946886	1.84484	1.84725		Os01g0300600	26.9283	24.7161	29.4395	32.1751	45.9023	35.5178
Os01g0299200	3.21779	2.59308	3.24142	0.367357	0.399769	0.662766		Os01g0299300	1.86849	1.93134	2.03801	0.460527	0.521517	0.370631		Os01g0305200	16.0793	15.9532	13.9887	211.338	159.761	141.443		Os01g0307686	3.57881	4.27096	2.14183	111.087	117.349	67.7241		Os01g0296100	107.62	108.046	101.28	177.245	148.652	163.31		Os01g0300900	3.9871	3.78093	1.57712	2.6373	4.61956	2.83271
Os01g0299300	1.3494	1.94481	1.66573	0.629754	0.266513	0.378724		Os01g0299400	8.23305	10.9195	9.49712	4.23685	3.50839	4.32402		Os01g0305900	11.8717	10.6354	8.07307	12.6984	9.37535	12.0926		Os01g0309800	102.134	124.699	102.743	8.46639	16.0191	14.9088		Os01g0296166	2.08513	2.8904	2.82268	3.66918	3.26395	2.53141		Os01g0301000	4.04844	3.08076	3.22933	4.41748	5.35283	6.10122
Os01g0299400	10.4838	10.0776	11.9302	5.14299	6.17422	5.91756		Os01g0299500	81.8634	84.5703	80.7867	44.579	44.0919	36.1982		Os01g0306400	0	0.079369	0	12.2449	13.4296	21.264		Os01g0309900	45.4234	54.3577	42.9664	54.2243	48.1105	57.3355		Os01g0297200	4.57384	4.19797	3.62916	8.40361	18.3775	10.6046		Os01g0301300	2.26958	1.40034	1.35181	2.50544	1.68651	2.17901
Os01g0299500	81.4827	87.2806	86.5278	44.6601	39.3995	40.1921		Os01g0300200	158.647	159.595	139.685	201.757	202.775	190.545		Os01g0306800	13.3744	11.5879	16.6333	5.83091	2.97731	4.61966		Os01g0310100	25.2582	23.102	26.351	56.5082	50.2393	54.9564		Os01g0298301	3.56491	2.68395	1.61296	2.13049	1.56102	1.36833		Os01g0301700	1.2268	1.33033	1.27671	1.91204	2.19979	2.46954
Os01g0300200	163.173	150.516	169.004	198.32	209.301	203.611		Os01g0300600	52.3178	54.486	49.4013	32.4211	31.1962	30.4329		Os01g0306900	41.1	37.1447	33.545	9.91254	7.85502	11.8888		Os01g0310500	53.0628	49.0514	52.702	23.6665	22.9909	32.0381		Os01g0298400	0.941674	0.619372	0.672066	1.30197	1.34816	0.820999		Os01g0301900	4.60051	4.69116	7.05947	2.76917	3.22636	5.15698
Os01g0300600	53.872	43.2572	56.1395	29.2836	28.1615	27.7415		Os01g0300900	1.69332	1.37422	1.83421	1.28947	1.89643	2.88268		Os01g0307562	0	0.238107	0.347977	1.23097	1.71037	1.42666		Os01g0310800	18.2382	23.1667	18.6274	29.8489	28.7386	28.7074		Os01g0298500	1.27799	1.16993	1.27693	1.30197	1.2772	0.615749		Os01g0302000	17.4819	13.3033	15.0952	11.8679	14.5186	26.5112
Os01g0300900	0.882297	1.11974	1.03545	1.25951	0.843958	0.804788		Os01g0301000	6.83168	6.90825	7.66292	8.19738	6.44785	5.10647		Os01g0307624	1.35247	0.476214	0.835145	68.5455	35.9177	24.525		Os01g0311100	3.57881	3.68856	2.79087	0.905707	1.27727	1.58604		Os01g0299200	2.08513	2.06457	1.34413	2.18967	2.48344	3.42083		Os01g0302100	3.12834	2.4506	1.95262	6.85699	6.23275	6.10122
Os01g0301000	7.57737	7.36669	6.97805	5.98266	4.26421	6.24894		Os01g0301300	4.02894	4.04838	4.76894	3.63816	3.46098	3.21213		Os01g0307686	3.08062	4.52403	7.93388	99.5789	146.395	158.835		Os01g0311400	4.95528	5.30635	3.95914	11.1835	12.7195	13.0849		Os01g0299300	3.90122	3.02804	3.29312	4.02427	3.33491	3.01033		Os01g0302250	1.47216	1.75043	0.751007	1.45052	1.02657	2.68744
Os01g0301300	3.21779	3.35921	3.78165	4.82812	3.24257	3.21915		Os01g0301700	2.80274	3.67697	3.26081	0.506579	0.616338	0.329449		Os01g0309100	0	0	0	0.453515	1.52033	1.22285		Os01g0311500	8.67174	9.38317	8.2428	32.6054	28.6854	29.4211		Os01g0299400	6.59172	6.53782	6.78787	5.50377	8.01798	7.45741		Os01g0302800	7.05411	6.16152	5.48235	6.85699	6.15942	10.0961
Os01g0301700	4.25579	4.00748	3.96173	0.419836	0.75512	0.426064		Os01g0301900	10.5687	11.9223	9.90473	3.13158	5.12035	5.18883		Os01g0309800	92.5688	102.862	107.455	4.34079	7.22155	9.3752		Os01g0311800	0.0688233	0.452981	0.454327	3.42593	3.67215	2.93418		Os01g0299500	70.0874	60.0791	55.7815	63.8556	65.421	63.3538		Os01g0303000	1611.22	1792.72	1649.74	1371.6	1262.24	2420.08
Os01g0301900	9.91287	11.3742	10.5346	3.25373	3.82002	2.50904		Os01g0302000	29.4288	30.9757	27.3093	5.84869	5.07294	6.91844		Os01g0309900	40.8746	51.9073	41.3397	52.6725	46.4967	47.3516		Os01g0312500	2.27117	0.776539	2.33654	0	0.0532196	0.0793022		Os01g0300200	158.537	129.655	127.424	143.039	146.168	141.486		Os01g0303200	25.2721	20.5851	20.9531	28.8785	35.71	15.253
Os01g0302000	30.1538	32.0599	29.4879	5.35291	7.99539	5.11277		Os01g0302100	0.875856	1.33708	1.42661	0.598685	0.474106	0.452993		Os01g0310100	20.9632	24.1282	15.311	60.9006	42.7592	38.9275		Os01g0314000	0.894703	0.84125	1.16827	31.3453	32.1978	17.2879		Os01g0300600	32.7568	30.4869	30.9822	42.4323	53.2876	52.7492		Os01g0303600	4.90721	4.061	2.85383	4.41748	3.73965	2.25164
Os01g0302100	1.0899	1.53227	1.08047	0.524795	0.843958	0.568086		Os01g0302250	2.39401	2.04276	3.83146	0.0921054	0.284464	0.164725		Os01g0310500	55.376	59.9236	49.6911	12.3097	14.4431	15.0818		Os01g0314100	39.1605	44.3274	35.3726	346.059	286.108	251.309		Os01g0300900	1.41251	0.344096	0.739273	1.06525	0.709555	0.957832		Os01g0303800	4.53916	1.96048	2.47832	2.37357	4.83954	2.90534
Os01g0302250	2.28359	3.47708	2.83624	0.157439	0.310932	0.142021		Os01g0302800	10.6854	9.91668	8.8042	2.25658	2.37053	3.08859		Os01g0310800	21.0384	25.3187	19.4171	27.5348	24.1985	21.8755		Os01g0314300	56.091	62.8349	54.5842	60.643	56.0934	61.8557		Os01g0301000	5.31373	4.54206	5.84697	6.0364	7.37938	9.03099		Os01g0304000	74.7122	58.6745	48.7404	44.5045	58.7345	72.2704
Os01g0302800	11.8332	12.0224	11.2099	1.94174	2.62071	2.36702		Os01g0303000	2049.74	2348.47	2752.66	797.356	879.325	1008.65		Os01g0311100	3.60658	1.82549	3.75815	0.323939	0.190041	1.01904		Os01g0314800	517.964	500.609	486.585	677.193	777.272	550.437		Os01g0301300	1.95061	2.40867	1.74737	2.89984	3.26395	1.71041		Os01g0304100	0.490721	0.140034	0.525705	1.31865	1.61318	0.653702
Os01g0303000	2555.39	2549.17	2034.66	643.871	702.439	790.302		Os01g0303200	32.4067	29.0072	29.6734	28.2763	27.1189	29.5681		Os01g0311300	0.225411	0.158738	0.278382	0.647878	1.0769	1.29079		Os01g0315800	8.94703	10.548	8.95674	44.6553	41.4048	36.0032		Os01g0301700	1.81608	1.65166	2.82268	3.25492	3.12204	2.94191		Os01g0304300	11.3479	10.7126	10.3639	12.1316	14.8119	7.48126
Os01g0303200	26.3132	28.9364	33.6297	25.5575	26.0294	25.7532		Os01g0303600	5.72226	2.19133	2.40485	5.71053	7.1116	4.32402		Os01g0311400	2.55466	2.61918	5.42844	5.70133	12.0359	22.2831		Os01g0316500	12.9388	15.7249	14.863	54.4605	65.9923	45.2816		Os01g0301900	3.69943	5.43671	3.56195	3.66918	2.34153	3.35241		Os01g0305200	29.8726	18.8346	24.1824	23.2083	22.5845	35.9536
Os01g0303600	2.07599	2.47521	9.00393	6.08762	13.8143	9.79948		Os01g0303800	5.07997	2.89701	6.19555	1.70395	3.27133	1.56488		Os01g0311500	8.56562	11.6672	7.72509	33.5601	22.6149	23.3701		Os01g0316600	104.611	98.6204	109.753	191.734	166.311	207.534		Os01g0302000	11.3673	16.9295	13.4413	8.46279	10.3595	13.8886		Os01g0305900	23.4932	19.6048	24.1073	15.2304	13.7854	17.7952
Os01g0303800	2.23169	3.12348	3.82667	1.52191	2.08768	2.08298		Os01g0304000	53.0185	50.3262	44.3063	25.1448	22.4726	24.091		Os01g0311800	0.976782	0.396845	0.487168	5.44218	3.35739	4.41586		Os01g0316800	32.5534	39.1505	26.1563	41.2687	46.6204	46.2332		Os01g0302100	3.09407	3.37214	2.95709	8.40361	6.88269	6.08908		Os01g0306800	60.3586	57.6242	40.0287	61.9766	53.015	52.0783
Os01g0304000	47.4883	48.6202	57.355	23.7732	22.9645	24.9958		Os01g0304100	1.92688	1.70849	1.79345	1.24342	1.51714	0.535355		Os01g0313300	0.075137	0.317476	0.208786	0.777454	1.0769	1.01904		Os01g0316900	50.7916	49.9573	46.9255	75.6068	80.1487	69.548		Os01g0302250	1.0762	1.23874	1.47855	0.591804	0.709555	0.752582		Os01g0306900	32.8169	31.0176	23.8069	26.9005	32.6303	18.0858
Os01g0304100	1.2975	1.65014	1.35059	1.25951	1.46582	1.65692		Os01g0304300	16.6997	17.3449	13.5731	37.9014	33.6141	35.4158		Os01g0314000	0.901644	1.2699	1.25272	49.1092	41.6823	36.5497		Os01g0317800	4.67999	5.50048	4.15385	2.2052	3.03352	3.25139		Os01g0302800	4.57384	5.78081	5.57815	7.39755	8.79849	7.86791		Os01g0307500	0.3067	0.630155	0.225302	0.329663	2.34645	1.01687
Os01g0304300	15.9851	15.087	18.4581	32.7997	34.1137	30.724		Os01g0305200	51.0332	38.9982	37.2956	148.244	152.093	203.188		Os01g0314100	39.0713	45.0816	36.6768	327.179	353.603	289.34		Os01g0318600	6.67586	6.92414	5.58174	7.5213	6.54601	8.96115		Os01g0303000	1304.76	1628.12	2104.31	1562.07	1851.73	1917.24		Os01g0307624	0.24536	0.77019	0.300403	3.95595	2.56642	3.48641
Os01g0304400	0.882297	0.942937	1.84581	0.209918	0.888376	2.13032		Os01g0305900	21.3709	23.1761	20.8285	19.7566	18.585	15.7312		Os01g0314300	57.555	63.0984	56.5811	56.5598	44.6596	46.4684		Os01g0319000	0	0.0647115	0	1.85079	1.11761	0.951626		Os01g0303200	23.9454	19.6135	18.3474	22.7844	23.912	25.3141		Os01g0307686	2.57628	3.08076	4.43094	16.0875	14.6653	7.48126
Os01g0305200	23.2511	22.1001	29.668	95.1454	118.021	106.753		Os01g0306800	180.894	195.325	202.252	76.8159	54.4748	46.2053		Os01g0314800	544.518	363.431	597.894	863.557	907.002	1130.66		Os01g0320700	8.46527	10.8068	10.125	3.3078	3.13996	4.67883		Os01g0303600	6.18814	2.40867	1.34413	12.1912	4.61211	4.65233		Os01g0309800	128.63	89.202	87.943	78.4598	84.0321	91.3004
Os01g0305900	27.0398	28.4649	29.4879	28.129	33.2697	22.108		Os01g0306900	24.0569	29.6758	27.4724	20.1711	19.4384	20.7965		Os01g0315700	0	0	0.139191	0.647878	1.26694	1.15492		Os01g0321300	253.132	210.118	257.084	75.0949	76.4233	116.336		Os01g0303800	4.50658	2.68395	2.41944	2.24885	2.98013	2.25775		Os01g0309900	39.319	34.9386	37.0998	48.3286	48.3954	46.2676
Os01g0306800	187.67	182.34	193.449	52.8469	58.8549	67.3181		Os01g0307624	7.00685	4.90263	3.05701	131.25	104.351	101.841		Os01g0315800	12.0219	12.4609	12.1792	59.4752	46.4967	45.6531		Os01g0321700	35.857	34.4913	35.8919	31.5028	32.0914	37.5099		Os01g0304000	81.3875	86.4369	78.1613	62.021	75.071	66.6378		Os01g0310100	17.0525	11.7629	13.5932	26.5708	23.0978	8.35286
Os01g0306900	24.0815	23.043	19.1334	14.4843	12.5705	10.5569		Os01g0307686	16.3493	8.05962	10.5569	201.112	205.999	263.93		Os01g0316500	12.9987	13.8896	14.4759	73.2103	59.4828	77.5832		Os01g0321800	9.49762	9.38317	8.17789	9.01769	10.2714	9.43696		Os01g0304300	13.5197	9.42823	12.1644	12.2503	12.4882	11.494		Os01g0310500	62.9962	54.1934	50.3175	62.9656	61.0076	28.6176
Os01g0307624	1.2975	0.412535	3.60157	59.4068	63.5189	60.1697		Os01g0309451	8.34983	7.27966	9.4156	6.9079	4.26696	4.07694		Os01g0316600	108.573	130.086	98.6167	142.663	118.966	117.258		Os01g0322800	19.7523	22.0019	18.7572	20.9888	22.2458	26.3283		Os01g0305200	23.9454	35.5107	21.5733	38.4081	37.4645	34.9609		Os01g0310800	14.0469	15.9639	14.7197	21.4281	23.9044	12.8561
Os01g0307686	4.41148	3.71281	9.90432	84.4395	86.5279	92.7873		Os01g0309800	61.6019	62.4342	66.4391	11.9737	7.53829	9.71876		Os01g0316800	40.4237	36.4304	44.2627	46.6472	42.7592	46.0608		Os01g0323000	5.23057	2.52375	2.72596	7.7182	10.1117	4.83743		Os01g0305900	16.412	14.7961	17.5409	18.05	16.9584	15.1201		Os01g0311100	5.09123	4.27105	4.35584	3.09883	3.15304	8.35286
Os01g0309451	9.03057	10.1955	8.95891	4.93307	4.21979	3.50319		Os01g0309900	49.5151	47.8749	48.6677	82.4803	86.6192	72.9319		Os01g0316900	45.533	50.0025	43.2188	79.8834	80.5773	72.9635		Os01g0323300	32.8287	23.4256	35.7621	5.67051	6.86533	14.5123		Os01g0306400	0.0672624	0.0688192	0.20162	2.89984	1.13529	1.71041		Os01g0311300	1.5335	0.420103	0.751007	1.05492	0.586611	0.798969
Os01g0309800	88.5411	85.0411	58.8857	7.08473	6.08538	8.33192		Os01g0310100	50.7997	58.423	45.2438	62.8158	86.2874	79.5208		Os01g0317800	2.10384	2.53981	4.80208	0.518303	1.20359	2.71745		Os01g0323600	31.934	41.286	24.4688	57.3352	52.6874	49.6432		Os01g0306800	73.6523	75.4946	74.8009	31.484	54.9196	61.9854		Os01g0311400	1.2268	1.82045	1.87752	1.05492	1.97981	5.88332
Os01g0309900	50.8099	47.6772	53.2583	91.2619	90.8809	81.5203		Os01g0310500	84.3158	85.3132	77.5259	46.7895	43.2859	34.4686		Os01g0318600	6.76233	7.30195	7.30752	4.98866	7.66498	7.33711		Os01g0324400	6.12528	8.15366	5.64664	8.19074	9.20699	9.83347		Os01g0306900	31.008	29.4546	44.4908	25.1517	23.8411	28.735		Os01g0311500	7.72885	7.00172	9.01209	14.0436	13.6387	8.64339
Os01g0310100	47.8516	42.4911	49.8818	94.2007	90.259	100.409		Os01g0310800	30.5382	32.3128	26.4534	32.4211	31.1014	25.0382		Os01g0319000	0.150274	0.396845	0.139191	2.00842	2.0271	0.951107		Os01g0326100	2.0647	1.87663	1.55769	0.0393786	0.159659	0		Os01g0307624	0.470837	0.688192	0.336033	13.2564	8.72753	4.17341		Os01g0312500	1.34948	1.6104	0.901209	1.64831	2.41977	2.54217
Os01g0310500	82.2612	75.9064	75.9932	42.6658	38.9553	33.233		Os01g0311100	11.4445	8.17105	7.66292	4.51316	5.45222	6.95962		Os01g0320700	6.98774	9.04807	7.5859	1.6197	1.26694	2.2419		Os01g0326300	11.8376	17.2133	11.0337	3.81972	4.36401	3.01348		Os01g0307686	7.26434	8.05184	6.1158	78.0589	40.9413	22.2354		Os01g0313300	2.20824	3.57088	1.72732	0.725258	1.68651	2.25164
Os01g0310800	30.1019	27.2862	29.848	26.5022	22.165	24.6644		Os01g0311400	4.49606	2.63702	3.22005	4.46711	5.16776	6.95962		Os01g0321300	229.544	258.187	193.267	62.6498	48.1437	57.3382		Os01g0327000	0.20647	0.388269	0.0649039	2.44147	2.182	0.634418		Os01g0309800	73.7869	94.4887	108.27	50.3033	76.561	69.306		Os01g0314000	0.797421	1.40034	1.72732	3.29663	2.56642	1.5253
Os01g0311100	11.5218	10.1366	11.8852	2.83389	2.97606	4.26064		Os01g0311500	17.8091	16.7878	17.2823	9.80922	11.3311	8.85395		Os01g0321700	33.1354	31.192	28.5341	25.9151	25.9089	30.2316		Os01g0327100	1.03235	0.905962	0.259616	23.1152	22.1393	10.3886		Os01g0309900	42.3753	41.498	38.9798	57.7009	61.6604	62.8064		Os01g0314100	30.7314	30.8076	38.3014	66.9875	50.2286	47.2118
Os01g0311400	4.10009	3.24135	2.25098	4.14588	3.37583	3.9766		Os01g0312500	3.85377	5.01405	3.34234	0.414474	0.805981	0.329449		Os01g0321800	9.69268	9.76239	9.04741	7.19145	7.85502	8.6279		Os01g0327400	23.1246	33.7794	20.4447	74.4255	94.1987	62.4108		Os01g0310100	14.9323	12.8004	9.94658	33.4369	19.0161	27.2298		Os01g0314300	74.0375	59.9348	69.6184	65.2732	78.0926	95.15
Os01g0311500	16.2965	13.6726	17.1975	9.55127	8.66167	8.14256		Os01g0313300	2.86113	2.26561	2.69017	12.4342	8.67615	7.6597		Os01g0322800	18.7091	20.6359	19.5563	14.4477	18.434	19.9053		Os01g0327600	27.8735	30.4791	29.2068	31.3847	27.4081	39.4132		Os01g0310500	58.3165	53.7478	54.7062	52.6705	45.7663	55.0069		Os01g0314800	486.488	498.313	397.358	263.203	177.523	440.45
Os01g0312500	4.04819	2.82881	3.33145	0.577275	0.444188	0.284043		Os01g0314000	1.63493	0.817105	1.10053	1.88816	1.37491	1.5237		Os01g0323000	2.6298	3.25413	2.01827	8.81115	10.3256	7.40505		Os01g0327900	3.57881	3.9474	4.54327	3.58345	4.6301	5.07534		Os01g0310800	20.1787	13.4886	19.0867	23.0803	26.6793	29.556		Os01g0315600	3.3737	1.19029	1.12651	0.0659326	0.513285	0.290534
Os01g0313300	1.86839	1.88587	3.87169	9.76119	17.7675	19.1729		Os01g0314100	54.1279	53.4832	46.7519	68.9409	75.8096	61.4835		Os01g0323300	26.2228	30.4777	26.4463	4.14642	2.72392	4.82347		Os01g0328300	9.70409	14.0424	10.3197	13.8219	16.4449	18.636		Os01g0311100	3.02681	1.85812	3.69636	2.84066	4.54115	3.48925		Os01g0315800	8.28091	7.14176	9.38759	11.736	14.6653	22.1532
Os01g0314000	0.986097	0.942937	0.675295	3.14877	3.42025	1.79894		Os01g0314300	68.7255	74.6165	62.893	39.375	45.5142	57.3654		Os01g0323600	31.9332	30.0015	51.2222	41.4642	74.4327	67.5966		Os01g0328400	80.5921	93.8317	67.2405	79.7416	86.535	96.035		Os01g0311400	1.34525	1.30756	2.21782	3.25492	4.82498	3.96816		Os01g0316500	10.7345	11.2728	13.443	14.9667	12.0255	21.1364
Os01g0314100	48.2668	42.2554	46.5053	84.6495	89.9925	80.1001		Os01g0314800	179.083	91.9986	85.3926	3244.96	3114.07	5109.59		Os01g0324400	6.91261	6.03205	8.42105	5.11824	5.2578	5.63871		Os01g0328500	7.77704	11.7775	8.3077	10.3172	10.2182	10.6265		Os01g0311500	10.0894	10.0476	7.72876	16.9848	14.1202	14.4359		Os01g0316600	75.1416	78.3493	85.0891	135.096	120.109	63.9902
Os01g0314300	72.9711	67.3021	66.6741	49.6981	47.2172	49.6128		Os01g0315800	26.3925	25.8874	24.4969	35.5527	40.299	43.199		Os01g0326100	1.87843	2.22233	3.13179	0.259151	0.760164	0.951107		Os01g0328600	95.1827	90.1432	91.7741	80.8442	81.5324	77.3196		Os01g0311800	0.134525	0.550553	0.268826	2.24885	2.90918	0.4105		Os01g0316800	43.4901	31.4377	32.3684	37.0541	44.7291	57.8163
Os01g0314800	98.1945	63.5304	199.077	3590.91	3758.72	3493.63		Os01g0316500	21.838	19.9819	24.9045	11.6974	10.3355	11.7778		Os01g0326300	17.5069	20.7153	23.9408	5.3126	7.4116	11.0057		Os01g0328700	296.56	224.355	328.284	151.568	184.246	153.291		Os01g0312500	1.34525	0.344096	0.873686	1.95295	1.41911	2.39458		Os01g0316900	62.0148	58.1843	59.1794	69.0314	71.8599	33.702
Os01g0315800	23.7182	19.0355	24.4907	36.4208	37.8004	38.3931		Os01g0316600	63.704	70.6796	48.4231	15.8882	25.0328	33.645		Os01g0327000	0.225411	0.079369	0.347977	2.85066	4.1809	2.4457		Os01g0328900	10.4611	9.64202	11.7476	10.5535	9.84562	9.67487		Os01g0313300	2.75776	2.54631	1.54575	2.36721	2.12867	2.80508		Os01g0317800	3.43504	4.20103	3.52973	3.89002	4.03295	8.06232
Os01g0316500	20.6561	21.3339	20.0337	11.7029	12.1708	11.125		Os01g0316800	55.0038	54.7832	54.6594	38.7303	40.2516	46.7818		Os01g0327100	0.525959	0.873059	0.904741	30.1263	56.2521	28.3973		Os01g0329400	41.7069	45.3628	42.3174	99.3521	99.9996	80.8882		Os01g0313600	0.403574	0.550553	0.40324	0.946886	1.41911	1.29992		Os01g0318600	12.6361	11.9729	10.8145	12.8569	10.8523	5.44752
Os01g0316600	51.2251	45.6735	52.0877	27.1844	25.8962	20.6878		Os01g0316900	47.2379	53.5575	48.4639	143.27	152.378	118.19		Os01g0327400	28.0261	22.3027	35.5633	86.6213	99.4547	144.229		Os01g0329800	10.0482	11.4539	9.67068	24.8479	26.9823	22.5218		Os01g0314000	1.00894	1.30756	2.75547	9.0546	3.193	4.65233		Os01g0318700	1.04278	1.12028	1.35181	1.05492	1.53985	0.581068
Os01g0316800	56.7265	56.9298	50.6921	33.1671	37.7116	37.1149		Os01g0317800	9.1673	6.57398	9.82321	4.23685	5.12035	4.65347		Os01g0327600	29.9797	34.2081	25.124	16.9096	19.7643	19.8374		Os01g0329900	12.7323	4.27096	10.4495	0.590678	1.54337	0.793022		Os01g0314100	37.3306	40.3968	37.8373	96.8783	74.0776	69.7849		Os01g0319000	1.96288	0.840207	0.450604	1.97798	1.3932	0.653702
Os01g0316900	58.024	57.1066	54.7439	152.505	131.835	137.477		Os01g0318600	10.6854	12.2566	14.7144	15.2895	20.3392	20.7553		Os01g0327900	4.20767	4.28593	4.31492	1.49012	2.40718	2.58158		Os01g0330100	1.85823	1.35894	1.94712	1.1026	1.17083	0.951626		Os01g0314300	69.213	66.7546	61.0908	68.0574	81.6698	77.3107		Os01g0320700	14.2309	13.3033	14.194	17.0106	17.4517	18.0131
Os01g0317800	6.38368	6.95416	4.41193	3.67357	2.22094	3.02979		Os01g0318700	1.16781	1.22566	1.26357	4.32895	5.54705	3.12977		Os01g0328300	13.3744	13.334	13.2231	7.51539	8.80523	10.666		Os01g0331100	2.75293	2.32962	2.53125	0	0.212878	0.158604		Os01g0314800	572.403	693.56	625.357	400.355	339.593	268.809		Os01g0321300	301.793	312.627	310.241	359.003	331.582	170.108
Os01g0318600	17.2826	14.0262	15.6668	24.6654	19.0557	18.0367		Os01g0320700	13.2546	11.8109	13.7362	5.57237	3.74544	3.04741		Os01g0328400	107.972	80.4802	120.191	84.6777	85.5818	109.309		Os01g0331900	29.4564	35.5266	22.976	39.7723	39.6486	41.3164		Os01g0315600	1.41251	0.275277	1.0081	0.473443	0.567644	0.615749		Os01g0321700	28.6458	28.9871	30.3407	30.7246	34.9034	22.8796
Os01g0318700	1.71269	1.65014	1.57569	6.87482	4.13095	4.2133		Os01g0321300	347.657	360.566	371.692	308.369	280.624	253.552		Os01g0328500	9.09158	9.76239	8.76902	11.2731	9.37535	10.1225		Os01g0332100	28.7682	42.3861	31.4135	194.373	221.713	137.669		Os01g0315800	9.484	10.3229	10.5514	18.05	24.0539	19.704		Os01g0321800	11.5319	7.07174	8.11088	9.36242	12.0989	12.5656
Os01g0321300	442.654	415.305	445.56	340.907	333.497	363.007		Os01g0321700	42.5666	39.3325	36.1543	28.1382	28.0197	29.1151		Os01g0328600	100.684	106.434	90.2653	91.4804	97.681	100.07		Os01g0332800	327.737	289.196	336.267	5.47362	10.3246	15.5432		Os01g0316500	14.0578	13.4886	14.1134	20.7723	18.3065	18.1304		Os01g0322800	20.4262	20.095	18.2495	22.3511	25.0043	20.6279
Os01g0321700	39.8591	39.0729	44.4344	24.7179	28.8722	28.7357		Os01g0321800	13.605	11.2166	12.9617	17.454	14.1758	13.2603		Os01g0328700	307.987	274.22	259.73	171.234	208.665	171.947		Os01g0332900	87.9562	106.386	85.0241	63.7145	68.0146	78.5885		Os01g0316600	82.6655	86.5745	77.8924	131.617	102.531	108.303		Os01g0323000	24.9041	18.6946	17.6487	20.3732	33.0702	9.22446
Os01g0321800	11.0547	12.2582	12.5605	13.0674	11.9042	13.5867		Os01g0322800	37.837	40.4095	38.926	25.6053	27.0715	20.0964		Os01g0328900	9.46727	8.88933	8.00347	8.16327	7.15821	6.52188		Os01g0335700	22.8493	28.5378	21.4183	21.2644	23.5763	22.1253		Os01g0316800	45.3349	43.5625	43.4827	57.0499	69.5364	56.8542		Os01g0323100	0.736081	0.420103	1.05141	0.791191	1.0999	0.726336
Os01g0322800	34.3058	35.7137	38.5368	25.0327	22.0317	25.4692		Os01g0323000	14.1889	11.1795	9.70092	6.58553	8.10722	4.65347		Os01g0329400	42.753	49.4469	43.358	178.814	122.513	116.171		Os01g0337160	1.72058	1.81192	1.81731	1.18136	1.64981	0.951626		Os01g0316900	55.8278	52.0961	56.7896	89.7766	71.0265	76.4213		Os01g0323300	48.3973	59.1646	53.2464	69.427	65.9205	42.9264
Os01g0323000	5.91658	7.77923	6.93303	5.56283	5.50793	2.84043		Os01g0323300	50.9748	56.6031	60.6919	8.93422	8.77097	6.25954		Os01g0329800	11.1203	11.3498	10.6481	40.4924	31.9902	25.6799		Os01g0337500	2.61529	4.59452	2.33654	3.26842	2.60776	1.82395		Os01g0317800	2.55597	2.33985	3.0915	5.20787	6.59887	4.99441		Os01g0323600	63.0576	44.601	53.4717	58.2844	64.3806	33.3388
Os01g0323300	54.0277	55.2207	51.9977	11.2306	9.86098	12.5452		Os01g0323600	27.7355	19.1277	23.0295	156.026	158.778	129.556		Os01g0329900	5.56014	4.76214	4.66289	0.971818	1.83706	2.10602		Os01g0337600	93.9439	97.4556	92.6179	146.646	144.598	135.052		Os01g0318600	14.865	12.0434	14.3822	14.7359	15.6102	13.6833		Os01g0324400	10.6118	11.1327	8.03578	9.95582	10.8523	8.28023
Os01g0323600	15.4142	21.0393	21.8345	159.485	147.293	172.509		Os01g0323775	0.175171	0	0.0407602	2.11842	1.18527	0.988348		Os01g0330100	1.35247	1.42864	1.32231	1.81406	1.64702	1.35872		Os01g0337700	8.39645	10.0303	9.21636	6.57622	7.45074	8.56464		Os01g0318700	1.21072	0.894649	0.806479	1.12443	0.709555	1.02625		Os01g0326000	3.25102	5.60138	4.65625	5.20867	4.54624	5.44752
Os01g0323775	0	0.176801	0.0900393	1.36447	1.02163	0.804788		Os01g0324400	18.0426	16.4907	19.4018	4.14474	3.5558	4.20048		Os01g0331900	24.4195	27.1442	23.8016	38.8727	44.3429	39.8786		Os01g0337900	20.9911	28.9261	22.1322	57.6502	59.6591	62.1729		Os01g0319000	1.21072	0.206457	0.0672066	1.83459	1.34816	2.0525		Os01g0326100	1.65618	0.910224	1.05141	0	0.219979	0.435801
Os01g0324400	18.0092	17.739	18.0529	2.99133	2.88722	2.55638		Os01g0326000	1.92688	1.52279	2.11953	0.875001	0.568928	0.411812		Os01g0332100	26.8991	31.7476	28.7429	309.556	290.066	259.584		Os01g0338000	50.9293	53.1282	46.601	64.4627	65.9923	64.3141		Os01g0320700	12.6453	13.7638	16.264	11.1851	14.0492	17.8567		Os01g0326300	8.58761	7.35181	7.73538	0.593393	1.3932	3.63168
Os01g0326000	3.01019	3.18241	1.98086	0.577275	0.310932	0.0946809		Os01g0326300	1.2262	0.66854	0.570643	4.83553	3.08169	4.69465		Os01g0332150	0.450822	0.555583	0.278382	1.16618	1.01355	0.407617		Os01g0338150	12.1817	10.7421	8.76203	11.8136	12.1341	13.8779		Os01g0321300	347.814	335.562	334.622	265.897	238.694	283.997		Os01g0327100	1.10412	0.77019	0.901209	2.57137	2.27312	2.76008
Os01g0327400	15.1028	24.3985	16.8374	14.6943	20.4327	19.0309		Os01g0327100	1.86849	1.33708	1.67117	0.506579	0.805981	2.30615		Os01g0332800	330.828	330.334	271.979	7.64497	10.1989	11.753		Os01g0338200	47.8322	51.0574	45.4976	85.0183	88.5042	68.4378		Os01g0321700	33.5639	26.9771	30.1086	30.0044	30.2271	33.7978		Os01g0327400	20.8556	28.357	23.2061	28.0873	44.1425	47.8655
Os01g0327600	44.2186	35.6548	40.6978	20.5195	20.2106	21.7293		Os01g0327400	43.1505	26.1845	36.8064	39.0987	51.2035	49.5409		Os01g0332900	76.9403	97.0683	84.628	24.4898	36.8679	40.4221		Os01g0338600	86.3045	73.7712	84.8943	36.2677	39.2228	41.7923		Os01g0321800	9.08042	7.29483	7.45993	8.93624	10.2886	9.85199		Os01g0327600	18.6474	18.8346	21.7041	27.5598	34.6834	10.314
Os01g0327900	8.45967	6.77736	6.75295	2.25662	2.17652	2.36702		Os01g0327600	38.3625	38.9239	38.8037	22.1974	22.3778	14.4958		Os01g0335700	22.3908	21.2709	22.6185	17.2984	19.1308	17.9352		Os01g0339500	10.3923	11.0657	8.63222	5.35548	7.18464	7.2958		Os01g0322800	25.0216	19.6823	23.5223	27.4005	28.5241	30.4454		Os01g0327900	6.62473	8.61212	8.78679	12.4613	11.7322	9.58763
Os01g0328300	13.5978	15.2049	18.4581	10.6009	7.90655	9.56277		Os01g0327900	8.93374	11.4023	10.8014	2.67106	3.93508	4.8182		Os01g0337100	0	0	0	1.03661	1.14025	0.135872		Os01g0339600	1.85823	2.65317	1.81731	1.61452	1.33049	1.50674		Os01g0323000	14.6632	4.95498	8.87127	19.7071	10.2886	13.4097		Os01g0328300	9.38503	11.8329	8.11088	14.0436	16.2785	5.22962
Os01g0328400	101.516	110.559	105.571	58.6721	53.0361	64.9985		Os01g0328300	18.9185	14.1879	17.2823	8.47369	9.76659	5.88891		Os01g0337160	1.20219	1.34927	2.22705	1.03661	1.96376	2.03809		Os01g0339900	61.5281	72.4122	58.3486	108.685	103.778	112.926		Os01g0323300	43.1152	51.8208	60.9564	41.3079	36.3292	39.8869		Os01g0328400	106.118	96.7638	82.3104	72.9214	88.5783	122.533
Os01g0328500	14.7914	12.435	13.4609	12.3327	11.3712	9.04203		Os01g0328400	116.781	99.2411	112.294	65.6711	62.0131	73.3437		Os01g0337500	3.68171	3.17476	4.5933	4.59994	5.63788	4.34792		Os01g0341000	1.44529	1.74721	1.36298	2.16582	1.80947	2.06186		Os01g0323600	55.626	45.6271	39.5847	76.4019	66.9111	61.3013		Os01g0328500	9.81441	9.45233	10.5141	11.0107	11.8056	11.1129
Os01g0328600	72.9711	68.9523	66.9892	101.915	95.8558	103.06		Os01g0328500	13.0211	13.2594	13.4916	12.5263	11.5208	10.4188		Os01g0337600	92.7191	113.101	77.3205	172.724	146.141	115.763		Os01g0341200	1.30764	1.1001	1.6226	1.96893	1.75625	2.29976		Os01g0324400	13.1162	11.3552	11.4251	10.3566	12.4882	10.0572		Os01g0328600	107.284	97.534	101.761	97.3824	89.7515	109.386
Os01g0328700	712.014	742.209	746.966	773.758	787.59	774.206		Os01g0328600	47.9385	61.2086	55.067	81.0988	77.2793	96.2404		Os01g0337700	5.93583	6.90511	7.5859	2.138	3.99086	6.58981		Os01g0341750	0.963527	1.29423	1.6226	0.196893	0.478976	0.396511		Os01g0326000	3.96848	3.71623	4.0324	5.79968	4.89593	3.48925		Os01g0328700	675.17	669.715	617.779	543.153	456.09	480.544
Os01g0328900	11.937	11.2563	11.7501	6.1401	6.6184	6.72235		Os01g0328700	611.114	699.256	660.07	711.882	743.778	596.221		Os01g0337900	31.4073	35.2398	33.4754	73.3398	58.7226	61.0747		Os01g0342500	6.60704	4.27096	4.47837	2.67774	2.9803	2.93418		Os01g0326100	1.6143	0.344096	1.0081	0.118361	0.283822	0.136833		Os01g0328900	8.83297	8.68214	8.26108	8.76903	9.45911	7.91706
Os01g0329400	29.8424	27.1094	44.4794	262.398	297.562	260.941		Os01g0328900	11.8533	11.7737	11.4944	5.75658	5.59446	4.98292		Os01g0338000	47.1109	41.9862	48.16	79.1707	72.5323	68.8194		Os01g0342750	0.481763	1.55308	0.519231	5.78865	3.88503	2.06186		Os01g0326300	8.9459	5.43671	7.66155	0.887706	1.06433	0.752582		Os01g0329400	35.7613	32.9081	35.4475	49.3835	41.5028	32.0314
Os01g0329800	13.494	14.5566	17.5126	61.0862	64.7182	56.6192		Os01g0329400	42.0995	34.3927	31.6707	255.178	264.457	311.041		Os01g0338150	9.5424	11.4291	10.9265	7.77454	8.74188	10.666		Os01g0342800	2.20235	2.07077	1.36298	1.69328	1.80947	2.53767		Os01g0327100	0.470837	0.412915	0.40324	1.12443	2.27058	1.16308		Os01g0329800	8.21957	9.17226	10.8896	17.9337	17.4517	10.895
Os01g0329900	19.4105	26.9916	22.0146	19.7323	22.8757	16.7585		Os01g0329800	17.9259	20.1305	16.1003	57.2895	55.4705	50.8999		Os01g0338200	45.3076	49.7644	43.9843	100.097	89.7627	73.4391		Os01g0343200	18.1694	19.4135	17.0697	15.1214	14.8483	17.5258		Os01g0327400	27.5103	13.695	10.6186	18.7602	21.8543	18.8146		Os01g0329900	23.7386	23.4558	24.633	23.8676	24.7843	21.8627
Os01g0330100	4.25579	4.71468	4.95216	2.51902	2.1321	1.46755		Os01g0329900	33.7497	31.7928	26.7387	19.9869	21.1451	23.6792		Os01g0338600	104.215	104.688	91.3092	26.3039	28.8229	36.6856		Os01g0343300	32.2093	17.7957	29.6611	12.8768	17.7221	8.96115		Os01g0327600	25.8288	21.5404	22.5814	26.3944	22.9896	29.8296		Os01g0330100	8.89431	4.4811	4.28074	5.93393	7.25932	4.35801
Os01g0331100	2.23169	2.12161	1.21553	1.04959	1.33256	1.04149		Os01g0330100	4.96319	5.60831	4.4021	2.25658	2.60759	2.14142		Os01g0339500	13.5247	13.7308	13.3623	2.72109	5.06776	8.08441		Os01g0343500	5.2994	6.34173	6.16587	1.45701	1.64981	3.01348		Os01g0327900	9.75305	10.5293	10.4842	14.2033	11.7077	12.1782		Os01g0331100	1.90154	2.73067	2.17792	2.04391	2.71308	2.97798
Os01g0331900	32.1779	28.4649	28.4524	33.5869	32.0704	30.4873		Os01g0331100	1.8101	1.63421	2.07877	0.828948	0.75857	0.452993		Os01g0339600	1.95356	2.69855	1.80948	0.712666	0.380082	1.08698		Os01g0346250	9.01586	12.554	8.2428	4.44978	4.41723	6.34418		Os01g0328300	12.5108	11.6304	12.9709	12.8421	12.5591	14.9148		Os01g0331900	28.8298	25.9764	26.4355	32.5048	38.863	32.7577
Os01g0332100	65.4457	58.1085	75.0027	545.892	600.853	635.167		Os01g0331900	29.6039	33.0185	29.8772	29.704	26.5025	35.0864		Os01g0339900	82.8762	78.8928	80.5915	117.72	99.0747	97.3526		Os01g0346400	1.72058	2.2649	1.6875	1.81141	1.59659	2.29976		Os01g0328400	140.78	137.501	139.924	146.353	181.008	154.006		Os01g0332100	86.5508	47.3317	65.8633	60.3942	53.3816	65.007
Os01g0332150	0.986097	0.530402	1.44063	7.39961	5.46352	6.76969		Os01g0332100	68.2	62.6942	74.2243	346.915	267.633	291.069		Os01g0341000	0.901644	0.714321	1.73989	0.777454	1.26694	2.30983		Os01g0346600	3.30352	3.81798	1.6226	3.18966	3.93825	4.44092		Os01g0328500	12.8471	10.1164	10.2154	13.4339	13.2687	14.2307		Os01g0332150	3.74174	1.33033	2.70363	1.91204	1.61318	0.363168
Os01g0332800	165.612	155.997	158.964	92.3639	84.2181	91.4144		Os01g0332150	1.2262	1.00281	1.30433	5.11185	3.27133	2.63559		Os01g0341200	1.50274	1.11117	1.80948	0.583091	1.20359	1.69841		Os01g0346700	29.594	27.0494	25.1827	20.7131	21.5007	28.7074		Os01g0328600	111.79	115.547	102.826	104.335	111.684	99.8198		Os01g0332800	267.259	254.793	237.093	175.842	169.897	139.892
Os01g0332900	74.5281	76.4958	80.3601	23.0385	23.2755	24.8064		Os01g0332800	107.789	140.096	120.283	51.4408	54.143	59.5892		Os01g0342500	4.35795	3.25413	4.73249	2.78588	2.09045	2.2419		Os01g0347100	19.8899	29.2496	20.4447	39.6936	32.6768	40.5234		Os01g0328700	569.376	602.856	670.05	385.323	361.518	361.103		Os01g0332900	99.6776	71.0675	79.5317	84.5915	102.144	142.289
Os01g0335700	21.3308	20.6857	23.3652	11.5455	15.5022	18.6521		Os01g0332900	85.7755	74.0594	70.189	26.3882	27.6878	23.2262		Os01g0342750	0.525959	1.66675	1.25272	11.6618	14.6965	3.53268		Os01g0347200	5.64351	9.44789	4.21875	6.33995	5.1623	8.48534		Os01g0328900	6.92803	6.8131	5.98139	9.52804	7.09555	10.5362		Os01g0335700	16.0711	12.113	14.7948	13.8458	20.0181	13.2193
Os01g0337160	3.32159	5.77549	3.96173	2.99133	1.91001	2.98245		Os01g0335700	21.2541	19.3505	21.4399	14.3224	14.6973	10.5012		Os01g0342800	1.65301	1.58738	1.94867	0.90703	1.33029	1.97015		Os01g0348600	125.258	153.625	124.616	357.439	305.001	298.811		Os01g0329400	44.6622	41.7044	37.3669	61.6068	51.4428	43.3077		Os01g0337160	3.18968	2.31057	2.17792	2.6373	1.97981	5.01172
Os01g0337600	112.259	103.369	118.942	159.485	141.119	144.53		Os01g0337160	5.95582	4.23409	4.85046	3.36185	2.655	1.81197		Os01g0343200	17.2064	18.493	15.1022	9.19987	9.312	9.91869		Os01g0348700	37.027	47.4983	31.5433	49.932	50.0264	55.1943		Os01g0329800	13.3852	14.5897	13.2397	27.0454	20.4352	20.1829		Os01g0337500	2.08556	1.26031	4.95665	8.10971	12.7588	8.93393
Os01g0337700	12.7155	13.1422	11.2999	5.24795	3.68676	3.59787		Os01g0337500	1.28459	0.779964	0.733683	0.828948	1.13786	1.02953		Os01g0343300	22.9919	24.7631	21.157	18.3997	12.9228	12.5682		Os01g0348900	12.6635	15.5955	15.3173	7004.7	7043.29	4352.18		Os01g0329900	14.7977	5.78081	9.07289	19.8846	11.7786	13.957		Os01g0337600	83.6065	80.9399	90.0458	105.822	121.502	58.47
Os01g0337900	44.011	47.854	54.7439	32.2749	37.0009	38.3931		Os01g0337600	109.307	118.406	101.656	144.698	132.323	110.366		Os01g0343500	5.78555	6.34952	6.33318	0.90703	0.950205	0.951107		Os01g0349000	0.82588	1.42365	0.973559	6.4187	4.73654	5.78906		Os01g0330100	6.05362	2.40867	2.68826	5.38541	3.61873	4.92599		Os01g0337700	5.21391	5.95147	5.78276	7.97784	9.09248	5.95595
Os01g0338000	74.9952	75.9654	78.2892	101.128	113.135	101.971		Os01g0337700	14.3057	13.8165	14.2661	6.9079	6.40044	5.64182		Os01g0346250	9.91809	10.0799	9.53457	0.971818	1.71037	4.00824		Os01g0349400	37.4399	39.7976	39.1371	65.4865	59.0205	52.4981		Os01g0331100	2.35418	2.95922	2.15061	2.95902	2.34153	3.83133		Os01g0337900	36.1293	39.4197	31.1668	41.2738	39.5963	35.5178
Os01g0338150	12.7674	13.1422	10.8497	10.4434	9.55005	8.61596		Os01g0337900	49.4567	45.0522	50.4204	37.5329	39.3034	32.6567		Os01g0346400	1.50274	1.66675	3.27099	1.10139	0.886858	1.56253		Os01g0349600	32.1405	30.285	28.2981	7.75758	7.45074	13.5607		Os01g0331900	35.111	28.9729	30.1758	37.402	40.6575	36.466		Os01g0338000	55.1447	49.6422	49.191	53.4713	62.7674	83.9644
Os01g0338200	57.7126	54.9261	63.1176	90.2123	91.9914	84.3134		Os01g0338000	74.7981	72.6109	66.8467	98.5527	101.269	116.131		Os01g0346600	2.25411	3.80971	4.24532	2.59151	1.96376	3.60062		Os01g0349800	3.64764	5.30635	3.18029	0.787571	0.798294	1.42744		Os01g0332100	82.3292	111.143	71.7094	82.3791	78.5478	74.8477		Os01g0338150	10.1825	8.96221	9.16229	11.1426	10.6323	14.4541
Os01g0338600	83.5587	86.7502	99.8986	124.114	114.867	120.103		Os01g0338150	12.262	13.2965	13.4509	9.48685	10.1933	11.9837		Os01g0346700	26.5234	29.7634	26.3767	17.2984	20.7145	25.3402		Os01g0350000	8.18998	10.6774	5.51683	1.61452	1.96912	2.53767		Os01g0332150	2.95955	2.40867	1.61296	1.59787	1.41911	1.71041		Os01g0338200	41.0978	37.8793	41.005	41.4057	50.5952	36.6073
Os01g0339500	11.9889	16.7371	12.4704	5.24795	4.21979	4.16596		Os01g0338200	62.7697	65.7027	61.3848	106.612	103.213	89.4455		Os01g0347100	24.0439	27.7792	24.428	29.9968	24.0085	29.3485		Os01g0350300	0	0	0.0649039	1.77204	1.49015	2.29976		Os01g0332800	194.119	234.054	231.863	103.27	95.2933	124.245		Os01g0338600	129.244	120.36	114.979	81.8223	79.1192	83.2381
Os01g0339600	3.16589	2.59308	2.7462	0.577275	0.666282	0.615426		Os01g0338600	95.118	91.1072	92.7294	120.75	104.256	96.5287		Os01g0347200	7.43857	10.7148	8.28186	2.138	2.78727	4.27998		Os01g0350900	62.9045	67.8177	61.5938	76.9851	86.8544	81.0469		Os01g0332900	65.5136	70.402	67.5426	81.0179	85.5014	80.3895		Os01g0339500	9.32369	11.1327	11.1149	10.6811	10.9256	15.6888
Os01g0339900	78.4206	76.9083	86.8429	54.4737	57.8777	60.1697		Os01g0339500	7.2988	6.94539	7.7852	2.11842	3.17651	2.75914		Os01g0348600	130.889	161.198	138.147	316.165	291.523	255.984		Os01g0351100	1.72058	2.13548	1.81731	2.63836	2.87386	2.93418		Os01g0335700	19.4388	13.9015	15.6591	15.1502	21.3576	19.1566		Os01g0339600	3.00566	2.59064	2.25302	1.78018	2.63975	2.39691
Os01g0341000	2.17979	2.88774	2.88126	0.209918	0.222094	0.236702		Os01g0339600	4.9048	4.90263	4.23906	2.34869	2.655	1.89433		Os01g0348700	53.197	45.0816	53.0317	48.9796	43.0126	43.0716		Os01g0351200	0.963527	1.6825	1.29808	1.02384	0.798294	0.872324		Os01g0337160	1.88335	2.20221	1.74737	2.01213	2.83822	2.53141		Os01g0339900	71.3385	61.9653	70.7449	84.6574	113.216	103.648
Os01g0341200	1.0899	1.35547	1.53067	0.419836	0.310932	0.757447		Os01g0339900	100.957	91.1443	89.224	90.7698	84.9599	75.9381		Os01g0348900	12.4727	18.0961	11.9008	6330.42	7123.49	5203.1		Os01g0351300	35.857	43.1626	36.2813	45.0097	47.1525	48.295		Os01g0337500	3.02681	2.61513	2.88988	7.93017	30.4399	19.4987		Os01g0341000	2.33092	2.17053	1.95262	1.78018	3.15304	1.59794
Os01g0341750	0.986097	1.65014	1.57569	2.3091	1.51024	2.41436		Os01g0341000	2.62757	2.19133	1.95649	0.230263	0.142232	0.123544		Os01g0349000	0.525959	0.952428	1.39191	3.30418	5.44784	8.08441		Os01g0351800	3.64764	4.4651	3.63462	2.16582	1.17083	1.82395		Os01g0337600	95.4454	86.7121	83.605	101.494	97.9186	113.093		Os01g0341200	1.41082	1.54038	2.17792	2.04391	1.90649	2.39691
Os01g0342500	2.23169	2.12161	1.30557	0.892152	1.11047	1.08883		Os01g0341200	2.68596	1.85706	1.95649	0.506579	0.616338	0.617718		Os01g0349400	34.1122	44.0498	31.4571	100.097	66.5777	59.0366		Os01g0352100	24.2258	33.0676	25.3774	5.35548	7.02498	6.89929		Os01g0337700	5.78457	6.88192	5.51094	8.34443	7.0246	8.00474		Os01g0342500	1.71752	2.38059	2.17792	2.57137	3.66632	5.44752
Os01g0342800	2.28359	2.94668	2.20596	0.367357	0.621864	0.710107		Os01g0341750	2.27723	1.78277	1.95649	2.99342	1.89643	1.60607		Os01g0349600	25.6217	26.1918	32.4315	3.30418	4.75102	9.30726		Os01g0353900	2.82176	4.20625	3.50481	4.92232	4.73654	4.52023		Os01g0337900	50.1105	46.3153	47.2462	47.0484	47.824	47.0022		Os01g0342750	1.77886	1.54038	3.52973	9.69209	15.3252	5.30225
Os01g0343200	22.784	21.3339	21.5644	17.4232	15.5022	15.3383		Os01g0342500	2.33562	2.97129	2.97549	2.44079	2.27571	4.48875		Os01g0349800	3.90713	4.12719	3.61896	1.03661	0.696817	1.42666		Os01g0354200	1.10117	1.94135	1.10337	1.41763	1.9159	3.01348		Os01g0338000	62.0832	59.3221	55.5126	66.5779	83.3728	70.2638		Os01g0342800	2.26958	2.4506	1.80242	2.17577	1.24655	3.34114
Os01g0343300	16.7117	16.9729	16.5672	17.2658	23.7197	14.6282		Os01g0342750	1.34298	1.52279	1.99725	0.736843	0.853392	0.988348		Os01g0350000	6.01096	6.03205	6.68116	1.55491	1.01355	1.97015		Os01g0354700	1.10117	1.81192	2.01202	1.37825	1.22405	1.26884		Os01g0338150	10.0221	9.08413	9.74496	14.0849	12.6301	11.4256		Os01g0343200	15.7031	16.174	18.9254	18.7908	19.1382	14.9625
Os01g0343400	1.2975	1.41441	1.57569	0.0524795	0.0888376	0.236702		Os01g0342800	3.6786	3.11985	3.22005	1.19737	0.900802	1.68843		Os01g0350900	63.7913	66.1144	61.6616	55.7823	77.7267	72.9635		Os01g0355500	30.2134	42.6449	34.0097	78.1271	72.3786	62.728		Os01g0338200	42.9807	42.6679	39.6519	47.1668	54.281	60.0698		Os01g0343300	42.4473	33.6083	34.5463	30.1971	30.2838	36.0262
Os01g0343500	15.4661	17.7979	20.3039	11.7029	13.2368	13.3974		Os01g0343200	26.0421	26.3331	25.9642	16.7171	16.973	15.1135		Os01g0351100	1.4276	2.06359	1.4615	1.49012	1.33029	1.4946		Os01g0355600	69.0298	79.0775	69.9015	132.824	122.139	106.186		Os01g0338600	131.834	139.634	117.074	71.4899	72.2327	68.0061		Os01g0343500	30.302	26.3965	24.4077	25.1862	20.6047	31.523
Os01g0346250	2.95829	3.35921	2.47608	0.577275	0.488607	0.331383		Os01g0343300	40.9317	43.2323	40.2711	31.1777	27.0241	16.1018		Os01g0351300	44.6314	40.3988	51.083	41.9825	48.1437	47.6912		Os01g0355800	2.13352	2.65317	1.81731	1.14198	1.54337	1.98256		Os01g0339500	8.20601	9.56586	7.86317	10.9484	10.9981	10.1941		Os01g0346250	5.02989	4.69116	5.03175	6.13173	7.33264	9.07919
Os01g0346600	1.038	1.35547	1.21553	3.30621	2.44304	2.03564		Os01g0343500	48.8728	48.432	47.4449	33.6645	30.0109	28.9915		Os01g0351800	3.90713	2.3017	3.68856	0.323939	0.506776	0.475554		Os01g0355900	29.6629	34.8148	28.4279	41.7806	40.713	37.4306		Os01g0339600	1.95061	1.72048	1.47855	3.19574	2.19962	3.01033		Os01g0346400	1.47216	1.75043	1.27671	2.37357	3.15304	2.68744
Os01g0346700	21.3827	16.3246	12.0653	36.0534	28.6057	29.0197		Os01g0346250	4.78802	4.08552	4.72818	1.24342	1.51714	2.88268		Os01g0352100	17.9578	17.6199	18.7212	1.23097	2.28049	4.61966		Os01g0356400	589.816	597.741	602.373	522.672	595.74	609.834		Os01g0339900	100.759	81.4819	87.167	108.655	138.647	119.729		Os01g0346600	2.02422	1.19029	1.87752	1.31865	3.00638	4.06748
Os01g0347000	2.23169	2.00374	0.810354	0.629754	0.533026	0.568086		Os01g0346400	2.33562	2.04276	1.79345	0.414474	0.189643	0.494174		Os01g0353900	3.75685	4.04782	3.89734	2.59151	3.104	3.53268		Os01g0356500	9.56644	7.57125	7.20434	13.625	14.2096	11.8953		Os01g0341000	1.47977	1.10111	1.88178	2.07131	2.48344	1.84725		Os01g0346700	17.2366	17.9244	24.4828	27.362	23.3178	48.2287
Os01g0347100	19.7219	19.4481	19.4485	55.8382	40.1102	46.8197		Os01g0346600	1.51815	1.74563	1.79345	2.25658	3.46098	2.63559		Os01g0354200	1.35247	1.42864	0.904741	1.42533	2.72392	1.35872		Os01g0357100	8.18998	9.83616	9.80049	2.71712	3.88503	4.12371		Os01g0341200	1.54704	1.30756	0.940892	1.71623	1.2772	1.43675		Os01g0347100	12.084	11.6929	10.1386	22.0874	24.711	17.0689
Os01g0347200	6.07228	4.18428	5.17726	3.56861	2.66513	1.94096		Os01g0346700	12.4372	15.525	12.4726	21.3224	29.4894	30.0623		Os01g0354700	3.68171	5.23836	4.73249	3.1746	2.1538	2.17396		Os01g0357800	97.1786	103.797	102.743	58.9497	50.2393	71.6099		Os01g0342500	2.95955	4.19797	4.77167	5.56295	4.96689	6.22591		Os01g0347200	2.4536	3.78093	3.60483	3.49443	7.84593	3.63168
Os01g0348600	122.587	117.926	123.264	74.3635	75.6897	73.0937		Os01g0347000	0.642295	2.33989	1.30433	0.598685	2.13348	2.10024		Os01g0355500	41.0248	38.3352	37.5119	91.6748	76.1431	63.3166		Os01g0357900	5.64351	6.1476	6.10097	7.60006	5.05586	3.96511		Os01g0342750	1.88335	0.619372	1.54575	5.56295	13.4106	8.07316		Os01g0348600	103.849	90.3223	108.596	113.272	129.934	80.7685
Os01g0348700	51.9517	54.2189	59.3359	33.1671	29.3164	31.5761		Os01g0347100	22.6555	24.0303	20.3801	67.1448	65.4267	42.8696		Os01g0355600	75.5879	85.2423	63.4014	151.927	123.02	94.771		Os01g0358300	92.6362	71.571	93.9809	14.6094	14.795	28.1523		Os01g0342800	1.54704	1.99576	2.48664	2.60394	3.76064	2.94191		Os01g0348700	63.6096	47.9618	40.9299	44.1748	52.8684	76.4831
Os01g0348900	6.59128	10.1366	11.2549	5.40539	13.5922	4.40266		Os01g0347200	6.36456	4.12267	4.07602	6.8158	4.78848	5.10647		Os01g0355800	2.0287	1.34927	1.60069	0.518303	0.696817	1.4946		Os01g0358400	2.47764	4.33567	2.27164	4.17413	3.83181	4.20302		Os01g0343200	22.1966	18.5124	17.0705	21.7784	21.9962	24.1511		Os01g0348900	21.8371	13.7934	13.8936	132.788	25.2243	13.1467
Os01g0349400	26.936	27.6988	35.8807	51.9022	65.9175	49.6601		Os01g0348600	137.743	142.919	135.772	89.6185	96.1962	76.0204		Os01g0355900	28.0261	35.0811	30.8308	47.036	39.0851	35.9383		Os01g0359400	63.111	68.7237	73.0818	36.4252	32.7833	47.6606		Os01g0343300	22.1966	26.2201	24.5976	20.5948	19.158	22.167		Os01g0349000	1.16546	1.40034	0.976309	2.70324	1.17322	1.5253
Os01g0349600	39.3401	45.0252	39.7974	36.3158	27.9394	32.5229		Os01g0348700	65.1637	53.1118	56.4121	40.3882	31.9548	29.1974		Os01g0356400	659.027	559.948	733.745	318.303	609.081	609.252		Os01g0359600	18.4447	23.4903	22.5866	19.4136	18.414	28.2316		Os01g0343500	31.0752	32.4138	29.7725	13.3748	17.597	21.7565		Os01g0349400	33.001	28.357	31.9929	29.2081	32.1903	25.4217
Os01g0349800	6.90268	6.54162	6.30275	3.25373	3.82002	2.93511		Os01g0348900	35.151	48.2463	59.7137	29.7961	49.4019	69.8021		Os01g0356500	7.43857	10.0005	8.21226	13.6054	13.4296	9.64694		Os01g0360100	1.03235	1.16481	1.29808	0.630057	0.532196	1.11023		Os01g0346250	7.73518	5.16144	5.98139	11.1259	9.43709	8.89416		Os01g0349600	39.135	33.3982	33.4949	30.9224	26.2509	47.2118
Os01g0350000	5.29378	4.42002	4.23185	1.20703	1.06605	0.710107		Os01g0349000	1.98527	1.59707	1.75269	2.67106	3.46098	3.45922		Os01g0357100	8.34021	10.4767	7.93388	1.94364	3.104	4.07617		Os01g0360200	11.0806	8.93019	10.3197	8.8208	4.73654	13.1642		Os01g0346400	2.75776	2.27103	2.28502	2.7223	3.47682	2.463		Os01g0349800	1.71752	0.980241	1.35181	2.10984	2.41977	2.17901
Os01g0350900	65.6014	64.2376	57.6252	65.2845	59.8322	60.7852		Os01g0349400	33.9248	31.3843	31.4669	51.5329	41.8636	34.9216		Os01g0357800	89.4882	108.894	77.1813	32.5235	30.85	29.4843		Os01g0360600	31.4523	30.9968	28.6875	23.5878	22.778	29.3418		Os01g0346600	1.47977	0.688192	1.0081	3.61	3.90255	2.8735		Os01g0350000	2.88298	3.01074	2.77873	2.76917	3.59299	3.70431
Os01g0351100	5.24188	4.53788	6.48283	2.99133	2.70955	2.55638		Os01g0349600	37.837	32.9813	40.8417	26.8027	22.8993	16.143		Os01g0357900	4.20767	4.28593	8.35145	9.39424	6.3347	7.74473		Os01g0361000	121.267	97.8439	112.673	57.8077	63.7038	68.755		Os01g0346700	12.7126	20.0952	19.0867	31.3064	26.5374	24.8352		Os01g0350900	77.3498	70.8575	77.2786	76.6796	77.2861	68.8566
Os01g0351200	3.26969	3.47708	4.63702	3.41117	4.08653	2.88777		Os01g0349800	5.78065	7.01967	5.38034	3.22369	4.07732	4.03575		Os01g0358100	1.12706	1.11117	1.25272	0.712666	1.39363	0.951107		Os01g0361500	207.365	200.606	232.81	795.014	676.581	591.594		Os01g0347100	13.5197	7.77657	11.9628	23.3171	17.597	20.7302		Os01g0351100	1.90154	1.19029	1.65222	2.57137	3.00638	2.97798
Os01g0351300	58.9063	58.6389	58.4805	63.6052	69.782	72.999		Os01g0350000	5.72226	6.98253	6.52163	1.15132	1.42232	2.67678		Os01g0358300	85.8816	88.2584	72.4488	13.4111	10.3256	12.8399		Os01g0361800	10.5988	13.1364	11.7476	20.7525	21.3411	22.2839		Os01g0347200	4.70837	3.2345	3.89798	3.43246	4.32829	4.92599		Os01g0351200	1.71752	1.68041	1.27671	1.05492	1.17322	0.944236
Os01g0351800	4.72288	6.18802	6.70793	3.20125	3.15374	2.27234		Os01g0350900	54.4199	65.7398	59.8767	53.329	61.7761	75.0321		Os01g0358400	4.35795	2.93665	5.84602	3.95206	3.29404	4.48379		Os01g0362000	6.40057	9.5126	6.5553	10.6716	10.1117	11.1023		Os01g0348600	124.906	88.5703	101.952	141.855	147.658	153.869		Os01g0351300	39.687	40.2599	41.3054	51.2955	48.4688	30.3608
Os01g0352100	2.95829	3.65388	4.45695	7.60953	5.197	6.29628		Os01g0351100	5.31353	5.19976	4.97274	2.57895	2.2283	2.55323		Os01g0359400	100.158	122.784	83.5841	14.5125	18.814	24.3891		Os01g0362100	73.2969	55.7166	75.3535	121.404	112.134	131.721		Os01g0348700	73.3833	69.3697	65.392	61.2517	70.0331	64.6537		Os01g0351800	4.04844	2.80069	2.40322	1.71425	3.73965	2.46954
Os01g0353900	13.7535	13.3779	12.3354	6.29754	4.7084	5.77554		Os01g0351200	3.09469	3.19414	4.03526	2.80921	2.79723	1.60607		Os01g0359600	23.9687	30.7952	20.1827	9.45902	9.50205	11.3454		Os01g0362400	1.99588	2.07077	1.81731	1.73266	2.28844	2.14116		Os01g0348900	16.4793	16.3101	8.06479	107.945	43.2119	124.245		Os01g0352100	14.783	14.4936	12.0912	12.3294	11.5122	16.6331
Os01g0354200	6.69508	7.5435	8.77883	4.19836	4.04211	4.02394		Os01g0351300	52.9017	52.0719	52.866	71.0593	68.698	67.5783		Os01g0360100	1.05192	0.634952	1.67029	0.90703	0.63347	0.407617		Os01g0363300	22.7805	27.8907	24.9231	20.0437	24.2681	24.5044		Os01g0349000	0.941674	0.894649	1.41134	3.78754	2.5544	1.02625		Os01g0353900	4.60051	4.4811	3.75504	5.34054	5.2795	5.81068
Os01g0354700	13.2864	13.9673	12.9206	7.08473	5.99654	5.20745		Os01g0351800	6.77329	6.83397	6.92923	5.57237	3.65062	3.66512		Os01g0360200	7.5137	7.77816	5.01087	2.39715	2.47053	2.78539		Os01g0363500	38.8852	48.7278	35.4375	64.1477	62.7459	75.6543		Os01g0349400	44.6622	38.4699	31.8559	33.8512	36.9678	30.5822		Os01g0354200	3.00566	2.38059	1.05141	1.97798	3.00638	1.96111
Os01g0355100	1.1418	1.29654	1.17051	0.472316	0.444188	0.426064		Os01g0352100	3.38664	2.00562	1.99725	4.00658	2.60759	1.19425		Os01g0360600	26.7488	27.3029	23.9408	17.8167	17.2304	17.7993		Os01g0363600	4.67999	4.01212	2.79087	2.28396	2.9803	3.01348		Os01g0349600	31.4788	40.6033	40.8616	25.1517	26.6083	26.6141		Os01g0354700	0.920101	0.700172	0.525705	1.05492	1.02657	0.871603
Os01g0355500	38.9249	38.3068	43.2639	61.9783	64.585	67.3181		Os01g0353900	16.3493	17.2335	14.103	7.36843	6.59008	7.12434		Os01g0361000	111.428	118.895	99.5215	47.5543	48.3971	54.0093		Os01g0363900	41.3628	48.1454	41.9279	46.8211	46.4075	56.0667		Os01g0349800	2.95955	1.51402	1.68016	2.30803	3.61873	2.32616		Os01g0355500	38.2149	36.409	34.6214	44.8341	47.8822	20.3374
Os01g0355600	87.8145	71.3685	94.9915	76.5676	78.1327	75.7447		Os01g0354200	5.66387	5.45975	5.50263	2.34869	2.41794	3.21213		Os01g0361500	233.376	279.22	195.424	550.373	645.506	602.594		Os01g0364000	4.19822	4.33567	4.9976	4.44978	2.50132	4.83743		Os01g0350000	2.35418	2.33985	4.30122	5.03033	4.96689	2.94191		Os01g0355600	49.8695	47.7518	56.7011	72.7236	86.4519	36.462
Os01g0355900	33.8906	36.3031	35.9707	53.4241	47.9279	46.5357		Os01g0354700	1.40137	2.89701	2.03801	1.05921	0.75857	0.658899		Os01g0361800	12.9236	18.2549	13.0143	13.735	17.3571	17.3917		Os01g0364100	5.2994	4.85337	5.06251	4.4104	4.04469	3.40999		Os01g0350300	0.0672624	0	0	1.06525	1.2772	1.09467		Os01g0355800	0.736081	0.210052	0.600806	0.857123	1.75983	2.32427
Os01g0356400	460.715	368.865	289.927	675.254	623.107	776.526		Os01g0355500	41.8075	40.5953	39.2521	66.8224	58.3151	50.1998		Os01g0362000	8.03966	9.52428	9.32579	10.6252	11.1491	8.22028		Os01g0364400	27.5293	36.8209	31.2837	7.32441	9.63274	12.7677		Os01g0350900	68.2041	69.645	70.2309	85.8707	82.5213	71.769		Os01g0355900	28.0938	28.6371	32.8941	35.0102	36.5899	21.9353
Os01g0356500	11.9889	12.9064	13.686	22.1464	18.5671	18.9835		Os01g0355600	88.8702	85.4989	82.2948	80.5001	76.1415	70.8316		Os01g0362100	99.3312	95.5603	77.3901	107.483	100.152	100.681		Os01g0364800	20.5782	25.6258	21.2236	2.28396	3.24639	3.88581		Os01g0351100	2.01787	1.4452	1.41134	2.7223	2.83822	3.21558		Os01g0356400	906.484	1109.98	988.401	973.758	821.916	412.849
Os01g0357100	1.60889	1.47334	1.26055	1.67934	0.888376	1.51489		Os01g0355800	1.05103	1.03995	1.22281	0.875001	0.616338	0.70008		Os01g0362400	2.70493	2.3017	2.71422	1.49012	1.39363	2.17396		Os01g0365000	2.82176	4.59452	5.06251	0.236271	0.532196	0.396511		Os01g0351200	2.28692	3.2345	2.82268	2.07131	2.41249	3.48925		Os01g0356500	9.93709	9.7324	9.16229	10.9448	10.4857	11.2582
Os01g0357800	132.864	133.072	146.269	75.2556	64.6738	67.9336		Os01g0355900	33.8664	33.2784	34.6054	53.5593	47.3158	39.2457		Os01g0362533	0.826507	0.79369	1.4615	0.971818	0.823511	1.15492		Os01g0366100	7.63939	8.93019	8.3077	10.9079	10.2182	13.2435		Os01g0351300	49.4379	48.5863	45.3645	61.9027	52.5781	47.0022		Os01g0357100	7.11545	6.79167	6.98437	6.13173	6.52605	5.01172
Os01g0357900	11.418	12.8475	11.435	22.8811	31.6706	20.4511		Os01g0356400	312.856	359.675	342.1	703.086	725.62	1278.43		Os01g0362800	1.27733	1.11117	0.556763	0.518303	0.316735	0.475554		Os01g0367300	2.61529	3.49442	3.3101	4.64667	4.09791	4.28232		Os01g0351800	5.24647	4.33561	3.49474	3.13656	3.97351	3.55766		Os01g0357200	2.82164	1.89047	2.62853	1.18679	1.75983	4.35801
Os01g0358100	0.518998	1.35547	0.315138	1.83678	2.57629	0.757447		Os01g0356500	11.5029	12.7023	11.5759	17.8684	17.7316	17.3785		Os01g0363300	19.761	23.2551	30.1348	13.6702	24.5786	34.5116		Os01g0367400	5.71234	6.40644	6.10097	7.48193	8.56835	6.81999		Os01g0352100	14.2596	16.8607	15.9952	11.0667	16.2488	15.7358		Os01g0357800	91.7034	85.7011	89.5952	114.657	124.728	54.112
Os01g0358300	108.315	112.151	125.335	92.6788	92.7021	100.693		Os01g0357100	1.8101	1.48565	2.11953	1.24342	1.89643	1.3178		Os01g0363500	34.7133	42.8593	45.1674	48.0726	52.5146	59.7159		Os01g0367700	5.71234	5.0475	3.89424	7.75758	7.0782	8.48534		Os01g0353900	4.43932	5.78081	3.69636	6.45066	5.39262	5.67858		Os01g0357900	9.50771	9.24228	9.31249	5.60427	6.01277	10.4592
Os01g0358400	2.80259	2.65201	4.54699	1.52191	1.33256	1.84628		Os01g0357800	150.764	157.961	141.723	82.5264	71.8271	52.8766		Os01g0363600	3.90713	3.25413	4.5933	1.49012	1.71037	3.26094		Os01g0367900	6.40057	5.50048	5.25722	5.98554	5.96059	6.10627		Os01g0354200	2.21966	2.40867	1.68016	1.77541	2.27058	2.0525		Os01g0358100	3.31236	2.59064	1.20161	0.988989	3.22636	1.88847
Os01g0359400	45.8275	44.7895	39.3472	5.03803	5.68561	4.78139		Os01g0357900	11.5613	11.9966	12.1465	17.1776	14.9818	24.6263		Os01g0363900	44.7817	47.3833	42.3836	42.3712	38.2616	37.2291		Os01g0369000	137.027	147.283	128.704	266.632	236.827	238.7		Os01g0354700	0.941674	1.03229	1.14251	1.06525	1.2772	1.642		Os01g0358300	110.044	110.277	108.896	90.5913	81.1724	74.3041
Os01g0359600	19.9814	17.9158	20.664	3.25373	2.53187	2.65107		Os01g0358100	1.69332	1.22566	1.22281	2.48684	3.31875	3.74749		Os01g0364000	4.28281	6.98447	3.75815	2.20279	2.72392	3.26094		Os01g0369200	1.30764	0.970673	0.843751	0.27565	1.01117	0.951626		Os01g0355500	59.3927	46.1777	41.0632	59.713	50.8751	52.6124		Os01g0358400	11.3479	6.86169	5.25705	4.48341	6.08609	5.95595
Os01g0359800	5.08618	4.59682	5.40236	1.67934	1.82117	1.7516		Os01g0358300	92.4321	90.1044	87.9605	67.6053	62.8191	50.8999		Os01g0364100	6.01096	7.14321	5.01087	2.20279	2.66057	3.193		Os01g0369600	20.9223	21.2901	21.7428	35.4801	34.3266	30.5313		Os01g0355600	60.4016	52.7155	50.1361	69.892	75.071	74.3004		Os01g0359400	53.9793	51.3927	54.2978	62.9656	72.3732	21.209
Os01g0360100	2.23169	1.59121	1.89083	1.31199	0.710701	1.89362		Os01g0358400	3.32825	2.85987	3.34234	1.61184	2.03866	1.64725		Os01g0364400	18.5588	13.0959	18.6516	0.712666	1.20359	3.05713		Os01g0369700	10.7364	13.9777	9.28126	81.4742	83.6612	41.3958		Os01g0355800	0.739886	0.688192	0.806479	1.42033	2.41249	1.43675		Os01g0359600	12.1453	8.75216	12.3165	13.9118	19.2115	4.06748
Os01g0360200	28.6487	26.2254	24.4457	9.97111	11.1491	9.18405		Os01g0359400	46.4204	60.1686	60.1213	11.1447	12.5164	5.31237		Os01g0364800	10.8197	10.8736	9.60417	0.842242	1.01355	1.42666		Os01g0369900	7.43292	6.1476	5.84135	13.3493	14.05	3.17209		Os01g0355900	31.8824	30.1428	33.1329	40.7161	35.1939	34.1399		Os01g0359800	1.28814	0.77019	0.751007	2.17577	2.63975	0.435801
Os01g0360600	46.1908	48.9149	46.0551	25.9249	22.6536	22.7234		Os01g0359600	21.3125	23.3618	21.0323	4.46711	4.74106	2.96504		Os01g0365000	7.13802	5.15899	5.70683	0.518303	0.380082	0.883171		Os01g0370000	0.688233	1.22952	0.389424	3.26842	3.67215	1.03093		Os01g0356400	1057.63	858.106	1162.67	1270.19	1026.44	812.31		Os01g0360100	0.858761	1.12028	1.05141	2.10984	1.61318	1.88847
Os01g0361000	264.222	245.046	225.413	340.33	294.408	287.451		Os01g0359800	4.2625	6.09114	5.17654	1.70395	1.70678	1.77079		Os01g0366100	11.7214	12.3816	11.9008	7.58018	5.95462	5.4349		Os01g0371200	3.09705	2.58846	2.92068	2.95339	2.55454	3.88581		Os01g0356500	8.74411	9.7035	8.53524	9.58722	9.79186	11.0835		Os01g0360200	21.5304	17.9944	20.5025	27.0324	31.8237	7.77179
Os01g0361500	124.404	106.905	112.504	109.315	97.0551	112.292		Os01g0360100	1.86849	2.45131	2.73093	0.921054	0.900802	0.947167		Os01g0367300	3.60658	3.41287	2.78382	4.53515	2.97731	4.21205		Os01g0372100	0.550587	0.776539	0.259616	8.70266	6.97176	10.0714		Os01g0357100	8.34054	11.3552	6.58625	5.79968	5.81835	5.26808		Os01g0360600	35.6386	33.1882	33.1194	33.23	37.9098	55.0562
Os01g0361800	20.6561	18.623	16.7023	8.02937	5.28584	5.87022		Os01g0360200	28.0858	26.0731	30.9777	14.9671	21.477	7.0008		Os01g0367400	6.38665	5.07962	3.34058	7.58018	6.84147	5.09522		Os01g0372350	1.85823	2.32962	2.14183	3.58345	3.61893	4.28232		Os01g0357200	0.941674	0.344096	0.20162	1.59787	1.20624	1.29992		Os01g0361000	167.52	163.28	160.265	158.963	152.592	123.695
Os01g0362000	9.13437	9.72404	10.7597	5.40539	5.4191	4.35532		Os01g0360600	44.4935	41.6723	43.5726	26.6184	23.8001	21.4966		Os01g0367700	4.88391	4.76214	2.9926	7.70975	6.208	7.06537		Os01g0372700	5.2994	7.50654	6.49039	7.7182	8.03616	9.99208		Os01g0357800	106.006	94.8328	90.6617	84.6871	79.1154	114.119		Os01g0361500	164.453	146.476	160.866	185.864	163.371	119.264
Os01g0362100	241.127	178.981	158.244	161.06	141.03	154.803		Os01g0361000	204.717	218.501	193.285	315.645	281.335	251.37		Os01g0367900	4.0574	5.15899	4.38451	3.88727	6.46139	4.48379		Os01g0373400	3.44117	4.65923	3.82933	7.60006	5.1623	7.2165		Os01g0357900	9.61852	9.29059	7.59435	6.39148	8.23084	4.85758		Os01g0361800	10.9185	7.21178	8.86189	18.3293	14.9586	9.44236
Os01g0362400	10.8471	11.3742	10.4446	5.82523	7.10701	7.33777		Os01g0361500	103.701	113.02	99.1288	73.8224	85.0073	73.4672		Os01g0369000	141.859	171.278	128.195	278.329	242.366	223.035		Os01g0373700	1.17	1.42365	1.42789	0.945085	0.478976	0.951626		Os01g0358100	1.95061	0.82583	0.940892	1.06525	0.922422	0.752582		Os01g0362000	7.36081	6.23154	7.20967	8.5053	7.84593	9.9508
Os01g0362533	3.68489	3.94855	2.92628	1.04959	0.977214	0.899469		Os01g0361800	19.1521	22.8789	19.9725	8.28948	7.68052	8.07151		Os01g0369600	19.0848	26.3505	20.9482	19.8251	27.1758	25.2043		Os01g0374900	16.6552	19.5429	15.8366	15.1607	16.232	17.2086		Os01g0358300	102.71	113.62	113.176	55.9846	58.8931	69.9902		Os01g0362100	158.073	180.434	166.048	184.743	156.479	123.259
Os01g0362800	0.778497	1.00187	1.21553	0.682234	0.799539	0.568086		Os01g0362000	9.92637	10.2138	10.5976	5.80264	5.7841	5.4771		Os01g0369700	25.772	25.0012	29.5085	75.9961	135.246	108.494		Os01g0375000	19.1329	21.8725	20.5096	23.3515	24.2681	28.3902		Os01g0358400	8.20601	6.95074	9.81216	7.81181	9.01135	5.67858		Os01g0362400	14.2922	9.94245	8.56148	10.2855	8.57919	13.6551
Os01g0363300	24.2891	26.2254	17.1075	11.9653	6.70724	8.75799		Os01g0362100	67.6161	110.606	87.5936	85.2435	111.557	195.158		Os01g0369900	4.20767	5.00025	2.78382	20.9265	27.8093	17.7314		Os01g0375100	27.4605	31.7734	25.8967	28.5101	27.9935	36.6376		Os01g0359400	66.0517	48.9304	55.6471	50.1258	39.2384	60.9592		Os01g0362533	1.65618	1.54038	1.20161	0.791191	0.879917	1.45267
Os01g0363500	43.025	50.6829	46.5053	37.1555	32.2036	30.5819		Os01g0362400	9.69281	10.5481	11.0868	6.21711	6.87454	5.39473		Os01g0370000	0.300548	0.317476	0.556763	2.07321	2.59723	1.97015		Os01g0375200	15.0723	13.8483	12.6563	46.8999	46.0882	39.1753		Os01g0359600	16.4793	11.6304	13.9118	14.8543	16.1069	17.3094		Os01g0362800	0.42938	0.560138	0.826108	1.25272	0.586611	1.01687
Os01g0363600	3.99629	5.65762	3.78165	1.88926	0.888376	1.42021		Os01g0362533	3.32825	4.15981	3.50538	0.782895	0.995624	0.658899		Os01g0370900	0.75137	0.476214	0.695954	1.10139	1.26694	0.475554		Os01g0376700	53.8199	43.4214	52.3775	21.3038	18.7865	29.8176		Os01g0359800	3.2286	2.13339	3.36033	2.24885	2.48344	3.07875		Os01g0363300	10.1825	10.1525	9.9884	14.5711	11.9522	27.746
Os01g0363900	66.5356	69.9541	66.8542	57.1502	53.9244	53.116		Os01g0362800	2.62757	2.63702	1.75269	0.782895	1.75419	1.60607		Os01g0371200	2.70493	1.90486	3.20139	2.72109	2.40718	3.73649		Os01g0377500	43.4275	46.2688	48.4183	58.6741	57.6368	59.6353		Os01g0360100	1.47977	1.92694	1.88178	2.54476	2.69631	3.01033		Os01g0363500	31.3448	31.2977	30.4158	47.4055	46.269	52.2962
Os01g0364000	5.91658	6.42376	5.44738	1.31199	1.06605	1.70426		Os01g0363300	16.2325	16.1564	22.3366	9.07238	10.8096	13.631		Os01g0372100	0.300548	0.79369	0.695954	5.44218	5.82792	6.38601		Os01g0377700	29.594	33.0676	31.2837	34.85	36.8812	40.7613		Os01g0360200	25.1561	14.1767	17.6753	25.9802	20.3642	28.3929		Os01g0363600	3.49638	5.18128	4.20564	3.29663	3.73965	4.57591
Os01g0364100	8.04447	6.65949	8.46369	1.41695	0.621864	2.03564		Os01g0363500	51.8507	45.795	49.3198	37.7171	35.1313	32.4919		Os01g0372350	1.50274	1.74612	1.39191	1.55491	1.83706	1.90221		Os01g0378100	7.15763	3.81798	5.38703	0.0787571	0.106439	0.237907		Os01g0360600	34.6401	37.1623	33.9393	31.3656	38.7417	37.0818		Os01g0363900	40.6685	40.68	42.507	57.4273	69.5135	28.2545
Os01g0364400	26.1056	20.8625	23.5003	2.20414	3.46467	2.84043		Os01g0363600	4.02894	3.71411	4.6059	1.6579	2.37053	1.9767		Os01g0372700	7.58884	8.17501	6.0548	8.94072	7.53829	5.91045		Os01g0379400	10.5988	9.05962	8.82693	8.8208	8.19582	12.0539		Os01g0361000	152.215	169.915	158.137	147.773	131.197	150.106		Os01g0364000	5.33659	3.08076	4.65625	6.59326	5.71946	6.97282
Os01g0364800	11.1066	10.7848	11.525	1.41695	1.77675	1.56224		Os01g0363900	66.7987	74.7279	74.6727	64.4277	58.0306	48.9232		Os01g0373700	1.4276	1.11117	2.08786	2.138	1.90041	1.42666		Os01g0382000	96.8344	258.134	94.6299	264.466	244.544	340.524		Os01g0361500	134.256	147.204	126.617	180.441	129.139	167.073		Os01g0364100	3.86442	4.13102	5.25705	6.72512	9.01915	1.38004
Os01g0365000	9.80907	7.01309	8.73381	0.892152	1.15489	1.46755		Os01g0364000	6.131	5.38546	5.74719	1.70395	2.60759	1.3178		Os01g0374600	3.23089	2.53981	3.41018	0.647878	0.63347	0.679362		Os01g0382400	69.7869	122.499	46.0818	28.8645	32.9429	21.8081		Os01g0361800	10.2911	11.0111	8.93848	20.358	18.4484	18.8146		Os01g0364400	16.8072	13.2333	12.6169	5.6702	9.1658	7.19072
Os01g0366100	20.2409	21.3339	25.256	5.35291	5.01933	5.53883		Os01g0364100	8.05788	8.17105	7.54063	3.4079	2.13348	1.9767		Os01g0374900	13.5998	13.7308	16.0765	12.7632	12.6694	15.5574		Os01g0382700	63.5239	63.6115	58.9977	31.5028	29.8562	48.6123		Os01g0362000	7.46613	8.6024	7.93038	9.17296	11.4948	11.8361		Os01g0364800	8.21957	5.60138	6.75907	4.15375	5.57281	3.77694
Os01g0366300	3.11399	2.65201	3.55655	3.09629	2.57629	2.13032		Os01g0364400	19.0937	19.5362	15.4074	3.31579	2.2283	2.38851		Os01g0375000	29.8294	24.4457	30.9004	18.8533	15.2033	17.5275		Os01g0383700	230.558	223.125	214.897	241.036	245.289	231.642		Os01g0362100	169.636	187.395	177.829	137.594	104.447	146.275		Os01g0365000	3.00566	2.66066	2.55342	0.461528	1.17322	1.67057
Os01g0367100	13.3383	1.2376	1.30557	1.31199	1.06605	0.662766		Os01g0364800	14.5392	13.5194	11.7389	4.88158	4.97812	4.57111		Os01g0375100	27.0493	31.6682	26.3767	18.011	22.6782	22.7586		Os01g0383900	2.0647	1.87663	1.88221	2.83526	2.39488	3.40999		Os01g0362400	10.6947	13.0756	10.7531	9.23214	10.0047	6.43116		Os01g0366100	13.1268	11.8329	10.8896	16.6809	16.8651	7.69916
Os01g0367300	16.0889	16.1478	14.5864	8.60664	12.5705	10.4622		Os01g0365000	7.99949	7.79964	5.74719	1.84211	2.03866	2.38851		Os01g0375200	12.1722	12.6197	17.0509	71.6554	58.3426	44.6341		Os01g0384300	5.0241	4.07683	2.85577	2.52023	3.19317	3.09279		Os01g0362533	1.95061	1.51402	2.0834	1.59787	1.77389	2.0525		Os01g0367300	4.10978	3.15078	3.07913	4.35155	4.9862	3.92221
Os01g0367400	21.4865	30.4686	43.2639	27.7092	31.715	28.2149		Os01g0366100	25.8086	26.2588	24.4154	8.33553	8.53392	8.81277		Os01g0376600	0	0.079369	0.0695954	4.7943	2.91396	2.58158		Os01g0384800	17.6188	22.8432	29.4015	31.4241	27.7806	29.5797		Os01g0362800	0.672624	0.619372	0.537653	1.12443	0.6386	1.43675		Os01g0367400	11.2866	11.0627	9.9884	8.37344	8.94582	9.9508
Os01g0367700	13.1826	13.319	12.8306	17.948	19.4999	12.7346		Os01g0366300	5.83904	5.49689	3.9945	4.60527	3.5558	3.70631		Os01g0376700	49.9661	51.5899	40.5045	14.8364	13.4296	16.5764		Os01g0385400	0.757057	0.905962	0.584135	45.3641	61.8944	50.912		Os01g0363300	9.95484	10.7358	11.1563	18.4051	19.3709	17.9251		Os01g0367700	3.43504	2.80069	2.55342	3.0329	3.00638	4.21275
Os01g0367900	29.8943	29.4668	21.7895	22.0939	20.4771	15.6697		Os01g0367100	0.992637	0.928528	1.05976	1.28947	1.28009	0.988348		Os01g0377500	42.227	45.5578	43.4971	51.1176	48.8405	46.876		Os01g0386500	0	0	0	4.92232	4.6301	1.58604		Os01g0363500	35.0437	33.859	36.3588	56.1622	56.6935	50.8335		Os01g0367900	4.47782	5.60138	5.48235	5.53834	5.64613	2.90534
Os01g0368000	1.2456	1.17867	1.21553	0.209918	0.133256	0.0946809		Os01g0367300	13.4882	15.7107	12.2281	12.7105	11.0941	8.77159		Os01g0377700	29.7543	30.4777	34.1714	32.3939	41.1755	49.7973		Os01g0386700	180.455	170.386	176.539	109.512	111.868	135.686		Os01g0363600	4.43932	3.30332	5.1077	5.20787	4.75402	4.58391		Os01g0369000	142.309	139.264	166.573	199.182	243.59	87.814
Os01g0368700	1.4532	1.65014	1.30557	0.577275	1.15489	1.08883		Os01g0367400	32.2899	34.2813	32.8935	22.704	17.4471	10.913		Os01g0378100	24.7201	25.7156	23.5233	4.21121	1.96376	6.11426		Os01g0387133	0.688233	1.03538	0.843751	1.69328	1.64981	2.29976		Os01g0363900	58.0475	41.9797	59.545	73.2061	73.439	77.516		Os01g0369600	26.9283	23.8759	25.4591	34.1531	28.8906	12.8561
Os01g0369000	243.047	205.796	236.083	201.941	178.697	192.439		Os01g0367700	10.9774	17.3078	12.6357	14.2303	15.1714	11.0777		Os01g0379400	7.81425	9.28618	8.28186	6.54357	7.09486	7.67679		Os01g0388000	3.30352	2.91202	3.05048	0.118136	0.159659	0.237907		Os01g0364000	3.36312	4.88616	3.22592	5.85886	5.25071	4.85758		Os01g0369700	10.5505	11.7629	9.16229	16.9447	12.9788	19.3932
Os01g0369600	27.2474	26.1076	28.8576	11.2831	8.9726	10.2255		Os01g0367900	16.6997	19.3505	20.2171	18.5132	27.3559	17.2961		Os01g0382000	86.107	72.1464	238.712	151.15	302.989	201.363		Os01g0388200	1.30764	1.81192	2.07693	6.45808	7.66362	7.93022		Os01g0364100	5.31373	4.26679	4.57005	5.08951	6.24409	6.08908		Os01g0369900	4.72319	4.20103	4.35584	3.69222	4.91287	3.12324
Os01g0369700	8.35587	9.25257	7.87844	23.1959	41.043	56.1458		Os01g0368700	1.57654	1.37422	1.18205	1.05921	1.04303	1.07071		Os01g0382400	54.1738	38.6527	55.4676	52.6725	68.6681	75.2054		Os01g0388500	17.7564	17.6015	19.4063	22.9577	20.0638	20.8565		Os01g0364400	17.0847	8.12066	20.162	9.3505	14.7588	12.5202		Os01g0370900	0.736081	0.630155	2.40322	5.73613	12.6855	7.19072
Os01g0369900	3.42539	3.12348	2.38604	1.62686	2.53187	2.225		Os01g0369000	217.504	230.461	212.768	226.763	199.172	195.816		Os01g0382450	5.33473	6.03205	3.61896	1.74927	3.104	3.46475		Os01g0389200	0.894703	1.94135	1.94712	1.45701	1.01117	1.50674		Os01g0364800	7.46613	4.19797	5.84697	3.66918	3.90255	4.65233		Os01g0371200	2.57628	3.01074	2.85383	1.84611	3.29969	4.06748
Os01g0370900	0.726598	0.353601	0.990432	8.13432	6.1298	8.52128		Os01g0369600	34.4504	33.7613	33.4234	12.7105	15.124	14.5781		Os01g0382700	56.5782	58.0188	49.8303	27.7292	27.8727	30.843		Os01g0389700	3.85411	8.15366	8.17789	7.32441	6.01381	4.52023		Os01g0365000	1.81608	1.10111	1.27693	0.295902	0.354778	0.547333		Os01g0372350	1.59484	1.96048	2.10282	2.6373	2.12647	0.871603
Os01g0371200	1.86839	1.76801	1.21553	4.93307	4.7084	3.55053		Os01g0369700	21.1957	19.0163	19.2796	45.454	51.1087	66.837		Os01g0382900	1.27733	2.61918	2.50544	2.00842	3.16735	3.46475		Os01g0390300	21.8858	19.0252	21.2236	27.7619	27.0355	28.5488		Os01g0366100	15.4031	15.209	13.5757	19.0561	19.9385	19.5671		Os01g0372700	5.58195	5.95147	5.48235	6.46139	6.96601	14.7446
Os01g0372100	1.60889	2.06267	2.5211	0.524795	0.444188	0.520745		Os01g0369900	6.83168	6.6854	4.44286	3.5	3.22392	4.98292		Os01g0383700	252.31	275.807	223.541	337.35	254.655	215.29		Os01g0390400	50.8605	44.8451	47.964	91.6339	88.5574	80.6503		Os01g0367300	2.75776	3.5786	3.36033	4.37935	4.54115	5.40491		Os01g0373400	4.60051	5.81143	6.08316	7.38445	6.30607	5.66542
Os01g0372350	7.26598	5.48082	6.75295	1.73182	1.77675	0.804788		Os01g0370900	2.80274	4.01124	2.20105	9.4408	11.426	16.5136		Os01g0383900	1.50274	1.66675	2.01827	2.78588	1.64702	1.90221		Os01g0390600	7.0888	8.47721	5.84135	7.40317	8.46191	9.43696		Os01g0367400	11.0983	13.8327	9.61054	6.9241	8.08893	8.00474		Os01g0373700	2.26958	0.910224	1.95262	0.659326	1.90649	2.54217
Os01g0372400	1.2456	1.0608	2.20596	2.0467	2.39862	3.02979		Os01g0371200	1.34298	1.55993	0.407602	3.08553	4.4566	8.07151		Os01g0384300	3.60658	3.25413	4.73249	2.39715	3.16735	3.05713		Os01g0390900	66.3457	61.8642	58.1539	44.3403	48.7491	46.3125		Os01g0367700	4.30479	3.09686	2.75547	3.66918	3.68969	4.03658		Os01g0374900	9.87575	9.59236	10.8145	12.6591	15.3252	17.7952
Os01g0372700	12.9231	10.667	13.3258	11.5455	10.7494	9.32607		Os01g0372100	3.73699	2.7113	2.11953	0.460527	1.37491	0.617718		Os01g0384800	9.99323	12.3816	14.0583	44.4445	38.3883	47.963		Os01g0391100	10.6676	11.1304	9.60578	19.5318	18.1479	21.5702		Os01g0367900	6.18814	3.5786	4.97329	6.09558	5.88931	7.79949		Os01g0375000	30.302	32.2079	23.882	29.9334	34.6834	29.7798
Os01g0373700	0.363299	0.412535	0.630275	8.92152	7.46236	6.72235		Os01g0372350	7.41558	8.65388	8.43736	2.07237	2.655	2.10024		Os01g0385400	3.15576	3.49224	4.31492	76.8384	98.6946	130.709		Os01g0391500	11.287	10.3538	11.8125	8.34825	6.91855	9.35766		Os01g0369000	182.483	148.856	157.599	237.372	245.719	270.519		Os01g0375100	22.5731	20.445	24.5579	32.7685	36.2966	15.6888
Os01g0374200	2.28359	2.65201	2.70118	1.10207	1.77675	1.65692		Os01g0372400	2.21884	1.03995	1.22281	2.5329	2.08607	1.48252		Os01g0386500	0.075137	0.238107	0.0695954	9.0703	9.75543	6.11426		Os01g0391600	1.37647	2.2649	1.23317	2.59898	2.82064	3.88581		Os01g0369200	1.21072	0.894649	1.20972	1.95295	1.9158	3.21558		Os01g0375200	11.9613	12.8132	14.7197	28.2851	37.6898	23.4606
Os01g0374900	21.746	20.391	19.7186	10.6533	11.5045	11.6458		Os01g0372700	14.656	15.3021	12.4726	9.4408	9.10284	10.7071		Os01g0386700	164.024	173.342	148.725	72.4328	75.4462	84.2409		Os01g0391800	1.17	1.22952	0.908655	0.748193	0.904733	0.793022		Os01g0369600	28.452	28.56	24.7992	32.6676	25.9697	26.4772		Os01g0375500	2.69896	3.01074	3.45463	2.30764	2.12647	2.10637
Os01g0375000	38.6654	36.8335	41.5982	23.3009	24.0306	22.4394		Os01g0373400	6.83168	8.05962	6.84771	3.08553	2.84464	2.05906		Os01g0387133	0.826507	0.714321	0.76555	0.777454	1.14025	1.29079		Os01g0392100	10.8053	10.9363	9.67068	13.7825	14.6354	14.5916		Os01g0369700	13.8561	14.2456	13.1053	37.7571	43.2119	28.2561		Os01g0376700	82.8091	91.2325	94.9273	95.9319	89.3116	74.3041
Os01g0375100	29.6867	30.8812	32.9544	15.1141	13.8143	14.2495		Os01g0373700	1.86849	1.55993	0.774444	21.7829	15.93	13.4251		Os01g0388000	2.25411	1.2699	2.01827	0.129576	0	0.203809		Os01g0392600	1.37647	1.6825	1.36298	2.83526	1.59659	2.77558		Os01g0369900	2.21966	2.13339	2.48664	1.53869	1.84484	1.43675		Os01g0377500	36.8654	39.1396	39.503	40.1529	45.9023	40.1664
Os01g0375200	19.3586	18.4462	23.6353	32.065	32.1592	34.1798		Os01g0374200	1.98527	3.23128	2.93473	1.19737	0.853392	0.823623		Os01g0388200	1.20219	1.98423	2.9926	3.43376	4.1809	5.16315		Os01g0392800	13.3517	12.7482	14.3438	6.4187	6.38635	10.3886		Os01g0370900	2.62323	2.06457	2.68826	10.3566	19.5837	16.42		Os01g0377700	31.2221	37.5292	36.3488	46.8121	41.3561	53.2404
Os01g0375500	13.4421	12.8475	12.2453	9.18391	7.46236	7.52713		Os01g0374900	20.0279	21.319	19.6464	12.204	11.9475	8.9775		Os01g0388500	18.8594	20.5566	16.1461	20.7969	14.1897	12.8399		Os01g0393000	25.2582	23.1667	25.5721	8.86018	9.84562	13.4814		Os01g0371200	3.29586	2.27103	2.55385	4.73443	5.88931	6.08908		Os01g0378100	10.6732	7.63188	10.9647	9.09869	9.45911	9.00656
Os01g0376700	111.377	103.959	95.8919	44.8175	55.9233	54.4415		Os01g0375000	44.3767	36.5469	39.5374	28.9671	26.7396	29.6504		Os01g0389200	0.976782	0.476214	0.974336	2.91545	2.72392	1.42666		Os01g0393400	0.0688233	0.84125	0.259616	1.85079	1.59659	1.50674		Os01g0372350	1.6143	1.51402	1.34413	2.13049	1.70293	2.18933		Os01g0379400	9.01699	7.49185	7.88558	11.0107	10.0457	8.42549
Os01g0377000	1.86839	2.12161	1.35059	1.73182	1.95443	0.804788		Os01g0375100	31.8228	34.9127	33.7494	15.6579	16.4041	12.9309		Os01g0389700	5.18446	5.00025	6.54197	18.4645	16.977	12.2965		Os01g0444100	19.7523	27.6965	28.1683	0.708814	0.478976	0.71372		Os01g0372500	7.73518	5.57435	9.47613	3.07738	2.34153	5.40491		Os01g0382000	177.702	85.281	176.712	507.087	1100.85	1873.07
Os01g0377500	43.0769	39.7212	37.4113	46.6543	43.2639	40.8548		Os01g0375200	27.0932	20.6876	20.9507	44.5329	40.3939	33.9745		Os01g0390300	16.0793	18.4136	16.0765	18.1406	20.081	18.2069		Os01g0495701	59.8763	69.7591	79.5073	2.04768	1.06439	2.77558		Os01g0372700	8.34054	8.05184	6.65345	8.16689	8.79849	7.73107		Os01g0382400	7.05411	9.24228	12.8422	25.1862	27.7907	42.2001
Os01g0377700	42.2465	36.9513	29.9381	26.7121	26.2515	26.8894		Os01g0375500	6.59812	8.98815	4.23906	8.01317	3.65062	6.42426		Os01g0390400	49.5153	57.9394	44.1235	78.7172	82.0343	69.0911		Os01g0495900	157.812	158.673	188.611	74.2286	65.5665	105.789		Os01g0373400	4.77563	4.88616	4.90608	4.67525	6.59887	7.11533		Os01g0382450	5.58195	2.66066	4.28074	2.43951	2.7864	3.63168
Os01g0378100	44.8414	51.9794	47.0005	74.2585	72.1806	42.4171		Os01g0376700	59.2079	80.6334	68.1918	42.6908	43.76	36.8571		Os01g0390600	4.88391	7.22258	6.0548	5.05345	5.44784	6.65775		Os01g0496900	12.457	16.1779	11.8125	21.1463	19.638	18.1602		Os01g0373700	3.09407	0.757011	1.94899	1.71623	4.68307	2.25775		Os01g0382700	56.9236	49.2921	48.6653	70.8775	62.7674	61.3754
Os01g0379101	1.3494	1.47334	2.02588	0.419836	0.133256	0.473405		Os01g0377500	37.4283	40.001	38.6407	46.2829	39.5879	41.4694		Os01g0390900	62.4389	67.2256	51.0135	57.0781	56.6322	49.7973		Os01g0498200	289.815	273.083	302.128	267.735	228.844	251.388		Os01g0374200	1.6143	0.757011	1.27693	1.59787	1.13529	1.57358		Os01g0382900	0.920101	1.12028	1.35181	1.31865	1.02657	0.871603
Os01g0379400	14.7395	13.7905	14.2712	6.35002	4.30863	4.73405		Os01g0377700	33.3993	34.6527	35.4206	28.5527	35.9847	36.7748		Os01g0391100	11.1954	11.3498	12.1096	10.69	11.6558	17.5275		Os01g0498300	1.17	2.52375	1.29808	9.88402	11.0165	6.18557		Os01g0374900	11.7709	11.424	12.7693	14.6176	19.158	20.1829		Os01g0383700	197.086	191.917	190.531	292.279	300.052	165.75
Os01g0382000	8.71917	19.2713	29.3978	1.83678	12.4817	14.2968		Os01g0378100	18.9769	12.7765	14.7959	46.4211	57.6039	36.4453		Os01g0391500	9.46727	12.2228	10.3001	4.01685	4.56098	5.97839		Os01g0499300	31.3146	35.8502	31.9327	42.2138	39.4357	42.5853		Os01g0375000	48.8325	43.1496	48.1199	47.7586	45.1987	49.4652		Os01g0383900	1.2268	0.840207	1.50201	1.38458	1.83316	0.435801
Os01g0382400	47.3326	84.9822	132.538	127.945	132.013	176.817		Os01g0379101	1.92688	1.37422	1.75269	0.0921054	0.142232	0.247087		Os01g0391600	1.27733	1.19054	1.18312	0.647878	1.96376	1.76634		Os01g0500500	26.2905	33.1323	28.363	29.4945	32.1978	36.1618		Os01g0375100	27.3758	25.4631	24.5304	33.2002	28.3113	37.6291		Os01g0384300	6.13401	8.96221	7.96068	8.10971	7.99258	7.48126
Os01g0382450	7.78497	9.60617	11.6601	0.944631	1.06605	1.23085		Os01g0379400	13.6634	15.9335	14.9182	6.21711	6.40044	6.75371		Os01g0392100	13.0738	13.0959	12.4576	11.9858	15.7734	14.8101		Os01g0500600	13.9023	15.0131	16.3558	12.5224	10.8568	15.3846		Os01g0375200	16.0085	13.695	13.3741	45.8056	50.5913	40.2974		Os01g0384800	127.526	72.4679	68.9425	35.9992	38.3497	38.9316
Os01g0382700	81.327	92.8203	103.995	88.9528	73.9129	77.4963		Os01g0382000	16.4661	2.74844	4.27982	6.95395	0.853392	1.5237		Os01g0392600	2.0287	3.96845	2.64463	3.43376	1.77372	1.35872		Os01g0500900	19.4082	12.9423	17.3293	10.199	10.7504	13.64		Os01g0375500	1.41251	4.33561	2.48664	0.532623	1.06433	1.91566		Os01g0385400	0.797421	0.980241	2.17792	30.1312	9.31246	5.73805
Os01g0382900	4.51528	8.36856	6.61789	5.35291	4.66398	3.55053		Os01g0382400	180.835	152.687	214.725	157.823	200.31	222.955		Os01g0392800	14.5766	12.3022	11.2049	4.85909	4.24425	4.75554		Os01g0501000	12.3882	14.3013	11.4231	11.6561	12.5066	15.3846		Os01g0376700	89.8626	82.3077	96.5759	57.2274	61.6604	71.4953		Os01g0386700	208.127	183.235	188.127	190.479	175.69	216.739
Os01g0383700	284.878	271.743	335.126	731.512	736.109	714.841		Os01g0382450	8.05788	5.38546	5.58415	0.506579	0.568928	0.370631		Os01g0393000	19.2351	20.3978	20.809	6.15484	6.27135	7.1333		Os01g0501700	146.387	129.358	140.842	95.3355	99.7335	113.878		Os01g0377500	43.4515	41.9109	41.0632	48.5871	54.0681	54.8701		Os01g0387133	1.10412	0.630155	1.27671	1.05492	0.659938	1.81584
Os01g0383900	3.21779	2.47521	3.64659	3.831	4.79723	2.55638		Os01g0382700	91.9065	88.3587	93.3816	71.9343	60.496	47.4819		Os01g0393400	0.150274	0.317476	0.0695954	1.03661	1.64702	1.01904		Os01g0501800	7487.36	5766.58	7208.68	530.311	542.361	1253.45		Os01g0377700	38.4741	36.8871	47.6495	57.9376	52.5781	43.6498		Os01g0388000	1.77886	2.38059	1.42691	2.24171	2.41977	3.63168
Os01g0384300	7.73307	8.72217	8.86887	8.13432	6.48515	8.71064		Os01g0382900	1.57654	1.63421	1.30433	1.01316	0.75857	1.5237		Os01g0444100	20.9632	19.4454	8.69943	0.453515	0.380082	0.407617		Os01g0502400	55.7469	55.7166	51.4688	57.0595	54.7629	69.6273		Os01g0378100	5.31373	6.26254	4.16681	15.6828	9.08231	8.89416		Os01g0388200	4.84587	3.29081	3.98034	6.39546	6.6727	4.21275
Os01g0384800	50.3947	44.4948	92.8305	62.713	86.1281	89.5682		Os01g0383700	529.134	533.755	496.581	1277.78	1101.49	1080.64		Os01g0495701	84.6043	94.4491	40.5741	2.00842	1.83706	1.42666		Os01g0502800	24.5699	24.2668	24.6635	11.026	9.95206	13.9572		Os01g0379400	7.66791	7.84538	8.46803	7.81181	10.8562	10.2625		Os01g0388500	18.0953	12.8832	14.7197	18.1974	18.4049	22.0806
Os01g0385400	0.570898	0.884003	1.93585	3.72605	5.64119	3.40851		Os01g0383900	2.56918	2.78558	2.64941	2.5329	3.03428	2.34733		Os01g0495900	159.591	174.771	123.88	49.174	47.7003	53.3299		Os01g0502900	4.74881	4.91808	5.06251	2.91401	2.87386	3.5686		Os01g0382000	232.19	88.7079	214.322	584.702	1942.34	1268.38		Os01g0389200	1.47216	2.24055	2.55342	0.923056	1.83316	3.05061
Os01g0386600	1.71269	1.59121	1.08047	0.367357	0.0888376	0.189362		Os01g0384300	6.0726	7.09396	6.64391	7.09211	6.92195	7.78324		Os01g0496900	14.3512	15.0801	15.1022	27.2757	25.4021	25.3402		Os01g0503400	112.182	122.564	128.899	37.2127	36.2958	48.7709		Os01g0382400	28.7883	19.8887	21.2373	52.7297	92.6679	44.7444		Os01g0389700	24.9654	27.8669	18.3246	5.27461	9.38578	19.7563
Os01g0386700	192.912	198.724	200.022	241.458	204.238	175.538		Os01g0384800	26.1589	21.0219	28.1653	63.6909	63.1984	145.452		Os01g0498200	277.932	324.381	236.833	426.369	226.402	222.831		Os01g0504100	14.1776	16.8897	12.3966	5.90678	8.62157	10.23		Os01g0382450	8.27328	7.9142	5.57815	2.48558	2.41249	2.80508		Os01g0390300	23.6773	20.375	21.9294	26.9664	24.271	18.6668
Os01g0388000	3.01019	2.88774	1.89083	7.13721	5.24142	3.36117		Os01g0385400	1.28459	0.519976	1.99725	3.91448	5.40481	5.06528		Os01g0498300	1.87843	1.0318	2.57503	21.056	24.5786	21.6037		Os01g0504500	43.4964	68.5942	45.8871	64.3839	64.236	54.4013		Os01g0382700	62.554	67.7869	54.0341	42.0772	43.2119	55.6911		Os01g0390400	68.5782	64.906	71.571	72.394	72.0799	48.3013
Os01g0388200	1.76459	3.00561	2.92628	0.577275	0.799539	0.568086		Os01g0386600	1.86849	1.93134	1.79345	0.368421	0.284464	0.617718		Os01g0499300	32.4592	37.859	30.5524	31.2277	32.7504	28.5332		Os01g0505500	1.85823	1.16481	3.11539	0.393786	0.745074	0.396511		Os01g0382900	1.14346	0.412915	0.470446	1.00607	0.567644	0.889416		Os01g0390600	5.52061	5.46135	6.23336	6.85699	9.01915	2.17901
Os01g0388500	35.9666	32.5903	36.1958	12.8575	11.9487	11.8825		Os01g0386700	225.737	215.01	196.994	228.513	204.577	180.085		Os01g0500500	28.5521	31.3508	28.2557	24.2954	28.4428	27.2424		Os01g0505600	0.344117	0.647115	0.259616	1.37825	1.70303	1.03093		Os01g0383700	191.967	230.407	181.256	322.237	301.419	298.365		Os01g0390900	71.4612	57.4842	64.136	62.3722	71.7132	90.7193
Os01g0389200	0.467098	0	0.855373	1.04959	1.02163	1.7516		Os01g0388000	8.87535	5.34832	5.70643	6.76974	12.7061	5.23001		Os01g0500600	11.7965	16.4294	13.2231	4.85909	5.32115	7.06537		Os01g0505700	1.37647	2.00606	1.75241	1.69328	1.43693	1.66535		Os01g0383900	1.21072	0.481734	1.61296	1.06525	1.06433	1.2315		Os01g0391100	10.7959	10.2925	11.7157	17.3403	18.3316	14.1635
Os01g0389700	4.10009	2.35734	8.91389	9.49879	8.43958	9.98884		Os01g0388101	1.05103	0.445694	0.570643	0.875001	1.18527	0.329449		Os01g0500900	13.8252	13.1753	12.2488	7.12666	11.0857	8.96758		Os01g0506100	4.26705	5.24164	5.19231	4.33164	5.53484	6.26487		Os01g0384300	7.53339	5.78081	4.83887	6.15476	5.88931	5.95224		Os01g0391500	10.4278	10.5026	9.9133	10.6151	12.1722	5.37488
Os01g0390300	51.0175	52.0383	56.0945	55.051	53.0805	49.3761		Os01g0388200	3.79538	3.30556	3.9945	0.967106	0.521517	1.15307		Os01g0501000	11.7214	12.0641	10.5785	8.48721	10.4522	9.98663		Os01g0506200	13.5582	13.8483	12.2019	16.1058	16.6045	16.1776		Os01g0384800	47.7563	26.4266	16.6672	16.9256	18.6613	12.3834		Os01g0391800	0.858761	1.19029	1.05141	1.31865	2.12647	1.23477
Os01g0390400	130.528	124.586	130.692	113.093	109.581	112.623		Os01g0388500	37.545	38.4039	35.6652	16.579	13.4646	16.143		Os01g0501700	152.528	145.166	137.59	82.6693	72.659	91.4422		Os01g0507000	18.2382	20.3841	17.1995	10.0809	10.3778	12.2918		Os01g0385400	2.42145	1.99576	1.47855	44.3853	19.087	16.1463		Os01g0392100	13.2495	9.7324	12.692	12.4613	13.3454	17.0689
Os01g0390600	9.65337	9.60617	9.45413	10.181	10.7049	12.5926		Os01g0389200	0.934247	0.891387	0.815204	2.71711	1.28009	3.70631		Os01g0501800	7066.56	5899.9	7440.59	208.422	289.306	525.079		Os01g0507300	30.0758	33.2617	26.0265	22.9971	25.7583	30.3727		Os01g0386700	172.595	180.788	153.567	182.571	157.237	164.405		Os01g0392600	2.02422	1.82045	2.62853	2.90103	5.79279	1.23477
Os01g0391100	12.6117	12.1992	11.0748	1.57439	1.68792	0.710107		Os01g0389700	9.51764	6.79683	8.27432	24.3158	18.2531	33.3979		Os01g0502400	48.0877	52.1455	51.0135	49.3035	46.4333	55.2322		Os01g0507500	48.1763	53.7753	43.5505	57.4533	51.4633	58.2871		Os01g0388000	1.54704	0.963468	1.07531	1.18361	0.6386	1.91566		Os01g0392800	27.8484	20.5851	19.2258	25.5818	22.8045	14.8172
Os01g0391500	24.4448	27.1094	27.3719	15.6914	11.0159	12.5926		Os01g0390300	56.9891	64.4027	56.3306	49.3685	55.7549	47.1936		Os01g0502800	31.7078	36.1129	24.9152	6.21963	7.85502	8.28822		Os01g0507700	168.48	185.787	153.498	203.942	212.719	264.79		Os01g0388200	4.03574	5.0238	3.36033	7.04246	4.61211	4.92599		Os01g0393000	31.8968	35.1487	31.6925	57.0976	47.8822	57.671
Os01g0391600	1.1937	1.11974	0.585255	0	0.133256	0		Os01g0390400	118.007	128.137	130.066	111.678	121.134	118.19		Os01g0502900	6.16124	7.22258	6.1244	1.74927	1.33029	1.76634		Os01g0507900	40.6746	44.7157	42.577	40.8749	37.573	56.7804		Os01g0388500	18.2281	13.7638	12.7693	14.3808	15.6102	19.2251		Os01g0444100	19.9355	1.89047	2.40322	0.857123	0.146653	0
Os01g0391800	1.60889	1.47334	1.30557	0.262398	0.222094	0.142021		Os01g0390600	13.4298	11.6623	12.2281	14.1842	13.1327	9.30694		Os01g0503400	115.11	136.118	103.349	19.242	23.1216	31.1148		Os01g0508000	22.5052	24.0727	25.1827	62.6907	63.3313	100.634		Os01g0389200	1.6143	0.344096	0.336033	0.532623	3.26395	0.820999		Os01g0495701	35.5159	2.80069	4.13054	1.64831	0.293306	0.0726336
Os01g0392100	20.0333	23.1609	22.1497	12.1228	11.771	9.32607		Os01g0390900	47.6466	60.3915	53.5181	50.6579	64.3362	75.2792		Os01g0504100	14.2009	11.3498	21.9226	1.36054	1.96376	5.70664		Os01g0508100	0.757057	2.32962	1.29808	15.712	15.9127	10.7851		Os01g0389700	22.3984	10.2541	7.86317	5.08951	14.0492	7.52582		Os01g0495900	192.485	191.217	193.685	218.105	210.374	179.623
Os01g0392600	0.882297	1.41441	1.17051	1.99422	1.6435	1.32553		Os01g0391100	14.5392	15.4879	12.7172	1.10526	2.08607	1.07071		Os01g0504500	60.5605	67.3049	64.8629	82.4101	76.6498	72.7597		Os01g0508300	9.22233	11.3245	7.13943	6.73373	5.32196	9.19906		Os01g0390300	23.4746	21.1963	23.6567	21.2458	19.3709	18.4041		Os01g0496900	12.6361	10.9927	11.0398	14.637	16.5718	17.2142
Os01g0392800	31.9184	33.8868	37.7715	7.97689	7.59562	9.04203		Os01g0391500	28.9617	27.0387	28.043	17.6842	15.93	13.4662		Os01g0505500	1.57788	1.66675	1.60069	0.583091	0.380082	0.407617		Os01g0508500	31.5899	54.6813	27.0649	23.0758	22.5119	38.9374		Os01g0390400	60.0653	63.0384	62.3677	82.4974	70.6717	71.1533		Os01g0498200	68.0261	56.2239	68.3417	82.6135	79.1925	82.8023
Os01g0393000	50.239	51.0954	57.31	70.6899	65.4733	66.466		Os01g0391600	1.34298	1.11423	0.692923	0	0.142232	0.411812		Os01g0505600	0.300548	0.158738	0.208786	1.55491	2.1538	2.78539		Os01g0509700	0.963527	1.03538	1.55769	0.27565	0.425757	0.0793022		Os01g0390600	9.55126	6.469	7.45993	10.2382	9.579	11.0835		Os01g0498300	4.84587	5.11126	6.15826	7.91191	8.8725	10.5319
Os01g0444100	12.7155	34.1225	37.7715	12.7525	13.8587	16.5218		Os01g0391800	1.45976	1.2628	2.36409	0.184211	0.189643	0.123544		Os01g0505700	1.50274	1.82549	2.22705	1.94364	0.696817	0.679362		Os01g0510100	75.9121	89.8196	77.69	72.7322	66.7374	73.8304		Os01g0390900	63.2267	66.0664	60.4187	54.6827	62.3699	63.9695		Os01g0499300	32.5716	29.4773	32.7439	35.7355	38.0564	27.9639
Os01g0495701	89.7867	222.121	258.413	66.1242	90.4367	99.1309		Os01g0392100	16.4077	20.2048	20.4616	7.64474	8.15463	7.82442		Os01g0506100	7.28829	5.00025	5.91561	3.23939	3.16735	3.60062		Os01g0510200	13.5582	14.8189	9.41107	7.67882	5.00264	4.04441		Os01g0391100	12.1745	11.5616	10.6186	18.6418	17.597	16.42		Os01g0500400	1.10412	1.12028	0.751007	0.923056	1.3932	0.798969
Os01g0495900	165.405	185.228	213.033	58.0948	62.1419	66.2766		Os01g0392600	9.7512	2.56274	4.8097	6.07895	7.1116	1.81197		Os01g0506200	11.8717	12.7784	9.60417	13.0224	12.7961	11.3454		Os01g0510500	23.1246	24.461	24.7933	30.0458	28.1532	31.4037		Os01g0391500	13.0489	12.5251	15.3903	14.7359	13.1268	11.8361		Os01g0500500	33.4303	29.6173	31.9178	35.9992	37.9098	27.0923
Os01g0496900	20.189	16.3246	20.3039	29.441	37.1341	28.499		Os01g0392800	47.9385	41.8581	38.8445	11.6053	11.3786	12.1484		Os01g0507000	18.1832	17.7787	15.311	6.02527	5.70123	6.04632		Os01g0510600	77.9768	62.7702	70.6155	18.1535	17.8286	30.7693		Os01g0391600	1.27799	1.03229	1.27693	1.89377	1.49007	1.642		Os01g0500600	16.7458	15.3338	15.9214	20.9666	24.271	10.895
Os01g0498200	54.4948	62.116	64.7833	90.2648	93.1907	81.757		Os01g0393000	50.3909	47.8006	48.1378	54.2961	43.0489	30.5152		Os01g0507300	23.1422	26.5093	24.428	23.518	21.8547	24.3891		Os01g0510701	1.03235	1.22952	0.973559	1.41763	1.27727	1.66535		Os01g0392100	12.04	13.695	15.5919	15.4461	18.9451	18.2672		Os01g0500900	43.9808	38.5795	36.5741	32.1751	29.6239	29.4166
Os01g0498300	1.038	1.2376	3.37647	18.4728	16.2573	21.9186		Os01g0444100	36.8444	43.938	49.6459	11.6974	16.5463	0.658899		Os01g0507500	39.7475	46.5896	44.0539	47.3599	43.8994	45.9928		Os01g0510800	58.0869	59.8582	56.6611	94.351	95.6888	85.6464		Os01g0392600	20.3132	3.71623	2.15061	8.64033	10.1466	10.6046		Os01g0501000	15.5804	15.9639	14.7197	12.7909	14.7386	18.6668
Os01g0499300	36.4856	35.4191	39.032	38.6774	36.5567	35.1266		Os01g0495701	295.748	303.257	373.486	56.3685	84.3909	4.61229		Os01g0507700	171.463	156.595	154.641	143.311	140.82	199.461		Os01g0510901	0.344117	0.517692	0.259616	1.29949	1.17083	0.793022		Os01g0392800	26.1651	23.8114	19.9604	20.5948	15.1845	17.3094		Os01g0501700	123.048	134.223	129.248	130.085	118.789	128.489
Os01g0500400	2.64689	2.59308	2.92628	2.51902	3.55351	3.26649		Os01g0495900	226.964	233.395	239.222	77.5988	74.6718	49.3762		Os01g0507900	43.1287	40.5576	44.1931	26.8222	29.203	32.8132		Os01g0511000	6.60704	8.60664	7.52885	4.4104	5.21552	5.15464		Os01g0393000	33.6985	34.8225	31.9903	35.0348	34.4134	36.6713		Os01g0501800	5562.56	6680.56	5978.84	4518.03	3828.08	6814.26
Os01g0500500	31.6589	25.8718	29.713	25.9249	24.4748	25.3745		Os01g0496900	22.0716	21.7276	20.7062	27.4474	31.2436	33.3979		Os01g0508000	26.7488	21.4296	20.9482	41.6586	45.4198	55.9115		Os01g0511100	15.8294	26.2082	13.6298	907.518	922.082	748.058		Os01g0444100	2.6905	6.8131	1.81458	0	0	0		Os01g0502400	39.8097	37.1792	38.5267	42.7902	48.0288	40.239
Os01g0500600	23.4587	20.6857	23.9955	8.23928	6.75166	8.23724		Os01g0498200	122.036	112.24	110.949	108.592	119.902	107.442		Os01g0508100	0.976782	1.90486	2.29665	24.9433	14.8232	21.7396		Os01g0511200	10.9429	13.5247	10.6442	15.2001	17.456	19.9842		Os01g0495701	8.34054	15.3467	2.75547	0	0	0.0684166		Os01g0502700	0.797421	0.490121	0.525705	0.593393	1.31988	1.67057
Os01g0500825	0.934197	1.35547	1.98086	0.629754	0.621864	0.236702		Os01g0498300	1.10942	0.965669	1.42661	18.329	24.2742	69.7197		Os01g0508300	5.63528	5.15899	5.08047	1.81406	2.85061	3.32888		Os01g0511300	21.1288	24.0727	19.0168	40.6387	37.8391	42.506		Os01g0495900	189.545	190.01	184.482	126.646	153.548	169.057		Os01g0502800	35.3932	37.0391	40.0287	27.2961	29.4772	33.0483
Os01g0500900	32.645	34.4761	36.3759	31.9075	28.6946	28.4043		Os01g0499300	36.9611	39.481	35.6244	44.4869	43.4756	33.2332		Os01g0508500	17.7323	15.3976	24.0104	2.78588	3.04065	7.26918		Os01g0511600	129.938	61.929	126.173	46.5061	41.0855	74.9406		Os01g0496900	12.7799	12.5251	12.702	17.1031	18.6613	19.7724		Os01g0502900	12.5747	12.9532	9.61289	12.1975	8.28589	5.81068
Os01g0501000	17.594	16.0889	12.7856	10.3909	7.77329	8.99469		Os01g0500400	4.08733	3.00843	3.22005	3.86842	3.27133	3.58276		Os01g0510100	78.5933	80.9564	74.9543	57.2725	49.2206	48.9141		Os01g0511700	9.22233	11.1304	10.5144	5.35548	4.8962	6.50278		Os01g0498200	67.4642	74.2559	64.6527	91.8479	67.9754	74.7793		Os01g0503400	115.258	78.2093	103.264	94.0858	121.355	37.7694
[truncated: 20,067 more rows]
