# Supplementary material for: A Meta-Analysis of Comparative Transcriptomic Data Reveals a Set of Key Genes Involved in the Tolerance to Abiotic Stresses in Rice
Source: Int J Mol Sci. 2019 Nov 12;20(22):5662. doi: 10.3390/ijms20225662 (PMC6888222; doi:10.3390/ijms20225662)
Supplement: Supplementary file 1 [file ijms-20-05662-s001.zip › Table_S3.xlsx]

## Sheet: Table_S3
ChSus							ChTol							OsSus							OsTol							SaSus							SaTol
	logFC	logCPM	LR	PValue	FDR			logFC	logCPM	LR	PValue	FDR			logFC	logCPM	LR	PValue	FDR			logFC	logCPM	LR	PValue	FDR			logFC	logCPM	LR	PValue	FDR			logFC	logCPM	LR	PValue	FDR
Os01g0100100	-0.780374	5.5934	38.0743	6.81022e-10	2.41857e-09		Os01g0100100	-0.708074	5.63706	27.3209	1.72334e-07	5.55787e-07		Os04g0578600	-10.5956	4.56061	449.738	8.22375e-100	1.93803e-97		Os01g0720500	-10.3976	9.73773	221.694	3.86168e-50	1.81571e-48		Os01g0100700	-0.576175	5.27107	15.7996	7.04172e-05	0.000526846		Os01g0102400	1.50061	0.87659	10.6516	0.00109977	0.0199354
Os01g0100400	-1.23306	1.98503	7.95438	0.00479712	0.00771963		Os01g0100400	-1.63967	2.38622	33.5037	7.1129e-09	2.69484e-08		Os01g0638600	-9.70983	1.88508	219.016	1.48289e-49	4.96756e-48		Os07g0443500	-10.054	1.88035	67.4668	2.1427e-16	1.42882e-15		Os01g0100900	0.615153	7.0287	20.7557	5.21757e-06	5.22284e-05		Os01g0105800	1.19901	2.65347	18.5656	1.64154e-05	0.000692691
Os01g0100700	-0.786459	5.03388	31.4109	2.088e-08	6.38681e-08		Os01g0100700	-0.735775	4.94832	27.4877	1.58097e-07	5.12531e-07		Os01g0720500	-9.2511	9.08171	666.914	4.68483e-147	5.58514e-144		Os01g0663051	-9.4978	3.07353	87.7413	7.46017e-21	6.86871e-20		Os01g0101200	-0.864036	6.84007	24.5578	7.21147e-07	8.67164e-06		Os01g0105900	0.675771	6.46062	11.7788	0.000599102	0.0125382
Os01g0100800	-0.494754	4.46642	13.2953	0.000266067	0.000508331		Os01g0100800	-0.573698	4.43607	15.9417	6.53235e-05	0.000148723		Os10g0144700	-8.81906	1.02892	123.75	9.55745e-29	1.20611e-27		Os10g0555900	-9.38224	4.89649	828.023	4.35997e-182	7.3629e-179		Os01g0102600	-0.981182	7.43654	46.5215	9.06193e-12	2.91141e-10		Os01g0106300	-1.29177	4.96315	34.2818	4.76827e-09	5.36922e-07
Os01g0100900	0.265672	6.85703	5.61723	0.0177847	0.0262107		Os01g0100900	0.367571	7.13706	8.19082	0.00421029	0.00728451		Os11g0641800	-8.71453	0.923292	88.9644	4.01992e-21	3.36521e-20		Os10g0508700	-9.28865	3.60542	179.789	5.38955e-41	1.65484e-39		Os01g0104400	-0.495931	8.22066	10.7744	0.00102911	0.00542278		Os01g0106400	-1.11145	4.05663	24.9103	6.00593e-07	4.1479e-05
Os01g0101200	-1.29463	5.98587	59.4751	1.23853e-14	6.7135e-14		Os01g0101200	-1.4488	5.93553	59.0443	1.54163e-14	1.06908e-13		Os02g0683800	-8.6269	0.847372	107.824	2.93717e-25	3.07954e-24		Os04g0578600	-9.2435	4.76397	634.827	4.45546e-140	2.57971e-137		Os01g0104600	-0.567064	5.81941	18.7732	1.47219e-05	0.000132541		Os01g0113200	-1.19934	1.38798	12.3866	0.000432437	0.00963404
Os01g0101700	1.2823	3.86558	24.9689	5.82615e-07	1.52545e-06		Os01g0101300	1.05524	1.72952	13.0145	0.000309094	0.000636839		Os07g0142100	-8.37169	8.05212	302.846	7.90013e-68	5.30172e-66		Os06g0109200	-9.21521	2.78224	329.099	1.51036e-73	1.65446e-71		Os01g0105800	1.33213	3.23544	31.7569	1.74731e-08	2.92872e-07		Os01g0113900	-1.6405	0.13203	13.4075	0.000250622	0.00621874
Os01g0102500	2.67217	5.46931	431.701	6.93004e-96	1.52512e-93		Os01g0101700	1.5227	3.70743	43.4529	4.34285e-11	2.11868e-10		Os05g0384300	-8.26407	0.510641	82.0254	1.34348e-19	1.01712e-18		Os09g0351700	-9.16042	2.72907	140.045	2.60185e-32	5.11908e-31		Os01g0106200	0.386656	4.82995	7.80784	0.005202	0.0212858		Os01g0118000	0.788995	5.77229	10.1089	0.00147553	0.0248751
Os01g0102700	0.615854	6.00796	27.3427	1.70403e-07	4.73186e-07		Os01g0102300	-0.466628	6.70169	14.448	0.000144083	0.000312275		Os10g0555600	-8.18843	0.43824	103.287	2.89948e-24	2.88907e-23		Os06g0496400	-8.91486	0.753275	106.878	4.7346e-25	5.80791e-24		Os01g0106600	0.766432	1.96407	8.21293	0.00415929	0.0177825		Os01g0123700	2.34515	0.828345	22.0095	2.71306e-06	0.000149899
Os01g0102800	0.462356	4.83296	12.7543	0.00035519	0.000666723		Os01g0102500	2.26572	5.27547	265.729	9.6779e-60	1.32832e-57		Os03g0782200	-8.15638	6.65943	702.989	6.69374e-155	1.04355e-151		Os09g0351800	-8.72938	0.569955	88.42	5.29336e-21	4.91839e-20		Os01g0106900	-0.329835	8.71588	7.92682	0.00487074	0.0201908		Os01g0123900	1.34522	6.9897	10.843	0.000991709	0.0184611
Os01g0102850	1.87584	3.2958	70.3805	4.89018e-17	3.25084e-16		Os01g0102600	-0.438076	7.41631	11.4621	0.00071029	0.00138283		Os11g0559600	-8.12593	0.383461	87.4704	8.55507e-21	6.99135e-20		Os07g0142100	-8.64243	8.16127	130.166	3.76953e-30	6.4737e-29		Os01g0107000	-0.445054	6.25223	13.9619	0.000186558	0.00123962		Os01g0124000	2.08457	4.90313	17.0966	3.5526e-05	0.00132525
Os01g0102900	-1.44291	10.9295	99.4109	2.05195e-23	2.15038e-22		Os01g0102700	0.663542	6.10407	23.9843	9.71257e-07	2.85338e-06		Os10g0479500	-8.06904	2.82162	282.521	2.11971e-63	1.24522e-61		Os08g0460000	-8.60053	0.436915	62.6847	2.42593e-15	1.48974e-14		Os01g0107900	-0.428507	7.88432	10.5436	0.00116592	0.00603541		Os01g0124200	0.953602	6.52412	12.7595	0.000354199	0.00820878
Os01g0103000	-0.734324	0.665087	5.31157	0.0211843	0.0308297		Os01g0102850	2.38928	3.53474	163.102	2.37628e-37	8.78103e-36		Os03g0843800	-7.99334	6.70067	472.673	8.39547e-105	2.33083e-102		Os05g0527800	-8.5377	0.384964	85.1182	2.81052e-20	2.49694e-19		Os01g0108000	0.405199	5.57284	6.05831	0.013841	0.0471568		Os01g0124650	1.8192	1.01438	17.5941	2.73428e-05	0.00107498
Os01g0103100	1.27631	0.408332	16.6484	4.49892e-05	9.45887e-05		Os01g0102900	-1.30717	11.0376	69.7972	6.57259e-17	5.5659e-16		Os11g0635000	-7.99011	0.252736	80.3985	3.06023e-19	2.26356e-18		Os10g0528900	-8.28775	0.135765	55.2295	1.07245e-13	5.81259e-13		Os01g0109700	0.349693	8.42878	6.13189	0.0132765	0.0456435		Os01g0126200	-0.862548	6.15399	10.6481	0.00110187	0.0199559
Os01g0103400	-1.10796	2.39025	33.2112	8.26733e-09	2.63926e-08		Os01g0103000	-1.61898	0.867048	27.7391	1.38829e-07	4.53475e-07		Os01g0619900	-7.98946	4.36244	286.72	2.57771e-64	1.53654e-62		Os11g0539200	-8.25302	3.96915	258.95	2.9067e-58	1.93129e-56		Os01g0110100	0.873803	1.75523	6.67714	0.00976573	0.0356362		Os01g0136200	1.91941	1.23421	11.3663	0.000747902	0.0147861
Os01g0103600	0.356049	5.82478	11.6712	0.000634759	0.00115279		Os01g0103700	1.04803	4.32435	34.9685	3.35074e-09	1.3221e-08		Os03g0251425	-7.98796	0.258085	91.492	1.12047e-21	9.65911e-21		Os02g0778900	-8.02709	-0.0766906	95.8863	1.21673e-22	1.26317e-21		Os01g0110400	0.6755	6.12432	18.1041	2.09145e-05	0.000181477		Os01g0136900	1.65139	2.22457	16.7134	4.34731e-05	0.00154497
Os01g0103700	1.14846	4.37259	72.752	1.47012e-17	1.01977e-16		Os01g0103800	-0.944082	4.62761	25.5876	4.22749e-07	1.2986e-06		Os11g0567600	-7.91765	1.90345	192.133	1.08849e-43	2.85757e-42		Os04g0465600	-8.02513	1.57965	156.002	8.45561e-36	2.01829e-34		Os01g0110700	-0.691058	1.2274	6.21135	0.0126934	0.0439358		Os01g0137700	-1.43447	1.46019	15.579	7.91265e-05	0.00248064
Os01g0103800	-1.15786	4.44214	65.4405	5.98955e-16	3.62652e-15		Os01g0103900	0.991628	-0.0965896	6.46135	0.0110246	0.0177883		Os08g0460000	-7.86206	0.141862	72.0007	2.15118e-17	1.41048e-16		Os08g0355400	-7.94453	7.26674	601.431	8.17406e-133	3.94398e-130		Os01g0110800	-1.20441	0.495692	10.4677	0.00121481	0.00624351		Os01g0138000	-1.95104	0.00632662	17.6492	2.65628e-05	0.00104829
Os01g0103900	0.908844	0.301563	6.02402	0.0141124	0.0211641		Os01g0104400	-0.733866	7.7417	13.4025	0.000251284	0.000524789		Os06g0289900	-7.83796	4.20853	249.213	3.85498e-56	1.68745e-54		Os11g0641800	-7.91571	1.46287	67.442	2.16974e-16	1.44638e-15		Os01g0111100	-1.82779	5.09544	36.5789	1.46611e-09	3.13537e-08		Os01g0138300	-1.23684	1.59173	13.0763	0.000299058	0.00717981
Os01g0104000	-0.364723	4.59719	9.75333	0.00178998	0.00305844		Os01g0104600	0.785677	5.81714	35.3874	2.70225e-09	1.07749e-08		Os04g0465600	-7.81616	0.0967828	57.9833	2.64352e-14	1.40879e-13		Os10g0552700	-7.87349	3.32687	105.011	1.21458e-24	1.45212e-23		Os01g0115500	-0.905397	2.21995	15.971	6.43205e-05	0.000487513		Os01g0139000	-2.69083	1.48244	30.801	2.85893e-08	2.71716e-06
Os01g0104400	-0.941817	7.57687	33.0394	9.03121e-09	2.87215e-08		Os01g0104800	-0.68589	4.65069	23.4996	1.24942e-06	3.60878e-06		Os10g0552700	-7.71385	2.47149	265.315	1.19116e-59	6.06566e-58		Os05g0579600	-7.82088	4.13593	619.831	8.13606e-137	4.45614e-134		Os01g0115566	-1.26612	1.513	21.889	2.88889e-06	3.0639e-05		Os01g0140700	-2.51445	0.337713	27.9458	1.24763e-07	9.9041e-06
Os01g0104600	0.940811	6.08988	68.3097	1.3973e-16	8.92283e-16		Os01g0104900	-0.97365	0.854268	5.84312	0.015638	0.0245518		Os02g0243300	-7.63495	-0.0591777	73.331	1.09633e-17	7.32825e-17		Os05g0201700	-7.80706	-0.298777	50.8741	9.84857e-13	4.9438e-12		Os01g0115600	-0.427158	6.69841	9.49662	0.00205851	0.00978612		Os01g0141000	-1.03708	4.99177	9.34085	0.00224102	0.0342669
Os01g0104800	-0.784584	4.63999	34.4353	4.40664e-09	1.44676e-08		Os01g0106200	0.336363	5.3422	5.55398	0.0184387	0.028569		Os04g0196200	-7.61095	-0.0789834	67.49	2.11754e-16	1.29813e-15		Os12g0117850	-7.743	-0.341143	74.3307	6.60687e-18	4.94052e-17		Os01g0117100	-0.593903	3.20677	9.23012	0.00238065	0.0110456		Os01g0142300	-0.914686	5.08828	14.966	0.000109467	0.00325727
Os01g0104900	-2.32006	0.24907	32.1634	1.41738e-08	4.40904e-08		Os01g0106300	-1.34582	4.63818	9.82408	0.00172242	0.00316581		Os07g0475700	-7.56469	-0.117681	80.9205	2.34978e-19	1.747e-18		Os02g0683800	-7.72573	1.2852	211.01	8.26994e-48	3.58866e-46		Os01g0118000	0.618462	5.94102	21.752	3.10268e-06	3.26408e-05		Os01g0144900	1.40359	0.22695	10.5931	0.00113513	0.0203625
Os01g0105300	2.72506	0.0428058	38.8553	4.56419e-10	1.65093e-09		Os01g0106600	1.49911	2.213	23.5708	1.20403e-06	3.48448e-06		Os04g0457000	-7.51613	7.5175	798.945	9.15179e-176	4.63698e-172		Os04g0140666	-7.7179	-0.349607	89.628	2.87421e-21	2.72432e-20		Os01g0118400	1.04275	5.387	17.2767	3.23131e-05	0.000266942		Os01g0153150	1.4726	0.324892	9.39222	0.00217908	0.0334732
Os01g0106500	-0.537668	2.78694	5.74944	0.0164939	0.0244514		Os01g0106700	-0.578706	6.89319	14.2202	0.000162611	0.000349549		Os05g0548900	-7.38101	9.8357	436.798	5.38564e-97	1.05972e-94		Os07g0688700	-7.68104	1.23796	216.033	6.63384e-49	3.00749e-47		Os01g0118700	0.761485	5.19318	12.1294	0.000496326	0.00289189		Os01g0155800	5.90496	3.97208	103.546	2.54373e-24	7.52907e-21
Os01g0106600	1.52952	1.9795	18.0424	2.16044e-05	4.70504e-05		Os01g0106900	0.66115	8.46271	21.7944	3.03482e-06	8.3416e-06		Os02g0768400	-7.28521	-0.358634	61.2973	4.90765e-15	2.74912e-14		Os02g0568200	-7.48622	-0.555096	82.1383	1.26893e-19	1.07414e-18		Os01g0119000	2.19403	2.38947	40.8075	1.67985e-10	4.25079e-09		Os01g0159800	1.27427	3.37193	16.2975	5.41365e-05	0.00183089
Os01g0106700	-0.490262	6.92201	15.6222	7.73413e-05	0.000157846		Os01g0107000	-0.377978	5.91265	6.62173	0.0100742	0.0163685		Os05g0477600	-7.2236	1.2354	142.15	9.01929e-33	1.38271e-31		Os01g0647200	-7.44036	9.26723	177.277	1.90526e-40	5.72001e-39		Os01g0120300	-0.462722	6.81576	13.1759	0.000283571	0.00178417		Os01g0160800	2.05114	3.75611	16.4869	4.89868e-05	0.00169442
Os01g0106900	0.751205	8.43711	41.579	1.13205e-10	4.33315e-10		Os01g0108400	-3.37196	1.46692	44.7484	2.2405e-11	1.12809e-10		Os05g0462000	-7.17933	1.94573	194.094	4.06251e-44	1.08621e-42		Os10g0533500	-7.17647	4.01634	207.931	3.88487e-47	1.62659e-45		Os01g0120400	0.682151	4.40728	12.8215	0.000342662	0.0021039		Os01g0161000	-1.14939	4.25087	10.6852	0.00107994	0.0197486
Os01g0107000	-0.30773	5.89487	8.0064	0.00466124	0.00751369		Os01g0108600	-0.487334	5.98043	12.3363	0.000444241	0.000892577		Os08g0238500	-7.09666	-0.520626	44.6806	2.3194e-11	9.86307e-11		Os05g0514400	-7.11972	0.637268	54.1054	1.90018e-13	1.00883e-12		Os01g0120500	-0.413397	7.26347	9.05659	0.0026175	0.0119898		Os01g0170051	-0.758921	5.84493	11.0082	0.000907106	0.01737
Os01g0107400	1.3075	3.31637	37.3397	9.92425e-10	3.47025e-09		Os01g0108800	1.11318	2.74953	28.6446	8.69543e-08	2.91553e-07		Os03g0226501	-7.08741	-0.522882	51.736	6.34875e-13	3.05267e-12		Os05g0567600	-7.02925	1.83378	107.411	3.61787e-25	4.48142e-24		Os01g0121800	0.454921	4.15696	9.05343	0.00262203	0.0120079		Os01g0170600	1.31483	6.53527	30.0511	4.20814e-08	3.77439e-06
Os01g0108400	-2.57382	1.69956	52.7425	3.80263e-13	1.81801e-12		Os01g0109700	0.641797	8.67755	20.08	7.4268e-06	1.93981e-05		Os02g0208500	-7.08217	4.32019	214.932	1.1534e-48	3.76424e-47		Os03g0843800	-6.97376	7.19778	61.548	4.32087e-15	2.60835e-14		Os01g0123700	1.40069	1.39268	6.48354	0.0108878	0.0388735		Os01g0172600	-1.87905	1.52656	22.6188	1.97542e-06	0.0001144
Os01g0108600	-0.432678	5.92174	15.0087	0.000107015	0.00021513		Os01g0109750	0.539756	4.34359	11.1418	0.000844022	0.0016273		Os06g0699050	-7.05919	1.83096	221.495	4.26849e-50	1.45394e-48		Os11g0559600	-6.89909	1.68781	57.8216	2.87005e-14	1.62508e-13		Os01g0123800	2.48046	0.316738	30.3015	3.6984e-08	5.81126e-07		Os01g0174700	1.48191	1.65111	17.2603	3.25933e-05	0.00123455
Os01g0108800	1.52954	1.97497	31.0916	2.46128e-08	7.46851e-08		Os01g0110100	1.1373	0.965146	6.27742	0.0122286	0.0195904		Os06g0109200	-7.01638	1.03776	116.855	3.08835e-27	3.62639e-26		Os03g0782200	-6.87525	6.94218	83.1676	7.5385e-20	6.46225e-19		Os01g0124000	2.65649	5.98992	18.321	1.86638e-05	0.000163775		Os01g0179800	-0.813368	7.92097	13.9089	0.000191886	0.00507104
Os01g0109700	0.71946	8.70548	40.4364	2.03119e-10	7.59e-10		Os01g0110200	-1.13659	1.94455	25.9818	3.44645e-07	1.07192e-06		Os05g0317900	-6.95694	2.22486	249.992	2.60768e-56	1.15141e-54		Os03g0725200	-6.82878	4.99023	698.514	6.29134e-154	6.07114e-151		Os01g0124100	1.13146	3.02559	8.59492	0.00337103	0.014876		Os01g0183300	1.03069	1.63043	9.99428	0.00157027	0.0260068
Os01g0109750	0.597078	4.29278	17.4491	2.95107e-05	6.31699e-05		Os01g0110400	0.471159	6.68388	11.7685	0.000602407	0.00118602		Os06g0306300	-6.9402	3.50372	294.848	4.36779e-66	2.75513e-64		Os01g0735300	-6.82224	1.13827	78.689	7.2699e-19	5.83926e-18		Os01g0124200	0.804904	6.6124	6.66416	0.00983712	0.035834		Os01g0186900	-1.91066	5.333	10.8942	0.000964676	0.0181866
Os01g0110100	0.714509	0.704609	7.02658	0.00803087	0.012488		Os01g0110700	-0.852547	0.973022	10.1346	0.0014551	0.00270695		Os03g0725200	-6.88894	4.32579	528.714	5.37996e-117	2.53571e-114		Os03g0730500	-6.79555	1.59545	94.6316	2.2933e-22	2.33302e-21		Os01g0124650	1.93879	1.71751	32.0659	1.49033e-08	2.54504e-07		Os01g0190300	0.779914	3.52751	9.12401	0.00252277	0.0374959
Os01g0110400	0.54778	6.44651	23.3328	1.36257e-06	3.42756e-06		Os01g0111100	-1.97759	5.10046	89.5793	2.94596e-21	3.57661e-20		Os10g0530500	-6.86468	6.94519	565.153	6.36327e-125	3.79307e-122		Os05g0477600	-6.72702	1.89569	195.072	2.48488e-44	9.12246e-43		Os01g0126200	-0.778376	6.18575	14.4172	0.000146456	0.0010042		Os01g0191000	1.54787	-0.0827591	8.48623	0.00357844	0.0488095
Os01g0110700	-1.21297	2.09892	33.3232	7.80454e-09	2.49953e-08		Os01g0111400	0.581186	4.18733	15.784	7.10021e-05	0.000160786		Os05g0579600	-6.82516	3.69714	459.737	5.48517e-102	1.40719e-99		Os12g0282000	-6.72519	3.68562	54.3601	1.66919e-13	8.89695e-13		Os01g0127300	-0.355862	6.12224	7.35295	0.00669529	0.0262166		Os01g0192300	1.02673	5.06823	15.1186	0.000100963	0.00304936
Os01g0111100	-1.68997	5.04346	99.6147	1.85124e-23	1.94394e-22		Os01g0111900	-0.980356	4.89077	15.5758	7.92645e-05	0.000178254		Os04g0364800	-6.79513	0.827943	99.9699	1.54728e-23	1.48268e-22		Os01g0619900	-6.68289	5.03355	969.522	7.57179e-213	1.91803e-209		Os01g0127400	-1.07261	4.04013	37.1077	1.11784e-09	2.44186e-08		Os01g0192900	-4.7371	2.5849	39.073	4.08244e-10	5.95662e-08
Os01g0111300	1.2111	2.92839	50.2594	1.34707e-12	6.15321e-12		Os01g0112100	-0.98801	0.584024	11.3618	0.000749712	0.00145502		Os03g0333400	-6.77431	7.76071	306.065	1.57198e-68	1.10622e-66		Os01g0638600	-6.63875	2.63401	212.83	3.31488e-48	1.47316e-46		Os01g0127450	-1.03579	-0.0271542	6.08114	0.0136632	0.046696		Os01g0195400	-0.828903	4.59337	13.1426	0.000288658	0.00696241
Os01g0111400	0.445026	3.98321	9.14677	0.00249157	0.00417699		Os01g0112300	0.386886	4.12042	4.97178	0.0257641	0.038876		Os10g0508700	-6.75531	3.13994	337.981	1.7566e-75	1.62562e-73		Os10g0479500	-6.62468	2.92968	411.864	1.4402e-91	2.56015e-89		Os01g0127900	0.826763	2.74749	8.3944	0.00376378	0.0163736		Os01g0196300	1.5629	2.36407	9.92134	0.00163373	0.026822
Os01g0112100	-1.70326	-0.0229964	20.8224	5.03901e-06	1.18625e-05		Os01g0112400	-2.29787	-0.171929	30.5419	3.26739e-08	1.15451e-07		Os04g0562800	-6.74749	-0.794146	41.9535	9.34679e-11	3.76978e-10		Os06g0653200	-6.6227	0.211886	88.3911	5.3713e-21	4.98394e-20		Os01g0128000	1.90084	1.64227	29.0664	6.99393e-08	1.04165e-06		Os01g0201700	1.70972	0.313464	13.3105	0.000263929	0.00648677
Os01g0112300	0.57846	4.55379	15.3399	8.97983e-05	0.000182061		Os01g0112500	1.09826	5.94075	75.5403	3.58025e-18	3.39049e-17		Os09g0546900	-6.7002	1.48461	182.196	1.6068e-41	3.84474e-40		Os06g0179000	-6.6192	3.92702	241.722	1.65687e-54	9.32679e-53		Os01g0128200	1.34018	2.95887	33.7924	6.13172e-09	1.14975e-07		Os01g0208700	-0.715726	8.45113	9.15373	0.00248212	0.0369181
Os01g0112500	1.54381	6.27512	190.22	2.84582e-43	9.41416e-42		Os01g0113200	2.52815	0.733322	45.3919	1.61297e-11	8.25106e-11		Os06g0604300	-6.6995	0.742076	123.07	1.34588e-28	1.68376e-27		Os07g0258501	-6.5848	1.41052	120.99	3.84085e-28	5.74427e-27		Os01g0128300	0.731407	2.82881	6.02146	0.014133	0.0479789		Os01g0214500	1.22633	2.15969	11.5668	0.000671412	0.013733
Os01g0113350	-1.40353	0.61396	8.78407	0.00303873	0.00503412		Os01g0113350	-1.31045	0.201011	16.0154	6.28279e-05	0.000143365		Os07g0558400	-6.6794	11.947	387.757	2.54776e-86	3.46547e-84		Os01g0952100	-6.57986	0.901474	123.276	1.21341e-28	1.86711e-27		Os01g0128400	0.474354	6.44125	14.3513	0.000151674	0.00103564		Os01g0216000	-2.70275	-0.143073	21.3287	3.86895e-06	0.000201916
Os01g0113400	-1.14325	0.444008	9.60758	0.00193775	0.00329505		Os01g0113500	1.34448	3.98204	36.0947	1.87958e-09	7.61378e-09		Os07g0480800	-6.67882	0.730571	78.0475	1.00592e-18	7.20386e-18		Os10g0555600	-6.56079	0.903951	195.11	2.43732e-44	8.96412e-43		Os01g0128800	0.527518	7.07787	17.0934	3.55865e-05	0.000290758		Os01g0218100	1.30925	4.63623	14.8113	0.000118822	0.00346255
Os01g0113600	-0.926616	0.231317	7.58133	0.00589758	0.00936224		Os01g0113650	1.28773	0.587627	10.2228	0.00138712	0.00259075		Os12g0274750	-6.50722	0.569051	94.7117	2.20235e-22	1.98202e-21		Os02g0208500	-6.54805	4.83373	171.047	4.36979e-39	1.21473e-37		Os01g0129500	1.32112	2.65227	30.5778	3.20751e-08	5.08978e-07		Os01g0219300	1.28392	2.17937	13.7348	0.000210521	0.00542511
Os01g0113650	1.41451	0.985348	11.9433	0.000548453	0.0010053		Os01g0113700	-1.10255	2.80077	12.8127	0.000344273	0.00070417		Os01g0111100	-6.50668	5.10554	571.818	2.25903e-126	1.52612e-123		Os06g0109300	-6.49967	3.3144	537.737	5.8585e-119	1.91488e-116		Os01g0130000	0.916438	4.69217	24.1065	9.11525e-07	1.06897e-05		Os01g0220400	1.28288	3.47509	10.0273	0.0015424	0.0256889
Os01g0113700	-1.45598	2.66308	51.6371	6.67694e-13	3.12502e-12		Os01g0114300	-1.60775	1.5547	25.7536	3.87905e-07	1.19643e-06		Os09g0351700	-6.5037	2.14895	203.735	3.19745e-46	9.36455e-45		Os02g0658800	-6.44898	0.0235492	59.6006	1.16202e-14	6.78431e-14		Os01g0130400	-1.09993	1.78006	11.9527	0.000545691	0.00313622		Os01g0221400	-1.25658	2.5901	16.7956	4.16302e-05	0.00148713
Os01g0113800	-0.834507	2.2793	7.88631	0.00498105	0.00799591		Os01g0114700	-2.73582	0.723867	57.2949	3.75126e-14	2.49655e-13		Os11g0539200	-6.49279	3.22417	343.356	1.18591e-76	1.15e-74		Os07g0694400	-6.44821	0.0523715	83.6652	5.8609e-20	5.07786e-19		Os01g0130900	-1.0916	2.41899	6.82273	0.00900048	0.0333634		Os01g0221600	2.66246	2.99076	60.1094	8.97267e-15	3.64519e-12
Os01g0114200	-1.14058	1.17336	13.3945	0.00025236	0.000483423		Os01g0114800	-2.22396	-0.229824	25.8558	3.67892e-07	1.13819e-06		Os08g0485900	-6.48606	3.3622	212.131	4.71e-48	1.4962e-46		Os07g0490100	-6.42079	0.0126123	49.4804	2.00362e-12	9.76277e-12		Os01g0132000	0.982654	6.75248	11.8239	0.000584753	0.00333407		Os01g0224000	1.37444	0.758338	10.3335	0.00130635	0.0229376
Os01g0114800	-1.10986	0.614757	9.31237	0.00227612	0.00383703		Os01g0115500	-2.61599	3.65702	178.096	1.26215e-40	5.95491e-39		Os07g0140232	-6.46391	0.526025	110.15	9.0861e-26	9.86859e-25		Os08g0485900	-6.41869	3.95675	194.937	2.65931e-44	9.71006e-43		Os01g0132800	-0.424417	5.42626	6.35162	0.0117274	0.0412317		Os01g0225000	1.75079	2.05335	8.71522	0.00315564	0.0445077
Os01g0115300	-2.26849	1.88954	66.0664	4.35974e-16	2.66674e-15		Os01g0115566	-2.70223	2.93956	89.4113	3.207e-21	3.87793e-20		Os01g0647200	-6.41317	8.66132	383.197	2.50577e-85	3.25542e-83		Os04g0196200	-6.40684	0.727917	58.1525	2.42566e-14	1.38273e-13		Os01g0133100	1.23518	1.77042	6.62575	0.0100515	0.0364492		Os01g0226600	-1.18448	2.55116	10.1881	0.00141346	0.0243438
Os01g0115566	-2.46012	1.48021	87.1201	1.02127e-20	8.90397e-20		Os01g0115600	-0.744756	6.93203	20.9845	4.63023e-06	1.24184e-05		Os02g0529900	-6.39904	2.97116	288.282	1.17707e-64	7.05788e-63		Os07g0475700	-6.39052	0.00389928	96.28	9.97333e-23	1.0418e-21		Os01g0133500	0.797618	5.42417	15.5895	7.86921e-05	0.000582467		Os01g0228500	2.78328	0.796508	12.8486	0.000337734	0.00791107
Os01g0115600	-0.497238	2.99393	4.74591	0.0293681	0.041685		Os01g0115800	-0.632713	2.82342	9.98273	0.00158015	0.00292416		Os02g0589700	-6.39715	4.17071	343.521	1.09157e-76	1.0636e-74		Os01g0600900	-6.35672	12.0918	152.769	4.30366e-35	9.94455e-34		Os01g0133600	1.34391	0.16904	8.42683	0.00369723	0.0161245		Os01g0233900	0.957815	2.30271	9.23779	0.00237071	0.0356191
Os01g0115700	-1.84839	-0.126103	10.8753	0.000974559	0.00172875		Os01g0115900	-1.73442	3.58094	72.6464	1.55093e-17	1.39024e-16		Os12g0226400	-6.39519	0.463791	108.129	2.51895e-25	2.65617e-24		Os03g0332201	-6.35372	0.700001	107.776	3.01011e-25	3.74462e-24		Os01g0134500	-0.8879	4.79034	35.699	2.30283e-09	4.71674e-08		Os01g0246400	-0.864268	5.1942	8.68775	0.00320357	0.0451221
Os01g0115725	-1.38964	0.404283	20.1098	7.312e-06	1.68845e-05		Os01g0116300	-1.04743	1.58449	15.7528	7.21793e-05	0.000163276		Os03g0773700	-6.39314	2.57468	206.814	6.80738e-47	2.04696e-45		Os12g0226400	-6.34058	1.15889	122.99	1.40143e-28	2.14339e-27		Os01g0136100	4.41581	2.1459	33.0588	8.94137e-09	1.61082e-07		Os01g0248500	0.943023	4.99517	8.57248	0.00341282	0.0472031
Os01g0115750	1.15809	5.05756	62.5235	2.63288e-15	1.50769e-14		Os01g0116600	0.634261	6.30614	29.5342	5.49399e-08	1.88885e-07		Os01g0735300	-6.3223	1.11895	84.103	4.69646e-20	3.65948e-19		Os07g0462800	-6.32553	3.04412	205.112	1.60123e-46	6.51586e-45		Os01g0136200	3.22928	2.10822	58.688	1.84766e-14	9.75331e-13		Os01g0254850	-1.78585	0.820295	20.3053	6.60159e-06	0.000321076
Os01g0115900	-0.743787	5.11938	21.0415	4.49436e-06	1.06523e-05		Os01g0116900	-1.38209	4.82367	52.5488	4.1968e-13	2.52298e-12		Os01g0220700	-6.30422	1.95333	158.518	2.38526e-36	4.46783e-35		Os09g0424200	-6.31015	2.8022	145.695	1.51383e-33	3.20897e-32		Os01g0136700	1.49983	0.193743	9.10882	0.00254379	0.0116907		Os01g0256500	1.99544	8.11653	36.2871	1.70285e-09	2.12538e-07
Os01g0116100	-0.867154	0.317935	7.28499	0.00695332	0.0109278		Os01g0117100	-1.25311	4.29798	56.428	5.82945e-14	3.81477e-13		Os11g0567800	-6.29421	2.23737	159.509	1.44819e-36	2.74048e-35		Os05g0390300	-6.3075	1.79987	229.243	8.72023e-52	4.42896e-50		Os01g0136900	2.13716	3.10902	31.6732	1.82423e-08	3.03568e-07		Os01g0268300	-0.898209	6.63718	13.6569	0.000219428	0.00558009
Os01g0116600	0.302407	6.32598	9.11848	0.00253041	0.00423666		Os01g0117266	-1.15509	2.05057	15.7453	7.24669e-05	0.000163874		Os10g0555900	-6.22222	4.07228	400.943	3.43313e-89	5.04198e-87		Os04g0623200	-6.28333	0.615176	113.077	2.07529e-26	2.78884e-25		Os01g0137700	-0.952593	1.44392	10.2649	0.00135589	0.00686537		Os01g0279400	-1.38075	4.82183	40.8812	1.61773e-10	2.59827e-08
Os01g0116900	-1.64664	3.44968	75.0516	4.5856e-18	3.28889e-17		Os01g0117300	-1.10854	3.69009	13.4665	0.000242855	0.000507889		Os10g0529300	-6.21438	3.7484	335.01	7.79032e-75	6.92484e-73		Os05g0548900	-6.20644	10.3095	137.413	9.79608e-32	1.86752e-30		Os01g0138000	-2.42259	-0.163379	17.0112	3.71598e-05	0.000301368		Os01g0293000	2.37236	1.59837	16.8007	4.15177e-05	0.00148673
Os01g0116901	-1.13248	2.15928	16.7219	4.32781e-05	9.11653e-05		Os01g0117600	-1.12655	1.2845	17.1468	3.45984e-05	8.20954e-05		Os01g0205300	-6.1803	3.3142	274.293	1.3164e-61	7.13355e-60		Os11g0442380	-6.18656	2.28889	141.645	1.1627e-32	2.34916e-31		Os01g0138300	-0.810808	1.69285	7.2109	0.00724622	0.0279229		Os01g0302100	1.18203	2.17265	14.5041	0.000139855	0.00393703
Os01g0117000	-1.76824	0.0911605	21.9979	2.72954e-06	6.63718e-06		Os01g0117700	-0.969128	1.91882	12.973	0.000316016	0.000649896		Os11g0257800	-6.16732	0.972878	84.6631	3.53792e-20	2.78567e-19		Os07g0480800	-6.17561	2.11328	181.688	2.07474e-41	6.55922e-40		Os01g0138400	1.0227	1.28058	8.12013	0.00437765	0.0185224		Os01g0305900	-0.677082	4.27571	8.51105	0.00352995	0.0483391
Os01g0117100	-1.15337	0.505808	13.0673	0.0003005	0.000570104		Os01g0117900	-0.737631	6.39365	16.8072	4.13759e-05	9.70766e-05		Os04g0678700	-6.15985	3.69729	77.5085	1.32152e-18	9.39433e-18		Os11g0644700	-6.15379	1.26422	67.2861	2.34832e-16	1.5608e-15		Os01g0138900	0.395521	6.36015	6.76936	0.00927359	0.0341874		Os01g0307624	2.75693	0.984379	28.9531	7.41525e-08	6.19502e-06
Os01g0117700	-1.11677	1.46396	21.0682	4.43225e-06	1.0511e-05		Os01g0118100	0.379085	6.82342	7.03153	0.00800869	0.0132289		Os09g0351800	-6.15721	0.248168	87.064	1.05067e-20	8.52099e-20		Os08g0494100	-6.13865	-0.242292	33.8563	5.93364e-09	2.15493e-08		Os01g0140700	-1.31379	-0.107803	8.87626	0.00288903	0.0130699		Os01g0307686	1.75441	2.99007	20.037	7.59574e-06	0.000362049
Os01g0117900	-0.944667	5.52721	14.8694	0.000115214	0.00023066		Os01g0118400	1.8612	6.73918	35.5488	2.48745e-09	9.95403e-09		Os04g0469300	-6.1331	1.42693	153.688	2.70932e-35	4.79562e-34		Os12g0274700	-6.10184	10.6887	177.471	1.72804e-40	5.20338e-39		Os01g0141000	-0.817823	5.03048	18.6711	1.55316e-05	0.00013935		Os01g0315600	-2.86178	0.34666	16.5985	4.61866e-05	0.0016282
Os01g0118000	-0.27185	4.89088	5.13348	0.0234686	0.0338479		Os01g0118600	-1.73825	0.299156	27.11	1.92198e-07	6.16274e-07		Os04g0683850	-6.06378	3.60018	337.485	2.2521e-75	2.07469e-73		Os04g0457000	-6.10142	7.95358	202.442	6.12284e-46	2.44251e-44		Os01g0141600	-0.701072	5.78919	29.5955	5.32282e-08	8.09527e-07		Os01g0326100	-2.60869	-0.20021	16.5783	4.66812e-05	0.00164096
Os01g0118100	0.297543	6.83506	8.23826	0.00410164	0.00667079		Os01g0118700	0.500342	5.86581	10.8838	0.000970101	0.00185298		Os02g0236600	-6.06154	0.166988	76.9734	1.73273e-18	1.21935e-17		Os01g0719600	-6.09725	0.459322	53.1623	3.07099e-13	1.59983e-12		Os01g0142100	-0.832533	7.351	36.5271	1.50558e-09	3.20336e-08		Os01g0326300	-2.22456	2.37203	14.9187	0.000112243	0.00332223
Os01g0118300	1.12432	3.16584	16.1847	5.74575e-05	0.000119102		Os01g0120400	-0.399913	4.04515	6.19868	0.0127846	0.0203961		Os12g0274700	-5.99782	10.4449	123.375	1.15447e-28	1.44966e-27		Os09g0356800	-6.06294	5.26527	274.75	1.04635e-61	7.88262e-60		Os01g0142200	-0.733696	3.85032	18.1211	2.07288e-05	0.00018009		Os01g0327100	1.28382	0.879856	11.7486	0.000608898	0.0126854
Os01g0118400	0.444337	6.26337	15.9044	6.66228e-05	0.000137081		Os01g0120600	2.2686	5.06456	184.039	6.36154e-42	3.20916e-40		Os09g0116900	-5.98272	0.0946233	78.5391	7.84316e-19	5.65684e-18		Os04g0556600	-6.02691	1.5184	228.651	1.17359e-51	5.88682e-50		Os01g0142300	-0.734563	5.04577	19.99	7.78481e-06	7.47679e-05		Os01g0332800	-0.807726	7.71693	16.3142	5.36601e-05	0.00181961
Os01g0118600	-1.69185	0.464807	24.7171	6.63931e-07	1.72905e-06		Os01g0120700	1.35806	6.29135	104.961	1.24582e-24	1.95203e-23		Os05g0226300	-5.92114	2.11614	225.144	6.8283e-51	2.39428e-49		Os06g0289900	-6.02186	5.93455	109.542	1.23486e-25	1.57486e-24		Os01g0142500	0.623927	5.44861	10.9083	0.000957357	0.00509751		Os01g0337500	1.67491	2.64984	11.6813	0.000631322	0.0130412
Os01g0119000	-2.88697	-0.55986	21.3907	3.74593e-06	8.96272e-06		Os01g0121100	1.45209	6.3235	128.655	8.07024e-30	1.81662e-28		Os03g0730500	-5.92097	0.747521	82.5985	1.00532e-19	7.70605e-19		Os12g0135051	-6.00969	0.847311	106.993	4.46675e-25	5.49264e-24		Os01g0142600	2.08974	1.60195	45.7716	1.32875e-11	4.11065e-10		Os01g0338600	-0.737978	6.68525	14.2021	0.000164184	0.00448185
Os01g0119100	0.785811	5.1405	23.2809	1.39982e-06	3.51878e-06		Os01g0121500	1.77211	2.68831	21.1893	4.16085e-06	1.1235e-05		Os03g0314500	-5.91636	3.36744	346.791	2.11831e-77	2.11486e-75		Os07g0258400	-5.99664	7.04694	116.77	3.22445e-27	4.54722e-26		Os01g0142800	1.06795	3.87479	30.4366	3.44955e-08	5.45725e-07		Os01g0342750	1.96535	2.60422	16.454	4.98461e-05	0.00171555
Os01g0119500	-0.952832	3.36174	25.2044	5.15633e-07	1.35961e-06		Os01g0121600	1.42181	4.29585	23.0961	1.541e-06	4.39628e-06		Os11g0442380	-5.8577	1.52576	137.62	8.82598e-32	1.28595e-30		Os05g0568800	-5.98346	4.28147	654.011	2.99849e-144	1.96015e-141		Os01g0143100	-0.52323	3.67288	6.82487	0.00898971	0.0333412		Os01g0347100	0.744578	4.01377	10.17	0.00142743	0.0245029
Os01g0120400	-0.640192	4.00148	22.2367	2.41016e-06	5.89831e-06		Os01g0121800	0.809023	4.47996	29.0471	7.06399e-08	2.38898e-07		Os02g0129300	-5.83876	4.84954	333.45	1.70368e-74	1.49474e-72		Os01g0111100	-5.98091	5.64652	269.801	1.25377e-60	8.97797e-59		Os01g0143900	0.872942	2.63815	8.96917	0.00274573	0.012503		Os01g0364400	-1.12271	3.47037	17.3163	3.1646e-05	0.0012075
Os01g0120600	2.303	4.89353	286.174	3.38974e-64	2.80116e-62		Os01g0122000	-1.8334	3.10697	85.6448	2.15342e-20	2.43145e-19		Os09g0356800	-5.83616	4.74531	479.221	3.15666e-106	9.54866e-104		Os01g0611000	-5.97288	5.03943	350.424	3.4254e-78	4.23267e-76		Os01g0144100	-1.42288	5.53507	61.8037	3.79451e-15	2.23501e-13		Os01g0365000	-1.47967	1.06595	10.3199	0.00131602	0.0230601
Os01g0120700	1.46003	6.30676	134.493	4.26251e-31	6.97311e-30		Os01g0123900	-0.901892	6.55486	20.9053	4.82559e-06	1.29079e-05		Os04g0459500	-5.82638	11.4803	111.378	4.89025e-26	5.41589e-25		Os01g0106300	-5.94376	2.2767	73.3209	1.10197e-17	8.08523e-17		Os01g0147700	0.375017	5.56683	6.84819	0.00887311	0.0329983		Os01g0370900	2.58701	2.26536	20.918	4.79368e-06	0.000242837
Os01g0121100	1.32067	6.18736	149.503	2.22622e-34	4.46676e-33		Os01g0124100	1.81278	2.46419	18.4542	1.74041e-05	4.30711e-05		Os08g0504500	-5.8202	4.79626	156.091	8.08854e-36	1.46891e-34		Os09g0546900	-5.92025	1.43242	129.898	4.31469e-30	7.36624e-29		Os01g0147800	-1.81779	-0.0880812	12.8819	0.000331769	0.00204364		Os01g0375200	1.0066	4.40037	16.976	3.78555e-05	0.00138819
Os01g0121500	1.42249	2.10574	49.7181	1.77504e-12	8.02569e-12		Os01g0124401	2.52409	3.83641	8.93222	0.00280184	0.00498045		Os05g0582000	-5.81949	2.22644	176.03	3.56742e-40	7.99789e-39		Os02g0138000	-5.91402	-0.426997	73.5158	9.98354e-18	7.35696e-17		Os01g0147900	-0.546687	9.85387	19.0952	1.24354e-05	0.000113874		Os01g0382000	2.83393	9.29315	31.1939	2.33495e-08	2.26065e-06
Os01g0121600	1.77863	4.4908	25.7846	3.81717e-07	1.02079e-06		Os01g0124900	-0.961609	1.10705	11.1049	0.00086099	0.0016576		Os02g0599400	-5.81175	-0.0487836	62.5746	2.56542e-15	1.46213e-14		Os08g0351200	-5.91001	3.27068	422.947	5.57228e-94	1.09633e-91		Os01g0149500	0.601698	2.5802	8.13001	0.00435385	0.0184442		Os01g0382400	1.549	4.3479	21.3052	3.91669e-06	0.000203894
Os01g0121700	0.341538	6.93443	9.77449	0.0017695	0.00302667		Os01g0125550	-0.92958	0.126081	8.18874	0.00421512	0.00729092		Os05g0131500	-5.79784	0.645291	66.6255	3.28311e-16	1.9898e-15		Os02g0261000	-5.90163	-0.44213	48.6188	3.10876e-12	1.49535e-11		Os01g0149600	0.820973	4.12262	16.8487	4.04819e-05	0.000324649		Os01g0384800	-1.40128	6.0253	24.7884	6.39815e-07	4.36064e-05
Os01g0121800	1.18615	4.57505	56.8668	4.66348e-14	2.41096e-13		Os01g0125700	-0.476737	2.5327	5.85821	0.0155045	0.0243603		Os03g0196250	-5.79377	-0.0658528	67.9977	1.63688e-16	1.01142e-15		Os06g0156600	-5.90054	0.754131	68.8952	1.03839e-16	7.08992e-16		Os01g0149800	-0.481393	10.5852	8.86409	0.00290836	0.0131431		Os01g0385400	3.36196	3.01363	21.8101	3.01005e-06	0.000164119
Os01g0122000	-2.06143	2.86592	66.4373	3.61194e-16	2.22626e-15		Os01g0126600	0.900774	3.38959	9.12233	0.00252508	0.00452271		Os06g0531751	-5.76584	1.08291	139.074	4.2435e-32	6.29137e-31		Os03g0332100	-5.86537	4.25012	536.551	1.06131e-118	3.36055e-116		Os01g0151200	-0.946636	8.98665	54.0435	1.96104e-13	8.55434e-12		Os01g0444100	-4.65691	2.17759	13.0277	0.000306924	0.00733467
Os01g0123900	-1.57777	5.87799	35.5994	2.4236e-09	8.12545e-09		Os01g0127300	-0.45743	5.23232	8.36107	0.00383344	0.00667662		Os08g0269700	-5.75682	4.79779	289.572	6.16459e-65	3.75189e-63		Os01g0907200	-5.83997	0.211283	114.01	1.29685e-26	1.76736e-25		Os01g0151700	-0.78613	5.15782	16.2395	5.58192e-05	0.000429479		Os01g0495701	-4.48243	2.96877	12.8785	0.000332373	0.00780776
Os01g0124000	-1.87747	1.47748	21.0382	4.50217e-06	1.06683e-05		Os01g0127400	-0.775314	3.76533	8.05968	0.00452611	0.00778805		Os06g0185100	-5.75389	0.608903	61.0105	5.67717e-15	3.16097e-14		Os06g0306300	-5.8243	3.93077	409.494	4.72358e-91	8.252e-89		Os01g0152000	0.989132	1.28054	6.33104	0.0118643	0.0416118		Os01g0505500	-1.01001	1.47	9.29638	0.00229607	0.034877
Os01g0124100	2.7433	2.91396	35.995	1.97828e-09	6.7034e-09		Os01g0127700	1.39135	5.40111	50.0409	1.50576e-12	8.54879e-12		Os04g0116600	-5.72223	3.35222	335.937	4.89421e-75	4.40849e-73		Os03g0730400	-5.81806	-0.490885	66.9347	2.80652e-16	1.85137e-15		Os01g0152900	0.455761	4.71391	7.20728	0.00726083	0.027974		Os01g0508000	1.03748	4.97137	25.5105	4.3999e-07	3.09022e-05
Os01g0124200	1.55675	6.16355	52.8966	3.51578e-13	1.68627e-12		Os01g0127900	1.21117	2.97825	29.0701	6.98062e-08	2.3623e-07		Os11g0645400	-5.71152	-0.137639	65.8268	4.92344e-16	2.93394e-15		Os10g0516100	-5.79955	8.53324	242.273	1.2564e-54	7.17212e-53		Os01g0153100	0.666751	4.97873	14.6344	0.000130512	0.000906498		Os01g0511100	1.88346	5.28766	30.3759	3.55914e-08	3.30681e-06
Os01g0124401	2.68977	2.967	7.19229	0.00732177	0.0114664		Os01g0128000	3.58451	0.285518	77.7387	1.17611e-18	1.16384e-17		Os01g0600900	-5.69991	11.7673	292.126	1.711e-65	1.05722e-63		Os11g0262600	-5.77747	4.18374	239.363	5.41495e-54	2.99003e-52		Os01g0153400	-0.547166	5.70649	17.0804	3.58303e-05	0.00029263		Os01g0511600	-0.799131	8.93567	9.67717	0.00186572	0.0297352
Os01g0124650	1.56245	0.676761	16.7674	4.22529e-05	8.90684e-05		Os01g0128200	-0.714188	3.43713	12.1222	0.000498251	0.000992301		Os11g0489250	-5.69644	5.72006	252.639	6.90413e-57	3.13735e-55		Os05g0500600	-5.77522	1.24301	76.0768	2.72839e-18	2.09753e-17		Os01g0155200	1.9948	-0.607959	6.71158	0.00957889	0.0350772		Os01g0522400	2.36708	2.43909	13.4431	0.000245911	0.00613859
Os01g0125550	-1.94075	-0.330071	22.2074	2.44733e-06	5.98436e-06		Os01g0128300	1.06548	4.41522	39.8894	2.68751e-10	1.20581e-09		Os03g0343900	-5.6821	7.85374	143.969	3.608e-33	5.66408e-32		Os07g0558300	-5.77192	6.84814	152.9	4.02749e-35	9.32767e-34		Os01g0155400	0.387436	5.81155	9.1502	0.00248691	0.0114697		Os01g0524251	1.52961	0.0655097	9.57486	0.0019726	0.0310093
Os01g0125600	-0.731495	0.635043	6.12583	0.0133221	0.0200536		Os01g0128400	0.617002	6.39397	17.5119	2.85516e-05	6.86101e-05		Os08g0247600	-5.59642	6.81689	162.248	3.65255e-37	7.12476e-36		Os01g0232000	-5.77087	0.158771	105.237	1.08387e-24	1.302e-23		Os01g0155800	5.23914	4.38884	220.801	6.04725e-50	9.00651e-47		Os01g0548600	1.62322	0.830053	16.0239	6.25481e-05	0.00203763
Os01g0125700	-0.721873	1.94132	14.0472	0.000178275	0.000348173		Os01g0128700	1.63244	2.55656	68.8587	1.05774e-16	8.78144e-16		Os12g0292301	-5.59278	2.74011	232.991	1.32754e-52	5.01963e-51		Os06g0185100	-5.7701	0.630951	145.555	1.62377e-33	3.43125e-32		Os01g0157900	0.488069	6.25449	6.31786	0.0119528	0.0418658		Os01g0555200	0.946883	3.67506	10.6008	0.00113041	0.0203307
Os01g0126200	-0.885735	5.50214	26.4499	2.70459e-07	7.35398e-07		Os01g0128800	0.543177	7.00364	14.8085	0.000118998	0.000261		Os12g0282000	-5.58685	1.99221	50.9859	9.3032e-13	4.41048e-12		Os03g0431600	-5.76861	4.78255	351.123	2.41364e-78	3.00077e-76		Os01g0159400	0.400089	5.86761	9.30062	0.00229077	0.0106976		Os01g0557100	-1.02322	3.18889	15.7126	7.37324e-05	0.00233945
Os01g0126600	1.42563	1.82293	38.0029	7.0639e-10	2.50356e-09		Os01g0129500	-2.24841	0.597738	41.0975	1.4482e-10	6.69521e-10		Os05g0568800	-5.57677	2.60394	172.802	1.80782e-39	3.90396e-38		Os01g0823100	-5.76616	2.67976	360.397	2.30801e-80	3.01753e-78		Os01g0159800	1.28069	4.2862	46.0453	1.15547e-11	3.62297e-10		Os01g0557500	-1.17389	7.05278	32.5749	1.14684e-08	1.20007e-06
Os01g0127300	-0.507651	5.50903	21.2304	4.07263e-06	9.69556e-06		Os01g0130000	1.00122	4.70244	44.2248	2.92743e-11	1.45799e-10		Os08g0553500	-5.574	-0.254477	63.0211	2.04504e-15	1.17181e-14		Os10g0517050	-5.74055	0.598253	142.524	7.47162e-33	1.52173e-31		Os01g0160100	1.94905	1.63239	31.5052	1.98904e-08	3.28373e-07		Os01g0558100	1.70484	3.48454	22.38	2.23697e-06	0.000126633
Os01g0127400	-0.484932	4.28903	5.46948	0.0193514	0.0283657		Os01g0130200	2.57596	2.7547	60.4843	7.41663e-15	5.30868e-14		Os02g0257300	-5.57128	7.26913	589.884	2.65492e-130	2.07398e-127		Os01g0878900	-5.71663	2.01118	45.8234	1.29405e-11	5.89521e-11		Os01g0160700	1.95681	0.594767	15.9534	6.49196e-05	0.000491517		Os01g0559600	-0.62593	8.27174	8.56044	0.00343546	0.0474385
Os01g0127700	1.45521	5.40721	53.2589	2.92362e-13	1.41197e-12		Os01g0131300	-1.20062	5.95463	10.9608	0.000930616	0.00178239		Os01g0547600	-5.55489	0.887962	121.333	3.23106e-28	3.95435e-27		Os09g0555150	-5.68578	1.3732	63.8535	1.34024e-15	8.38272e-15		Os01g0160800	2.48688	5.19925	41.5319	1.15964e-10	3.02623e-09		Os01g0559750	-1.1161	4.20066	23.1525	1.49652e-06	8.96136e-05
Os01g0127900	1.489	2.81083	23.8975	1.01604e-06	2.59242e-06		Os01g0131450	2.11943	6.3056	147.666	5.61368e-34	1.67594e-32		Os07g0626800	-5.54532	3.33708	198.069	5.51121e-45	1.53008e-43		Os12g0291400	-5.68033	7.22756	336.027	4.67812e-75	5.44839e-73		Os01g0162200	-2.78006	5.63847	21.5891	3.3776e-06	3.53369e-05		Os01g0563000	-0.905843	7.24834	22.0164	2.70325e-06	0.000149756
Os01g0128000	2.74664	0.353753	33.0228	9.10826e-09	2.89534e-08		Os01g0131600	2.24702	3.29168	69.1424	9.16057e-17	7.66233e-16		Os12g0291100	-5.53062	10.2032	249.959	2.65087e-56	1.16794e-54		Os08g0269700	-5.67576	4.92894	279.982	7.57735e-63	5.9749e-61		Os01g0162300	-2.83815	5.72992	17.3289	3.14361e-05	0.000261027		Os01g0567600	-1.98708	1.823	13.7519	0.000208613	0.00539789
Os01g0128200	-0.602088	3.32365	6.50457	0.0107598	0.0164285		Os01g0132000	1.92872	6.13773	53.3424	2.80187e-13	1.71264e-12		Os03g0431600	-5.51235	4.56015	147.042	7.68405e-34	1.24786e-32		Os05g0462000	-5.65758	3.31754	171.449	3.57079e-39	9.95352e-38		Os01g0162400	-2.94003	4.45286	15.2898	9.22115e-05	0.000669232		Os01g0570800	-0.892693	6.70734	18.4843	1.71314e-05	0.000717061
Os01g0128250	0.987625	0.267729	4.63133	0.0313931	0.044356		Os01g0132500	2.22543	3.50137	73.3249	1.09973e-17	9.98923e-17		Os10g0516100	-5.50995	8.29958	165.616	6.71159e-38	1.34677e-36		Os07g0173601	-5.63943	2.17422	89.8985	2.50697e-21	2.38851e-20		Os01g0162500	2.85669	2.46274	66.3099	3.85309e-16	2.68698e-14		Os01g0571300	2.65145	1.89356	23.5196	1.23651e-06	7.67174e-05
Os01g0128300	0.996091	4.28284	50.0768	1.47847e-12	6.72988e-12		Os01g0132766	-1.24712	1.48363	16.8709	4.00106e-05	9.41031e-05		Os07g0575500	-5.50376	0.378994	69.5167	7.57705e-17	4.79588e-16		Os03g0226300	-5.63407	0.0166622	94.4279	2.54182e-22	2.57807e-21		Os01g0162800	0.887296	3.61975	16.9185	3.90197e-05	0.000314131		Os01g0581400	0.958497	1.94971	9.52797	0.00202364	0.0315483
Os01g0128400	0.574829	6.29593	18.2228	1.96515e-05	4.30304e-05		Os01g0132800	-0.549107	5.63782	12.7748	0.000351317	0.000717744		Os11g0471300	-5.49875	2.25486	186.8	1.5879e-42	3.96819e-41		Os07g0558400	-5.59737	12.1236	176.213	3.25348e-40	9.66742e-39		Os01g0164400	0.429749	4.66865	7.49499	0.0061871	0.0245657		Os01g0582600	-0.766544	6.40357	10.2401	0.00137417	0.023746
Os01g0129500	-2.22502	0.624057	31.2169	2.30746e-08	7.02418e-08		Os01g0133100	1.09815	1.05445	9.26428	0.00233666	0.00421093		Os02g0697400	-5.49843	2.52857	143.851	3.82952e-33	5.99605e-32		Os10g0530500	-5.59645	7.40288	123.011	1.38657e-28	2.12228e-27		Os01g0164600	-1.01862	7.31009	52.4542	4.40392e-13	1.78998e-11		Os01g0583100	1.32291	6.56843	19.8931	8.18954e-06	0.000383889
Os01g0130000	1.23531	4.20232	65.2407	6.62867e-16	3.99152e-15		Os01g0133400	-0.452719	6.48498	14.2659	0.000158717	0.000341735		Os06g0133100	-5.493	-0.320758	56.6187	5.29055e-14	2.76136e-13		Os06g0478600	-5.58535	-0.692885	55.165	1.10822e-13	5.99523e-13		Os01g0164900	-1.17463	0.509859	10.1951	0.00140814	0.00709219		Os01g0583300	-1.50889	0.885316	14.9641	0.000109577	0.00325727
Os01g0130200	0.504678	2.31531	4.44908	0.03492	0.0489653		Os01g0133500	-1.03888	4.6566	46.3471	9.90557e-12	5.17356e-11		Os09g0439500	-5.46345	4.16323	226.465	3.51811e-51	1.24653e-49		Os02g0589700	-5.57833	4.47785	141.151	1.49096e-32	2.97678e-31		Os01g0166100	0.814283	4.964	21.9421	2.80999e-06	2.98781e-05		Os01g0584900	1.23557	4.27158	15.3119	9.11388e-05	0.00280164
Os01g0130400	-2.30589	1.22357	38.7816	4.73977e-10	1.71148e-09		Os01g0133832	1.37297	0.201023	12.5608	0.00039393	0.000798321		Os05g0166300	-5.45449	0.793071	115.541	5.99074e-27	6.93399e-26		Os01g0312500	-5.57767	-0.0215614	50.3808	1.26625e-12	6.2832e-12		Os01g0166400	-0.765559	0.922142	6.22299	0.0126102	0.0436974		Os01g0585100	1.49405	4.29957	25.5564	4.29643e-07	3.03815e-05
Os01g0130900	-1.0859	2.00499	25.3338	4.82188e-07	1.27544e-06		Os01g0134500	-1.68942	4.81378	77.6927	1.20386e-18	1.19018e-17		Os06g0132400	-5.43753	4.01195	387.174	3.41254e-86	4.61079e-84		Os01g0952800	-5.57303	7.61263	149.944	1.78324e-34	3.97113e-33		Os01g0166500	-1.20744	1.49565	7.81661	0.00517681	0.02119		Os01g0585200	2.25068	0.174886	11.4045	0.000732658	0.0145961
Os01g0131300	-0.779484	6.06928	21.5991	3.36005e-06	8.07733e-06		Os01g0134700	2.28248	6.81065	185.707	2.75076e-42	1.42159e-40		Os10g0517050	-5.42647	0.297491	52.1071	5.25554e-13	2.54271e-12		Os01g0378100	-5.56652	1.5358	123.342	1.17385e-28	1.81035e-27		Os01g0167400	0.848061	1.74499	9.58594	0.00196073	0.00938766		Os01g0588000	-4.13585	-0.296836	33.3257	7.79476e-09	8.45548e-07
Os01g0131450	2.18909	6.15528	310.776	1.47971e-69	1.50909e-67		Os01g0135600	-0.76455	1.82143	8.07314	0.00449262	0.0077342		Os08g0249900	-5.42286	1.64107	128.797	7.5128e-30	1.00437e-28		Os02g0257300	-5.51959	7.72801	181.212	2.63535e-41	8.2799e-40		Os01g0167500	-0.300691	5.94079	6.11859	0.0133767	0.0458898		Os01g0591000	-0.979764	6.59489	10.6522	0.00109942	0.0199354
Os01g0131600	2.62179	3.27331	115.892	5.01984e-27	6.6131e-26		Os01g0135700	3.30033	7.2617	108.865	1.73712e-25	2.90486e-24		Os03g0162200	-5.41651	-0.384472	54.5535	1.51275e-13	7.62848e-13		Os04g0282400	-5.50405	5.86288	94.5489	2.39117e-22	2.42892e-21		Os01g0168100	-0.547018	6.91875	10.8402	0.000993196	0.00526013		Os01g0592500	1.86436	-0.358091	10.2431	0.00137199	0.023728
Os01g0131900	1.94506	0.104101	18.8002	1.45154e-05	3.23464e-05		Os01g0135900	0.588472	6.63391	17.6489	2.65676e-05	6.40756e-05		Os03g0244000	-5.40819	6.19426	441.708	4.59974e-98	9.71072e-96		Os01g0444100	-5.49183	3.76721	403.2	1.10746e-89	1.85476e-87		Os01g0169800	-0.607634	3.97226	7.27055	0.00700942	0.0271863		Os01g0597600	-2.32962	4.64848	36.9364	1.22045e-09	1.60041e-07
Os01g0132000	3.17827	6.59865	89.821	2.60715e-21	2.36784e-20		Os01g0136300	-2.93806	0.0453293	47.4164	5.74005e-12	3.0747e-11		Os05g0496200	-5.40266	10.3264	363.434	5.03244e-81	5.82814e-79		Os02g0594232	-5.48144	0.676724	91.2485	1.26718e-21	1.23637e-20		Os01g0170300	-1.19867	0.488285	6.2712	0.0122716	0.0426888		Os01g0600900	-1.29289	12.1509	16.3837	5.17285e-05	0.00176277
Os01g0132500	2.24535	3.37193	110.053	9.53877e-26	1.16352e-24		Os01g0136400	1.33094	6.20914	69.3367	8.30112e-17	6.96826e-16		Os03g0293700	-5.39377	-0.422144	21.8613	2.93083e-06	7.70615e-06		Os05g0161500	-5.47994	8.39999	157.379	4.22969e-36	1.03023e-34		Os01g0170500	-2.64388	-0.113204	28.4641	9.54528e-08	1.38406e-06		Os01g0601000	1.80701	0.792795	16.9218	3.89518e-05	0.00142336
Os01g0132766	-1.06017	1.62503	22.1378	2.53759e-06	6.19565e-06		Os01g0136450	1.98178	3.53778	97.0006	6.93076e-23	9.54368e-22		Os05g0568300	-5.38605	0.735665	76.5131	2.1876e-18	1.53095e-17		Os03g0215200	-5.47139	-0.774581	51.1171	8.70174e-13	4.38331e-12		Os01g0170600	1.42153	7.26948	83.2362	7.28134e-20	9.48896e-18		Os01g0602400	1.73474	1.10892	10.8502	0.000987848	0.0184224
Os01g0132800	-0.577479	5.70553	22.5839	2.01158e-06	4.96121e-06		Os01g0136500	1.30243	4.05284	60.4053	7.72059e-15	5.50574e-14		Os01g0495701	-5.36457	5.22469	198.933	3.56954e-45	9.97845e-44		Os11g0635300	-5.45486	0.31216	90.4135	1.93247e-21	1.86217e-20		Os01g0172100	-0.661857	5.10411	13.5555	0.000231615	0.00149795		Os01g0603300	-0.815603	6.01962	9.03433	0.00264956	0.0389059
Os01g0133100	1.63124	1.21773	19.1603	1.20184e-05	2.70619e-05		Os01g0136600	-0.685546	1.73015	5.64549	0.0175003	0.0272389		Os04g0366000	-5.35927	3.29518	300.678	2.34497e-67	1.55312e-65		Os04g0457100	-5.45251	1.41658	155.868	9.04556e-36	2.15151e-34		Os01g0172600	-2.10149	1.71791	34.0025	5.50424e-09	1.04716e-07		Os01g0606000	2.41811	1.10096	16.0538	6.15669e-05	0.00201199
Os01g0133400	-0.469064	6.52761	18.5751	1.63337e-05	3.61938e-05		Os01g0136700	2.57958	1.06456	30.0297	4.25471e-08	1.48133e-07		Os07g0243150	-5.34973	4.37341	176.874	2.33333e-40	5.27198e-39		Os01g0294700	-5.43016	4.63828	104.794	1.35544e-24	1.60914e-23		Os01g0173000	-0.676169	5.1675	19.3353	1.09657e-05	0.000101983		Os01g0607900	-1.23018	3.66035	9.7891	0.00175549	0.0282172
Os01g0133500	-0.732162	4.80266	34.2961	4.73335e-09	1.54867e-08		Os01g0136800	1.20115	1.6191	26.9089	2.13279e-07	6.79746e-07		Os12g0236225	-5.34642	4.45821	96.8866	7.34132e-23	6.78152e-22		Os03g0333400	-5.42964	7.79863	207.813	4.12014e-47	1.718e-45		Os01g0174700	0.855511	2.0765	11.4186	0.000727134	0.0040218		Os01g0609900	1.42144	6.50182	12.372	0.000435817	0.00968851
Os01g0133832	1.61009	0.234065	16.3684	5.21471e-05	0.000108611		Os01g0136900	-1.08612	0.599279	9.12421	0.00252249	0.00451921		Os08g0382400	-5.31755	7.01897	351.284	2.22587e-78	2.28993e-76		Os04g0683850	-5.41005	3.68072	445.613	6.50021e-99	1.49689e-96		Os01g0174900	0.567508	4.54389	14.8583	0.000115894	0.000815288		Os01g0612500	1.0787	2.56589	13.2885	0.000267042	0.00654001
Os01g0134200	-1.28539	0.558352	10.4221	0.00124516	0.00217393		Os01g0137300	-1.33407	2.08612	32.1817	1.40407e-08	5.17306e-08		Os04g0457100	-5.3125	1.02163	67.6753	1.92767e-16	1.18496e-15		Os02g0192700	-5.39948	4.93935	168.726	1.40404e-38	3.82947e-37		Os01g0175000	-0.421738	6.38449	10.899	0.000962161	0.00512178		Os01g0612900	-0.96946	5.00642	23.2734	1.40532e-06	8.58902e-05
Os01g0134500	-1.2217	5.03493	67.1255	2.54765e-16	1.59711e-15		Os01g0138400	-0.911636	-0.17814	4.69314	0.0302832	0.0450328		Os07g0258400	-5.30291	6.85604	124.146	7.82557e-29	9.92496e-28		Os01g0495701	-5.39006	5.25463	420.285	2.1158e-93	3.89788e-91		Os01g0175100	-0.515683	5.05161	6.37088	0.0116008	0.0408527		Os01g0615050	2.22691	5.95708	29.3842	5.93612e-08	5.16766e-06
Os01g0134700	2.1801	6.70413	147.236	6.96988e-34	1.35176e-32		Os01g0138500	0.823497	5.06327	5.74686	0.0165182	0.0258147		Os01g0952000	-5.30139	-0.477684	51.103	8.76444e-13	4.16383e-12		Os01g0154600	-5.37009	0.250246	82.5659	1.02205e-19	8.69881e-19		Os01g0175700	-0.715557	2.3431	7.21181	0.00724255	0.0279139		Os01g0615100	3.10616	5.61037	34.4646	4.34067e-09	4.96875e-07
Os01g0135600	-0.605654	1.81673	6.87523	0.00873986	0.0135111		Os01g0138600	-2.23806	-0.0584262	23.1967	1.4625e-06	4.18704e-06		Os11g0242800	-5.29487	11.5007	196.537	1.19032e-44	3.26444e-43		Os04g0678700	-5.36243	4.55813	189.149	4.87666e-43	1.64435e-41		Os01g0175850	2.22824	0.029419	18.9594	1.33531e-05	0.000121583		Os01g0621900	-0.922049	7.83603	10.3338	0.00130615	0.0229376
Os01g0135700	3.13415	7.35114	75.2279	4.19397e-18	3.02044e-17		Os01g0138900	-0.781354	6.81787	28.267	1.05684e-07	3.50076e-07		Os12g0292400	-5.29357	9.30573	221.057	5.31828e-50	1.79943e-48		Os11g0489250	-5.35515	3.38342	107.433	3.57761e-25	4.43426e-24		Os01g0176000	1.84374	0.809917	21.5619	3.42597e-06	3.56996e-05		Os01g0625300	-0.997534	1.82323	9.5111	0.00204232	0.0318157
Os01g0135900	0.597936	6.53586	15.9209	6.60448e-05	0.000135972		Os01g0139200	-0.528194	6.41148	10.0593	0.00151581	0.00281173		Os02g0198000	-5.29115	0.185693	79.9647	3.81151e-19	2.79681e-18		Os07g0693800	-5.34879	4.45234	147.432	6.3152e-34	1.36437e-32		Os01g0176100	1.2745	0.746735	12.5335	0.000399729	0.00240194		Os01g0631200	-1.84738	5.71785	40.0925	2.42219e-10	3.66317e-08
Os01g0136300	-3.2556	0.400622	55.8666	7.756e-14	3.92341e-13		Os01g0140100	-3.01947	3.00337	87.9406	6.74484e-21	7.90714e-20		Os07g0462800	-5.2905	0.995469	110.831	6.44254e-26	7.07318e-25		Os05g0527900	-5.34029	1.49012	199.767	2.34789e-45	9.09752e-44		Os01g0176200	1.18877	2.904	32.9983	9.22398e-09	1.65801e-07		Os01g0633400	1.20187	1.74086	8.74676	0.00310153	0.0438639
Os01g0136400	1.65375	6.2356	97.871	4.46537e-23	4.58084e-22		Os01g0140400	0.620617	3.28115	6.76668	0.00928755	0.0151732		Os06g0320500	-5.28187	11.4829	154.726	1.6072e-35	2.86232e-34		Os03g0314500	-5.3212	3.1663	166.3	4.75606e-38	1.2566e-36		Os01g0177900	-1.69005	3.01942	8.32755	0.00390482	0.016871		Os01g0638000	1.63462	2.7432	15.3461	8.95054e-05	0.00276373
Os01g0136450	2.20114	2.98127	104.267	1.76849e-24	1.98463e-23		Os01g0141100	1.05899	6.06908	66.4732	3.54691e-16	2.82164e-15		Os07g0420000	-5.2802	4.2002	352.877	1.00149e-78	1.04625e-76		Os09g0452200	-5.28453	-0.295261	78.3813	8.49514e-19	6.78841e-18		Os01g0178000	0.600796	6.48544	25.0904	5.47045e-07	6.78147e-06		Os01g0639900	-0.714602	13.3611	8.80312	0.00300716	0.0428805
Os01g0136500	1.35695	3.75409	68.9356	1.01729e-16	6.57857e-16		Os01g0141700	-0.460406	4.02064	7.44492	0.00636156	0.0106828		Os01g0175700	-5.28001	1.88531	178.492	1.03452e-40	2.38258e-39		Os12g0291733	-5.24268	0.454645	95.1067	1.80392e-22	1.84814e-21		Os01g0178100	0.493336	4.7206	8.72621	0.00313668	0.0139899		Os01g0641800	2.2667	0.280758	18.819	1.43729e-05	0.000619111
Os01g0136600	-1.06035	1.62414	19.821	8.50437e-06	1.94914e-05		Os01g0141900	-1.53467	4.07676	98.7233	2.90359e-23	4.12732e-22		Os06g0156600	-5.27821	0.173385	74.802	5.20359e-18	3.55208e-17		Os01g0731201	-5.23867	1.73297	167.519	2.57682e-38	6.93482e-37		Os01g0178200	0.590874	3.38844	8.2597	0.00405348	0.0174123		Os01g0642700	1.64021	-0.242826	9.21145	0.00240507	0.0359787
Os01g0136700	2.55582	1.14293	64.0407	1.21876e-15	7.18167e-15		Os01g0142100	-0.946472	7.28434	44.8448	2.13284e-11	1.07594e-10		Os01g0444100	-5.27471	3.07071	132.042	1.46503e-30	2.02812e-29		Os12g0139400	-5.22121	5.51199	250.174	2.38e-56	1.45712e-54		Os01g0178400	-1.1667	1.67255	13.9685	0.000185899	0.00123721		Os01g0644000	1.44604	5.10513	23.3392	1.358e-06	8.3491e-05
Os01g0136800	1.01297	1.72482	19.4827	1.01517e-05	2.30522e-05		Os01g0142200	-2.1527	2.67649	80.1778	3.42186e-19	3.5196e-18		Os01g0921100	-5.2681	1.2566	145.005	2.14258e-33	3.38067e-32		Os02g0299200	-5.18957	-1.05288	28.5106	9.31859e-08	3.04878e-07		Os01g0178900	0.67224	2.93233	6.76151	0.0093145	0.0342957		Os01g0647200	-5.38224	7.8944	24.0507	9.38331e-07	6.0754e-05
Os01g0137300	-1.82335	1.96503	68.5266	1.25177e-16	8.03773e-16		Os01g0142300	1.89363	5.55204	63.6099	1.51667e-15	1.15274e-14		Os07g0628700	-5.25351	5.70398	591.584	1.13353e-130	9.57216e-128		Os12g0236225	-5.18644	4.75176	167.583	2.49514e-38	6.73288e-37		Os01g0179800	-1.22843	7.70696	66.3252	3.82336e-16	2.67519e-14		Os01g0654100	0.687906	4.40681	8.55978	0.00343671	0.0474385
Os01g0138300	-0.774059	0.771214	5.60616	0.0178974	0.0263601		Os01g0142500	1.49154	5.41265	86.5767	1.34419e-20	1.54246e-19		Os01g0882500	-5.24609	4.98106	98.0438	4.09233e-23	3.83623e-22		Os11g0645400	-5.18087	0.690867	94.6135	2.31436e-22	2.35326e-21		Os01g0180300	-0.937667	6.54851	41.3548	1.26959e-10	3.28467e-09		Os01g0656400	-1.44635	1.58131	9.86141	0.00168782	0.0274845
Os01g0138500	2.18458	5.98569	48.3523	3.56119e-12	1.57308e-11		Os01g0143300	-1.82029	0.223621	26.6843	2.39559e-07	7.58358e-07		Os03g0765900	-5.23851	7.72145	186.168	2.18143e-42	5.41803e-41		Os02g0236600	-5.177	0.682979	97.0315	6.82343e-23	7.19817e-22		Os01g0180800	0.386179	4.74438	6.02779	0.0140824	0.0478384		Os01g0658900	1.83941	2.84003	37.025	1.16622e-09	1.5489e-07
Os01g0138600	-1.33393	0.363729	18.7887	1.46028e-05	3.25343e-05		Os01g0143800	-0.972243	6.31405	29.3952	5.90246e-08	2.01976e-07		Os03g0131900	-5.20639	0.110585	69.7007	6.90208e-17	4.3796e-16		Os08g0373000	-5.17193	-0.357837	37.4162	9.54254e-10	3.71598e-09		Os01g0182400	0.989473	3.31134	28.4753	9.49028e-08	1.37705e-06		Os01g0664500	0.72734	5.36498	10.597	0.00113274	0.0203427
Os01g0138900	-0.514456	6.7727	12.4345	0.00042148	0.000783418		Os01g0144100	-1.89327	5.26135	44.3138	2.79742e-11	1.39456e-10		Os11g0262600	-5.20291	4.8137	100.761	1.03772e-23	1.00677e-22		Os01g0332800	-5.16938	7.45933	212.236	4.46736e-48	1.9638e-46		Os01g0183000	0.911051	3.07226	14.9496	0.00011042	0.000783649		Os01g0667900	-1.16749	5.05318	13.2633	0.000270653	0.0066128
Os01g0139200	-0.435718	6.01558	16.3073	5.38547e-05	0.000111911		Os01g0144200	-1.18863	3.05061	37.5177	9.05861e-10	3.8302e-09		Os02g0207500	-5.19836	1.42529	150.294	1.49522e-34	2.53374e-33		Os06g0531751	-5.15806	1.45504	99.2241	2.25485e-23	2.46731e-22		Os01g0183100	-0.651064	4.4211	19.2724	1.13334e-05	0.000104841		Os01g0668100	-2.54189	2.76554	12.1762	0.000484042	0.0105014
Os01g0140100	-1.55177	2.51414	20.3188	6.55529e-06	1.52263e-05		Os01g0144300	-1.28453	0.261624	9.57568	0.00197172	0.0035903		Os01g0823500	-5.1982	0.908878	84.7888	3.32007e-20	2.62024e-19		Os02g0768400	-5.12612	0.624588	72.2092	1.93553e-17	1.39735e-16		Os01g0183600	1.37568	1.5885	17.6699	2.62758e-05	0.000222624		Os01g0669100	-2.04834	3.94802	37.492	9.17874e-10	1.24297e-07
Os01g0140400	1.75398	3.55254	67.4876	2.12012e-16	1.33711e-15		Os01g0144340	-0.744975	3.47012	19.3192	1.10587e-05	2.81827e-05		Os03g0592500	-5.18753	12.2561	179.714	5.59475e-41	1.30332e-39		Os01g0635200	-5.12341	3.66632	330.177	8.79317e-74	9.68444e-72		Os01g0183800	0.556305	5.31661	15.8562	6.83413e-05	0.000513693		Os01g0672100	-1.10994	3.64412	12.8964	0.000329223	0.00776898
Os01g0140500	-0.49712	5.11907	18.6399	1.57884e-05	3.50561e-05		Os01g0144380	0.943042	0.524178	4.98969	0.0254988	0.0385087		Os04g0305700	-5.18244	2.0941	180.628	3.53441e-41	8.3293e-40		Os05g0384300	-5.11872	0.647234	115.166	7.23781e-27	1.00462e-25		Os01g0184100	2.10427	0.288196	23.9957	9.65529e-07	1.12534e-05		Os01g0678000	-1.56181	3.48578	10.0699	0.00150712	0.0252434
Os01g0140700	-2.0909	-0.713537	18.3503	1.83794e-05	4.041e-05		Os01g0144700	-0.551502	2.03181	6.76927	0.0092741	0.0151524		Os04g0556600	-5.1755	0.889757	114.683	9.23593e-27	1.06114e-25		Os03g0839200	-5.11707	1.83752	254.615	2.56137e-57	1.62715e-55		Os01g0184500	-0.50057	5.94618	13.4743	0.000241859	0.00155409		Os01g0681000	-0.707095	3.55845	9.39194	0.00217942	0.0334732
Os01g0141000	-1.39476	3.11418	55.0043	1.20264e-13	5.96808e-13		Os01g0144800	-2.88155	0.45181	49.154	2.36632e-12	1.31485e-11		Os02g0568200	-5.17257	0.53787	92.3509	7.25912e-22	6.34962e-21		Os11g0151002	-5.09757	0.320668	87.5746	8.11601e-21	7.45224e-20		Os01g0184800	0.599029	4.10822	10.4366	0.00123543	0.00632769		Os01g0685100	1.098	1.99153	11.8122	0.000588441	0.0123525
Os01g0141100	1.01836	6.28531	75.6956	3.30952e-18	2.40752e-17		Os01g0147200	0.483785	6.54781	15.3061	9.1422e-05	0.00020386		Os10g0554001	-5.16439	2.20713	201.394	1.03678e-45	2.97625e-44		Os08g0137400	-5.08908	2.29218	141.165	1.48032e-32	2.96137e-31		Os01g0185300	0.636285	6.11176	6.76765	0.00928248	0.0342089		Os01g0692000	1.38333	1.81665	10.4729	0.00121141	0.0215568
Os01g0141600	-0.450578	5.75954	15.5345	8.10133e-05	0.00016497		Os01g0147250	1.32644	0.591681	7.48391	0.00622526	0.0104672		Os12g0568100	-5.1626	0.0743211	73.9243	8.11705e-18	5.46721e-17		Os01g0547600	-5.07471	2.84533	103.045	3.27612e-24	3.79809e-23		Os01g0185400	1.27269	5.42425	21.585	3.38487e-06	3.53645e-05		Os01g0692100	1.83003	1.33423	15.0149	0.000106666	0.00319365
Os01g0141700	-0.447943	4.40818	8.70467	0.00317395	0.00524609		Os01g0147700	-1.11078	5.08288	54.9208	1.25485e-13	7.9389e-13		Os03g0323200	-5.15493	10.5283	288.663	9.72322e-65	5.86489e-63		Os01g0912850	-5.07238	-0.0188414	89.6841	2.79395e-21	2.65214e-20		Os01g0186200	-0.512361	4.76636	8.4218	0.00370748	0.016159		Os01g0694000	1.35748	0.721773	10.0656	0.00151063	0.0252818
Os01g0141900	-0.60285	3.91273	6.61579	0.0101079	0.0154942		Os01g0147800	-3.39189	-0.0894538	57.5776	3.24911e-14	2.18159e-13		Os06g0528700	-5.15147	2.19482	193.371	5.84232e-44	1.54577e-42		Os01g0566800	-5.07099	4.21062	157.123	4.81025e-36	1.16603e-34		Os01g0186600	-1.40048	-0.159889	5.98461	0.0144312	0.0488316		Os01g0695300	0.67663	6.42007	9.21708	0.00239767	0.03592
Os01g0142100	-1.14357	7.14572	101.537	7.01362e-24	7.60548e-23		Os01g0148000	0.755106	7.02932	14.5462	0.000136765	0.000297378		Os02g0646500	-5.15143	0.864066	96.5114	8.87316e-23	8.16677e-22		Os02g0557800	-5.06612	7.53189	299.574	4.07924e-67	3.74054e-65		Os01g0186900	-1.03006	2.5641	6.43304	0.0112017	0.0396951		Os01g0696800	-1.63885	2.2711	14.6264	0.000131064	0.00371366
Os01g0142200	-1.3362	3.04365	54.1873	1.82257e-13	8.92587e-13		Os01g0148050	0.80296	8.08927	32.9917	9.2553e-09	3.47045e-08		Os12g0529800	-5.14796	2.42163	213.915	1.92177e-48	6.2218e-47		Os08g0506400	-5.0537	0.57971	141.884	1.03116e-32	2.08964e-31		Os01g0187900	0.616776	5.24961	19.502	1.00495e-05	9.43463e-05		Os01g0699600	-1.18547	3.28024	10.3391	0.00130244	0.0229272
Os01g0142300	1.42202	4.70319	13.3596	0.000257108	0.000492068		Os01g0148500	-0.368361	4.07039	6.09231	0.0135772	0.021558		Os05g0594500	-5.12936	5.53053	79.3583	5.18092e-19	3.77568e-18		Os04g0116600	-5.04824	4.0742	277.466	2.67734e-62	2.07085e-60		Os01g0189800	0.479406	5.23209	10.7036	0.00106926	0.00559477		Os01g0701700	1.9042	0.288476	12.3351	0.000444532	0.00982884
Os01g0142500	2.05068	5.19566	256.884	8.20039e-58	5.27525e-56		Os01g0148700	-0.814768	4.59647	23.2099	1.45246e-06	4.15942e-06		Os03g0332100	-5.11708	3.56732	342.784	1.5793e-76	1.50979e-74		Os02g0198000	-5.03888	0.264445	88.7542	4.47051e-21	4.17681e-20		Os01g0191100	-0.524939	6.03876	13.8713	0.00019577	0.00129341		Os01g0705200	6.49708	1.93581	69.4162	7.97297e-17	4.58867e-14
Os01g0143300	-1.8112	0.0493785	19.8866	8.21747e-06	1.88753e-05		Os01g0149350	-0.766603	1.3733	9.20276	0.00241651	0.00434556		Os03g0178200	-5.10157	3.40067	215.571	8.3656e-49	2.73461e-47		Os03g0293700	-5.03597	0.334865	53.1321	3.11861e-13	1.62339e-12		Os01g0191300	0.526759	4.27026	10.0966	0.00148543	0.00741329		Os01g0713200	-1.07727	6.86785	30.2377	3.82198e-08	3.48844e-06
Os01g0143800	-0.503181	6.03349	12.7456	0.000356847	0.000669413		Os01g0149500	-1.55699	2.64495	58.6694	1.86524e-14	1.28464e-13		Os02g0138100	-5.10034	1.53903	125.001	5.08666e-29	6.51241e-28		Os02g0723400	-5.01669	0.265371	103.506	2.59625e-24	3.0307e-23		Os01g0191700	-0.321937	7.16669	6.86347	0.00879757	0.032751		Os01g0718700	-1.8157	1.97608	29.484	5.63815e-08	4.92898e-06
Os01g0144100	-1.52504	5.25958	52.2778	4.81791e-13	2.28876e-12		Os01g0149600	1.28913	4.42716	81.9783	1.3759e-19	1.46733e-18		Os05g0390300	-5.09156	0.47043	64.1388	1.15957e-15	6.75897e-15		Os02g0646500	-4.99874	0.547377	113.064	2.089e-26	2.8054e-25		Os01g0192300	1.55695	5.81973	94.4721	2.48567e-22	4.93606e-20		Os01g0719100	0.732216	6.58095	9.21397	0.00240175	0.0359551
Os01g0144340	-0.823158	3.44172	30.038	4.2367e-08	1.25144e-07		Os01g0149900	1.32519	5.59438	103.319	2.85298e-24	4.35138e-23		Os03g0332201	-5.09099	0.0194583	52.2904	4.78705e-13	2.32159e-12		Os08g0452900	-4.9972	4.06767	619.716	8.62121e-137	4.5976e-134		Os01g0192600	-1.03884	3.35328	14.8331	0.000117457	0.000824609		Os01g0719600	-0.935437	2.55006	8.79389	0.00302242	0.0430684
Os01g0144600	0.397192	4.08396	9.22673	0.00238508	0.00401004		Os01g0150000	-0.325163	6.33306	7.36501	0.00665051	0.0111353		Os03g0563300	-5.08334	7.57043	486.024	1.04476e-107	3.52901e-105		Os02g0278700	-4.98894	0.76596	132.066	1.44711e-30	2.55897e-29		Os01g0192900	-3.96214	3.15049	191.571	1.44324e-43	1.433e-40		Os01g0720500	-1.49832	10.1531	21.7571	3.09442e-06	0.000167398
Os01g0144700	-0.737934	1.63326	5.49594	0.0190607	0.0279572		Os01g0150400	-1.93441	-0.197601	17.6236	2.69221e-05	6.48714e-05		Os08g0501700	-5.07352	-0.657601	44.9277	2.04449e-11	8.72145e-11		Os06g0699050	-4.97911	1.94542	225.279	6.38127e-51	3.0937e-49		Os01g0193900	0.448312	4.05545	6.30333	0.0120511	0.042138		Os01g0721200	2.63263	0.673547	14.8305	0.000117616	0.0034499
Os01g0144800	-0.862986	0.131725	5.35611	0.0206498	0.0300959		Os01g0150800	-2.34335	1.17643	54.0433	1.96116e-13	1.2167e-12		Os02g0678200	-5.05023	5.82572	200.324	1.77455e-45	5.05124e-44		Os01g0166500	-4.96398	-0.577649	47.9149	4.4512e-12	2.11101e-11		Os01g0194300	-0.529406	4.29826	5.97953	0.0144729	0.0489496		Os01g0721300	2.00847	1.19591	12.5959	0.000386594	0.00881172
Os01g0144900	-0.316078	3.76498	4.96797	0.025821	0.0370133		Os01g0151100	0.711342	5.74201	24.6746	6.78731e-07	2.0335e-06		Os01g0101200	-5.03197	6.74214	142.168	8.93395e-33	1.3717e-31		Os09g0319800	-4.95984	0.2238	62.0694	3.31559e-15	2.01712e-14		Os01g0196300	1.99775	1.80434	9.93833	0.00161872	0.00795661		Os01g0723600	1.93105	4.35186	37.7092	8.21176e-10	1.12675e-07
Os01g0146200	-0.872211	0.417442	7.11569	0.00764121	0.0119273		Os01g0151400	-1.62939	3.41931	26.2455	3.00648e-07	9.4243e-07		Os01g0938100	-5.02312	6.15941	233.994	8.02375e-53	3.09159e-51		Os02g0129300	-4.95837	5.45699	344.21	7.72625e-77	9.3756e-75		Os01g0198900	-0.450202	4.84242	6.90889	0.00857682	0.0320838		Os01g0725400	2.38893	1.64903	36.4416	1.57311e-09	1.97535e-07
Os01g0147200	0.546364	6.56493	25.3143	4.87073e-07	1.28804e-06		Os01g0151500	-1.92073	2.92646	50.7692	1.03893e-12	5.98853e-12		Os04g0400000	-5.01844	1.25878	125.069	4.91503e-29	6.30461e-28		Os07g0469100	-4.95818	8.14652	207.911	3.92268e-47	1.63903e-45		Os01g0199400	0.632355	5.22426	14.7262	0.000124306	0.000867436		Os01g0727100	-1.96846	1.90458	16.2614	5.5177e-05	0.00184986
Os01g0147250	0.723327	0.874447	5.41113	0.0200088	0.0292431		Os01g0151600	0.583906	6.10786	11.276	0.00078515	0.00152074		Os02g0647900	-5.0075	1.78373	156.924	5.31699e-36	9.76967e-35		Os04g0469300	-4.94921	1.90756	206.433	8.24182e-47	3.38098e-45		Os01g0199900	-0.703403	5.36208	23.7669	1.08735e-06	1.25958e-05		Os01g0727820	-0.997649	1.19901	8.58543	0.00338864	0.0469454
Os01g0147700	-1.16362	4.46434	67.1133	2.56341e-16	1.60651e-15		Os01g0151900	-1.69681	1.21613	33.7431	6.2893e-09	2.39699e-08		Os06g0102100	-5.00677	5.75298	252.285	8.24779e-57	3.72289e-55		Os01g0639900	-4.93314	12.0537	235.035	4.75706e-53	2.55031e-51		Os01g0200000	0.503304	3.4989	7.36391	0.0066546	0.0260867		Os01g0727840	-1.15725	2.01624	10.4939	0.00119768	0.0213552
Os01g0148000	0.620025	6.92569	18.0602	2.14026e-05	4.66253e-05		Os01g0152000	-0.784848	1.33889	8.56884	0.00341964	0.00600141		Os11g0559200	-4.99942	0.3842	89.7566	2.69341e-21	2.27447e-20		Os11g0302800	-4.91989	-0.166967	78.4592	8.16656e-19	6.53615e-18		Os01g0200350	1.3712	1.98025	14.622	0.00013137	0.000911778		Os01g0728150	-1.67361	-0.034127	11.407	0.000731688	0.0145961
Os01g0148050	0.802923	8.06055	51.581	6.87019e-13	3.21002e-12		Os01g0152600	1.20074	1.57361	27.6346	1.46537e-07	4.76955e-07		Os05g0401100	-4.99793	7.08966	120.803	4.2195e-28	5.13922e-27		Os05g0579200	-4.9119	0.413935	51.2249	8.23679e-13	4.15737e-12		Os01g0203400	-1.63646	-0.212972	12.5431	0.000397667	0.00239232		Os01g0730200	1.11618	1.78456	9.59023	0.00195615	0.030821
Os01g0148400	-0.618306	4.12334	22.9649	1.64985e-06	4.11028e-06		Os01g0152700	-0.306113	4.55042	4.75156	0.0292717	0.0436483		Os07g0469100	-4.99681	7.87235	461.215	2.61541e-102	6.79571e-100		Os03g0628800	-4.90182	3.30606	290.756	3.40289e-65	2.93445e-63		Os01g0205200	-0.801872	3.67627	21.1633	4.21766e-06	4.29406e-05		Os01g0730700	1.63228	2.43457	13.9993	0.000182877	0.00488278
Os01g0148700	-1.33466	4.47396	79.1643	5.71547e-19	4.42568e-18		Os01g0153100	-0.782874	5.06058	26.009	3.39831e-07	1.05788e-06		Os04g0412500	-4.98997	5.62915	292.883	1.17059e-65	7.27738e-64		Os11g0128932	-4.85385	-0.21073	47.163	6.53232e-12	3.06146e-11		Os01g0205300	-0.952	3.73577	18.4608	1.73431e-05	0.000153489		Os01g0731100	2.11017	2.45643	16.5387	4.76661e-05	0.00165704
Os01g0149200	-1.71759	5.2383	37.4636	9.31328e-10	3.26316e-09		Os01g0153150	-1.65057	0.558196	20.1908	7.00879e-06	1.83711e-05		Os01g0651350	-4.98853	-0.0779366	55.1105	1.1394e-13	5.81083e-13		Os06g0607100	-4.84944	4.60801	287.944	1.39461e-64	1.17269e-62		Os01g0205500	-0.345719	6.20873	6.79254	0.00915396	0.0338181		Os01g0733500	1.75558	5.85402	47.0402	6.95442e-12	1.53286e-09
Os01g0149350	-0.907497	0.253699	7.52372	0.00608918	0.00964735		Os01g0153700	-1.43158	1.64293	29.4735	5.66878e-08	1.94483e-07		Os04g0282400	-4.98828	4.52404	212.189	4.57469e-48	1.4555e-46		Os08g0382400	-4.83969	7.39952	181.385	2.41573e-41	7.62534e-40		Os01g0207400	-0.660897	3.45624	10.6103	0.00112458	0.0058519		Os01g0734800	1.44837	6.67615	24.8736	6.12154e-07	4.19974e-05
Os01g0149500	-1.54904	2.47098	42.6788	6.45063e-11	2.52648e-10		Os01g0154600	-2.39926	0.842576	32.622	1.11938e-08	4.16188e-08		Os01g0332800	-4.98198	7.32574	476.041	1.55302e-105	4.62867e-103		Os03g0719000	-4.83563	0.759445	67.7334	1.87167e-16	1.25511e-15		Os01g0208700	-1.36961	8.27215	102.051	5.41002e-24	1.22856e-21		Os01g0735300	-1.14164	4.95727	22.1899	2.46972e-06	0.000138298
Os01g0149600	0.789386	4.93222	46.8204	7.77999e-12	3.32223e-11		Os01g0155000	4.32484	1.65749	195.968	1.58384e-44	9.24798e-43		Os04g0557000	-4.97755	4.64081	411.016	2.20329e-91	3.69042e-89		Os06g0473000	-4.83132	1.01455	109.975	9.92468e-26	1.27455e-24		Os01g0210500	0.491212	6.12389	7.66227	0.00563875	0.0228212		Os01g0739200	-0.61674	5.20796	8.60093	0.00335992	0.0467837
Os01g0149800	-1.40967	7.86286	39.9387	2.6206e-10	9.7006e-10		Os01g0155500	0.48254	5.40073	7.46535	0.0062898	0.010569		Os09g0350900	-4.97069	-0.738074	40.3526	2.12019e-10	8.31781e-10		Os03g0757100	-4.83085	2.44101	195.835	1.6935e-44	6.25115e-43		Os01g0210600	-0.469844	6.53548	10.8429	0.000991773	0.00525526		Os01g0739400	-0.895189	5.39854	15.6053	7.80335e-05	0.00246085
Os01g0149900	1.00268	5.52086	61.646	4.11105e-15	2.31359e-14		Os01g0155600	0.615837	6.21776	22.5329	2.06574e-06	5.79477e-06		Os06g0608700	-4.96762	8.50076	85.156	2.7573e-20	2.18632e-19		Os04g0305700	-4.8302	2.82858	101.87	5.92873e-24	6.77259e-23		Os01g0212700	3.09827	-0.589768	18.847	1.41632e-05	0.000128064		Os01g0739500	-1.14361	7.36558	9.3619	0.00221543	0.0339759
Os01g0150400	-1.92399	-0.426544	16.0399	6.20207e-05	0.000128117		Os01g0157800	-1.37148	1.53976	18.9544	1.33881e-05	3.36726e-05		Os12g0291066	-4.96735	0.699332	98.9457	2.59518e-23	2.44977e-22		Os05g0568300	-4.82247	1.71541	101.237	8.15943e-24	9.23232e-23		Os01g0214200	0.734283	3.54178	10.4422	0.00123171	0.00631017		Os01g0740600	1.24883	2.10986	11.8694	0.000570624	0.0120395
Os01g0150800	-1.98241	1.34399	44.699	2.29773e-11	9.38255e-11		Os01g0157900	1.29404	6.15938	66.8904	2.8703e-16	2.29896e-15		Os01g0186600	-4.96262	3.09787	149.857	1.86348e-34	3.13681e-33		Os07g0586200	-4.80899	1.4891	100.338	1.2846e-23	1.42565e-22		Os01g0214400	-0.451572	5.74757	11.251	0.00079579	0.00434369		Os01g0740650	0.929735	3.83693	8.72499	0.00313878	0.0442999
Os01g0151100	0.371582	5.74271	9.62419	0.00192031	0.00326672		Os01g0158000	0.465642	5.03529	13.6234	0.000223384	0.000469888		Os12g0291400	-4.95316	6.67908	317.089	6.23596e-71	4.89861e-69		Os07g0212200	-4.806	7.46758	130.999	2.47772e-30	4.33228e-29		Os01g0214500	1.65786	2.97878	33.9234	5.73255e-09	1.08171e-07		Os01g0740700	2.37546	1.70022	8.55446	0.00344677	0.0475457
Os01g0151200	0.319292	9.49142	8.41617	0.00371898	0.00608298		Os01g0158100	-1.09018	3.32858	14.2645	0.000158833	0.000341948		Os08g0505900	-4.95288	1.39706	107.671	3.1732e-25	3.31502e-24		Os12g0417300	-4.80073	-0.699051	53.2587	2.92392e-13	1.52479e-12		Os01g0214800	0.63627	4.85594	12.8782	0.000332429	0.0020465		Os01g0743400	-0.901217	5.53987	15.7775	7.12456e-05	0.00227448
Os01g0151400	-1.07063	3.8173	36.1806	1.79852e-09	6.12703e-09		Os01g0158400	-2.01418	2.94801	16.8343	4.07902e-05	9.57767e-05		Os01g0857500	-4.94869	2.00057	176.334	3.06117e-40	6.87813e-39		Os04g0459500	-4.79291	11.4576	136.488	1.56035e-31	2.92452e-30		Os01g0215500	-1.86918	0.152711	10.9423	0.000939939	0.00501245		Os01g0743500	4.19617	3.12613	22.3225	2.30486e-06	0.000129768
Os01g0151500	-1.75975	2.59478	56.0867	6.93441e-14	3.52658e-13		Os01g0158500	1.37577	2.07428	40.7494	1.73059e-10	7.92621e-10		Os05g0291700	-4.93168	9.03449	422.681	6.36586e-94	1.16231e-91		Os11g0567600	-4.77931	2.0743	251.017	1.55842e-56	9.59922e-55		Os01g0216000	-4.10683	-0.493267	39.84	2.75636e-10	6.78547e-09		Os01g0745700	1.79622	0.364203	16.5658	4.69899e-05	0.00164213
Os01g0151600	1.22499	6.06807	53.3745	2.75651e-13	1.33435e-12		Os01g0158566	-1.47861	-0.0243516	17.4126	3.00822e-05	7.20018e-05		Os04g0623800	-4.92855	8.49559	288.442	1.08629e-64	6.5329e-63		Os11g0567800	-4.77362	2.66672	306.298	1.39843e-68	1.33676e-66		Os01g0218100	1.60792	5.54205	57.1676	4.00207e-14	1.98212e-12		Os01g0746700	1.06996	2.84075	15.1662	9.84495e-05	0.00299526
Os01g0151700	-0.562102	3.50037	10.0979	0.00148439	0.00256566		Os01g0158600	-1.37403	0.662388	19.8229	8.49603e-06	2.20128e-05		Os09g0460500	-4.92781	4.61354	253.745	3.96311e-57	1.82962e-55		Os04g0384800	-4.77266	0.784275	136.063	1.93303e-31	3.59714e-30		Os01g0218700	-0.453064	7.39401	12.7517	0.000355677	0.00217485		Os01g0749400	-1.31559	7.24588	29.0903	6.90806e-08	5.87231e-06
Os01g0152600	-1.7136	2.0458	57.852	2.826e-14	1.48712e-13		Os01g0158900	-0.754207	4.58716	26.7976	2.25915e-07	7.17206e-07		Os02g0581100	-4.92458	6.08372	595.213	1.84102e-131	1.62226e-128		Os03g0292700	-4.76701	0.552893	113.211	1.93998e-26	2.60874e-25		Os01g0219300	1.37724	2.54332	27.6567	1.44868e-07	2.01511e-06		Os01g0753800	-2.09463	2.42789	8.60434	0.00335363	0.0467275
Os01g0152687	-1.09376	0.347421	10.0059	0.0015604	0.00268903		Os01g0159200	-1.34696	1.71605	27.0331	2.00003e-07	6.39556e-07		Os02g0594232	-4.91405	0.299047	36.987	1.1892e-09	4.36699e-09		Os10g0196100	-4.7656	1.91039	229.146	9.15425e-52	4.63777e-50		Os01g0220400	1.5206	3.7264	28.8991	7.62494e-08	1.1255e-06		Os01g0757500	0.848657	3.78856	11.4545	0.000713222	0.0143608
Os01g0152900	-0.790516	2.40728	14.5426	0.000137027	0.000271599		Os01g0159300	2.32562	7.82269	305.554	2.03163e-68	4.29426e-66		Os01g0106300	-4.90922	1.35829	91.5135	1.10834e-21	9.5586e-21		Os10g0483500	-4.76149	1.9883	222.015	3.28704e-50	1.54912e-48		Os01g0220700	-0.715968	2.71473	10.2515	0.00136573	0.00690683		Os01g0758500	-1.24338	1.27305	9.6846	0.00185819	0.0296837
Os01g0152950	-1.08404	2.46661	18.53	1.67255e-05	3.70071e-05		Os01g0159400	0.856522	6.44426	29.5449	5.46372e-08	1.87936e-07		Os10g0188250	-4.90533	1.53157	141.966	9.89069e-33	1.51515e-31		Os02g0697400	-4.75802	3.14502	105.224	1.09077e-24	1.30891e-23		Os01g0221400	-1.25158	3.18701	24.9527	5.87548e-07	7.21069e-06		Os01g0763900	1.70786	0.062335	10.1298	0.00145893	0.0246957
Os01g0153100	-0.951519	4.6479	58.5361	1.99594e-14	1.06479e-13		Os01g0160800	1.77994	5.07867	9.80569	0.00173972	0.00319622		Os06g0109100	-4.90354	1.35104	118.9	1.10166e-27	1.32349e-26		Os03g0751100	-4.75444	4.10368	413.375	6.75361e-92	1.23299e-89		Os01g0221700	-0.982889	6.44864	58.6769	1.85814e-14	9.78385e-13		Os01g0767600	1.5946	4.43328	44.2472	2.89425e-11	5.40234e-09
Os01g0153300	0.253997	5.38058	4.77415	0.0288902	0.0410526		Os01g0161200	-0.86634	0.205834	5.58715	0.0180927	0.0280783		Os08g0203400	-4.8987	5.98557	212.657	3.61645e-48	1.15425e-46		Os01g0326100	-4.74421	0.0265422	88.8932	4.1672e-21	3.90062e-20		Os01g0222500	-0.726868	1.9737	6.13464	0.0132559	0.0455801		Os01g0771200	0.854758	4.48975	10.6702	0.00108873	0.019822
Os01g0153400	0.324558	5.66815	8.73755	0.00311723	0.00515764		Os01g0161300	-1.53333	2.71529	28.8919	7.65318e-08	2.57834e-07		Os10g0483500	-4.88288	1.93855	153.779	2.58853e-35	4.58581e-34		Os05g0341450	-4.73603	0.526415	77.9394	1.06251e-18	8.42731e-18		Os01g0223800	1.13812	0.757288	6.96593	0.00830762	0.031216		Os01g0774500	-1.94897	0.570209	19.0292	1.28734e-05	0.000561526
Os01g0154600	-4.44987	0.565539	72.7328	1.48443e-17	1.02901e-16		Os01g0164400	0.527456	4.77571	12.9911	0.000312983	0.000644223		Os03g0839200	-4.88101	1.51214	90.8177	1.57539e-21	1.34719e-20		Os06g0187500	-4.73273	1.78551	122.874	1.48617e-28	2.27128e-27		Os01g0224000	2.16369	2.02004	46.9575	7.25424e-12	2.38577e-10		Os01g0778500	1.04579	1.15593	9.31329	0.00227497	0.0346837
Os01g0155000	2.58764	-0.207402	31.5994	1.89486e-08	5.81815e-08		Os01g0164500	-0.346742	4.22658	4.73992	0.0294705	0.0439231		Os10g0100300	-4.86804	6.99205	341.837	2.54042e-76	2.41721e-74		Os03g0196250	-4.7312	0.275438	104.815	1.34087e-24	1.59464e-23		Os01g0225000	3.10029	3.72456	76.029	2.79529e-18	2.77545e-16		Os01g0783500	0.847206	4.72008	13.7428	0.000209623	0.0054087
Os01g0155500	-0.638426	4.61025	13.5993	0.000226268	0.000436039		Os01g0164900	-0.862761	1.94379	10.8214	0.00100334	0.00191301		Os07g0213800	-4.86104	-0.824873	32.6024	1.13072e-08	3.81749e-08		Os05g0496200	-4.7159	10.4294	151.561	7.90074e-35	1.79695e-33		Os01g0225400	-1.35252	2.74321	31.2354	2.28556e-08	3.74656e-07		Os01g0793300	-1.63954	4.01246	9.82806	0.0017187	0.0278854
Os01g0155600	0.489575	6.00299	16.8304	4.08739e-05	8.62833e-05		Os01g0165000	0.565032	4.36911	15.0967	0.00010214	0.000226232		Os03g0752400	-4.85266	2.58964	193.393	5.77686e-44	1.53246e-42		Os08g0202200	-4.71583	-0.773204	45.1061	1.86644e-11	8.38284e-11		Os01g0226200	-1.60841	0.592284	10.7612	0.00103652	0.00545496		Os01g0794400	2.29606	4.11789	69.8656	6.34859e-17	3.86872e-14
Os01g0157800	-1.55413	1.64637	33.3372	7.74868e-09	2.48317e-08		Os01g0165200	1.42656	2.68825	37.7315	8.11816e-10	3.45328e-09		Os03g0705800	-4.85082	1.78113	125.371	4.22151e-29	5.43222e-28		Os04g0400000	-4.7139	1.38896	78.8364	6.74725e-19	5.42807e-18		Os01g0226600	-1.46304	2.12536	28.2626	1.05921e-07	1.51687e-06		Os01g0795400	1.3273	3.6001	17.4337	2.97506e-05	0.00115216
Os01g0157900	1.55205	6.28382	88.8832	4.18835e-21	3.74854e-20		Os01g0166400	-2.76548	-0.0924421	34.8338	3.59079e-09	1.41006e-08		Os04g0387900	-4.84331	2.32994	195.743	1.77356e-44	4.82479e-43		Os11g0264500	-4.71326	5.36604	258.722	3.25915e-58	2.15135e-56		Os01g0227350	0.590594	3.51999	8.63165	0.00330373	0.0146224		Os01g0805300	-0.908477	6.83961	12.0723	0.000511774	0.0109627
Os01g0158000	0.247575	4.80271	4.66559	0.0307729	0.0435385		Os01g0166700	-1.84982	5.49609	143.44	4.70968e-33	1.33222e-31		Os07g0173601	-4.8354	1.28854	101.098	8.75371e-24	8.52529e-23		Os02g0590200	-4.70659	0.479051	62.1132	3.24263e-15	1.97333e-14		Os01g0227400	0.757328	1.62933	6.93261	0.00846382	0.0317304		Os01g0805400	1.28526	3.16386	10.3369	0.00130398	0.0229347
Os01g0158100	-1.21852	3.83714	36.2199	1.76258e-09	6.01637e-09		Os01g0166800	1.59615	4.21916	79.7506	4.24773e-19	4.33951e-18		Os01g0117266	-4.82906	2.48803	85.6176	2.18329e-20	1.74208e-19		Os12g0236100	-4.70588	8.25385	125.631	3.70235e-29	5.94989e-28		Os01g0227500	0.905504	4.95624	27.8472	1.31287e-07	1.84466e-06		Os01g0812200	-0.661662	4.66432	11.4847	0.000701726	0.0141706
Os01g0158200	0.880604	5.83106	42.1656	8.38622e-11	3.25168e-10		Os01g0167100	-1.1375	2.50476	30.4016	3.51233e-08	1.23507e-07		Os03g0757200	-4.82827	3.13766	301.586	1.48678e-67	9.87954e-66		Os08g0547300	-4.68632	0.507995	86.4141	1.45943e-20	1.32092e-19		Os01g0227700	1.08966	2.5157	18.3323	1.8554e-05	0.000163098		Os01g0812900	0.831339	5.88597	8.94045	0.00278924	0.0404977
Os01g0158400	-1.35366	3.59891	41.8349	9.93173e-11	3.82469e-10		Os01g0167400	0.93865	3.37868	15.0899	0.00010251	0.000226957		Os11g0285000	-4.82481	2.78119	108.361	2.24033e-25	2.36977e-24		Os12g0292400	-4.6837	8.87637	274.065	1.47594e-61	1.09963e-59		Os01g0227800	-0.519626	4.71493	7.30647	0.00687066	0.0267791		Os01g0813800	-0.959888	4.33751	11.1639	0.000834035	0.0162319
Os01g0159000	5.01492	-0.616234	63.6076	1.51839e-15	8.85493e-15		Os01g0167500	0.801018	5.63157	27.0734	1.95876e-07	6.26928e-07		Os10g0496900	-4.81759	8.76348	138.572	5.4633e-32	8.03517e-31		Os11g0173432	-4.68364	-0.775806	51.2613	8.08533e-13	4.08398e-12		Os01g0228500	3.19417	2.53667	40.9575	1.55579e-10	3.98034e-09		Os01g0814100	-5.10894	0.0941506	19.5086	1.00147e-05	0.000454036
Os01g0159200	1.02866	0.774745	5.74597	0.0165265	0.0244945		Os01g0167700	-0.965661	1.08037	10.823	0.00100249	0.00191157		Os12g0602200	-4.81635	0.220267	53.81	2.20841e-13	1.0997e-12		Os05g0342100	-4.68085	-0.368832	60.6842	6.70043e-15	3.97961e-14		Os01g0228600	-0.581011	6.66056	15.0702	0.000103584	0.000740682		Os01g0815400	-0.799909	6.27394	10.1448	0.00144709	0.0246768
Os01g0159300	2.65796	8.37002	182.858	1.15178e-41	3.48989e-40		Os01g0168100	0.997795	6.77823	26.1601	3.14247e-07	9.83452e-07		Os11g0635500	-4.80327	1.59018	114.214	1.16974e-26	1.33712e-25		Os01g0331100	-4.66634	0.477782	107.089	4.2562e-25	5.24965e-24		Os01g0231000	-0.499292	5.68124	10.1686	0.00142854	0.00717574		Os01g0819700	-1.08446	3.0365	18.7592	1.48305e-05	0.000636177
Os01g0159400	1.00967	6.23223	66.7399	3.09803e-16	1.9214e-15		Os01g0168200	-0.933337	3.862	30.836	2.80775e-08	1.00097e-07		Os03g0786400	-4.80219	4.83624	53.0627	3.23067e-13	1.58807e-12		Os04g0623800	-4.65614	8.55686	115.221	7.03998e-27	9.77829e-26		Os01g0231900	-0.341391	5.50288	7.0251	0.00803751	0.0304432		Os01g0821300	-2.57404	-0.110339	18.6053	1.60776e-05	0.000680004
Os01g0160700	-2.30821	-0.438624	24.4075	7.79651e-07	2.01685e-06		Os01g0168300	-1.22198	3.28939	45.1151	1.85791e-11	9.43554e-11		Os06g0179000	-4.79505	3.20539	194.646	3.07764e-44	8.29449e-43		Os06g0320200	-4.65264	1.01043	141.216	1.44299e-32	2.89813e-31		Os01g0232700	-0.39607	6.28952	7.95533	0.00479461	0.0199585		Os01g0821600	-1.46695	4.69462	27.4055	1.64963e-07	1.28207e-05
Os01g0160800	2.26776	0.967768	11.0788	0.000873218	0.00155811		Os01g0168500	0.586159	5.27546	20.7653	5.1915e-06	1.38272e-05		Os06g0493600	-4.79319	4.33452	402.207	1.82172e-89	2.71477e-87		Os05g0166300	-4.63914	0.642354	123.111	1.31844e-28	2.02104e-27		Os01g0232800	0.598798	5.92231	19.1439	1.21222e-05	0.000111348		Os01g0823500	-1.53283	1.96546	11.0014	0.000910419	0.0173943
Os01g0161000	-2.54738	3.7389	17.9123	2.31327e-05	5.01852e-05		Os01g0168600	0.79992	4.42007	16.8751	3.99229e-05	9.3928e-05		Os05g0587600	-4.79178	-0.23761	56.0506	7.06284e-14	3.65346e-13		Os09g0248100	-4.63207	3.40889	84.9722	3.02586e-20	2.68237e-19		Os01g0233000	0.65317	7.40189	15.4412	8.5111e-05	0.000624437		Os01g0823700	1.16557	3.60144	14.9787	0.000108733	0.00324149
Os01g0163000	-1.66825	0.449143	9.89183	0.00166014	0.00285033		Os01g0168800	-0.817641	0.969819	8.26024	0.00405228	0.00703111		Os08g0373000	-4.78755	-0.885632	24.8306	6.25945e-07	1.76759e-06		Os03g0399800	-4.61553	5.37545	127.175	1.70058e-29	2.80866e-28		Os01g0233900	2.21403	3.0577	95.6711	1.35645e-22	2.78324e-20		Os01g0825500	-0.876587	5.08912	15.1404	9.98033e-05	0.00302365
Os01g0164400	0.515895	4.68517	15.4531	8.45781e-05	0.000171911		Os01g0169800	2.42816	5.75647	55.0089	1.19986e-13	7.61608e-13		Os03g0848700	-4.77847	3.23946	226.846	2.90591e-51	1.03142e-49		Os11g0143300	-4.6112	4.73891	184.811	4.31629e-42	1.39951e-40		Os01g0234100	0.567044	2.63764	7.05275	0.00791438	0.0300369		Os01g0826000	1.26949	3.2263	11.4503	0.000714833	0.0143653
Os01g0164900	-0.636923	0.63983	5.39898	0.0201485	0.0294268		Os01g0169900	0.868955	5.84934	43.8263	3.58857e-11	1.76399e-10		Os01g0862200	-4.76175	4.7106	293.543	8.40594e-66	5.25812e-64		Os01g0108800	-4.59842	1.20896	143.883	3.76886e-33	7.80142e-32		Os01g0235100	-1.02827	7.38628	56.251	6.3786e-14	3.02962e-12		Os01g0826400	-1.96575	5.28233	61.4974	4.43331e-15	1.95434e-12
Os01g0165000	0.995866	4.35131	15.0902	0.000102496	0.000206524		Os01g0170000	1.47077	4.74936	71.0147	3.54578e-17	3.08551e-16		Os07g0148900	-4.76038	10.3653	131.373	2.05195e-30	2.81373e-29		Os10g0140700	-4.59044	5.1543	264.435	1.85301e-59	1.26863e-57		Os01g0235300	0.910779	3.35261	16.7391	4.28881e-05	0.000341451		Os01g0826900	-0.759829	7.8542	10.7862	0.0010226	0.0188836
Os01g0165200	0.768103	1.66795	12.0426	0.000519972	0.000955949		Os01g0170051	1.88001	6.90067	60.5337	7.23289e-15	5.18243e-14		Os06g0303600	-4.75344	1.54614	126.366	2.55754e-29	3.32054e-28		Os11g0147500	-4.57827	0.585725	102.459	4.40289e-24	5.07246e-23		Os01g0236700	-0.391649	8.17517	6.73356	0.00946156	0.0347024		Os01g0831250	1.08891	2.1917	9.27142	0.00232757	0.0351624
Os01g0165800	1.16028	5.70949	66.402	3.67732e-16	2.26322e-15		Os01g0170100	-0.805818	2.68606	13.0249	0.000307378	0.000633487		Os08g0136800	-4.74199	-0.278119	52.7515	3.78525e-13	1.85214e-12		Os09g0538000	-4.57747	4.92978	133.851	5.88993e-31	1.06762e-29		Os01g0237500	3.61598	0.608076	31.8413	1.67301e-08	2.82232e-07		Os01g0835700	-1.00597	2.47302	10.6408	0.0011062	0.020017
Os01g0166100	0.449955	5.00887	10.3836	0.00127142	0.00221513		Os01g0170300	-1.40795	0.93817	20.6011	5.65637e-06	1.49729e-05		Os01g0952800	-4.74177	7.10521	156.554	6.40668e-36	1.16922e-34		Os03g0149300	-4.57153	4.78551	147.637	5.69503e-34	1.23433e-32		Os01g0237750	2.69232	1.14636	19.7318	8.9106e-06	8.44522e-05		Os01g0836600	-1.65936	1.11312	13.0137	0.000309223	0.00738109
Os01g0166400	-1.16851	1.3156	12.8582	0.000336002	0.000632922		Os01g0170700	-3.22147	1.07552	76.6734	2.01704e-18	1.95929e-17		Os03g0857500	-4.73978	1.80541	148.253	4.17604e-34	6.88655e-33		Os06g0604200	-4.55506	0.356229	72.5504	1.6282e-17	1.18137e-16		Os01g0238500	-1.18467	9.19933	35.067	3.18548e-09	6.39564e-08		Os01g0839100	1.88365	0.237637	15.5511	8.03062e-05	0.00250755
Os01g0166700	-1.57937	5.64585	194.705	2.98802e-44	1.03772e-42		Os01g0170800	-2.17517	1.41513	59.6562	1.12963e-14	7.94311e-14		Os02g0731600	-4.7396	7.64785	344.653	6.18691e-77	6.11659e-75		Os02g0589000	-4.54894	5.57232	239.977	3.9781e-54	2.22696e-52		Os01g0239200	-0.762636	5.56251	20.256	6.77421e-06	6.61898e-05		Os01g0840100	1.26524	6.42734	28.8736	7.72583e-08	6.40778e-06
Os01g0166800	1.37537	4.21048	75.6778	3.33946e-18	2.42677e-17		Os01g0171000	-1.3711	5.07834	57.9414	2.70042e-14	1.83062e-13		Os03g0413000	-4.73482	4.71768	265.598	1.03333e-59	5.28851e-58		Os03g0607400	-4.53967	0.15421	66.0821	4.32526e-16	2.81295e-15		Os01g0239700	-0.404397	6.61607	11.414	0.000728945	0.00403056		Os01g0842200	-0.956001	7.84653	12.2871	0.000456091	0.0100103
Os01g0167100	-0.866085	2.4336	22.3532	2.2683e-06	5.56679e-06		Os01g0172000	-0.43112	4.79612	8.45785	0.00363471	0.00635142		Os01g0126200	-4.73018	5.24566	115.767	5.34512e-27	6.21512e-26		Os03g0705800	-4.53955	3.15916	239.762	4.4317e-54	2.46526e-52		Os01g0241000	0.8496	2.58725	13.7385	0.000210103	0.00137677		Os01g0843800	4.73733	0.959634	53.9138	2.09477e-13	6.29008e-11
Os01g0167400	0.554082	2.85048	7.3105	0.00685528	0.0107819		Os01g0172100	0.359324	5.47658	6.47084	0.0109659	0.0177071		Os02g0192700	-4.72716	4.2905	343.296	1.22212e-76	1.17388e-74		Os04g0120100	-4.53316	2.44462	137.15	1.11786e-31	2.11517e-30		Os01g0242300	-0.602326	3.2213	9.38943	0.0021824	0.0102651		Os01g0846300	1.26911	5.12578	21.8734	2.91246e-06	0.000159638
Os01g0167500	0.498805	5.34154	20.3586	6.42033e-06	1.49227e-05		Os01g0172200	0.490657	5.12384	14.6917	0.000126602	0.000276702		Os11g0543500	-4.72319	2.683	239.225	5.80456e-54	2.32952e-52		Os02g0581100	-4.52545	6.20098	114.705	9.13293e-27	1.26076e-25		Os01g0243100	-0.879419	3.23132	13.1879	0.000281764	0.00177494		Os01g0846400	2.84982	2.52514	13.5111	0.000237151	0.00594858
Os01g0167750	-3.27534	-0.654671	26.8779	2.16723e-07	5.94701e-07		Os01g0172300	0.749284	4.20372	26.2479	3.00281e-07	9.41419e-07		Os01g0639900	-4.72173	12.1	530.146	2.62565e-117	1.2979e-114		Os12g0292301	-4.52466	1.35669	163.879	1.60734e-37	4.13885e-36		Os01g0243200	0.556438	3.57167	7.62882	0.0057443	0.0231627		Os01g0846450	0.849877	5.03642	13.8928	0.000193538	0.00510168
Os01g0168100	1.01912	7.22002	39.3137	3.60904e-10	1.31867e-09		Os01g0172400	0.670072	8.70821	22.5828	2.01276e-06	5.6529e-06		Os12g0527301	-4.718	0.750332	74.9504	4.82678e-18	3.30153e-17		Os01g0524400	-4.51533	-0.491375	49.7547	1.7422e-12	8.54237e-12		Os01g0246400	-0.790199	6.52033	24.3028	8.23187e-07	9.74543e-06		Os01g0847200	-0.595578	7.26506	9.23361	0.00237612	0.0356746
Os01g0168200	-0.60049	4.16863	16.0097	6.30181e-05	0.000130087		Os01g0172600	1.25499	1.69306	20.9723	4.65981e-06	1.24902e-05		Os04g0414700	-4.70825	10.2042	279.962	7.65195e-63	4.38085e-61		Os06g0220000	-4.51283	2.74198	293.424	8.92205e-66	7.8611e-64		Os01g0248500	1.02165	5.60002	32.4711	1.20979e-08	2.10212e-07		Os01g0847700	-0.828555	5.63125	16.9181	3.9027e-05	0.00142359
Os01g0168300	-1.66034	3.4218	102.659	3.98034e-24	4.35691e-23		Os01g0173000	-1.80528	4.77146	71.9178	2.24353e-17	1.98749e-16		Os01g0566800	-4.70821	2.97108	217.16	3.76517e-49	1.24688e-47		Os05g0291700	-4.50813	9.34544	136.026	1.96891e-31	3.66054e-30		Os01g0250900	-0.5326	7.31738	18.0292	2.1754e-05	0.000187979		Os01g0849000	1.30556	4.26097	9.75946	0.00178403	0.0286093
Os01g0168500	0.819707	5.33168	41.5905	1.1254e-10	4.30931e-10		Os01g0173900	1.85821	8.33815	76.6772	2.01319e-18	1.95645e-17		Os05g0490900	-4.70765	5.17669	76.6822	2.00803e-18	1.40868e-17		Os06g0351500	-4.49234	3.24373	91.215	1.28883e-21	1.25628e-20		Os01g0252100	-0.366846	6.32432	7.09924	0.00771166	0.0293691		Os01g0850100	1.1068	5.31526	15.5787	7.91401e-05	0.00248064
Os01g0168600	0.643761	4.22931	20.9118	4.80915e-06	1.1361e-05		Os01g0174000	0.411857	4.54163	7.64295	0.00569947	0.00963834		Os07g0258501	-4.69332	1.32085	40.321	2.15476e-10	8.44691e-10		Os03g0244000	-4.48859	6.49798	175.278	5.20541e-40	1.52e-38		Os01g0252600	-0.764459	4.07824	12.9716	0.000316248	0.00196253		Os01g0850550	1.4668	4.6179	10.7769	0.00102775	0.0189618
Os01g0169800	2.31038	4.55582	100.805	1.01477e-23	1.08521e-22		Os01g0174100	-1.13598	2.29054	30.6774	3.04698e-08	1.08073e-07		Os06g0705100	-4.68801	7.16401	293.503	8.57448e-66	5.34705e-64		Os09g0461500	-4.47802	1.90422	165.194	8.29707e-38	2.16955e-36		Os01g0253900	0.679806	5.58588	7.93671	0.00484419	0.0201127		Os01g0852100	-0.897952	2.43904	10.0344	0.00153642	0.02561
Os01g0169900	0.713753	5.75249	43.631	3.96512e-11	1.58113e-10		Os01g0174300	-0.484213	3.89788	8.11335	0.00439403	0.00757682		Os11g0635300	-4.68443	1.32659	138.167	6.70074e-32	9.81952e-31		Os01g0717400	-4.47311	2.4615	134.142	5.08761e-31	9.27162e-30		Os01g0254000	0.645857	6.09486	27.6985	1.41774e-07	1.97602e-06		Os01g0855200	-0.923044	7.89031	13.5165	0.000236471	0.00593872
Os01g0170000	2.33013	5.14431	72.1099	2.03539e-17	1.39842e-16		Os01g0174700	0.79796	2.38405	6.40809	0.0113601	0.018292		Os10g0492300	-4.68244	10.2578	265.72	9.72363e-60	5.00174e-58		Os01g0938100	-4.47038	6.22987	166.9	3.51738e-38	9.36658e-37		Os01g0256500	1.69524	8.60957	62.9246	2.14772e-15	1.30942e-13		Os01g0857400	-0.682717	5.38751	9.42636	0.00213888	0.0330062
Os01g0170051	1.93918	6.9129	91.9479	8.89898e-22	8.3207e-21		Os01g0174900	-0.495642	4.51027	11.9225	0.000554609	0.00109723		Os12g0498500	-4.67873	4.77656	363.898	3.98807e-81	4.67203e-79		Os01g0154950	-4.45377	0.808623	108.749	1.84164e-25	2.32819e-24		Os01g0256800	-0.494914	3.09688	6.93781	0.00843925	0.0316544		Os01g0866500	0.924235	3.13209	8.7512	0.00309399	0.0438138
Os01g0170100	-0.458464	2.60457	6.25019	0.012418	0.0187847		Os01g0175100	0.37883	7.43677	5.20274	0.0225513	0.0343645		Os09g0463100	-4.66694	-0.34083	49.6041	1.88123e-12	8.70367e-12		Os02g0240300	-4.45159	4.3081	69.2472	8.68648e-17	5.96717e-16		Os01g0258700	0.362786	6.69428	6.89908	0.00862402	0.0322174		Os01g0867300	0.98154	5.05346	18.337	1.85079e-05	0.000760844
Os01g0170300	-1.87135	0.202896	23.5876	1.19354e-06	3.02354e-06		Os01g0175400	0.628778	1.15639	6.672	0.00979393	0.0159364		Os01g0731201	-4.66475	1.31131	93.393	4.28762e-22	3.79961e-21		Os05g0189900	-4.42514	1.22439	31.0685	2.49083e-08	8.55392e-08		Os01g0259200	0.513925	6.66331	14.35	0.000151782	0.00103564		Os01g0868900	-1.96396	3.7147	12.0531	0.000517071	0.0110332
Os01g0170600	-0.587234	4.30874	20.8235	5.03619e-06	1.18572e-05		Os01g0175500	-1.18928	1.75398	20.3089	6.58937e-06	1.73039e-05		Os04g0530900	-4.65757	0.0892114	67.4178	2.19652e-16	1.34533e-15		Os01g0388000	-4.40549	0.762393	129.558	5.1201e-30	8.67549e-29		Os01g0259600	-0.433877	7.63448	12.625	0.000380613	0.00230368		Os01g0869200	0.820918	4.30124	10.7262	0.0010563	0.0194021
Os01g0170700	-3.71986	1.61504	129.744	4.66236e-30	7.26891e-29		Os01g0175850	1.2281	1.02135	13.1952	0.000280673	0.000582083		Os12g0601800	-4.65624	5.73817	304.692	3.13024e-68	2.15053e-66		Os01g0857500	-4.40542	2.64335	101.049	8.9717e-24	1.01119e-22		Os01g0260000	-1.11641	0.365435	6.79265	0.00915338	0.0338181		Os01g0869900	0.821586	5.84059	15.5906	7.86444e-05	0.00247607
Os01g0170800	-1.58316	1.35346	19.5132	9.99056e-06	2.27085e-05		Os01g0176200	1.01772	2.72626	26.8477	2.20141e-07	6.99822e-07		Os07g0251900	-4.64927	3.11481	225.258	6.45072e-51	2.26974e-49		Os08g0504500	-4.39447	5.19706	97.5453	5.26378e-23	5.61424e-22		Os01g0260500	-0.636571	2.68493	6.76304	0.00930653	0.0342785		Os01g0871500	-1.42083	6.01021	12.0587	0.000515506	0.0110111
Os01g0171000	-1.14611	4.98436	40.5442	1.92214e-10	7.19539e-10		Os01g0176300	-0.598532	1.83259	4.98069	0.0256318	0.038693		Os01g0870500	-4.64798	2.6119	236.081	2.81361e-53	1.10084e-51		Os08g0466200	-4.39424	0.244203	70.0618	5.74767e-17	4.00676e-16		Os01g0262700	-0.470319	5.46989	12.2052	0.000476564	0.00279125		Os01g0873200	-1.20985	7.68	19.7157	8.98596e-06	0.000413733
Os01g0171800	0.281951	5.65677	4.73135	0.0296177	0.0420264		Os01g0176700	0.683793	2.07991	5.5877	0.018087	0.0280715		Os05g0390000	-4.64578	2.54285	161.456	5.43917e-37	1.05086e-35		Os05g0435800	-4.3878	2.33246	206.656	7.36801e-47	3.02865e-45		Os01g0263300	-2.46274	3.43385	50.9268	9.58767e-13	3.68163e-11		Os01g0888300	-1.22805	3.84807	23.4028	1.31388e-06	8.10188e-05
Os01g0172000	-0.5694	4.75515	19.1353	1.21772e-05	2.74017e-05		Os01g0178200	1.40445	3.90927	62.0542	3.34137e-15	2.46515e-14		Os02g0557800	-4.64572	6.42485	373.24	3.6875e-83	4.50279e-81		Os07g0484800	-4.3752	3.49929	428.326	3.76037e-95	7.69736e-93		Os01g0264400	-1.15186	1.78208	11.1806	0.000826583	0.00448713		Os01g0892500	-1.22344	2.72994	15.0397	0.000105275	0.00315658
Os01g0172100	-0.361858	5.62143	7.72976	0.00543179	0.00866491		Os01g0178300	-1.50211	1.28151	24.3109	8.19723e-07	2.43418e-06		Os03g0375200	-4.64324	4.56434	48.0737	4.10496e-12	1.84632e-11		Os08g0246300	-4.36662	-0.0468562	52.1002	5.27395e-13	2.69958e-12		Os01g0264500	-0.538505	5.03194	14.3059	0.000155374	0.00105631		Os01g0893400	-0.866897	6.63065	15.7032	7.40999e-05	0.00234752
Os01g0172200	0.545896	5.37569	27.245	1.79239e-07	4.96418e-07		Os01g0178400	1.62789	2.68751	59.6522	1.13193e-14	7.95665e-14		Os09g0532700	-4.63197	7.19999	340.808	4.25403e-76	4.02881e-74		Os03g0773700	-4.35503	5.23945	212.47	3.97275e-48	1.75017e-46		Os01g0264700	0.54702	5.77595	17.4821	2.90018e-05	0.000242858		Os01g0897600	0.902009	6.11404	17.9184	2.30581e-05	0.000925854
Os01g0172300	1.09325	4.39391	40.4971	1.96909e-10	7.36189e-10		Os01g0178500	2.84285	7.36732	327.423	3.50017e-73	8.91363e-71		Os09g0459450	-4.62899	0.672473	93.0816	5.01827e-22	4.4316e-21		Os05g0514600	-4.35227	-0.626311	53.1472	3.09462e-13	1.61132e-12		Os01g0265400	-0.713155	2.83538	12.4673	0.000414147	0.00247858		Os01g0899200	1.17854	3.95112	13.7489	0.000208944	0.00539789
Os01g0172400	0.623229	8.79365	18.8589	1.40754e-05	3.1416e-05		Os01g0178700	0.570971	3.15166	9.84572	0.00170227	0.00313232		Os10g0533500	-4.62634	3.70634	198.054	5.55281e-45	1.53952e-43		Os08g0396500	-4.34098	0.556478	101.873	5.92057e-24	6.76708e-23		Os01g0266500	0.587809	4.49129	11.0122	0.00090515	0.00485088		Os01g0900200	1.54757	1.90147	20.748	5.23854e-06	0.000260281
Os01g0172600	1.6857	2.18003	65.0525	7.29296e-16	4.37515e-15		Os01g0178900	0.914203	3.96717	36.1101	1.86482e-09	7.55979e-09		Os03g0684700	-4.62424	4.21543	296.209	2.2065e-66	1.41965e-64		Os10g0196400	-4.33232	0.353684	93.0143	5.19175e-22	5.16499e-21		Os01g0268300	-1.20142	6.99264	79.5513	4.69869e-19	5.35369e-17		Os01g0901300	1.00951	2.16869	9.97543	0.00158643	0.0262324
Os01g0173000	-1.66001	5.47127	89.6767	2.80442e-21	2.54038e-20		Os01g0179000	3.20009	1.85073	139.955	2.72363e-32	7.24951e-31		Os05g0161500	-4.62411	6.9187	400.205	4.96911e-89	7.14247e-87		Os06g0521500	-4.3181	1.25835	111.08	5.6839e-26	7.39308e-25		Os01g0268800	0.564045	5.49421	17.729	2.54715e-05	0.000216336		Os01g0905200	-1.52378	4.87863	22.4081	2.20446e-06	0.000125135
Os01g0173900	1.75182	8.01863	220.246	7.99411e-50	3.58654e-48		Os01g0179200	1.3076	5.46322	93.0205	5.17557e-22	6.6381e-21		Os01g0279100	-4.62265	10.4662	234.582	5.97263e-53	2.31006e-51		Os01g0220700	-4.31524	3.10669	104.828	1.33186e-24	1.58579e-23		Os01g0268900	-0.455017	3.4953	6.33626	0.0118294	0.0415035		Os01g0908600	1.17618	3.98466	21.7341	3.13174e-06	0.000168975
Os01g0174000	0.320495	4.77838	5.81607	0.0158804	0.0235937		Os01g0179300	1.50921	6.6203	150.928	1.08682e-34	3.36341e-33		Os03g0292700	-4.61477	0.385257	80.3602	3.1201e-19	2.30449e-18		Os11g0298000	-4.30892	1.59237	118.298	1.49176e-27	2.1501e-26		Os01g0269000	0.503328	4.93929	12.7421	0.000357515	0.00218416		Os01g0910500	-1.31797	6.88167	43.1865	4.97631e-11	8.66422e-09
Os01g0174100	-1.07176	2.48075	21.7252	3.14635e-06	7.58891e-06		Os01g0179500	0.614254	6.04307	25.9358	3.52959e-07	1.09616e-06		Os01g0115725	-4.61468	0.887384	110.885	6.27137e-26	6.90021e-25		Os11g0308800	-4.29959	-0.680447	53.4924	2.59599e-13	1.36043e-12		Os01g0270100	1.12495	6.50825	36.1666	1.81145e-09	3.76314e-08		Os01g0910800	6.88768	2.96997	120.694	4.45974e-28	2.31003e-24
Os01g0174300	-0.46899	3.77492	10.4199	0.00124668	0.00217583		Os01g0179600	0.85024	8.33224	7.81453	0.00518279	0.00882958		Os10g0573700	-4.61375	7.84067	259.601	2.09639e-58	1.01161e-56		Os12g0274750	-4.2954	0.509284	74.9821	4.74991e-18	3.58099e-17		Os01g0271400	-0.480675	5.73455	12.9376	0.00032204	0.00199254		Os01g0910900	1.50419	9.76039	32.7997	1.02162e-08	1.08548e-06
Os01g0174400	-1.11638	0.0194792	9.05413	0.00262103	0.00437787		Os01g0179700	0.579102	5.56605	9.61278	0.00193228	0.00352517		Os07g0693800	-4.58135	4.84074	413.441	6.53373e-92	1.1222e-89		Os02g0770800	-4.2804	4.15815	59.3637	1.31062e-14	7.62116e-14		Os01g0271700	-0.527072	4.70395	10.6935	0.00107513	0.00561894		Os01g0912850	-3.83207	0.256425	45.7515	1.34245e-11	2.80951e-09
Os01g0175000	0.305589	6.68125	8.3937	0.00376524	0.00615287		Os01g0179800	3.12645	6.20392	58.6376	1.8956e-14	1.3047e-13		Os02g0240300	-4.57983	4.10002	124.167	7.74301e-29	9.82639e-28		Os10g0529300	-4.27728	4.38453	149.286	2.48309e-34	5.49944e-33		Os01g0272850	-0.53152	4.49105	7.49558	0.00618506	0.0245647		Os01g0916100	-1.49192	2.49153	8.59827	0.00336482	0.0467961
Os01g0175500	-0.873833	1.29362	9.17383	0.002455	0.00412064		Os01g0180000	1.69915	0.0396038	14.0931	0.000173982	0.000373006		Os04g0635700	-4.57893	4.19348	288.915	8.56956e-65	5.19998e-63		Os09g0116900	-4.2699	0.697844	48.0197	4.21948e-12	2.00817e-11		Os01g0276100	0.366714	6.7202	9.83792	0.0017095	0.00831658		Os01g0918400	1.62809	0.562105	13.2598	0.000271163	0.00661746
Os01g0175700	3.57722	-0.206947	56.3911	5.93994e-14	3.04229e-13		Os01g0180400	0.849977	2.97734	7.10694	0.00767859	0.0127196		Os02g0704000	-4.57587	5.95985	63.5347	1.57568e-15	9.1163e-15		Os05g0279850	-4.26771	-0.11188	55.4346	9.66214e-14	5.25082e-13		Os01g0276800	0.322583	6.87911	6.88574	0.00868862	0.0324032		Os01g0924200	1.66742	1.56234	17.5448	2.80611e-05	0.0010908
Os01g0175850	2.75745	0.0756898	41.4669	1.19882e-10	4.58035e-10		Os01g0180600	-1.06085	3.78067	31.83	1.68274e-08	6.14515e-08		Os08g0179000	-4.57497	2.32499	175.161	5.52175e-40	1.22439e-38		Os07g0243150	-4.2671	4.76689	99.1455	2.34611e-23	2.56301e-22		Os01g0276900	-1.24354	4.66545	56.0418	7.09462e-14	3.36205e-12		Os01g0926200	0.796527	4.17416	10.5746	0.00114649	0.0205131
Os01g0176200	1.35469	2.08841	36.4753	1.54617e-09	5.31149e-09		Os01g0180700	0.937479	2.84016	20.5328	5.86166e-06	1.54834e-05		Os12g0236100	-4.57398	7.91111	111.924	3.71328e-26	4.13273e-25		Os06g0220100	-4.26163	1.93414	141.528	1.23325e-32	2.48675e-31		Os01g0278000	-0.664513	2.43963	9.65155	0.00189191	0.00909786		Os01g0928000	-1.49055	4.50928	43.4077	4.44429e-11	7.93804e-09
Os01g0176700	1.16545	1.85627	22.6125	1.98194e-06	4.89213e-06		Os01g0180800	-1.2771	4.56188	60.623	6.91231e-15	4.96957e-14		Os08g0435900	-4.56849	12.0002	218.781	1.66856e-49	5.57112e-48		Os12g0573600	-4.25865	0.79792	50.793	1.02638e-12	5.1446e-12		Os01g0278900	-1.08086	7.68821	66.4727	3.5478e-16	2.49075e-14		Os01g0930500	1.73798	0.258316	14.3934	0.000148319	0.00412487
Os01g0178200	1.27844	3.60478	60.3475	7.95041e-15	4.36959e-14		Os01g0181166	-1.08637	-0.104684	8.68344	0.00321114	0.00566135		Os07g0562700	-4.56001	11.2742	131.746	1.70042e-30	2.34598e-29		Os12g0291100	-4.25777	10.4669	199.497	2.68861e-45	1.0378e-43		Os01g0279000	1.33104	0.270636	7.56684	0.00594519	0.0237842		Os01g0933200	1.04214	6.29574	15.8749	6.76699e-05	0.00217372
Os01g0178300	-1.34696	1.05308	22.0345	2.67788e-06	6.51763e-06		Os01g0181300	-0.774522	0.752658	5.79789	0.0160454	0.0251354		Os03g0232600	-4.55475	5.48007	304.882	2.84534e-68	1.96762e-66		Os01g0608101	-4.25723	0.300666	54.5316	1.52971e-13	8.17715e-13		Os01g0279100	-1.46262	10.3809	37.1067	1.1184e-09	2.44186e-08		Os01g0934100	-0.713536	5.88263	10.038	0.00153343	0.0255855
Os01g0178400	2.18352	3.27278	123.643	1.00863e-28	1.45431e-27		Os01g0182100	-0.72549	1.76078	9.17067	0.00245924	0.00441602		Os02g0698000	-4.55195	10.678	238.228	9.57568e-54	3.8053e-52		Os07g0628700	-4.25643	6.24319	123.039	1.36703e-28	2.09395e-27		Os01g0279300	0.946708	6.61691	52.3269	4.69903e-13	1.90252e-11		Os01g0934800	2.09428	-0.0981293	11.935	0.000550893	0.0116707
Os01g0178500	3.40446	6.74254	483.729	3.29884e-107	1.02939e-104		Os01g0182200	-0.887097	4.91377	30.6087	3.15668e-08	1.11764e-07		Os06g0320200	-4.54895	-0.00765954	27.9962	1.21556e-07	3.68193e-07		Os07g0626800	-4.24908	3.69803	117.146	2.66664e-27	3.77898e-26		Os01g0279400	-0.927332	5.15419	24.6816	6.76272e-07	8.19823e-06		Os01g0937100	1.52244	1.22873	12.9624	0.000317803	0.00757718
Os01g0178700	0.503916	3.09853	6.68329	0.00973206	0.0149488		Os01g0182300	-3.47962	-0.015044	61.6505	4.10162e-15	3.00506e-14		Os01g0117900	-4.54769	4.80681	308.858	3.87317e-69	2.81353e-67		Os04g0490800	-4.24825	9.73641	124.18	7.69487e-29	1.20507e-27		Os01g0280000	0.389155	5.37143	6.91891	0.00852888	0.0319217		Os01g0939600	-1.29731	3.0384	8.58986	0.00338041	0.0469428
Os01g0178900	1.31739	3.81635	42.5032	7.05675e-11	2.75304e-10		Os01g0182400	-1.05712	2.97162	29.5846	5.35278e-08	1.843e-07		Os05g0341450	-4.54469	-0.00941494	37.5061	9.11254e-10	3.37877e-09		Os10g0573700	-4.24595	8.10553	164.054	1.47245e-37	3.80601e-36		Os01g0281100	-0.689378	4.15018	12.9463	0.000320548	0.00198507		Os01g0940700	1.2855	6.71747	8.81979	0.0029798	0.0425783
Os01g0179000	2.18493	1.65563	51.6528	6.62362e-13	3.10076e-12		Os01g0182500	1.02886	2.96829	21.8329	2.97461e-06	8.18676e-06		Os09g0278700	-4.53976	3.82093	123.267	1.21915e-28	1.5271e-27		Os03g0765900	-4.24221	7.8191	142.015	9.65115e-33	1.95776e-31		Os01g0281400	0.362022	7.23408	7.39456	0.00654213	0.0257329		Os01g0944700	1.90472	4.56626	41.6309	1.10237e-10	1.79842e-08
Os01g0179200	1.34067	5.53857	105.663	8.73882e-25	1.00056e-23		Os01g0182600	-0.860234	10.7638	22.8082	1.79001e-06	5.06159e-06		Os07g0532500	-4.5389	2.29377	98.9921	2.5351e-23	2.39417e-22		Os09g0541000	-4.24144	5.64499	102.287	4.80365e-24	5.52161e-23		Os01g0283300	0.947982	6.84439	13.1776	0.000283319	0.00178313		Os01g0944900	2.60271	3.51233	90.5104	1.84006e-21	2.93263e-18
Os01g0179300	1.6023	6.71728	222.481	2.6021e-50	1.18593e-48		Os01g0183300	2.50918	3.48005	55.7685	8.15292e-14	5.25071e-13		Os03g0251350	-4.53784	6.48384	143.336	4.96202e-33	7.70024e-32		Os07g0243200	-4.23497	-0.411322	57.5066	3.36851e-14	1.89777e-13		Os01g0284700	-0.583906	4.44012	11.4663	0.00070871	0.00394062		Os01g0945650	1.90676	0.573476	12.4583	0.00041614	0.00931102
Os01g0179400	0.305169	6.64111	8.01586	0.00463694	0.00747741		Os01g0183600	-1.31738	-0.0409034	12.6119	0.000383308	0.000778364		Os08g0102000	-4.53726	4.57891	103.754	2.2904e-24	2.29459e-23		Os07g0575500	-4.23233	0.615078	107.495	3.46821e-25	4.30657e-24		Os01g0284900	0.930417	3.15705	20.0259	7.63987e-06	7.35792e-05		Os01g0948500	-1.18065	3.72256	16.2474	5.55852e-05	0.0018562
Os01g0179500	0.565473	5.91	24.395	7.84719e-07	2.02946e-06		Os01g0183633	-1.24972	3.21229	36.7109	1.37014e-09	5.66076e-09		Os02g0439200	-4.53134	1.34121	121.371	3.16995e-28	3.88425e-27		Os05g0140100	-4.21483	1.36492	60.9486	5.85851e-15	3.49184e-14		Os01g0285300	0.754397	3.07095	8.86992	0.00289907	0.0131096		Os01g0948600	0.797888	6.15185	8.86771	0.00290259	0.0417051
Os01g0179600	1.42591	6.78007	40.6986	1.77619e-10	6.66692e-10		Os01g0183800	0.77285	5.60612	37.653	8.45182e-10	3.58799e-09		Os09g0491820	-4.52974	6.48824	308.421	4.82187e-69	3.47776e-67		Os06g0705600	-4.20906	2.62422	227.995	1.63128e-51	8.10241e-50		Os01g0286600	-1.01451	5.40124	52.965	3.39552e-13	1.41039e-11		Os01g0952000	-2.75014	3.6352	20.9865	4.6254e-06	0.000235463
Os01g0179700	0.806706	5.69806	36.4282	1.58394e-09	5.435e-09		Os01g0183850	2.38525	-0.0809967	18.2059	1.98261e-05	4.86604e-05		Os01g0663051	-4.52628	0.807905	35.2454	2.90674e-09	1.03425e-08		Os06g0604300	-4.20895	1.81376	89.4816	3.09509e-21	2.92547e-20		Os01g0287600	-0.738751	1.98867	6.40569	0.0113755	0.0401883		Os01g0952100	1.23397	2.91129	8.91975	0.00282103	0.0408163
Os01g0179800	2.8555	6.51442	160.642	8.19279e-37	1.9053e-35		Os01g0183950	2.16386	1.10393	30.4462	3.43255e-08	1.20822e-07		Os01g0734600	-4.52346	4.81104	245.273	2.78628e-55	1.174e-53		Os03g0343900	-4.19826	8.568	130.399	3.35163e-30	5.78541e-29		Os01g0289600	1.00959	4.87087	14.1907	0.000165185	0.00111682		Os01g0952800	-3.82276	5.30651	9.47582	0.00208198	0.0322879
Os01g0180000	2.90716	0.99573	29.6374	5.20897e-08	1.52441e-07		Os01g0184000	-0.645719	3.62	13.3311	0.000261037	0.000543707		Os11g0267000	-4.52201	7.58537	244.074	5.08603e-55	2.12096e-53		Os02g0678200	-4.19778	5.57824	194.333	3.60206e-44	1.30583e-42		Os01g0292900	0.32063	7.06516	7.20362	0.00727566	0.0280156		Os01g0954000	1.1879	4.58079	18.213	1.97522e-05	0.00080402
Os01g0180600	-0.732968	3.49586	19.3094	1.11158e-05	2.51377e-05		Os01g0184200	-2.00254	5.70196	221.395	4.48747e-50	3.64814e-48		Os01g0912700	-4.51474	7.83991	358.775	5.2039e-80	5.76324e-78		Os01g0835500	-4.19559	4.10868	431.157	9.10217e-96	1.92141e-93		Os01g0293000	2.00461	-0.0497215	13.7674	0.000206898	0.00135833		Os01g0959100	1.93638	1.27235	12.6865	0.000368313	0.00847898
Os01g0180700	0.413944	2.6803	5.15895	0.0231269	0.0333988		Os01g0184800	1.02137	4.06187	38.5477	5.3432e-10	2.3186e-09		Os04g0415600	-4.49546	-0.477514	44.2369	2.90947e-11	1.2261e-10		Os03g0243900	-4.17334	0.699003	83.2265	7.31688e-20	6.28024e-19		Os01g0295700	0.5283	6.17165	7.08134	0.00778907	0.0296206		Os01g0959200	1.51475	2.69387	21.536	3.47247e-06	0.000184005
Os01g0180800	-1.12266	4.44293	68.2638	1.43022e-16	9.12191e-16		Os01g0184900	0.609513	7.48337	15.5503	8.03388e-05	0.000180574		Os12g0271700	-4.48664	6.00305	356.834	1.37684e-79	1.47643e-77		Os10g0492300	-4.16768	10.3629	153.095	3.65259e-35	8.4885e-34		Os01g0296100	0.399234	7.05274	9.11532	0.00253477	0.0116569		Os01g0960200	1.2547	1.51302	14.7718	0.000121338	0.00350138
Os01g0181166	-2.07344	-0.511316	15.4733	8.36809e-05	0.000170203		Os01g0185200	0.882224	7.73619	37.388	9.68158e-10	4.07486e-09		Os09g0438100	-4.48475	4.17201	23.0857	1.54938e-06	4.19972e-06		Os11g0118600	-4.16552	-0.468963	38.2309	6.28495e-10	2.48468e-09		Os01g0297200	1.35592	3.02651	18.9985	1.30824e-05	0.000119327		Os01g0972000	-1.57795	5.11582	29.2616	6.32374e-08	5.45872e-06
Os01g0181300	-1.01141	1.20541	14.6856	0.000127015	0.000252545		Os01g0185250	2.65033	1.19533	39.5742	3.15823e-10	1.40716e-09		Os09g0433800	-4.47665	4.45385	170.225	6.60576e-39	1.39023e-37		Os02g0731600	-4.16528	7.85688	202.731	5.29614e-46	2.12107e-44		Os01g0300600	0.424612	5.321	9.09305	0.00256583	0.0117816		Os01g0973100	-1.91154	1.32582	15.139	9.98803e-05	0.00302365
Os01g0182100	-0.898714	0.642618	7.2792	0.00697576	0.0109598		Os01g0185300	2.86221	8.26302	242.265	1.26127e-54	1.33967e-52		Os07g0577600	-4.47337	11.0685	171.123	4.20584e-39	8.91629e-38		Os03g0757200	-4.16478	4.59041	64.2756	1.08177e-15	6.80596e-15		Os01g0302100	0.956829	2.37426	14.7811	0.00012074	0.000845665		Os01g0973150	-1.84828	0.0056484	13.8168	0.000201521	0.00527854
Os01g0182300	-0.831726	1.11506	8.3039	0.00395601	0.00644598		Os01g0185400	2.07307	6.46303	178.23	1.18017e-40	5.58058e-39		Os11g0302800	-4.46375	-0.501761	42.8899	5.79097e-11	2.3763e-10		Os12g0189300	-4.15735	10.7933	227.995	1.63124e-51	8.10241e-50		Os01g0302250	-1.11311	0.150214	8.23432	0.00411055	0.0176139		Os01g0974100	-1.21678	0.991458	10.2905	0.00133714	0.0232809
Os01g0182400	-0.621754	3.62226	10.1577	0.00143697	0.00248738		Os01g0185500	-0.590919	2.57987	9.68699	0.00185577	0.00339732		Os08g0464950	-4.46272	0.523541	85.0547	2.90223e-20	2.29854e-19		Os04g0414700	-4.1559	10.5176	148.747	3.25773e-34	7.13706e-33		Os01g0304000	-0.503465	6.2448	14.826	0.0001179	0.000827166		Os01g0974200	-0.939818	9.25214	13.332	0.000260915	0.00645095
Os01g0182500	1.18968	3.4787	43.1516	5.06583e-11	2.00135e-10		Os01g0186200	1.07141	5.19521	30.4354	3.45173e-08	1.21457e-07		Os07g0673550	-4.46229	4.91707	370.785	1.26233e-82	1.52284e-80		Os11g0242800	-4.14627	11.7048	151.371	8.69591e-35	1.97117e-33		Os01g0306400	3.78237	0.202994	33.9345	5.69996e-09	1.07849e-07		Os01g0976300	2.33026	2.4575	31.0683	2.49104e-08	2.38944e-06
Os01g0182600	-0.672699	10.2309	26.5576	2.55794e-07	6.97792e-07		Os01g0186900	5.1555	3.98113	131.195	2.24413e-30	5.24134e-29		Os11g0649600	-4.46144	-0.502805	41.9864	9.19125e-11	3.71074e-10		Os01g0205300	-4.14525	3.69844	191.763	1.31105e-43	4.57287e-42		Os01g0306800	-0.83018	5.98341	13.5025	0.000238245	0.0015337		Os02g0102300	-1.31919	2.92353	12.5561	0.000394907	0.00895194
Os01g0182900	0.423558	5.23904	9.73695	0.001806	0.00308405		Os01g0187400	0.482827	7.42713	15.0567	0.00010433	0.000230625		Os02g0744000	-4.45914	5.86151	252.35	7.98372e-57	3.61174e-55		Os02g0439200	-4.14236	1.84587	95.9119	1.20114e-22	1.24762e-21		Os01g0306900	-0.667997	4.95756	10.5105	0.00118698	0.0061353		Os02g0106100	3.24619	3.82276	79.8839	3.97076e-19	3.57697e-16
Os01g0183000	0.381917	3.51273	6.79507	0.00914098	0.0140927		Os01g0188100	1.91996	8.21408	114.234	1.15804e-26	2.0921e-25		Os01g0912850	-4.45786	0.946594	83.1148	7.74221e-20	5.96621e-19		Os03g0592500	-4.14213	12.3875	125.371	4.22185e-29	6.7633e-28		Os01g0307624	3.89094	2.2004	53.7953	2.22508e-13	9.62555e-12		Os02g0108800	0.983727	2.26673	8.58757	0.00338466	0.0469454
Os01g0183100	-0.746067	3.88855	30.4259	3.46869e-08	1.03217e-07		Os01g0188200	0.736403	4.38009	13.8008	0.000203246	0.000430376		Os02g0280700	-4.45492	0.941344	102.581	4.14161e-24	4.08657e-23		Os05g0382600	-4.14034	5.82464	466.799	1.59329e-103	3.84382e-101		Os01g0307686	2.50115	4.7046	35.0418	3.22705e-09	6.4637e-08		Os02g0119800	-0.612562	6.67705	9.33771	0.00224486	0.0343003
Os01g0183300	2.39534	3.24886	75.2215	4.2076e-18	3.02921e-17		Os01g0188400	3.43814	7.60403	209.88	1.45896e-47	1.00778e-45		Os03g0775000	-4.45255	4.90901	181.298	2.52371e-41	5.98924e-40		Os01g0842400	-4.13464	1.79775	46.9191	7.39782e-12	3.45033e-11		Os01g0309800	-0.737109	6.32886	12.1379	0.000494082	0.0028809		Os02g0124866	-0.653328	6.44515	9.69667	0.00184602	0.0295122
Os01g0183600	-0.742947	0.185673	4.85398	0.0275824	0.0393521		Os01g0188525	6.1711	0.205651	134.089	5.22283e-31	1.27183e-29		Os09g0339000	-4.45218	3.65249	173.307	1.40292e-39	3.04421e-38		Os09g0498500	-4.13279	0.367994	70.1591	5.471e-17	3.81652e-16		Os01g0309900	0.339182	5.65386	7.65463	0.00566269	0.0228912		Os02g0126400	-0.780344	6.16914	8.89388	0.00286128	0.0412833
Os01g0183633	-1.26454	3.58783	57.3977	3.56025e-14	1.85436e-13		Os01g0188900	-1.46523	6.17077	99.0819	2.42269e-23	3.4694e-22		Os10g0555700	-4.45201	1.40887	112.164	3.28903e-26	3.6666e-25		Os08g0547500	-4.13033	2.95277	94.4638	2.49616e-22	2.53303e-21		Os01g0310100	0.863441	4.26944	12.0169	0.000527214	0.00304682		Os02g0126600	-1.46058	1.6711	14.3806	0.000149336	0.00414202
Os01g0183800	0.741661	5.46549	50.2562	1.34928e-12	6.16193e-12		Os01g0189700	-0.717804	5.39517	18.7783	1.4683e-05	3.6724e-05		Os06g0705600	-4.45171	2.13049	143.318	5.00842e-33	7.76631e-32		Os08g0505900	-4.12685	2.29529	131.507	1.91754e-30	3.36732e-29		Os01g0310500	-0.346785	5.75023	6.68445	0.00972575	0.0355254		Os02g0130100	-0.918739	7.27698	14.7976	0.000119689	0.00346961
Os01g0184000	-0.88375	3.71223	27.3574	1.69119e-07	4.69745e-07		Os01g0189800	0.384457	5.24836	6.795	0.00914133	0.0149574		Os09g0511900	-4.43499	0.722806	60.8717	6.09173e-15	3.38899e-14		Os01g0175700	-4.12068	2.09171	178.343	1.1148e-40	3.37688e-39		Os01g0311400	1.06227	1.53549	10.4774	0.00120841	0.00621828		Os02g0130600	-1.50418	1.90926	17.3705	3.07565e-05	0.00118447
Os01g0184200	-1.48065	5.34278	128.803	7.4906e-30	1.15321e-28		Os01g0190000	-1.05657	6.54575	28.0328	1.19274e-07	3.92226e-07		Os08g0528100	-4.40655	0.702122	85.7903	2.0007e-20	1.5989e-19		Os09g0322500	-4.1127	3.31346	234.117	7.54331e-53	3.99126e-51		Os01g0311500	0.485838	3.60986	6.34271	0.0117864	0.0413909		Os02g0132500	-0.683233	6.57717	12.2418	0.00046731	0.0101811
Os01g0184500	0.40729	6.32135	9.14755	0.00249051	0.00417555		Os01g0190300	1.89284	5.63932	116.787	3.19541e-27	5.99834e-26		Os12g0151500	-4.40572	4.08979	118.782	1.16891e-27	1.40179e-26		Os10g0556100	-4.1099	2.85393	132.993	9.07456e-31	1.62596e-29		Os01g0311800	2.28305	0.271675	9.39812	0.00217208	0.0102304		Os02g0134300	1.21915	4.50506	19.2829	1.12713e-05	0.000498997
Os01g0184800	0.834245	3.98888	29.7749	4.85227e-08	1.42421e-07		Os01g0191000	-2.3616	0.422384	39.2316	3.76395e-10	1.66128e-09		Os02g0102200	-4.40476	1.91648	131.362	2.0633e-30	2.82738e-29		Os03g0279950	-4.10673	4.31209	226.248	3.92399e-51	1.92466e-49		Os01g0313600	1.18138	-0.0625003	7.55687	0.00597819	0.0238828		Os02g0137700	-0.640099	7.25741	11.5618	0.000673205	0.013733
Os01g0184900	0.700119	7.49498	44.271	2.85914e-11	1.1571e-10		Os01g0191100	-0.957263	5.09445	44.181	2.99377e-11	1.48892e-10		Os02g0593500	-4.40312	7.58998	175.268	5.23142e-40	1.16256e-38		Os10g0109900	-4.10649	0.301063	61.7054	3.98886e-15	2.41441e-14		Os01g0314000	1.50133	1.91248	8.52502	0.00350297	0.0153769		Os02g0138900	2.92745	0.145932	16.2963	5.41694e-05	0.00183089
Os01g0185200	0.457926	7.19209	17.6003	2.72549e-05	5.86232e-05		Os01g0191200	-2.00772	7.70981	53.5633	2.50395e-13	1.53721e-12		Os02g0285800	-4.40176	8.28746	230.439	4.78241e-52	1.76871e-50		Os09g0294000	-4.10634	10.1521	164.166	1.39169e-37	3.60185e-36		Os01g0314100	0.832053	5.86373	23.5191	1.23678e-06	1.41692e-05		Os02g0140500	4.13147	0.412419	16.0833	6.0616e-05	0.00198719
Os01g0185250	1.77994	0.359017	19.4786	1.01732e-05	2.30984e-05		Os01g0191300	0.608167	5.2014	13.7426	0.00020965	0.000442694		Os08g0560900	-4.38716	10.0338	210.469	1.08538e-47	3.39991e-46		Os01g0974200	-4.09323	7.60654	323.739	2.22074e-72	2.34392e-70		Os01g0314800	-1.13685	8.9596	36.7001	1.3777e-09	2.95235e-08		Os02g0140800	5.38907	0.927382	65.3293	6.33722e-16	3.45528e-13
Os01g0185300	2.67626	7.32857	179.335	6.77159e-41	1.96903e-39		Os01g0191500	0.560734	6.62191	22.6516	1.94201e-06	5.46362e-06		Os08g0104600	-4.38384	10.6288	138.6	5.3883e-32	7.94217e-31		Os03g0684700	-4.09286	5.49165	216.102	6.40626e-49	2.91083e-47		Os01g0315800	0.790704	3.92261	18.2277	1.96003e-05	0.000170926		Os02g0149900	-1.62612	1.07962	10.6365	0.0011088	0.0200224
Os01g0185400	2.03267	5.63674	251.701	1.10544e-56	6.71841e-55		Os01g0191700	1.05515	7.63461	38.6049	5.18888e-10	2.25442e-09		Os04g0121100	-4.38179	2.42443	191.45	1.53419e-43	4.01205e-42		Os06g0705100	-4.09187	7.48056	152.395	5.19273e-35	1.1958e-33		Os01g0317800	0.837084	2.0686	10.3543	0.00129174	0.00657569		Os02g0156300	1.60198	0.192033	8.49176	0.00356759	0.0486936
Os01g0185500	-0.453866	1.42322	4.56085	0.0327108	0.0461068		Os01g0191900	-1.4055	2.62964	33.2946	7.92006e-09	2.9894e-08		Os01g0232000	-4.37382	0.181983	43.9752	3.32564e-11	1.39575e-10		Os09g0511900	-4.09122	1.04043	32.4281	1.23684e-08	4.36971e-08		Os01g0321300	-0.596555	8.25382	21.5957	3.36599e-06	3.52507e-05		Os02g0159700	-0.933382	4.15465	15.4049	8.67652e-05	0.00269115
Os01g0186200	1.54128	5.30901	144.503	2.75852e-33	5.16777e-32		Os01g0192300	-1.34843	5.91852	33.5532	6.93396e-09	2.63035e-08		Os09g0481200	-4.37057	9.48779	78.1814	9.39979e-19	6.75072e-18		Os01g0882500	-4.08865	5.36191	99.8811	1.61828e-23	1.78619e-22		Os01g0323300	-0.642104	5.53827	12.5802	0.000389854	0.00235346		Os02g0162600	0.989963	3.87047	10.8065	0.00101144	0.0187275
Os01g0186900	2.12717	4.79964	10.3297	0.00130906	0.00227786		Os01g0193400	-0.97759	-0.0573783	7.25148	0.00708428	0.0118194		Os10g0578950	-4.37017	3.63221	257.821	5.12138e-58	2.4365e-56		Os02g0647900	-4.07629	2.01312	175.942	3.72862e-40	1.10468e-38		Os01g0326100	-2.64232	-0.478816	16.0287	6.23892e-05	0.000474599		Os02g0169900	-0.639138	7.13019	10.0981	0.00148426	0.0249446
Os01g0187400	0.662164	7.61417	39.6702	3.0068e-10	1.1063e-09		Os01g0193600	-0.839809	2.67227	9.65806	0.00188523	0.00344527		Os08g0452900	-4.36037	4.02908	312.223	7.16015e-70	5.29616e-68		Os06g0520733	-4.05596	1.1823	99.1851	2.29971e-23	2.51368e-22		Os01g0326300	-3.24028	2.13866	99.6643	1.80547e-23	4.00487e-21		Os02g0178000	-1.19264	1.53038	10.1313	0.00145772	0.0246954
Os01g0188100	1.74816	8.37666	239.871	4.19505e-54	2.29597e-52		Os01g0193900	0.336633	4.87673	4.73762	0.0295099	0.0439694		Os07g0586200	-4.35168	0.848938	71.9583	2.19798e-17	1.44023e-16		Os03g0251425	-4.05549	0.113802	69.7563	6.71019e-17	4.64737e-16		Os01g0327100	1.56664	0.120029	11.16	0.000835789	0.00452533		Os02g0181300	-0.980793	5.71685	12.1435	0.000492596	0.0106203
Os01g0188200	1.23633	4.93642	36.4779	1.5441e-09	5.30525e-09		Os01g0194000	2.22154	4.90699	223.994	1.21674e-50	1.02463e-48		Os08g0119800	-4.34506	5.07734	312.254	7.05129e-70	5.23474e-68		Os07g0175300	-4.05445	3.11098	175.914	3.78196e-40	1.11885e-38		Os01g0328700	-0.965594	8.97747	46.6043	8.6869e-12	2.80388e-10		Os02g0183900	-1.31424	1.82397	9.98964	0.00157424	0.0260516
Os01g0188400	2.86114	7.24068	542.974	4.25058e-120	1.55907e-117		Os01g0194300	1.8775	5.94667	144.111	3.3606e-33	9.59904e-32		Os05g0390100	-4.34108	6.50566	408.468	7.89804e-91	1.27039e-88		Os12g0498500	-4.04925	5.0395	136.487	1.56147e-31	2.92452e-30		Os01g0329800	0.489967	4.17467	6.48233	0.0108952	0.0388924		Os02g0186800	2.42241	1.34963	36.5715	1.47169e-09	1.88933e-07
Os01g0188525	3.84273	-0.355434	57.6047	3.20456e-14	1.67872e-13		Os01g0194600	-1.47624	2.20476	21.1789	4.18344e-06	1.12903e-05		Os07g0513000	-4.33806	9.28543	83.9263	5.13571e-20	3.99253e-19		Os05g0178300	-4.03675	5.13577	307.53	7.54004e-69	7.24166e-67		Os01g0332800	-1.26578	7.40314	58.2449	2.31431e-14	1.20039e-12		Os02g0194700	0.89387	10.046	10.8687	0.000978037	0.0182888
Os01g0188900	-1.08456	5.79012	66.4114	3.65984e-16	2.25313e-15		Os01g0195000	1.0789	4.72201	27.8713	1.29657e-07	4.24829e-07		Os01g0666000	-4.33774	2.77716	67.1099	2.5678e-16	1.56657e-15		Os06g0610800	-4.0328	4.14264	91.8599	9.30343e-22	9.10792e-21		Os01g0337500	2.51877	3.40541	32.9338	9.53513e-09	1.7022e-07		Os02g0198700	-1.34674	4.16778	22.5738	2.02221e-06	0.000116708
Os01g0189100	0.556767	4.82496	22.6699	1.9236e-06	4.75994e-06		Os01g0195400	-1.1204	2.91556	24.9693	5.82509e-07	1.76019e-06		Os03g0685000	-4.33768	4.92647	404.713	5.18895e-90	8.02783e-88		Os01g0813700	-4.03254	-0.164271	24.8613	6.1606e-07	1.87033e-06		Os01g0338600	-1.10401	6.683	73.2293	1.15432e-17	1.02924e-15		Os02g0200000	0.653617	4.22628	9.28475	0.00231069	0.035047
Os01g0189700	-0.436535	5.53768	10.2525	0.00136502	0.00236873		Os01g0196500	0.509169	3.10013	7.63327	0.00573012	0.00968685		Os01g0501800	-4.33517	11.8045	152.389	5.21085e-35	9.04955e-34		Os03g0131900	-4.03105	0.095885	82.2301	1.21134e-19	1.02753e-18		Os01g0342750	2.50144	2.34468	32.0392	1.51089e-08	2.57593e-07		Os02g0204400	-0.906065	3.73781	14.252	0.000159888	0.00440521
Os01g0190000	-0.88381	6.45087	53.3652	2.76956e-13	1.34035e-12		Os01g0196600	-1.11026	2.93685	25.3099	4.88207e-07	1.48928e-06		Os11g0173432	-4.33145	1.29908	113.225	1.92588e-26	2.17085e-25		Os03g0797300	-4.03025	1.95041	122.15	2.13991e-28	3.24591e-27		Os01g0343300	-0.468878	4.51373	8.20913	0.00416802	0.0178125		Os02g0211000	-0.828022	4.08833	13.7085	0.000213483	0.00548098
Os01g0190300	2.00908	5.48831	68.2102	1.46967e-16	9.36211e-16		Os01g0197350	1.01322	3.56267	31.0802	2.47585e-08	8.88038e-08		Os03g0399800	-4.33062	4.72089	190.207	2.86458e-43	7.34891e-42		Os08g0477500	-4.02955	1.53255	124.266	7.36827e-29	1.15571e-27		Os01g0343500	-1.05666	4.64337	30.2734	3.75233e-08	5.88711e-07		Os02g0212500	2.01383	1.40598	21.7886	3.04399e-06	0.000165312
Os01g0191000	-0.881292	0.710372	7.02132	0.00805449	0.0125201		Os01g0197400	0.845259	5.30983	46.6955	8.29177e-12	4.36738e-11		Os12g0609600	-4.32959	0.632031	81.9161	1.41988e-19	1.07335e-18		Os04g0119000	-4.02871	1.05805	77.6837	1.20938e-18	9.54738e-18		Os01g0346600	1.47825	1.23388	19.2307	1.15834e-05	0.000106775		Os02g0213100	1.61894	0.52669	9.90315	0.00164996	0.0270242
Os01g0191100	-0.876219	5.07503	58.9818	1.59138e-14	8.55738e-14		Os01g0197900	1.6501	1.50133	25.699	3.99025e-07	1.2293e-06		Os07g0141400	-4.32589	10.8863	169.273	1.06652e-38	2.22607e-37		Os02g0573500	-4.02578	-0.0737971	60.5086	7.32563e-15	4.34075e-14		Os01g0347100	0.669208	3.97022	8.36681	0.00382135	0.0165756		Os02g0240300	-1.42536	7.02938	29.6771	5.10345e-08	4.4995e-06
Os01g0191200	-1.44096	7.08862	45.6561	1.40948e-11	5.87832e-11		Os01g0198000	0.779128	2.85297	18.0151	2.19157e-05	5.34418e-05		Os06g0187500	-4.32569	0.629858	84.262	4.33371e-20	3.38861e-19		Os07g0288700	-4.02339	-0.31532	63.8517	1.34146e-15	8.38776e-15		Os01g0348700	-0.316104	6.08266	6.84225	0.00890264	0.0330713		Os02g0251900	-1.69048	1.01355	19.7372	8.88544e-06	0.000410016
Os01g0191300	0.356877	4.84326	6.22413	0.0126021	0.0190425		Os01g0198100	0.982324	1.74399	19.4447	1.03556e-05	2.6506e-05		Os03g0109800	-4.32514	4.56532	91.1128	1.35709e-21	1.16346e-20		Os02g0529900	-4.01658	3.52205	173.484	1.2833e-39	3.65766e-38		Os01g0348900	2.53695	5.64887	37.5072	9.10752e-10	2.02453e-08		Os02g0254600	-0.984204	4.82411	10.7167	0.00106173	0.0194673
Os01g0191500	0.356646	6.63002	9.76394	0.00177969	0.00304284		Os01g0198500	2.10032	-0.0239954	21.8143	3.00357e-06	8.26218e-06		Os07g0113500	-4.31666	0.133328	56.2433	6.40369e-14	3.32778e-13		Os04g0602100	-4.01614	8.35731	154.244	2.0486e-35	4.82171e-34		Os01g0349400	-0.405238	5.18522	6.75514	0.00934782	0.0343941		Os02g0257300	-0.914709	8.12019	15.9759	6.41525e-05	0.00207684
Os01g0191700	0.968839	7.26722	51.6972	6.4756e-13	3.03623e-12		Os01g0198900	1.11227	5.16139	16.0348	6.21899e-05	0.000142032		Os03g0635000	-4.31158	1.28367	94.1052	2.9919e-22	2.67594e-21		Os11g0244600	-4.0103	-0.341402	62.1922	3.11522e-15	1.90093e-14		Os01g0349600	-0.762701	5.02732	19.945	7.97005e-06	7.61262e-05		Os02g0258900	-0.743729	5.29638	8.76458	0.00307137	0.0435861
Os01g0191900	-0.900421	2.76672	15.3254	9.04906e-05	0.000183358		Os01g0199400	1.67231	6.29089	128.707	7.85996e-30	1.77496e-28		Os01g0813800	-4.30683	2.8812	236.378	2.42422e-53	9.54012e-52		Os05g0401100	-4.00488	7.40729	141.57	1.20758e-32	2.43742e-31		Os01g0350300	5.0235	-0.495612	43.125	5.13519e-11	1.43147e-09		Os02g0259900	2.97972	0.84357	35.4977	2.55351e-09	3.05746e-07
Os01g0192000	2.52101	6.76093	115.197	7.12384e-27	9.27963e-26		Os01g0199700	5.7563	2.84683	304.825	2.92793e-68	6.12749e-66		Os08g0479300	-4.30359	0.978379	106.686	5.21605e-25	5.37675e-24		Os04g0387900	-3.9983	2.80536	298.761	6.13445e-67	5.57464e-65		Os01g0355800	0.990634	0.447607	6.44909	0.0111009	0.0394453		Os02g0266000	1.4952	4.33331	44.8245	2.15506e-11	4.21233e-09
Os01g0192600	1.56238	4.52641	110.793	6.56755e-26	8.11032e-25		Os01g0199900	-0.737411	5.8142	16.8312	4.08568e-05	9.59225e-05		Os10g0406900	-4.30229	2.68935	155.689	9.901e-36	1.78685e-34		Os07g0241050	-3.99775	-0.113641	51.13	8.64483e-13	4.35573e-12		Os01g0357100	-0.865098	2.89296	11.6241	0.000651024	0.0036668		Os02g0280700	-1.16288	3.88931	9.09157	0.0025679	0.0379976
Os01g0193600	-0.410446	2.77465	4.68504	0.0304264	0.0430861		Os01g0200300	1.00969	0.974908	7.40907	0.00648958	0.0108814		Os07g0558300	-4.29935	6.12164	132.115	1.41176e-30	1.95705e-29		Os04g0419550	-3.99196	3.1713	236.435	2.35588e-53	1.27312e-51		Os01g0357200	1.24158	0.0843066	6.66627	0.00982544	0.035804		Os02g0285800	-0.994473	9.31847	9.46205	0.00209767	0.0325068
Os01g0193900	0.540744	4.74539	10.2272	0.00138385	0.00240001		Os01g0200350	1.21704	3.716	21.6432	3.28367e-06	8.97773e-06		Os04g0481300	-4.29256	2.13512	116.536	3.62824e-27	4.24558e-26		Os04g0412500	-3.98971	6.05971	142.476	7.65217e-33	1.55694e-31		Os01g0357900	-0.671645	2.97521	7.88252	0.0049915	0.0205891		Os02g0291000	1.652	1.43401	15.0975	0.0001021	0.0030792
Os01g0194000	2.3778	5.28502	147.282	6.80774e-34	1.32276e-32		Os01g0200400	-1.1891	2.74181	16.7702	4.21913e-05	9.88629e-05		Os04g0468000	-4.29185	1.98078	154.802	1.54691e-35	2.76222e-34		Os06g0132400	-3.98269	3.98675	171.621	3.27379e-39	9.1382e-38		Os01g0358300	-1.06695	6.46084	53.7347	2.29479e-13	9.90656e-12		Os02g0297200	1.40254	1.7293	15.4732	8.36845e-05	0.00259949
Os01g0194200	-0.546775	1.52156	5.8795	0.0153182	0.0228217		Os01g0200500	-1.03019	3.38532	40.4201	2.0482e-10	9.29631e-10		Os07g0691200	-4.28815	8.75228	317.242	5.77722e-71	4.55591e-69		Os06g0522300	-3.97723	0.255235	55.6326	8.73625e-14	4.76811e-13		Os01g0361000	-0.3928	7.25753	8.38454	0.00378426	0.0164455		Os02g0299000	1.36321	0.728124	13.3124	0.000263663	0.00648677
Os01g0194300	1.98132	6.41688	93.2332	4.64807e-22	4.45155e-21		Os01g0201100	1.3903	3.05959	21.1316	4.28794e-06	1.15539e-05		Os07g0611400	-4.28743	2.3393	87.817	7.18002e-21	5.91054e-20		Os02g0744000	-3.96291	6.33657	110.029	9.65806e-26	1.24188e-24		Os01g0361800	0.70378	3.85928	16.4879	4.89603e-05	0.000384075		Os02g0306401	-1.72631	3.31187	13.2044	0.000279286	0.00677684
Os01g0194600	-2.39097	1.59622	30.0302	4.25379e-08	1.25595e-07		Os01g0201200	1.22379	6.94032	53.1115	3.15139e-13	1.91549e-12		Os06g0184866	-4.27615	4.86454	255.444	1.68914e-57	7.90619e-56		Os03g0563300	-3.96233	7.77893	123.351	1.16826e-28	1.8031e-27		Os01g0362100	-0.691256	7.29116	17.361	3.09099e-05	0.000257389		Os02g0308400	-3.70092	2.19289	11.8703	0.000570373	0.0120395
Os01g0195000	0.687679	4.15146	22.3792	2.23783e-06	5.49522e-06		Os01g0201250	-2.62297	0.00340531	26.5286	2.59659e-07	8.19535e-07		Os06g0725300	-4.27329	1.49082	107.959	2.74389e-25	2.88286e-24		Os09g0438100	-3.95677	4.78837	127.358	1.55086e-29	2.57186e-28		Os01g0362400	-0.656806	3.36257	8.22049	0.004142	0.0177268		Os02g0318100	2.46825	0.0724641	20.2862	6.66781e-06	0.000322781
Os01g0195200	-0.592035	2.21172	7.38042	0.00659378	0.0103901		Os01g0201900	-1.58193	4.66024	107.13	4.16938e-25	6.81053e-24		Os05g0178300	-4.27176	4.50386	230.779	4.03137e-52	1.4964e-50		Os05g0542300	-3.95389	1.57795	80.7636	2.544e-19	2.10683e-18		Os01g0363300	0.575116	3.85807	11.6375	0.000646344	0.00364438		Os02g0465900	0.93726	8.53949	14.4534	0.000143671	0.00402804
Os01g0195400	-0.868123	2.84135	5.107	0.0238295	0.0343375		Os01g0202500	-3.0989	2.96872	114.824	8.60087e-27	1.574e-25		Os10g0100700	-4.26733	5.03383	51.3276	7.81703e-13	3.72859e-12		Os08g0130400	-3.95107	4.75284	218.695	1.74229e-49	7.98811e-48		Os01g0363500	0.407631	5.4718	9.27017	0.00232917	0.0108405		Os02g0466400	4.49247	0.505424	16.3959	5.13962e-05	0.00175433
Os01g0195500	-0.371234	4.98762	7.88845	0.00497514	0.00798705		Os01g0203000	0.788311	4.95608	29.5092	5.56532e-08	1.91151e-07		Os03g0844900	-4.2628	6.88272	236.117	2.76316e-53	1.08496e-51		Os09g0433800	-3.94833	5.0618	547.162	5.21604e-121	1.85444e-118		Os01g0364800	-0.742332	2.35727	7.72662	0.00544124	0.0221549		Os02g0503350	1.87216	-0.0861218	12.1736	0.000484704	0.0105048
Os01g0196600	-0.879222	3.08998	26.6858	2.39376e-07	6.54543e-07		Os01g0203300	-1.72405	2.10858	41.0633	1.4738e-10	6.80612e-10		Os07g0196200	-4.25964	5.15434	60.8331	6.21235e-15	3.45515e-14		Os02g0768300	-3.94475	0.0617294	30.3128	3.67685e-08	1.24393e-07		Os01g0365000	-2.02022	0.0495022	21.332	3.86232e-06	3.98679e-05		Os02g0513100	5.41193	4.11151	98.9743	2.558e-23	6.62489e-20
Os01g0197100	0.673666	2.87776	11.821	0.000585658	0.00106882		Os01g0203400	-0.974004	0.79073	6.67634	0.00977012	0.0159014		Os03g0128800	-4.25536	6.58521	68.1115	1.54507e-16	9.56441e-16		Os01g0870500	-3.93839	2.81262	254.186	3.17657e-57	1.99917e-55		Os01g0367400	-0.816731	3.30108	14.9648	0.000109537	0.000778176		Os02g0518000	-1.12232	5.45325	21.0419	4.49342e-06	0.000229875
Os01g0197350	0.926944	3.51825	19.4378	1.03929e-05	2.35768e-05		Os01g0203800	1.37129	3.22783	42.5494	6.89204e-11	3.28991e-10		Os09g0564000	-4.24032	0.556742	70.4592	4.6989e-17	3.00988e-16		Os06g0184866	-3.93158	5.83473	555.051	1.0028e-122	3.69485e-120		Os01g0369000	0.397801	7.67359	10.0796	0.00149921	0.00747133		Os02g0526400	1.39393	7.62781	12.0854	0.00050818	0.0108996
Os01g0197400	0.947693	5.35761	60.0195	9.3922e-15	5.12964e-14		Os01g0205500	-0.598486	5.5159	20.7152	5.32911e-06	1.41616e-05		Os02g0596000	-4.23925	5.89368	400.813	3.66338e-89	5.34141e-87		Os01g0651400	-3.93003	0.18983	53.9597	2.04645e-13	1.0828e-12		Os01g0369700	1.17682	4.61233	36.9665	1.20177e-09	2.59938e-08		Os02g0532300	1.18845	4.51144	23.9101	1.00939e-06	6.4949e-05
Os01g0197900	1.61769	1.99943	47.1063	6.72403e-12	2.89496e-11		Os01g0205700	0.509549	5.76145	16.3575	5.24476e-05	0.00012117		Os05g0365300	-4.23795	4.08582	292.239	1.61697e-65	1.00218e-63		Os03g0375200	-3.92522	4.46868	152.936	3.95687e-35	9.1746e-34		Os01g0369900	-0.734291	1.05967	6.26687	0.0123016	0.0427716		Os02g0537000	3.25023	-0.287532	26.2289	3.03243e-07	2.195e-05
Os01g0198000	1.0004	3.03076	33.0438	9.01065e-09	2.86605e-08		Os01g0206600	-0.978667	1.27795	12.9895	0.000313249	0.000644644		Os06g0278000	-4.23706	-0.259286	46.1996	1.06801e-11	4.65693e-11		Os02g0771700	-3.91191	2.27839	122.044	2.25745e-28	3.42163e-27		Os01g0370900	2.41208	3.11537	67.3862	2.23205e-16	1.62191e-14		Os02g0540400	2.05065	-0.390715	10.7368	0.00105028	0.0193326
Os01g0198100	0.965756	1.87285	22.0793	2.61611e-06	6.37769e-06		Os01g0207200	-1.91741	1.42599	19.6285	9.40543e-06	2.42324e-05		Os09g0248100	-4.23591	3.02197	217.863	2.64579e-49	8.80495e-48		Os01g0666000	-3.9109	0.898405	90.2869	2.06011e-21	1.97952e-20		Os01g0371200	0.809405	2.06871	10.228	0.00138324	0.00698351		Os02g0540700	-1.57845	4.37347	18.1739	2.01628e-05	0.00081752
Os01g0198500	2.00288	0.00607043	14.9061	0.000112999	0.00022642		Os01g0208600	0.3427	6.73946	5.49131	0.0191112	0.0295093		Os03g0821250	-4.22986	5.08105	235.991	2.94343e-53	1.14941e-51		Os07g0147500	-3.90476	5.592	59.8386	1.02962e-14	6.03567e-14		Os01g0372500	-1.30344	2.54851	13.6592	0.000219167	0.00142942		Os02g0543000	1.60481	6.98258	13.3654	0.00025631	0.00634466
Os01g0198900	1.25384	5.56292	37.3939	9.65233e-10	3.37856e-09		Os01g0209000	-0.875604	4.98886	41.2258	1.3562e-10	6.28502e-10		Os11g0263000	-4.22688	0.909208	90.9144	1.50022e-21	1.284e-20		Os06g0618700	-3.9014	4.76878	503.685	1.50038e-111	4.40656e-109		Os01g0375200	1.43895	4.85905	85.4167	2.41666e-20	3.40472e-18		Os02g0548700	-1.56626	2.7444	17.1742	3.41029e-05	0.00128469
Os01g0199400	2.73348	6.85072	598.062	4.41803e-132	1.96527e-129		Os01g0209200	0.352397	3.81429	5.13058	0.0235079	0.0357189		Os07g0435300	-4.2241	8.79627	308.008	5.93254e-69	4.24858e-67		Os01g0603300	-3.89847	5.1874	544.362	2.1209e-120	7.41036e-118		Os01g0375500	-1.47857	1.07631	7.07274	0.00782656	0.0297415		Os02g0553200	-0.635539	10.2872	9.31057	0.00227836	0.0347097
Os01g0199700	4.38173	2.6964	185.818	2.60176e-42	8.24167e-41		Os01g0209400	-0.580232	4.97562	18.3896	1.80039e-05	4.44645e-05		Os01g0761000	-4.22075	7.40487	329.071	1.53158e-73	1.31528e-71		Os07g0142200	-3.88537	2.93125	77.0837	1.6386e-18	1.2816e-17		Os01g0376700	-0.728851	6.28359	26.1694	3.12733e-07	4.06028e-06		Os02g0555600	-0.721557	3.45617	9.24209	0.00236515	0.0355613
Os01g0200000	-0.399676	3.79257	7.28836	0.00694027	0.010909		Os01g0209700	1.7525	1.7417	18.5506	1.65451e-05	4.10799e-05		Os01g0252600	-4.21964	2.88924	91.7946	9.61543e-22	8.3316e-21		Os04g0111100	-3.87935	0.871824	112.665	2.55476e-26	3.39936e-25		Os01g0378100	0.876661	3.04343	8.45031	0.00364982	0.0159377		Os02g0556000	1.43374	1.36662	15.3665	8.85446e-05	0.00274223
Os01g0200300	1.6277	2.2468	69.7941	6.58282e-17	4.32926e-16		Os01g0210500	-0.642596	5.84701	20.1761	7.06286e-06	1.84968e-05		Os01g0117300	-4.21841	3.40272	177.162	2.01917e-40	4.58259e-39		Os11g0153500	-3.87145	2.09608	104.351	1.69452e-24	1.9988e-23		Os01g0382000	2.59507	9.40226	31.4202	2.07804e-08	3.41983e-07		Os02g0557800	-0.739373	7.53672	9.56311	0.00198526	0.0311611
Os01g0200350	1.31299	4.40493	68.1946	1.48129e-16	9.43037e-16		Os01g0210800	-1.28726	3.31543	19.5229	9.94008e-06	2.55104e-05		Os12g0637200	-4.21205	2.20319	114.192	1.18265e-26	1.35111e-25		Os03g0399900	-3.86792	0.846197	57.1637	4.01003e-14	2.24733e-13		Os01g0382400	1.21672	5.39026	20.1956	6.99125e-06	6.79918e-05		Os02g0561900	-4.31017	0.859624	41.8417	9.89707e-11	1.65369e-08
Os01g0200400	-0.996431	2.54442	23.9813	9.72783e-07	2.48782e-06		Os01g0211600	-1.56733	1.16842	31.9319	1.59677e-08	5.84734e-08		Os09g0445500	-4.21082	-0.279974	48.758	2.89571e-12	1.31911e-11		Os10g0555700	-3.86681	2.28112	158.673	2.20562e-36	5.46416e-35		Os01g0382450	-1.71925	2.36621	45.4221	1.58829e-11	4.8714e-10		Os02g0562600	1.57424	3.74749	14.0353	0.000179412	0.00483197
Os01g0200500	-1.02508	3.30767	40.2626	2.22014e-10	8.27387e-10		Os01g0211800	-1.7099	0.534003	18.8158	1.43967e-05	3.60805e-05		Os10g0566200	-4.20818	0.898397	66.7152	3.13702e-16	1.90467e-15		Os12g0628100	-3.86629	6.75323	267.418	4.14679e-60	2.89775e-58		Os01g0382700	-0.616697	5.78225	14.7548	0.000122435	0.000856388		Os02g0567800	1.70398	1.26954	9.87274	0.00167746	0.0273663
Os01g0200700	-1.79994	10.2507	31.7735	1.73239e-08	5.33969e-08		Os01g0212100	-0.415105	5.78342	9.16731	0.00246377	0.00442302		Os10g0513200	-4.20459	4.36634	204.987	1.70454e-46	5.05058e-45		Os03g0128000	-3.86413	2.90228	58.5695	1.96237e-14	1.12592e-13		Os01g0383700	0.381373	7.97303	6.89701	0.00863403	0.0322457		Os02g0569000	3.09741	2.37823	19.364	1.08024e-05	0.000481321
Os01g0201000	0.691472	4.68566	34.2568	4.82977e-09	1.57923e-08		Os01g0212400	0.540386	6.31626	8.94417	0.00278356	0.0049492		Os08g0162600	-4.20194	8.09443	214.88	1.18397e-48	3.85782e-47		Os09g0520500	-3.85537	3.3286	183.216	9.62028e-42	3.0968e-40		Os01g0384800	-1.12865	4.56199	11.2437	0.000798949	0.0043564		Os02g0569400	2.76287	3.82593	30.0813	4.14297e-08	3.76483e-06
Os01g0201100	0.7305	2.53507	17.0845	3.57524e-05	7.58857e-05		Os01g0214200	-0.856793	4.63487	37.8242	7.74153e-10	3.30038e-09		Os01g0869800	-4.20152	9.44177	100.318	1.29815e-23	1.25046e-22		Os03g0413000	-3.84958	5.13913	179.698	5.64204e-41	1.72974e-39		Os01g0385400	3.53978	3.78054	63.5725	1.5457e-15	9.82603e-14		Os02g0569900	1.72156	4.5974	13.6563	0.000219498	0.00558009
Os01g0201200	0.834228	6.89396	20.8619	4.93618e-06	1.1644e-05		Os01g0214400	0.4249	6.29421	11.1409	0.000844431	0.00162794		Os02g0326700	-4.19246	8.0566	327.213	3.88775e-73	3.28305e-71		Os04g0101400	-3.84482	0.848338	54.0812	1.92373e-13	1.0208e-12		Os01g0390300	-0.437618	4.4284	7.89621	0.00495385	0.0204648		Os02g0570400	2.65186	7.11655	26.5838	2.52357e-07	1.87404e-05
Os01g0201900	-1.71643	4.83493	158.715	2.15939e-36	4.88597e-35		Os01g0214500	2.20813	4.02263	21.3402	3.84588e-06	1.04218e-05		Os04g0120100	-4.19017	1.79968	87.8199	7.16955e-21	5.90432e-20		Os11g0559200	-3.84319	0.397984	95.4666	1.50408e-22	1.55115e-21		Os01g0392800	-0.617645	4.38372	11.2421	0.00079964	0.00435903		Os02g0570700	2.68203	3.3437	23.8085	1.06413e-06	6.78665e-05
Os01g0202500	-2.74313	2.60973	119.413	8.50245e-28	1.16948e-26		Os01g0215000	-0.621735	1.90369	6.48732	0.0108646	0.0175543		Os01g0525700	-4.18997	0.704829	88.9625	4.02369e-21	3.36698e-20		Os04g0530900	-3.84013	0.80963	74.5667	5.86236e-18	4.39672e-17		Os01g0444100	-8.94981	1.05086	68.4378	1.30944e-16	9.85676e-15		Os02g0570900	2.57412	2.47296	11.5636	0.000672553	0.013733
Os01g0203000	1.07448	5.2907	83.8928	5.22354e-20	4.36834e-19		Os01g0217800	-1.54254	3.67386	88.667	4.67186e-21	5.56333e-20		Os12g0601400	-4.18595	-0.714397	35.0913	3.1461e-09	1.11511e-08		Os01g0862200	-3.83936	5.14851	106.93	4.61085e-25	5.65954e-24		Os01g0495701	-8.37868	2.24949	76.6358	2.0558e-18	2.08085e-16		Os02g0571000	2.96837	3.37681	18.3873	1.80252e-05	0.000742473
Os01g0203300	-1.32779	2.31248	45.0175	1.9528e-11	8.03843e-11		Os01g0218032	0.397249	8.55393	7.05389	0.00790934	0.0130732		Os10g0148400	-4.18475	2.17655	131.335	2.09193e-30	2.86467e-29		Os10g0148400	-3.83921	3.23251	192.524	8.93995e-44	3.15624e-42		Os01g0495900	-0.560089	7.41751	16.253	5.54225e-05	0.000426741		Os02g0571100	3.52595	5.57201	33.9825	5.56114e-09	6.12879e-07
Os01g0203400	-1.07246	0.596068	14.3242	0.000153876	0.000302984		Os01g0218100	0.683464	4.99962	15.2084	9.62725e-05	0.000214089		Os01g0594800	-4.18329	1.61858	105.33	1.03382e-24	1.05341e-23		Os02g0285800	-3.82833	8.27171	166.938	3.45106e-38	9.20207e-37		Os01g0498300	1.23154	3.74787	19.9856	7.80283e-06	7.49064e-05		Os02g0571300	2.44599	1.22264	21.5014	3.5357e-06	0.000186878
Os01g0203800	0.952441	2.95169	23.3336	1.36199e-06	3.42661e-06		Os01g0218800	1.25392	6.2043	74.2237	6.9748e-18	6.45192e-17		Os01g0108400	-4.18178	4.88286	110.278	8.5182e-26	9.25675e-25		Os12g0602200	-3.82752	0.0992571	69.7678	6.67127e-17	4.62357e-16		Os01g0500900	-0.685748	4.79302	24.4868	7.48219e-07	8.96101e-06		Os02g0574500	1.2988	4.76973	21.6653	3.24614e-06	0.00017379
Os01g0203900	1.43089	0.144303	10.746	0.00104505	0.00184659		Os01g0218900	-1.07146	4.54125	52.5544	4.18496e-13	2.51729e-12		Os04g0658800	-4.18115	0.506265	66.4039	3.67383e-16	2.21798e-15		Os01g0731100	-3.82645	4.23315	486.051	1.03062e-107	2.78473e-105		Os01g0501700	-0.458575	7.02339	8.62207	0.00332115	0.014687		Os02g0575200	-2.50124	3.40722	51.416	7.47277e-13	1.98498e-10
Os01g0205100	-0.328191	4.15475	5.03925	0.0247792	0.0356152		Os01g0219100	-0.772101	2.03735	11.8044	0.000590896	0.00116444		Os01g0215100	-4.17498	-0.303706	34.643	3.96057e-09	1.39186e-08		Os10g0188250	-3.81609	1.31902	145.676	1.52807e-33	3.23577e-32		Os01g0501800	-1.35232	11.9797	50.4277	1.2364e-12	4.64506e-11		Os02g0575700	-1.91625	6.56911	62.9601	2.10939e-15	1.06596e-12
Os01g0205500	-0.712063	5.53959	32.464	1.2142e-08	3.80075e-08		Os01g0219300	0.922957	3.34544	15.4753	8.35886e-05	0.000187381		Os01g0546400	-4.17175	0.864377	65.028	7.38427e-16	4.35936e-15		Os03g0101700	-3.81361	5.4106	73.3975	1.05999e-17	7.78854e-17		Os01g0502800	-0.599852	4.6818	15.6478	7.63025e-05	0.000566993		Os02g0579800	-0.817811	5.57907	12.882	0.000331762	0.00780224
Os01g0205700	0.39723	5.71678	13.0243	0.000307472	0.000582381		Os01g0220200	-0.380761	4.76757	5.27905	0.0215835	0.0330085		Os03g0651900	-4.16381	2.45505	147.003	7.8372e-34	1.27171e-32		Os02g0192500	-3.80979	1.56447	99.5017	1.95997e-23	2.15161e-22		Os01g0503400	-0.377921	6.2952	6.88407	0.00869671	0.0324272		Os02g0580500	0.948088	2.83505	8.53256	0.00348848	0.0479296
Os01g0206600	-0.970648	1.32525	9.97835	0.00158391	0.00272685		Os01g0220700	1.49241	4.00548	8.11602	0.00438757	0.00756691		Os10g0545100	-4.16325	4.08943	228.524	1.25083e-51	4.50278e-50		Os10g0406900	-3.80714	3.0586	287.906	1.42144e-64	1.19031e-62		Os01g0507900	-0.416478	6.38218	9.8387	0.00170879	0.00831658		Os02g0584800	-1.10825	5.76141	8.45386	0.00364269	0.0492965
Os01g0207200	-0.743119	1.38521	9.38127	0.00219213	0.00370052		Os01g0221000	1.40399	2.60647	38.0216	6.99674e-10	2.99433e-09		Os03g0271500	-4.1568	3.15987	179.903	5.0898e-41	1.18979e-39		Os07g0532500	-3.80611	2.62859	120.021	6.25811e-28	9.23675e-27		Os01g0508000	0.716447	4.80223	24.6723	6.79531e-07	8.22817e-06		Os02g0589400	-0.89449	6.44741	14.7981	0.000119653	0.00346961
Os01g0207400	1.29318	5.03907	38.3786	5.82665e-10	2.08414e-09		Os01g0221100	1.53529	4.37275	74.0601	7.57757e-18	6.99115e-17		Os03g0778100	-4.15386	9.72929	156.491	6.61365e-36	1.20538e-34		Os07g0673550	-3.80283	5.34665	178.996	8.03051e-41	2.44719e-39		Os01g0510600	-0.982354	6.07313	43.0965	5.21058e-11	1.44684e-09		Os02g0592200	1.25904	3.30775	12.6671	0.00037214	0.00852918
Os01g0208600	0.517129	6.764	24.0965	9.1625e-07	2.35159e-06		Os01g0221300	-1.70765	2.17942	42.8312	5.96733e-11	2.86662e-10		Os03g0399900	-4.14729	0.248421	51.375	7.63043e-13	3.64645e-12		Os03g0747100	-3.79759	-0.282573	55.877	7.71496e-14	4.23008e-13		Os01g0511000	-1.79593	2.58798	40.0187	2.51546e-10	6.22919e-09		Os02g0610700	-0.697743	7.0631	12.6636	0.00037284	0.00853577
Os01g0208700	-0.337913	8.25757	6.74887	0.0093807	0.0144396		Os01g0221500	-0.798007	6.49076	27.1755	1.85795e-07	5.9674e-07		Os12g0155100	-4.14164	3.44354	53.4612	2.63748e-13	1.30153e-12		Os02g0243300	-3.79085	0.727921	67.8237	1.78792e-16	1.20053e-15		Os01g0511100	3.06941	6.7965	269.6	1.38711e-60	3.40742e-57		Os02g0612900	0.966186	7.76617	9.12218	0.00252529	0.0375064
Os01g0209000	-0.69056	4.97998	37.9348	7.31499e-10	2.58904e-09		Os01g0221600	4.66666	2.70773	146.656	9.33112e-34	2.76235e-32		Os05g0596500	-4.14045	-0.0149681	44.3708	2.7171e-11	1.14676e-10		Os06g0167200	-3.78729	0.0717077	68.3539	1.36632e-16	9.25419e-16		Os01g0511600	-1.3745	8.21526	52.2966	4.772e-13	1.92832e-11		Os02g0613000	-0.688431	3.81131	8.45404	0.00364233	0.0492965
Os01g0209200	0.735645	3.872	17.1541	3.4466e-05	7.32595e-05		Os01g0221900	0.69252	3.69139	13.7454	0.000209337	0.000442121		Os05g0304501	-4.13693	1.11732	86.4615	1.42488e-20	1.14823e-19		Os08g0530801	-3.78395	0.896798	66.5562	3.40065e-16	2.22807e-15		Os01g0511700	-0.675645	3.30878	11.9547	0.00054511	0.00313374		Os02g0622500	1.66269	4.12095	36.2289	1.75454e-09	2.15102e-07
Os01g0209700	1.98223	2.62325	34.7286	3.79027e-09	1.24989e-08		Os01g0222500	-0.75663	1.8623	7.82669	0.00514802	0.00877317		Os01g0773700	-4.13533	10.0302	103.15	3.10654e-24	3.0878e-23		Os11g0505300	-3.78378	1.90142	74.9589	4.80613e-18	3.62068e-17		Os01g0514600	-0.947223	1.10375	7.54383	0.0060216	0.0240116		Os02g0623400	-1.23445	0.414558	8.64636	0.00327716	0.0458161
Os01g0209800	-0.747249	0.609587	5.28989	0.0214495	0.0311702		Os01g0222700	-0.699643	3.2557	17.1291	3.49224e-05	8.28271e-05		Os03g0785200	-4.13089	5.56657	74.1232	7.33903e-18	4.96131e-17		Os08g0393600	-3.78166	2.31076	208.244	3.31879e-47	1.39824e-45		Os01g0518800	1.04031	2.02321	17.2551	3.26814e-05	0.000269771		Os02g0625300	-1.66451	5.5222	30.3539	3.59979e-08	3.3169e-06
Os01g0210500	-0.843644	6.1954	40.2637	2.21891e-10	8.27079e-10		Os01g0222800	-1.11944	-0.124259	8.96606	0.00275041	0.0048952		Os03g0129300	-4.13054	10.5898	83.0895	7.84217e-20	6.03865e-19		Os09g0532700	-3.7809	7.27781	193.812	4.68005e-44	1.69057e-42		Os01g0519700	0.525645	3.84911	9.39404	0.00217691	0.0102469		Os02g0628600	-0.816551	3.66952	10.6736	0.00108677	0.019808
Os01g0210600	-0.371515	6.00102	7.15971	0.00745594	0.0116662		Os01g0223200	-1.97588	4.5186	74.329	6.61258e-18	6.12758e-17		Os11g0170900	-4.12952	4.39703	122.945	1.43397e-28	1.78955e-27		Os11g0267000	-3.77956	7.66405	168.101	1.92273e-38	5.20216e-37		Os01g0520600	0.700759	4.5418	19.9601	7.90741e-06	7.56666e-05		Os02g0629000	-1.72651	-0.0799821	8.84004	0.00294692	0.042199
Os01g0210800	-1.47571	2.92488	51.0061	9.20803e-13	4.26006e-12		Os01g0223600	0.364365	3.60955	4.65976	0.0308775	0.0458327		Os06g0152550	-4.12813	1.46119	72.2863	1.86133e-17	1.22678e-16		Os06g0552900	-3.77558	5.025	387.326	3.16215e-86	4.96752e-84		Os01g0522400	2.02065	1.91063	11.7241	0.000616963	0.00349383		Os02g0633066	-1.51315	3.06612	19.5462	9.81954e-06	0.000447145
Os01g0210900	-1.47357	-0.330328	4.50085	0.033878	0.0475872		Os01g0223700	-1.23963	4.49899	54.7587	1.36276e-13	8.58817e-13		Os01g0805300	-4.12153	5.61046	224.517	9.35615e-51	3.24693e-49		Os01g0912700	-3.77519	7.83815	121.373	3.16644e-28	4.75318e-27		Os01g0524251	2.31085	1.59508	20.7783	5.1565e-06	5.16666e-05		Os02g0636600	-1.48297	1.85934	13.6269	0.000222966	0.00565438
Os01g0211600	-0.629601	1.23241	7.31443	0.00684032	0.0107591		Os01g0223900	0.854855	1.79044	5.19378	0.0226679	0.034522		Os02g0729400	-4.11828	8.14806	158.516	2.38755e-36	4.46799e-35		Os01g0951100	-3.7739	1.12588	44.4853	2.5627e-11	1.14013e-10		Os01g0524700	0.736042	6.01056	28.2178	1.08404e-07	1.54924e-06		Os02g0644000	0.761162	5.07786	9.03854	0.00264347	0.0388716
Os01g0211800	-0.938259	1.45651	14.3579	0.000151145	0.00029792		Os01g0224000	0.824672	1.0852	9.1642	0.00246796	0.00442867		Os01g0866400	-4.10949	8.31618	167.267	2.92528e-38	5.95845e-37		Os02g0649900	-3.76764	8.5683	151.949	6.49925e-35	1.48486e-33		Os01g0527400	0.602246	5.92739	19.8134	8.53814e-06	8.11065e-05		Os02g0644900	2.19478	-0.554141	8.75009	0.00309588	0.0438138
Os01g0212100	-0.272378	5.31704	6.40285	0.0113937	0.0173394		Os01g0224100	2.99018	2.20422	119.609	7.7042e-28	1.51061e-26		Os06g0611900	-4.10845	9.19889	277.863	2.19483e-62	1.24601e-60		Os07g0498400	-3.76546	-0.120124	60.7301	6.54602e-15	3.89246e-14		Os01g0528800	0.74071	7.58175	30.1351	4.02967e-08	6.26955e-07		Os02g0649300	6.64327	2.78709	51.9884	5.58291e-13	1.522e-10
Os01g0214200	-0.535298	4.06584	14.3185	0.000154344	0.000303848		Os01g0224166	1.29305	2.55555	29.1302	6.76729e-08	2.29599e-07		Os10g0130800	-4.10691	1.21958	87.1199	1.02139e-20	8.29676e-20		Os11g0539000	-3.76238	-0.536486	38.1229	6.64255e-10	2.62247e-09		Os01g0532600	-1.32228	1.26215	19.2808	1.12836e-05	0.000104473		Os02g0649800	1.70053	4.88968	9.08612	0.00257556	0.0380621
Os01g0214300	0.482879	4.41338	14.9527	0.00011024	0.000221253		Os01g0224300	-1.37356	-0.0488297	14.5284	0.000138066	0.000299958		Os11g0127800	-4.10665	6.76597	124.893	5.37163e-29	6.85559e-28		Os11g0649600	-3.75423	0.0194107	71.1495	3.31148e-17	2.35052e-16		Os01g0533000	0.495198	3.58745	6.82332	0.00899754	0.0333584		Os02g0649900	-3.14213	5.48581	10.6954	0.00107405	0.0196583
Os01g0214400	0.464645	6.2086	18.3618	1.82681e-05	4.01737e-05		Os01g0224400	0.72973	4.01816	19.572	9.68797e-06	2.49087e-05		Os06g0351500	-4.09391	2.22174	76.6601	2.03061e-18	1.42403e-17		Os01g0663300	-3.753	0.64963	110.735	6.76458e-26	8.75938e-25		Os01g0534800	0.355448	5.45573	7.2477	0.00709919	0.027468		Os02g0650900	1.61161	2.15552	13.849	0.0001981	0.00520867
Os01g0214500	1.93122	3.18156	45.5134	1.51595e-11	6.29474e-11		Os01g0224700	3.18888	0.188113	47.9673	4.33397e-12	2.34409e-11		Os05g0551100	-4.08704	1.78252	38.256	6.2045e-10	2.34252e-09		Os10g0554001	-3.75108	2.42451	179.476	6.30689e-41	1.93065e-39		Os01g0535400	0.839051	2.31807	12.7597	0.000354171	0.00216627		Os02g0651900	1.01926	3.89849	10.8763	0.000974012	0.0182713
Os01g0214600	-0.445214	4.94689	8.22931	0.00412191	0.00670219		Os01g0225000	2.15387	4.64617	18.5099	1.69021e-05	4.19024e-05		Os03g0100040	-4.08663	0.61594	84.7056	3.46264e-20	2.72958e-19		Os09g0416900	-3.74825	0.735332	46.2986	1.01534e-11	4.67105e-11		Os01g0536000	-0.366235	5.88705	6.98497	0.00821969	0.03099		Os02g0661100	-1.70858	4.21956	22.411	2.20106e-06	0.000125135
Os01g0214800	-0.779114	5.09288	24.0858	9.21364e-07	2.36355e-06		Os01g0225100	0.484696	6.52539	15.5337	8.1047e-05	0.00018205		Os11g0156300	-4.08467	1.62358	68.0494	1.59453e-16	9.85557e-16		Os11g0543500	-3.74703	3.37105	100.765	1.03561e-23	1.16077e-22		Os01g0537250	-0.822994	1.57551	8.71725	0.00315213	0.0140476		Os02g0662100	-3.6008	5.02432	9.42587	0.00213946	0.0330062
Os01g0215500	-2.69618	0.278707	11.1715	0.000830627	0.00148694		Os01g0226200	-1.93793	-0.232497	8.01133	0.00464856	0.00798575		Os11g0220300	-4.08216	4.58075	102.137	5.18022e-24	5.08907e-23		Os07g0420000	-3.74429	4.58494	156.983	5.16309e-36	1.24857e-34		Os01g0541900	-0.340806	5.78281	8.10312	0.00441892	0.0186591		Os02g0669100	1.07994	6.57503	10.3143	0.00132001	0.0230601
Os01g0217500	-1.00992	1.7948	10.6972	0.00107299	0.0018934		Os01g0226600	2.23772	1.46358	16.5914	4.63616e-05	0.000108019		Os05g0527900	-4.0806	0.414605	51.5132	7.11171e-13	3.40499e-12		Os07g0435300	-3.73551	9.10369	128.382	9.25952e-30	1.5444e-28		Os01g0542700	1.4463	2.5732	22.6765	1.91701e-06	2.11043e-05		Os02g0673500	-1.34994	5.53738	14.6307	0.000130764	0.00371366
Os01g0217800	-1.67047	3.39763	83.988	4.97786e-20	4.17123e-19		Os01g0227300	0.750071	6.15689	21.7217	3.15203e-06	8.63725e-06		Os11g0147800	-4.07471	8.4441	148.068	4.58413e-34	7.54111e-33		Os06g0493600	-3.7287	4.48178	283.336	1.40823e-63	1.14609e-61		Os01g0543100	2.07145	0.938962	25.5987	4.20312e-07	5.30183e-06		Os02g0678200	-1.10536	6.67588	18.4178	1.77393e-05	0.000733239
Os01g0218032	0.553271	8.636	22.2993	2.33289e-06	5.72126e-06		Os01g0227400	-0.92367	1.37286	8.38989	0.00377314	0.00657756		Os08g0553800	-4.07317	6.78012	226.213	3.99163e-51	1.41184e-49		Os09g0278700	-3.72712	4.21041	185.495	3.06004e-42	1.00019e-40		Os01g0543600	2.11894	0.790325	6.50326	0.0107677	0.0385106		Os02g0681200	-0.789339	6.28224	12.4592	0.000415936	0.00931102
Os01g0218100	1.12635	4.39882	24.4709	7.54416e-07	1.95423e-06		Os01g0227500	-0.839358	4.13122	10.702	0.0010702	0.00203078		Os01g0829100	-4.07162	0.601904	65.9252	4.68372e-16	2.79932e-15		Os04g0401000	-3.72577	6.15426	83.9639	5.03889e-20	4.39574e-19		Os01g0544200	1.09725	3.59752	22.9206	1.68829e-06	1.87647e-05		Os02g0683800	-1.17538	2.15663	13.1733	0.000283969	0.0068733
Os01g0218800	1.43721	6.36552	177.546	1.66411e-40	4.75944e-39		Os01g0227700	0.638866	1.99546	10.5007	0.00119332	0.00225047		Os11g0649700	-4.07066	3.73088	224.151	1.12482e-50	3.89022e-49		Os04g0525100	-3.72094	0.634797	103.353	2.8039e-24	3.26182e-23		Os01g0544450	-2.3063	0.102641	16.0996	6.00962e-05	0.000459672		Os02g0685200	-0.797918	5.95048	16.5655	4.69995e-05	0.00164213
Os01g0218900	-0.796221	4.63127	38.3136	6.02403e-10	2.15106e-09		Os01g0227800	1.0207	4.54739	34.8206	3.61523e-09	1.41851e-08		Os03g0206700	-4.07002	4.55891	142.78	6.56702e-33	1.01443e-31		Os02g0729400	-3.7172	8.282	104.174	1.85261e-24	2.18021e-23		Os01g0547600	3.04647	1.99964	60.1992	8.57258e-15	4.7539e-13		Os02g0687900	-0.767414	4.72931	13.8093	0.000202329	0.0052918
Os01g0220100	-1.04751	0.730701	10.0105	0.00155649	0.00268251		Os01g0228400	3.92603	4.85699	196.626	1.13801e-44	6.70033e-43		Os02g0751600	-4.06631	4.40399	295.632	2.94723e-66	1.87835e-64		Os03g0857500	-3.71715	2.07	188.621	6.3598e-43	2.13733e-41		Os01g0548600	1.96238	1.34436	31.5139	1.98021e-08	3.27693e-07		Os02g0693700	-1.933	1.54965	12.0689	0.000512712	0.0109627
Os01g0220300	-0.392561	4.08019	6.47737	0.0109257	0.0166647		Os01g0229200	1.0371	6.31907	73.0656	1.25409e-17	1.13523e-16		Os05g0429500	-4.06569	5.41313	148.552	3.59376e-34	5.96029e-33		Os06g0320500	-3.7134	11.7168	123.129	1.30663e-28	2.00445e-27		Os01g0548750	1.33956	0.274071	7.42623	0.006428	0.0253509		Os02g0695200	1.6114	0.197542	11.4096	0.000730665	0.0145961
Os01g0221000	1.84684	2.90564	71.739	2.45625e-17	1.67219e-16		Os01g0229300	1.15152	4.03799	40.3401	2.13389e-10	9.67273e-10		Os03g0781400	-4.05715	4.12148	275.052	8.99081e-62	4.96504e-60		Os03g0113000	-3.71244	0.889981	82.1034	1.29147e-19	1.09231e-18		Os01g0549200	0.718943	5.69631	23.4815	1.2612e-06	1.44174e-05		Os02g0696500	-0.801809	3.10337	8.58126	0.0033964	0.0470074
Os01g0221100	1.8343	4.55543	158.411	2.51612e-36	5.66859e-35		Os01g0229400	-2.3492	2.68301	46.9554	7.26188e-12	3.84409e-11		Os04g0657900	-4.05638	3.65441	189.307	4.50482e-43	1.14697e-41		Os12g0149000	-3.69694	0.273205	80.0136	3.71839e-19	3.03843e-18		Os01g0550100	0.388938	6.59684	9.87095	0.00167909	0.00819922		Os02g0697400	-0.934849	4.84727	12.7797	0.000350394	0.00812969
Os01g0221300	-1.54907	2.36946	55.5267	9.21985e-14	4.63364e-13		Os01g0229500	-1.23798	2.32147	34.9426	3.39578e-09	1.33837e-08		Os07g0484800	-4.05579	3.44107	276.351	4.68669e-62	2.63117e-60		Os11g0629400	-3.69625	3.55445	258.099	4.45567e-58	2.92214e-56		Os01g0551100	0.451143	5.65027	6.31041	0.0120031	0.0420138		Os02g0698000	-0.910112	11.3663	9.91354	0.00164067	0.0268932
Os01g0221500	-0.802059	6.65714	53.6751	2.36538e-13	1.14927e-12		Os01g0229600	-2.31722	4.30743	174.397	8.10725e-40	3.585e-38		Os06g0618700	-4.04695	4.31921	253.024	5.69081e-57	2.59765e-55		Os03g0187800	-3.69466	0.917611	69.3476	8.25538e-17	5.68065e-16		Os01g0552300	-0.404381	6.92578	9.08868	0.00257196	0.0118019		Os02g0704900	-1.0983	7.02409	29.3476	6.04904e-08	5.24394e-06
Os01g0221600	3.41877	2.70598	108.879	1.72538e-25	2.07291e-24		Os01g0229900	-1.35989	2.51945	36.5053	1.52248e-09	6.24748e-09		Os01g0117200	-4.04215	3.6566	71.2705	3.11462e-17	2.02386e-16		Os03g0431200	-3.69434	6.79129	422.412	7.28563e-94	1.39286e-91		Os01g0555200	1.46939	4.29814	30.2051	3.88695e-08	6.07093e-07		Os02g0705400	0.730275	4.93597	10.1315	0.00145757	0.0246954
Os01g0221900	1.09034	3.61944	35.5584	2.47516e-09	8.29034e-09		Os01g0231000	-1.16959	4.99378	41.3754	1.2563e-10	5.84128e-10		Os08g0477500	-4.03822	1.66526	108.379	2.21947e-25	2.35015e-24		Os05g0226300	-3.69425	2.67354	89.9733	2.41391e-21	2.30636e-20		Os01g0555800	-0.931255	2.2509	10.4141	0.00125055	0.00639728		Os02g0709000	1.35384	1.62412	12.741	0.00035773	0.00828136
Os01g0222700	-0.58563	3.3912	11.5005	0.000695777	0.00125803		Os01g0231500	0.453884	5.91526	9.12713	0.00251846	0.00451278		Os12g0420200	-4.03012	10.4036	173.478	1.28673e-39	2.79508e-38		Os04g0659100	-3.68861	10.9977	130.048	4.00021e-30	6.84086e-29		Os01g0556650	-1.32377	7.37273	18.6401	1.57862e-05	0.000141211		Os02g0719600	-2.78591	2.72516	43.2799	4.74423e-11	8.33014e-09
Os01g0222900	-1.1992	0.117071	11.5271	0.00068589	0.00124123		Os01g0231700	-1.30622	4.27937	41.3407	1.27878e-10	5.94186e-10		Os11g0435500	-4.02416	0.559223	68.6584	1.17084e-16	7.32163e-16		Os08g0102000	-3.67777	4.81915	162.902	2.62776e-37	6.6899e-36		Os01g0556700	-0.930994	3.23402	9.59042	0.00195595	0.00937114		Os02g0721700	-1.04352	4.97115	10.9605	0.000930763	0.0176598
Os01g0223000	-0.44339	2.98844	6.21214	0.0126877	0.0191622		Os01g0231800	-0.478259	2.62261	4.50762	0.0337441	0.0497107		Os05g0279850	-4.02023	-0.433592	42.2733	7.93688e-11	3.21778e-10		Os01g0813800	-3.67539	2.6788	140.728	1.84511e-32	3.66939e-31		Os01g0557100	-0.593291	3.69673	10.0239	0.00154524	0.00765681		Os02g0732800	-3.17079	1.36158	18.9218	1.36187e-05	0.000589073
Os01g0223200	-2.1849	4.63945	68.9532	1.00828e-16	6.52234e-16		Os01g0231900	-0.623917	5.56041	18.1423	2.04995e-05	5.02201e-05		Os01g0850550	-4.01687	3.66455	66.943	2.7947e-16	1.70193e-15		Os07g0577600	-3.67357	11.3198	111.936	3.6904e-26	4.87205e-25		Os01g0557500	-1.01006	7.56884	35.7824	2.20637e-09	4.52359e-08		Os02g0736400	1.12704	5.84881	14.645	0.000129779	0.00369861
Os01g0223500	-1.65027	-0.238958	11.9368	0.000550345	0.0010086		Os01g0232000	1.62405	2.63444	50.3848	1.26372e-12	7.22511e-12		Os04g0602100	-4.01648	8.09765	265.829	9.20438e-60	4.7467e-58		Os12g0609600	-3.67009	0.69534	46.5614	8.87906e-12	4.10996e-11		Os01g0558100	1.68583	4.22983	41.0964	1.44903e-10	3.72548e-09		Os02g0736900	-1.74447	1.52076	8.80708	0.00300064	0.042817
Os01g0223600	0.663528	3.80093	22.6197	1.97453e-06	4.87731e-06		Os01g0232300	-1.1241	5.37532	54.5325	1.52899e-13	9.5843e-13		Os10g0140700	-4.0163	4.82952	202.106	7.24919e-46	2.09287e-44		Os01g0805300	-3.66683	5.80384	180.898	3.08588e-41	9.65052e-40		Os01g0558600	0.397086	7.72217	10.702	0.00107018	0.0055982		Os02g0740500	1.42503	2.50622	17.3564	3.09849e-05	0.00118665
Os01g0223700	-1.36966	4.19926	90.4106	1.9353e-21	1.77073e-20		Os01g0232500	1.13719	4.77091	71.1104	3.37778e-17	2.94417e-16		Os08g0179100	-4.01438	-0.12023	52.371	4.59452e-13	2.23195e-12		Os10g0158700	-3.66455	2.51518	249.963	2.64542e-56	1.61474e-54		Os01g0558700	1.40211	1.10114	10.7727	0.00103006	0.0054264		Os02g0744650	-1.17288	2.36794	14.0164	0.000181225	0.00485115
Os01g0223900	1.86151	1.53577	26.9685	2.06799e-07	5.68364e-07		Os01g0232700	-0.964199	5.84294	36.9852	1.19026e-09	4.95443e-09		Os08g0202300	-4.01382	7.28836	297.949	9.21738e-67	6.04558e-65		Os05g0488600	-3.66384	4.30073	412.551	1.02074e-91	1.83056e-89		Os01g0558800	-0.653351	5.44439	13.7153	0.000212711	0.00139093		Os02g0744682	-1.33759	2.43701	9.27074	0.00232844	0.0351624
Os01g0224000	1.90173	1.38912	49.989	1.54613e-12	7.01953e-12		Os01g0232800	-0.475717	5.88951	6.5613	0.010422	0.0168948		Os08g0323400	-4.01368	4.78462	74.8949	4.96446e-18	3.39342e-17		Os02g0138100	-3.66143	2.08876	66.128	4.22577e-16	2.75001e-15		Os01g0559500	-0.361168	5.8395	6.99498	0.00817386	0.0308588		Os02g0747400	-1.24463	2.22109	14.8134	0.000118692	0.00346255
Os01g0224100	3.30897	2.78058	145.113	2.02841e-33	3.83435e-32		Os01g0233500	-1.46647	0.985941	23.4821	1.26084e-06	3.64076e-06		Os12g0189400	-4.01263	9.64375	67.3399	2.28515e-16	1.3975e-15		Os08g0553700	-3.65709	0.877691	100.738	1.05018e-23	1.17579e-22		Os01g0559600	0.552727	8.0475	18.6786	1.54711e-05	0.000138927		Os02g0753000	-1.17063	1.70332	11.3721	0.000745562	0.0147805
Os01g0224166	0.837623	2.57829	15.9001	6.67739e-05	0.000137325		Os01g0234100	-1.24746	1.8343	17.0242	3.69066e-05	8.72102e-05		Os12g0291733	-4.01201	0.136975	61.6513	4.09998e-15	2.30498e-14		Os06g0531600	-3.65144	3.51832	128.551	8.50532e-30	1.42094e-28		Os01g0559825	0.99909	3.28739	21.9239	2.83672e-06	3.01163e-05		Os02g0753300	0.806839	4.60499	8.97574	0.00273588	0.0398907
Os01g0224300	-1.91226	-0.446357	15.9164	6.62034e-05	0.000136258		Os01g0234300	-2.8544	0.503765	52.9062	3.49862e-13	2.12013e-12		Os10g0427900	-4.01166	1.13606	80.344	3.14587e-19	2.32183e-18		Os03g0660500	-3.64897	0.479121	66.3385	3.79773e-16	2.48102e-15		Os01g0560000	0.741664	5.95665	29.2413	6.39033e-08	9.57906e-07		Os02g0753800	1.47521	4.78001	50.0033	1.53488e-12	3.74131e-10
Os01g0224400	0.621381	3.8083	16.3394	5.29503e-05	0.000110185		Os01g0234700	-1.45469	-0.0924998	13.2681	0.000269955	0.000561342		Os06g0165500	-4.00628	2.7651	192.39	9.56517e-44	2.51763e-42		Os12g0420200	-3.64356	10.2924	134.253	4.81035e-31	8.79006e-30		Os01g0563000	-0.830633	7.03353	10.1931	0.00140966	0.00709627		Os02g0755400	1.36029	1.59487	16.8625	4.01878e-05	0.00144809
Os01g0225000	1.14755	3.47279	13.5324	0.000234476	0.00045086		Os01g0234900	1.75251	6.00568	155.228	1.24834e-35	4.15528e-34		Os06g0184600	-4.00581	0.35417	68.2102	1.46965e-16	9.11708e-16		Os07g0517100	-3.6427	5.0755	327.756	2.96181e-73	3.22694e-71		Os01g0566500	1.37987	2.61934	21.4965	3.54481e-06	3.68642e-05		Os02g0756100	-1.48924	2.24436	25.7185	3.9502e-07	2.80288e-05
Os01g0225100	0.411251	6.53651	15.1412	9.97633e-05	0.000201308		Os01g0235100	1.22007	5.18703	26.9127	2.12853e-07	6.7849e-07		Os03g0336000	-4.00557	2.88205	85.8513	1.93988e-20	1.55152e-19		Os03g0206700	-3.64209	4.6745	356.014	2.07777e-79	2.64817e-77		Os01g0566800	1.00441	3.03302	5.94774	0.0147362	0.0496709		Os02g0761700	-0.628584	6.08234	9.5289	0.00202261	0.0315483
Os01g0225300	0.291374	4.91375	5.65029	0.0174524	0.0257555		Os01g0235200	1.77636	4.81681	172.17	2.48396e-39	1.05641e-37		Os02g0588600	-3.99943	2.35391	152.835	4.16143e-35	7.25815e-34		Os03g0321100	-3.64003	-0.226658	58.4801	2.05359e-14	1.17692e-13		Os01g0567600	-1.06409	1.67984	10.0413	0.00153069	0.00760276		Os02g0764100	1.29541	1.39594	8.598	0.00336533	0.0467961
Os01g0226200	-1.55457	-0.448098	13.2155	0.000277646	0.000528905		Os01g0235300	-0.946551	3.15518	30.1243	4.05224e-08	1.41527e-07		Os09g0426500	-3.99796	4.01742	183.626	7.8294e-42	1.90719e-40		Os07g0251900	-3.63659	1.93764	85.6608	2.13606e-20	1.92047e-19		Os01g0570700	-0.436668	5.40953	9.79303	0.00175175	0.0084983		Os02g0766700	0.826291	5.38341	11.4584	0.000711698	0.0143464
Os01g0226500	0.287625	4.28477	4.95071	0.0260799	0.0373589		Os01g0235350	2.82195	4.5757	44.051	3.1993e-11	1.58592e-10		Os07g0257200	-3.99628	-0.137609	49.8302	1.67646e-12	7.78392e-12		Os01g0365000	-3.63636	1.23946	84.135	4.62117e-20	4.05052e-19		Os01g0571300	3.72922	2.32478	75.0355	4.62324e-18	4.44236e-16		Os02g0768400	-1.2472	1.48422	14.9976	0.000107648	0.00321841
Os01g0226600	2.24714	1.76589	80.0379	3.67297e-19	2.88254e-18		Os01g0235400	0.435212	4.93988	10.0706	0.00150654	0.00279551		Os02g0777400	-3.99541	-0.453208	39.094	4.03875e-10	1.55055e-09		Os05g0427900	-3.63164	-0.632122	44.6832	2.31632e-11	1.0353e-10		Os01g0574400	0.41895	3.97587	6.9707	0.00828549	0.0311505		Os02g0769100	-1.01763	4.26702	11.8245	0.000584568	0.0122961
Os01g0227100	-0.585543	7.23025	7.33785	0.00675176	0.010627		Os01g0235800	0.450477	5.26012	12.8844	0.000331336	0.00067922		Os02g0633066	-3.9921	3.29947	169.834	8.04302e-39	1.68571e-37		Os07g0148900	-3.63067	10.6226	141.422	1.30123e-32	2.61602e-31		Os01g0574600	-0.877803	5.71814	42.662	6.50638e-11	1.76149e-09		Os02g0770800	-0.78592	5.68344	9.07263	0.00259464	0.0382894
Os01g0227200	0.547269	4.85687	13.9651	0.000186236	0.00036267		Os01g0235900	2.0335	2.77741	84.1949	4.48316e-20	4.94059e-19		Os04g0644600	-3.99066	7.9078	270.229	1.01138e-60	5.40836e-59		Os01g0869800	-3.63014	9.69001	116.332	4.02091e-27	5.64682e-26		Os01g0581300	-0.96228	6.63309	43.1285	5.12602e-11	1.43082e-09		Os02g0773200	1.88878	2.04913	35.3232	2.79285e-09	3.30658e-07
Os01g0227300	1.01497	6.25363	84.5934	3.66489e-20	3.08999e-19		Os01g0236000	0.781859	1.71389	12.7609	0.000353933	0.000722601		Os04g0490800	-3.99058	9.62355	136.468	1.57648e-31	2.27567e-30		Os03g0786400	-3.62951	5.62326	244.013	5.24589e-55	3.05483e-53		Os01g0583100	1.05845	6.9271	18.6617	1.56084e-05	0.000139919		Os02g0774200	1.10403	2.54029	11.5088	0.000692658	0.0140234
Os01g0227350	-1.09593	2.05379	20.0594	7.50746e-06	1.73224e-05		Os01g0236400	2.01668	0.989429	21.1071	4.34324e-06	1.16917e-05		Os01g0388000	-3.9885	0.120112	49.8114	1.69258e-12	7.85698e-12		Os03g0323200	-3.62678	10.7592	116.131	4.45e-27	6.23216e-26		Os01g0583300	-1.45863	1.32224	14.1967	0.00016466	0.00111436		Os02g0777800	-1.11156	4.84532	22.6176	1.9767e-06	0.0001144
Os01g0227400	-0.692706	1.47409	4.84298	0.0277589	0.0395714		Os01g0236700	1.01195	7.4676	50.8136	1.01566e-12	5.85756e-12		Os11g0210600	-3.98068	0.126248	28.3422	1.01658e-07	3.10346e-07		Os08g0276100	-3.624	5.79115	206.257	9.00663e-47	3.67982e-45		Os01g0584900	2.27615	5.1246	72.6384	1.5572e-17	1.37001e-15		Os02g0781400	-1.03019	3.6079	8.97103	0.00274294	0.0399656
Os01g0227500	-1.27245	4.06754	44.4556	2.60196e-11	1.05712e-10		Os01g0237100	-1.25571	5.70184	98.097	3.98381e-23	5.60625e-22		Os02g0744900	-3.97813	9.62652	80.4523	2.97809e-19	2.20361e-18		Os06g0608700	-3.62101	8.76102	140.103	2.52738e-32	4.9774e-31		Os01g0585100	1.31465	5.30254	50.0926	1.4666e-12	5.39332e-11		Os02g0782500	3.45498	0.296909	24.5222	7.34579e-07	4.89381e-05
Os01g0227800	0.860603	4.70928	35.9878	1.98553e-09	6.72252e-09		Os01g0238500	-1.03594	8.62886	9.59301	0.00195319	0.00355933		Os03g0321300	-3.97175	1.51944	83.151	7.60172e-20	5.86018e-19		Os04g0115500	-3.61861	1.6407	69.7614	6.69308e-17	4.63711e-16		Os01g0585300	-0.93945	8.08722	23.2895	1.39361e-06	1.57327e-05		Os02g0783625	2.50497	4.50739	19.9193	8.07802e-06	0.000379521
Os01g0228400	3.04742	4.54077	163.472	1.97288e-37	4.75744e-36		Os01g0238600	-0.637174	4.23946	17.0176	3.70348e-05	8.75033e-05		Os08g0351200	-3.96906	6.68354	325.22	1.0568e-72	8.77793e-71		Os01g0761000	-3.6163	7.55258	180.233	4.31026e-41	1.33355e-39		Os01g0588400	1.27531	0.422124	10.1188	0.00146768	0.00734578		Os02g0788600	1.25318	0.796817	10.8124	0.00100825	0.0186851
Os01g0229200	0.989332	6.40902	65.2776	6.50564e-16	3.92422e-15		Os01g0238800	-2.46901	0.89978	50.5035	1.18955e-12	6.82691e-12		Os11g0171300	-3.96803	13.0549	110.733	6.76949e-26	7.42008e-25		Os12g0149300	-3.61612	-0.0775036	58.9323	1.63195e-14	9.40866e-14		Os01g0588900	-0.64749	8.5413	24.3415	8.06801e-07	9.58008e-06		Os02g0790500	-0.728337	6.05903	8.87437	0.00289202	0.0416688
Os01g0229300	1.49346	3.95119	119.648	7.55445e-28	1.04458e-26		Os01g0239000	2.61241	8.37813	166.053	5.38508e-38	2.07331e-36		Os01g0727840	-3.96527	0.316109	61.6995	4.00082e-15	2.25235e-14		Os11g0143200	-3.60399	-0.647259	23.1731	1.48054e-06	4.31389e-06		Os01g0589200	1.25986	1.03206	13.3862	0.000253485	0.00161708		Os02g0791500	-1.09879	2.78626	13.674	0.000217449	0.00554159
Os01g0229400	-1.49005	2.60657	49.7095	1.78285e-12	8.05925e-12		Os01g0239100	-1.05765	5.02548	16.4987	4.86839e-05	0.000112994		Os08g0113000	-3.95951	2.87225	200.222	1.86774e-45	5.30905e-44		Os03g0271500	-3.60365	3.6988	141.166	1.47967e-32	2.96137e-31		Os01g0589800	-0.661585	5.37948	11.5282	0.000685479	0.0038283		Os02g0797300	-2.45359	-0.458871	13.9473	0.000188008	0.00498124
Os01g0229500	-0.917768	2.12955	22.1239	2.55613e-06	6.23729e-06		Os01g0239200	-0.497833	6.76656	5.71002	0.0168684	0.0263251		Os12g0124000	-3.95909	7.53675	153.837	2.51442e-35	4.45842e-34		Os12g0555600	-3.60135	-0.0858477	59.2531	1.3864e-14	8.04334e-14		Os01g0591000	-0.577282	6.63884	8.70681	0.00317024	0.0141091		Os02g0805300	1.38668	0.542186	8.86229	0.00291122	0.0417712
Os01g0229600	-1.94065	4.1561	186.787	1.5986e-42	5.1104e-41		Os01g0239700	-1.50431	5.92384	97.3706	5.74941e-23	7.95843e-22		Os08g0224300	-3.95635	3.49254	262.764	4.28609e-59	2.12387e-57		Os06g0725300	-3.59669	1.76453	146.031	1.27787e-33	2.72303e-32		Os01g0592500	2.2167	0.54161	16.9131	3.91303e-05	0.000314779		Os02g0813000	1.48793	0.71913	11.1461	0.000842071	0.016336
Os01g0229900	-0.751157	2.48606	7.30035	0.00689411	0.0108413		Os01g0241000	1.04235	2.31619	10.0212	0.00154748	0.00286771		Os05g0439100	-3.95524	1.75198	110.13	9.17479e-26	9.94893e-25		Os12g0601800	-3.59199	5.77812	467.636	1.04772e-103	2.55808e-101		Os01g0593200	-0.931827	5.55846	26.9841	2.05138e-07	2.75424e-06		Os02g0813083	1.92171	1.35049	17.8609	2.37652e-05	0.0009524
Os01g0231000	-0.559109	4.70622	20.675	5.44233e-06	1.27473e-05		Os01g0242500	-0.768504	3.25929	18.1477	2.04411e-05	5.01002e-05		Os10g0181600	-3.95432	7.09663	316.728	7.47689e-71	5.82824e-69		Os02g0716500	-3.58822	8.44542	391.188	4.56193e-87	7.22247e-85		Os01g0594800	-1.40738	0.502926	10.6484	0.00110167	0.00574127		Os02g0813350	0.861597	5.41167	9.33264	0.00225108	0.03437
Os01g0231500	0.432428	6.11383	16.8162	4.11795e-05	8.68845e-05		Os01g0242600	0.882886	7.07751	34.9044	3.46304e-09	1.36259e-08		Os03g0101700	-3.95427	4.53819	143.85	3.8313e-33	5.99605e-32		Os04g0650700	-3.58686	8.17414	129.814	4.50006e-30	7.66979e-29		Os01g0595400	0.476481	5.00654	7.4159	0.006465	0.0254775		Os02g0824500	3.92809	0.828188	58.1551	2.4224e-14	9.2944e-12
Os01g0231700	-1.81962	4.23903	141.418	1.30337e-32	2.35723e-31		Os01g0243200	1.12677	4.94756	48.3598	3.54765e-12	1.93965e-11		Os04g0551700	-3.95245	4.17406	275.067	8.92708e-62	4.94331e-60		Os01g0176400	-3.58068	1.73124	96.2162	1.02996e-22	1.07423e-21		Os01g0595600	-1.46475	4.64738	33.4219	7.41834e-09	1.36402e-07		Os02g0829000	-1.15387	2.40042	15.0829	0.000102892	0.00309859
Os01g0231800	-0.903092	2.55541	14.3053	0.00015543	0.000305728		Os01g0243300	2.53263	0.0956414	40.6769	1.79599e-10	8.20797e-10		Os07g0102100	-3.95185	4.75262	30.7044	3.00482e-08	9.67721e-08		Os08g0378000	-3.58008	4.21269	335.347	6.57947e-75	7.61903e-73		Os01g0597400	-1.46387	2.14724	17.4551	2.94177e-05	0.000245946		Os02g0829850	-0.59515	8.27356	9.30732	0.0022824	0.0347323
Os01g0231900	-0.281442	5.68545	7.28077	0.00696968	0.0109519		Os01g0243400	1.32155	4.16989	61.8178	3.76757e-15	2.76896e-14		Os03g0254200	-3.94974	2.20585	94.6003	2.32986e-22	2.09306e-21		Os01g0823500	-3.57891	1.26496	87.1637	9.98986e-21	9.12735e-20		Os01g0597800	0.865326	2.95596	8.43348	0.00368375	0.016069		Os02g0831500	-1.35757	1.66781	9.15771	0.00247672	0.0368644
Os01g0232000	1.57086	2.88335	33.7493	6.26922e-09	2.02582e-08		Os01g0246400	-1.15903	4.76911	4.51359	0.0336267	0.0495562		Os03g0628800	-3.94868	2.86417	82.462	1.07719e-19	8.21964e-19		Os01g0801901	-3.57875	3.99203	330.353	8.05173e-74	8.9163e-72		Os01g0598600	0.563177	3.13443	6.14823	0.0131544	0.0452985		Os02g0834700	-0.709438	7.26182	13.4319	0.000247376	0.00615339
Os01g0232100	-1.27053	0.153717	9.47067	0.00208783	0.00353501		Os01g0246500	0.935639	3.20476	24.8547	6.18192e-07	1.86268e-06		Os05g0567600	-3.94674	-0.175376	45.5919	1.45643e-11	6.29103e-11		Os06g0101600	-3.57659	11.2614	141.501	1.25021e-32	2.51844e-31		Os01g0598900	-0.424477	3.7559	6.38194	0.0115287	0.0406332		Os03g0107700	-0.815265	4.57544	12.3332	0.000444976	0.00982884
Os01g0232300	-0.911731	5.31679	46.5536	8.91467e-12	3.78512e-11		Os01g0246700	2.05752	7.97147	90.7272	1.64913e-21	2.03252e-20		Os04g0422000	-3.94019	5.97629	113.862	1.39676e-26	1.58852e-25		Os08g0269600	-3.57478	2.83993	137.932	7.53981e-32	1.44829e-30		Os01g0599550	-0.348775	5.86964	6.35437	0.0117092	0.0411788		Os03g0108300	-1.39512	2.7947	14.8288	0.000117722	0.0034499
Os01g0232500	1.02461	4.65064	46.3863	9.70907e-12	4.10076e-11		Os01g0248400	0.448535	5.66466	10.4853	0.00120327	0.00226822		Os01g0945300	-3.93742	-0.50078	33.7462	6.27919e-09	2.16903e-08		Os11g0173366	-3.57414	2.10517	186.688	1.67959e-42	5.53445e-41		Os01g0600900	-2.32438	11.0667	52.6164	4.0548e-13	1.66759e-11		Os03g0111200	-1.29516	3.97193	8.76503	0.00307061	0.0435861
Os01g0232700	-0.843622	5.77081	56.0101	7.20981e-14	3.65952e-13		Os01g0248701	2.55302	1.10846	10.1772	0.00142188	0.00265099		Os12g0231000	-3.93042	5.03558	111.784	3.98413e-26	4.43174e-25		Os01g0876650	-3.57307	-0.285075	56.9531	4.46338e-14	2.49106e-13		Os01g0601000	1.5418	0.737648	16.0096	6.30229e-05	0.000478721		Os03g0113000	1.55097	3.60898	26.4811	2.66129e-07	1.94839e-05
Os01g0233000	0.50476	8.29659	14.1335	0.000170286	0.000333287		Os01g0250600	-0.615771	3.77153	12.4357	0.000421212	0.000849619		Os03g0582900	-3.9275	2.77067	168.599	1.49712e-38	3.10565e-37		Os10g0578950	-3.57275	3.38854	108.299	2.31167e-25	2.90068e-24		Os01g0602400	1.14674	1.49187	11.4891	0.00070007	0.0039009		Os03g0122300	1.82094	3.96418	18.9453	1.34522e-05	0.000584312
Os01g0233500	-0.783903	0.183658	5.659	0.017366	0.0256388		Os01g0250900	-0.430796	7.20925	10.753	0.00104112	0.00197951		Os05g0453300	-3.92248	3.50725	132.602	1.10459e-30	1.53755e-29		Os06g0264800	-3.56885	9.21267	170.955	4.5769e-39	1.26882e-37		Os01g0602466	1.50454	1.4111	12.0987	0.000504577	0.00293062		Os03g0126000	0.847137	6.02794	15.2272	9.53185e-05	0.00290855
Os01g0233900	0.967841	1.89953	16.2539	5.53955e-05	0.000115022		Os01g0251000	-0.604511	4.30287	12.3389	0.000443614	0.000891487		Os07g0212200	-3.92048	7.14406	281.91	2.88033e-63	1.67746e-61		Os07g0619400	-3.56472	5.13727	422.817	5.94741e-94	1.15889e-91		Os01g0602800	-0.560277	5.34332	8.73909	0.00311459	0.0139123		Os03g0126100	0.684389	4.8673	9.7965	0.00174844	0.0282028
Os01g0234100	-0.952986	1.61355	14.7784	0.000120915	0.000241264		Os01g0251100	-0.903281	3.59846	25.8354	3.71803e-07	1.14945e-06		Os05g0435800	-3.91939	2.11809	123.541	1.06161e-28	1.33555e-27		Os03g0175800	-3.56415	0.02	57.4373	3.4892e-14	1.96249e-13		Os01g0603300	-0.513243	5.48219	16.5746	4.67729e-05	0.000368859		Os03g0130300	3.62691	1.39004	19.4407	1.03773e-05	0.000465385
Os01g0234300	-2.48078	0.371581	48.0414	4.17319e-12	1.83373e-11		Os01g0251200	-0.396934	4.58076	6.9209	0.00851941	0.0140169		Os03g0576600	-3.91295	0.055341	47.9156	4.44959e-12	1.99778e-11		Os10g0562200	-3.5632	0.337624	44.8901	2.08407e-11	9.34165e-11		Os01g0604500	-0.868161	2.42356	7.78297	0.00527411	0.0215375		Os03g0133000	-1.17244	4.14869	12.9183	0.000325379	0.00769581
Os01g0234900	1.9375	6.13018	209.019	2.24896e-47	8.95602e-46		Os01g0252100	1.4618	7.33463	110.26	8.59586e-26	1.45702e-24		Os10g0196100	-3.91189	1.55035	111.217	5.3038e-26	5.86108e-25		Os07g0691200	-3.5535	8.89321	188.532	6.64759e-43	2.22667e-41		Os01g0604700	0.316064	5.57687	6.20252	0.0127568	0.0441042		Os03g0138700	-0.784374	6.38438	11.3674	0.000747444	0.0147861
Os01g0235100	1.13495	5.86465	85.6552	2.14214e-20	1.82799e-19		Os01g0252200	0.975031	3.82152	28.4507	9.61142e-08	3.20487e-07		Os11g0644500	-3.91077	2.64218	99.1558	2.334e-23	2.2094e-22		Os04g0585900	-3.54762	0.142503	50.6579	1.09955e-12	5.491e-12		Os01g0605650	0.529733	4.60006	9.66829	0.00187476	0.00902367		Os03g0146100	-0.755611	5.84338	13.7959	0.000203783	0.00530424
Os01g0235200	1.98705	4.93467	238.375	8.89259e-54	4.77937e-52		Os01g0252600	-0.971675	4.54725	29.4019	5.88187e-08	2.01304e-07		Os01g0154600	-3.91075	1.26915	96.4656	9.08093e-23	8.34664e-22		Os01g0110800	-3.54236	-0.47203	42.3041	7.81285e-11	3.33181e-10		Os01g0606000	3.80535	1.51949	62.0569	3.33681e-15	1.97659e-13		Os03g0149300	-0.774267	5.41672	9.97041	0.00159076	0.0262728
Os01g0235300	-0.96293	2.82983	23.2044	1.45667e-06	3.65645e-06		Os01g0252900	-0.47168	2.88051	7.10548	0.00768488	0.0127281		Os06g0152800	-3.90973	4.8627	169.251	1.0781e-38	2.24792e-37		Os07g0141400	-3.54076	11.2233	127.421	1.50227e-29	2.49333e-28		Os01g0607200	0.921422	3.15603	19.135	1.21788e-05	0.000111769		Os03g0150600	-1.06348	6.68974	15.2361	9.487e-05	0.00290342
Os01g0235350	2.50024	4.60033	115.548	5.96858e-27	7.80883e-26		Os01g0253100	0.46538	6.01365	13.4413	0.000246139	0.000514299		Os10g0578800	-3.90734	7.38008	119.83	6.89384e-28	8.34134e-27		Os01g0238500	-3.54004	9.77466	141.152	1.49011e-32	2.97678e-31		Os01g0607800	-0.685836	4.59916	18.5913	1.6196e-05	0.000144256		Os03g0152000	-1.35736	4.47438	15.8216	6.96037e-05	0.00222549
Os01g0235800	0.518311	5.27785	20.651	5.51096e-06	1.29009e-05		Os01g0253300	0.600011	7.60971	20.5651	5.76373e-06	1.5238e-05		Os07g0548300	-3.90698	4.95177	170.25	6.52349e-39	1.37434e-37		Os09g0426500	-3.53561	4.92023	64.1131	1.17479e-15	7.37517e-15		Os01g0607900	-1.68517	3.17787	17.0029	3.73228e-05	0.000302455		Os03g0153100	1.05152	3.06618	11.4859	0.000701277	0.0141706
Os01g0235900	2.16185	2.76744	86.9829	1.09461e-20	9.52355e-20		Os01g0253600	-0.719629	3.07985	13.5118	0.000237062	0.000496757		Os07g0251200	-3.90684	1.54669	108.74	1.85018e-25	1.97045e-24		Os03g0304800	-3.53186	-0.0339518	51.145	8.57905e-13	4.32366e-12		Os01g0609300	1.95166	7.28678	92.3476	7.27133e-22	1.34172e-19		Os03g0157900	1.08008	6.11824	21.1821	4.17652e-06	0.000216333
Os01g0236000	0.651641	1.7333	9.20362	0.00241537	0.00405836		Os01g0253900	1.51183	5.70499	68.06	1.58594e-16	1.29579e-15		Os11g0681400	-3.90459	2.04264	105.378	1.00937e-24	1.02902e-23		Os04g0640700	-3.52953	0.628508	26.8098	2.24496e-07	7.09737e-07		Os01g0609501	2.26593	2.65662	60.9485	5.85885e-15	3.32869e-13		Os03g0161900	-0.869685	6.97621	16.348	5.27124e-05	0.00179041
Os01g0236400	1.59435	1.52526	42.8815	5.81585e-11	2.28814e-10		Os01g0254100	0.700348	9.02402	26.8303	2.22126e-07	7.06027e-07		Os05g0348100	-3.90005	6.42536	209.845	1.48458e-47	4.60764e-46		Os10g0516900	-3.5283	0.897813	111.377	4.89321e-26	6.39335e-25		Os01g0609900	2.03019	6.57104	81.0509	2.19975e-19	2.62097e-17		Os03g0168100	6.72662	3.65808	77.3414	1.4382e-18	1.19192e-15
Os01g0236700	1.18164	7.83676	107.749	3.0514e-25	3.60224e-24		Os01g0254200	1.4288	6.29906	112.029	3.52163e-26	6.14163e-25		Os02g0677600	-3.89957	3.67229	234.046	7.81696e-53	3.01764e-51		Os07g0572400	-3.52532	0.211529	31.4479	2.04866e-08	7.10528e-08		Os01g0610100	0.495566	6.44224	15.0599	0.000104151	0.000744228		Os03g0168200	0.862186	5.84118	12.8277	0.000341534	0.00797773
Os01g0237100	-0.882945	5.92956	35.3407	2.7679e-09	9.23679e-09		Os01g0254800	-1.5004	2.00187	34.0055	5.49555e-09	2.11237e-08		Os07g0464600	-3.89667	4.23681	138.316	6.21713e-32	9.12401e-31		Os06g0152550	-3.52472	2.02736	85.4553	2.36998e-20	2.12324e-19		Os01g0610400	-0.506015	3.56511	7.21335	0.00723633	0.0279003		Os03g0168300	1.36841	2.42993	15.7307	7.30305e-05	0.0023243
Os01g0238600	-0.559256	4.17864	17.1274	3.49539e-05	7.42665e-05		Os01g0254850	1.2163	0.471053	13.4852	0.000240451	0.000503309		Os03g0642450	-3.89608	0.039718	55.7492	8.23297e-14	4.24466e-13		Os03g0778100	-3.52243	9.85181	104.225	1.80557e-24	2.12609e-23		Os01g0611000	1.70288	6.49564	77.0941	1.63008e-18	1.68261e-16		Os03g0180100	-1.05319	4.11927	20.0464	7.55874e-06	0.000362049
Os01g0238800	-1.60404	0.575639	15.5838	7.89293e-05	0.00016093		Os01g0254900	1.0478	7.05084	64.0895	1.18891e-15	9.11496e-15		Os03g0323100	-3.89522	3.56727	266.033	8.30923e-60	4.296e-58		Os07g0642800	-3.52165	-0.373645	29.6367	5.21086e-08	1.74197e-07		Os01g0611100	0.580515	3.0226	9.18399	0.00244141	0.0112923		Os03g0180800	-1.56029	2.26405	13.3295	0.000261259	0.00645176
Os01g0239000	2.70863	8.29353	323.855	2.09555e-72	2.34287e-70		Os01g0254950	1.88072	2.20447	78.7201	7.1564e-19	7.20652e-18		Os06g0697000	-3.89281	3.54826	182.374	1.46894e-41	3.51902e-40		Os04g0612500	-3.52123	8.33063	200.359	1.74381e-45	6.82206e-44		Os01g0612600	-0.313876	7.02902	6.84779	0.00887509	0.0329983		Os03g0180900	1.64333	4.7853	15.9556	6.48467e-05	0.00209277
Os01g0239100	-0.706132	4.90039	24.2637	8.40094e-07	2.16517e-06		Os01g0255700	1.65687	1.15574	25.4515	4.53655e-07	1.38889e-06		Os06g0133000	-3.89139	1.35455	47.7089	4.94442e-12	2.21162e-11		Os01g0155000	-3.52013	0.89092	46.229	1.0521e-11	4.8281e-11		Os01g0612900	-0.939045	5.25922	30.8028	2.85626e-08	4.59536e-07		Os03g0181100	-1.17011	5.20665	9.38738	0.00218484	0.0335316
Os01g0239200	-0.68414	6.75987	22.2913	2.34266e-06	5.74185e-06		Os01g0256500	2.38142	10.9097	96.0821	1.10215e-22	1.49239e-21		Os10g0112500	-3.89099	1.61483	128.535	8.57277e-30	1.1423e-28		Os08g0371200	-3.51942	1.71441	62.9337	2.13784e-15	1.31642e-14		Os01g0613800	-0.821378	4.75687	9.2603	0.00234174	0.0108889		Os03g0191400	0.84222	3.32053	10.9999	0.000911184	0.0173943
Os01g0239700	-1.49026	5.72282	95.3763	1.57428e-22	1.55252e-21		Os01g0256600	-0.517103	3.01068	8.53482	0.00348416	0.00610753		Os03g0267300	-3.88529	8.72253	109.157	1.49953e-25	1.60628e-24		Os05g0390000	-3.51824	2.82929	248.689	5.01546e-56	3.02495e-54		Os01g0613900	-0.493601	4.8488	11.9059	0.000559563	0.0032071		Os03g0195100	1.16496	3.72579	11.1646	0.000833751	0.0162319
Os01g0241000	1.62145	2.58421	78.721	7.15316e-19	5.49214e-18		Os01g0257100	-2.00462	3.1414	69.4458	7.85424e-17	6.60625e-16		Os02g0211000	-3.88514	3.89317	161.852	4.45584e-37	8.65835e-36		Os03g0128800	-3.51802	6.65273	83.3273	6.95333e-20	5.99614e-19		Os01g0614900	0.498795	6.1078	9.12067	0.00252737	0.011628		Os03g0195300	-1.96797	5.68494	85.4483	2.37835e-20	3.07981e-17
Os01g0242300	-0.620768	3.46678	14.7973	0.000119709	0.00023895		Os01g0257300	4.43241	-0.560523	69.5258	7.54223e-17	6.36408e-16		Os01g0952100	-3.88477	1.52515	97.1514	6.42229e-23	5.95701e-22		Os03g0109800	-3.51695	4.69739	117.889	1.83341e-27	2.62387e-26		Os01g0615000	-0.580836	3.89384	7.53873	0.00603866	0.0240612		Os03g0195475	-1.15644	5.19989	24.6463	6.88782e-07	4.6334e-05
Os01g0242500	-0.418117	3.55096	6.26587	0.0123086	0.0186313		Os01g0257400	2.02439	5.45259	224.692	8.57014e-51	7.33389e-49		Os01g0170700	-3.88451	1.02377	81.2609	1.97802e-19	1.48147e-18		Os04g0453200	-3.51638	3.59982	306.179	1.48497e-68	1.41282e-66		Os01g0615050	2.39921	4.88505	58.0215	2.59269e-14	1.33482e-12		Os03g0197300	0.866446	4.11776	8.4999	0.00355165	0.04854
Os01g0242600	1.01734	6.87201	52.0219	5.48859e-13	2.58795e-12		Os01g0258100	-1.06713	1.19628	8.26454	0.00404268	0.00701675		Os04g0659100	-3.87609	10.7707	189.126	4.93271e-43	1.24964e-41		Os03g0226400	-3.51508	4.36904	247.28	1.01733e-55	6.08149e-54		Os01g0615100	3.80251	6.2929	237.14	1.65348e-53	3.13424e-50		Os03g0200200	2.05562	2.72258	39.036	4.16055e-10	6.02815e-08
Os01g0243000	0.684608	2.50751	12.0126	0.000528433	0.000970566		Os01g0258600	-1.17742	1.9448	26.4518	2.70195e-07	8.51135e-07		Os12g0233300	-3.87563	3.74729	192.669	8.31187e-44	2.19345e-42		Os03g0251350	-3.51198	7.06673	227.346	2.2602e-51	1.11172e-49		Os01g0615200	0.913906	0.888706	7.99117	0.0047006	0.0196535		Os03g0203800	-0.655703	5.90675	9.96966	0.00159141	0.0262728
Os01g0243100	0.351527	5.29243	7.62686	0.00575054	0.00914548		Os01g0259200	0.677737	6.71698	22.9707	1.64487e-06	4.6781e-06		Os01g0719600	-3.87296	-0.235594	43.4685	4.30834e-11	1.79186e-10		Os03g0782500	-3.50782	8.29405	289.465	6.50456e-65	5.56181e-63		Os01g0617900	-0.546362	6.13026	15.4446	8.49614e-05	0.000623559		Os03g0206700	-0.802762	5.66077	12.6975	0.000366152	0.00844801
Os01g0243200	1.54953	4.90449	75.8288	3.09352e-18	2.2551e-17		Os01g0259400	3.20767	3.90279	108.01	2.67443e-25	4.41637e-24		Os01g0878900	-3.87077	1.12452	43.587	4.0552e-11	1.69074e-10		Os08g0162600	-3.50433	8.26951	96.7667	7.79967e-23	8.20666e-22		Os01g0618000	1.39382	1.55621	21.1991	4.13952e-06	4.22689e-05		Os03g0215200	-1.74209	0.0870578	12.8365	0.000339918	0.00794894
Os01g0243300	2.65125	0.660912	34.7509	3.74711e-09	1.23683e-08		Os01g0259600	0.683138	8.11064	21.8625	2.92907e-06	8.06983e-06		Os03g0305000	-3.86999	5.08955	311.748	9.0882e-70	6.69784e-68		Os05g0214300	-3.50302	0.591996	62.2655	3.00137e-15	1.83311e-14		Os01g0618200	-0.858636	4.76266	21.0114	4.56556e-06	4.60777e-05		Os03g0218400	0.593095	8.05319	9.09053	0.00256937	0.0379976
Os01g0243400	1.46738	4.29849	55.2558	1.05819e-13	5.28263e-13		Os01g0260100	-0.704703	0.849716	4.63751	0.0312804	0.0463787		Os01g0309800	-3.86141	5.75372	224.327	1.02951e-50	3.56669e-49		Os08g0104600	-3.50238	10.4315	112.522	2.74574e-26	3.64869e-25		Os01g0618400	-0.633645	7.60714	20.2183	6.9089e-06	6.73481e-05		Os03g0218500	1.61316	4.0891	20.3375	6.49159e-06	0.000317215
Os01g0246400	-2.07135	5.60221	102.347	4.66092e-24	5.09388e-23		Os01g0260500	0.917638	3.48686	15.6788	7.5059e-05	0.000169428		Os02g0462401	-3.85868	2.06093	151.95	6.4968e-35	1.1206e-33		Os10g0320100	-3.49936	4.11385	72.2001	1.94451e-17	1.40283e-16		Os01g0618800	-0.539437	7.92014	18.1816	2.00808e-05	0.000174985		Os03g0221200	0.758337	3.85781	10.353	0.00129263	0.0227739
Os01g0246500	0.390738	3.17326	5.50103	0.0190053	0.0278858		Os01g0260700	-0.381854	5.93882	10.2977	0.00133198	0.00249416		Os03g0660000	-3.85803	2.74269	148.751	3.25018e-34	5.4126e-33		Os02g0802200	-3.49849	0.907083	45.2542	1.73046e-11	7.79805e-11		Os01g0621300	-1.0829	7.37003	28.5071	9.33558e-08	1.35649e-06		Os03g0222600	1.42532	1.37107	14.8502	0.000116393	0.0034255
Os01g0246700	1.87308	7.40329	34.3063	4.70843e-09	1.541e-08		Os01g0261100	1.37736	6.966	118.204	1.56419e-27	3.01081e-26		Os02g0750100	-3.85731	7.06617	203.93	2.89906e-46	8.5276e-45		Os12g0538600	-3.49846	0.665172	40.7618	1.71963e-10	7.12789e-10		Os01g0621900	-1.11019	8.17137	50.4784	1.20483e-12	4.54286e-11		Os03g0226200	-2.33657	2.72665	28.6556	8.6463e-08	7.08074e-06
Os01g0248400	0.42211	5.46478	11.2367	0.000801973	0.00143897		Os01g0261200	2.7176	8.49925	308.618	4.36908e-69	9.61972e-67		Os05g0535800	-3.85423	1.99852	145.771	1.45682e-33	2.32851e-32		Os01g0652100	-3.49364	-0.350494	24.4022	7.81802e-07	2.3461e-06		Os01g0622300	-0.899132	5.01139	31.8095	1.70062e-08	2.86196e-07		Os03g0230300	1.48967	4.92134	13.2042	0.000279329	0.00677684
Os01g0248701	1.1715	0.65141	11.0891	0.000868387	0.00155042		Os01g0261500	-0.518802	4.58381	14.0224	0.000180643	0.000385798		Os05g0337400	-3.84929	3.37187	220.818	5.99606e-50	2.022e-48		Os02g0286933	-3.4846	0.778124	82.5898	1.00977e-19	8.5979e-19		Os01g0622600	-0.565575	6.67669	13.9054	0.000192249	0.00127216		Os03g0231150	0.924312	2.45834	9.55412	0.00199502	0.0312432
Os01g0250600	-0.758052	3.61336	22.7888	1.80819e-06	4.48767e-06		Os01g0262500	-1.76529	0.318082	17.5495	2.79925e-05	6.73203e-05		Os10g0196400	-3.84112	0.214029	62.7751	2.31711e-15	1.32359e-14		Os09g0320201	-3.47741	0.332094	75.379	3.88509e-18	2.95095e-17		Os01g0623200	1.17635	4.72857	9.77763	0.00176648	0.00855783		Os03g0231950	1.15084	1.62194	10.1346	0.00145508	0.0246954
Os01g0250900	-0.401373	7.42449	13.5153	0.000236626	0.000454743		Os01g0262600	-0.543821	4.76946	15.5907	7.86392e-05	0.000176999		Os11g0151002	-3.8359	0.211123	59.1884	1.43273e-14	7.74529e-14		Os04g0345400	-3.47589	-0.5424	45.2921	1.69734e-11	7.65731e-11		Os01g0624000	0.456552	5.35307	11.5201	0.000688472	0.0038414		Os03g0233000	2.03783	2.0966	10.5814	0.00114229	0.0204733
Os01g0251100	-1.09408	3.52979	42.2263	8.12973e-11	3.15692e-10		Os01g0262700	-0.864268	5.75863	23.7248	1.1114e-06	3.22865e-06		Os02g0116400	-3.83123	0.561454	66.2011	4.07189e-16	2.44446e-15		Os03g0283200	-3.47496	2.67836	105.379	1.00885e-24	1.21404e-23		Os01g0627400	0.779666	1.74663	7.21664	0.00722308	0.0278647		Os03g0236200	1.1631	3.97933	16.0424	6.19403e-05	0.00202101
Os01g0251200	-0.447223	4.49704	14.9234	0.000111963	0.000224538		Os01g0263400	-1.69761	2.25349	48.4207	3.43922e-12	1.88231e-11		Os09g0471500	-3.83038	4.75938	156.622	6.19159e-36	1.13253e-34		Os09g0463300	-3.47358	2.68906	83.9582	5.05356e-20	4.40664e-19		Os01g0627500	1.24089	3.6932	43.6562	3.91426e-11	1.11498e-09		Os03g0238600	0.998361	5.23249	17.3171	3.16323e-05	0.0012075
Os01g0252100	1.19051	7.16181	102.851	3.61325e-24	3.96339e-23		Os01g0263500	-0.435475	3.80717	7.65388	0.00566503	0.00958625		Os12g0134700	-3.82874	-0.0143979	52.6938	3.89818e-13	1.90464e-12		Os06g0184600	-3.4722	0.322969	63.9384	1.28369e-15	8.04144e-15		Os01g0627900	1.37476	0.0505748	7.17478	0.00739355	0.0283648		Os03g0242300	-1.0498	6.28183	24.0868	9.20891e-07	5.98117e-05
Os01g0252200	1.71882	4.18278	57.5477	3.29884e-14	1.72551e-13		Os01g0263600	0.619502	4.60628	16.8377	4.07174e-05	9.56164e-05		Os03g0574600	-3.82238	0.385742	59.2035	1.42184e-14	7.69054e-14		Os11g0285000	-3.47218	2.49363	67.969	1.66086e-16	1.1193e-15		Os01g0627967	-0.919534	3.16854	9.21163	0.00240482	0.0111404		Os03g0243700	1.59784	1.05929	14.2449	0.000160496	0.0044161
Os01g0252600	-0.956916	4.78286	50.9755	9.35282e-13	4.32227e-12		Os01g0264000	6.47081	7.09455	715.669	1.17084e-157	1.2374e-153		Os02g0589000	-3.82188	5.06787	249.624	3.13675e-56	1.37603e-54		Os09g0445500	-3.46676	0.412536	48.2097	3.82989e-12	1.82876e-11		Os01g0629600	1.21974	1.24891	14.0476	0.000178242	0.00119157		Os03g0243950	0.975132	2.00532	8.66091	0.0032511	0.0455991
Os01g0252900	-0.699593	2.74709	13.7527	0.000208519	0.000403508		Os01g0264500	0.965579	5.1735	19.2282	1.15988e-05	2.94846e-05		Os02g0744700	-3.81792	7.12475	139.779	2.97595e-32	4.46436e-31		Os03g0439500	-3.46652	1.93918	59.3313	1.33241e-14	7.74121e-14		Os01g0629750	-0.582681	4.9279	9.48963	0.00206637	0.00982124		Os03g0244200	3.41732	4.06217	82.1824	1.2409e-19	1.35317e-16
Os01g0253100	0.384747	5.89477	12.6327	0.000379064	0.000708799		Os01g0264700	-0.304644	5.203	5.94298	0.014776	0.0233179		Os04g0379700	-3.81381	4.74708	297.66	1.06566e-66	6.92235e-65		Os07g0544800	-3.46545	9.67463	128.421	9.07892e-30	1.51552e-28		Os01g0629900	0.766631	4.45865	10.2244	0.00138593	0.00699539		Os03g0250400	1.44463	0.418616	9.26109	0.00234073	0.0353224
Os01g0253300	0.591761	7.57266	32.9766	9.32752e-09	2.95919e-08		Os01g0265000	-1.94146	0.453987	20.9772	4.64778e-06	1.24623e-05		Os03g0321100	-3.81304	-0.280339	43.6675	3.8918e-11	1.62428e-10		Os01g0734600	-3.46485	4.61697	145.811	1.42784e-33	3.02985e-32		Os01g0631200	-1.50924	5.91587	56.2685	6.32194e-14	3.00956e-12		Os03g0264400	0.75322	6.75052	10.8223	0.00100285	0.0186183
Os01g0253600	-0.947016	2.89339	27.9122	1.2695e-07	3.57652e-07		Os01g0265200	-0.996627	5.5579	53.5279	2.5494e-13	1.56284e-12		Os06g0273100	-3.81301	-0.0289879	39.7892	2.829e-10	1.09838e-09		Os11g0180900	-3.45967	1.25306	102.549	4.20777e-24	4.85594e-23		Os01g0631700	-1.01699	4.24113	7.53899	0.00603778	0.0240612		Os03g0277300	3.89825	4.80675	22.067	2.63292e-06	0.000146251
Os01g0253900	1.94309	5.99563	122.506	1.7889e-28	2.55642e-27		Os01g0265400	-0.758354	3.43655	22.2062	2.44886e-06	6.80535e-06		Os11g0173366	-3.81242	1.62228	127.053	1.80899e-29	2.36077e-28		Os01g0908600	-3.45467	1.622	54.4789	1.57127e-13	8.39486e-13		Os01g0633000	-0.878133	8.98052	39.0473	4.13665e-10	9.89142e-09		Os03g0277600	-1.60397	0.332186	14.7448	0.000123085	0.00353702
Os01g0254100	0.746588	8.90571	42.0691	8.81023e-11	3.40724e-10		Os01g0265800	-0.363914	5.96942	6.78095	0.00921357	0.0150605		Os05g0241200	-3.80082	1.82347	103.262	2.93597e-24	2.92256e-23		Os07g0656600	-3.45428	2.33852	74.4324	6.27493e-18	4.69403e-17		Os01g0633100	0.627498	5.29649	13.3006	0.000265321	0.00168306		Os03g0283200	-1.35999	3.96577	14.1188	0.00017162	0.00466028
Os01g0254200	1.40205	6.16888	136.269	1.74235e-31	2.91651e-30		Os01g0265900	-1.34285	2.99122	37.3068	1.0093e-09	4.24128e-09		Os03g0366350	-3.79827	3.09559	74.8492	5.08073e-18	3.47172e-17		Os09g0268100	-3.4504	2.39402	156.066	8.19084e-36	1.96172e-34		Os01g0633500	-1.81768	1.68833	16.4399	5.02173e-05	0.000392018		Os03g0284500	-0.929666	4.70563	20.7163	5.3261e-06	0.000263999
Os01g0254800	-2.07066	1.72499	73.6089	9.52366e-18	6.69056e-17		Os01g0266100	-1.69965	0.889122	14.2619	0.00015905	0.000342381		Os12g0139300	-3.79739	1.75324	131.055	2.40856e-30	3.28494e-29		Os03g0752400	-3.44875	2.72006	83.3466	6.88558e-20	5.94024e-19		Os01g0635200	-1.0126	5.30331	24.3183	8.16609e-07	9.6855e-06		Os03g0286900	2.31067	4.52996	32.9034	9.68557e-09	1.0349e-06
Os01g0254900	1.09681	7.0883	107.867	2.87505e-25	3.40174e-24		Os01g0266200	-0.530988	6.27102	12.364	0.000437685	0.000880578		Os07g0626700	-3.79385	0.366162	60.2033	8.55473e-15	4.70626e-14		Os07g0440100	-3.44628	0.473961	76.5365	2.16183e-18	1.67468e-17		Os01g0635550	-0.494764	5.0274	8.96819	0.0027472	0.012507		Os03g0287750	-1.66657	0.738253	12.7266	0.0003605	0.00833615
Os01g0254950	1.58639	2.01397	48.7169	2.95701e-12	1.31677e-11		Os01g0266400	-1.19709	-0.16878	9.48616	0.00207028	0.00375876		Os04g0118700	-3.79187	3.03096	64.0446	1.21632e-15	7.07758e-15		Os01g0329900	-3.44511	2.40894	41.6157	1.11096e-10	4.68107e-10		Os01g0637300	-0.364032	4.38842	6.3374	0.0118218	0.0414837		Os03g0289800	1.90016	-0.213197	9.88319	0.00166795	0.0272542
Os01g0255700	1.07472	0.66603	9.60053	0.00194521	0.00330746		Os01g0266800	3.67514	5.37226	195.054	2.50694e-44	1.45575e-42		Os03g0102700	-3.78565	0.528989	46.2477	1.04208e-11	4.54778e-11		Os08g0560900	-3.44409	10.2776	104.168	1.85879e-24	2.18621e-23		Os01g0638000	2.23774	4.67613	78.7041	7.21455e-19	8.00163e-17		Os03g0290300	-0.975294	8.74481	17.8321	2.41284e-05	0.000965089
Os01g0256500	2.45738	10.5004	158.334	2.61599e-36	5.88092e-35		Os01g0267100	-0.321676	5.7905	5.85904	0.0154973	0.0243507		Os05g0232200	-3.78407	6.07453	152.948	3.93279e-35	6.88307e-34		Os07g0693000	-3.43897	4.35731	366.607	1.0257e-81	1.39502e-79		Os01g0638600	-1.51783	1.87394	12.3994	0.000429464	0.00255558		Os03g0292100	-1.13047	6.64821	17.0946	3.55636e-05	0.00132525
Os01g0256600	-0.594324	3.00315	13.2865	0.000267322	0.000510586		Os01g0267200	0.813591	6.59724	39.9983	2.54185e-10	1.14264e-09		Os02g0632900	-3.77903	2.77497	155.454	1.11412e-35	2.0071e-34		Os02g0755600	-3.43736	4.07642	220.326	7.68036e-50	3.57799e-48		Os01g0639600	0.859802	4.49077	10.6204	0.00111844	0.00582432		Os03g0295600	0.848108	2.02227	8.70747	0.00316909	0.0446669
Os01g0257100	-2.29763	2.51446	55.091	1.15078e-13	5.72295e-13		Os01g0267400	0.673719	3.67805	14.5148	0.000139065	0.000302037		Os01g0801901	-3.77768	3.56057	205.856	1.1016e-46	3.28326e-45		Os12g0189400	-3.4372	10.2785	161.916	4.31477e-37	1.08755e-35		Os01g0639900	-1.76533	12.5888	69.4588	7.80259e-17	6.16257e-15		Os03g0296200	3.96213	1.02167	29.9244	4.49213e-08	3.99452e-06
Os01g0257300	2.31935	0.0235534	33.2013	8.3094e-09	2.65188e-08		Os01g0267600	1.03131	3.02734	31.2637	2.25255e-08	8.11249e-08		Os08g0506400	-3.77426	0.350947	54.8323	1.31263e-13	6.65242e-13		Os06g0601500	-3.43339	1.54615	129.327	5.75042e-30	9.71103e-29		Os01g0640800	-0.809901	4.33413	27.4695	1.59592e-07	2.20208e-06		Os03g0297600	-1.76817	4.74698	25.2425	5.05564e-07	3.52686e-05
Os01g0257400	2.26089	5.77626	240.546	2.98983e-54	1.6493e-52		Os01g0267900	0.382892	5.89851	8.23584	0.00410711	0.0071169		Os01g0286600	-3.77426	3.61882	141.862	1.04245e-32	1.59332e-31		Os05g0594500	-3.43163	6.31228	120.552	4.78865e-28	7.12497e-27		Os01g0641700	-0.371409	4.68311	5.97554	0.0145056	0.0490285		Os03g0300400	1.66792	4.61452	55.2465	1.06322e-13	3.61129e-11
Os01g0258100	-1.16662	1.28904	15.6876	7.47108e-05	0.000152746		Os01g0268000	5.59245	0.495254	123.653	1.00347e-28	2.10212e-27		Os08g0393600	-3.77196	1.33685	75.383	3.8772e-18	2.67367e-17		Os01g0274100	-3.43047	0.576569	81.1123	2.13243e-19	1.7752e-18		Os01g0642700	1.37535	0.1218	7.58502	0.00588552	0.0235933		Os03g0305000	-0.784001	5.67172	13.504	0.00023805	0.00595671
Os01g0259200	0.882283	6.7917	34.1187	5.1851e-09	1.68986e-08		Os01g0268600	2.74723	3.91771	95.8491	1.2398e-22	1.67127e-21		Os09g0294000	-3.76945	9.9709	273.437	2.02207e-61	1.09284e-59		Os09g0481200	-3.42853	10.0126	131.515	1.91047e-30	3.35782e-29		Os01g0644000	2.14677	6.22328	202.548	5.80553e-46	6.37111e-43		Os03g0305600	4.93276	1.3759	64.388	1.02176e-15	5.42818e-13
Os01g0259400	3.77868	4.44196	449.53	9.12631e-100	2.32687e-97		Os01g0268800	0.298817	5.65355	5.0205	0.0250489	0.0378726		Os01g0719800	-3.764	5.36171	167.509	2.58993e-38	5.30203e-37		Os02g0698000	-3.42681	10.8278	114.956	8.04663e-27	1.11536e-25		Os01g0644200	8.7958	1.0711	53.8158	2.20198e-13	9.54542e-12		Os03g0306700	4.08436	0.122965	28.8721	7.73176e-08	6.40778e-06
Os01g0259600	1.01207	8.27868	83.9042	5.19344e-20	4.34665e-19		Os01g0268900	-0.552695	4.76873	15.3208	9.07121e-05	0.000202362		Os01g0635200	-3.75334	3.53793	161.247	6.04333e-37	1.16537e-35		Os08g0203400	-3.4267	5.81564	61.3436	4.79347e-15	2.87565e-14		Os01g0645200	0.499591	7.06658	12.1624	0.000487614	0.00285036		Os03g0306900	1.07362	4.19839	10.4633	0.0012177	0.0216007
Os01g0260500	0.435846	3.29914	8.4052	0.00374149	0.00611598		Os01g0269000	-0.764666	4.45027	24.9825	5.7854e-07	1.74919e-06		Os06g0673700	-3.75158	2.44927	137.063	1.16811e-31	1.69342e-30		Os01g0101200	-3.42636	6.63329	85.4923	2.32602e-20	2.08662e-19		Os01g0647000	0.692346	4.33589	8.80232	0.00300848	0.0135106		Os03g0309300	-1.84019	-0.236246	11.3802	0.000742309	0.0147458
Os01g0260700	-0.229995	5.89102	5.05059	0.0246175	0.0354121		Os01g0269900	-0.497071	2.56876	5.4271	0.0198266	0.0305181		Os07g0175300	-3.7498	2.96235	128.366	9.3337e-30	1.23719e-28		Os02g0704000	-3.42577	6.24912	67.8285	1.78354e-16	1.19799e-15		Os01g0647200	-8.71131	7.27959	670.979	6.11872e-148	1.27581e-143		Os03g0315400	-0.988343	3.45798	12.3558	0.000439609	0.00975189
Os01g0261100	1.57638	7.08902	208.584	2.79784e-47	1.10785e-45		Os01g0271400	-0.581367	5.99972	22.8675	1.73565e-06	4.91909e-06		Os03g0782500	-3.74729	7.56381	180.584	3.61286e-41	8.50428e-40		Os05g0585400	-3.42373	2.03889	74.4334	6.27175e-18	4.69339e-17		Os01g0649200	1.07325	3.26657	29.9307	4.47758e-08	6.89528e-07		Os03g0323200	-0.823621	10.8684	13.8408	0.000198966	0.0052182
Os01g0261200	3.00497	8.72573	187.269	1.2548e-42	4.03601e-41		Os01g0271700	-0.378157	3.8046	4.66563	0.0307722	0.0456956		Os06g0101600	-3.74482	10.9256	97.2401	6.14092e-23	5.70385e-22		Os12g0601400	-3.42309	-0.140249	34.8341	3.59038e-09	1.33209e-08		Os01g0649900	1.04472	2.33929	13.8264	0.000200504	0.0013205		Os03g0324700	1.38443	0.637082	9.66257	0.00188061	0.0299265
Os01g0261500	-0.542932	4.5497	17.4772	2.90774e-05	6.2338e-05		Os01g0272800	-0.900338	-0.0302273	6.60879	0.0101477	0.016479		Os08g0101900	-3.74065	1.11634	78.0977	9.80693e-19	7.03316e-18		Os06g0118700	-3.42282	3.50635	63.5955	1.52779e-15	9.51756e-15		Os01g0651932	-2.44764	1.47822	6.35134	0.0117293	0.0412317		Os03g0327600	1.77302	5.34546	50.8345	1.00492e-12	2.57048e-10
Os01g0262500	-2.02929	0.709807	36.7541	1.34009e-09	4.6256e-09		Os01g0272850	-1.03818	4.96257	27.2886	1.7524e-07	5.64555e-07		Os07g0414000	-3.74045	2.98534	36.1493	1.8276e-09	6.62376e-09		Os09g0460500	-3.42253	5.23846	115.993	4.76908e-27	6.66981e-26		Os01g0653800	0.44755	6.48326	8.72723	0.00313492	0.0139899		Os03g0329700	-0.833982	6.59939	16.4366	5.03032e-05	0.00172841
Os01g0262600	-0.661931	4.74425	32.3805	1.26754e-08	3.95943e-08		Os01g0273500	0.600245	5.08899	9.80079	0.00174437	0.00320421		Os04g0384800	-3.73775	0.485108	62.0851	3.28924e-15	1.8595e-14		Os03g0752500	-3.42229	2.20138	53.6575	2.38675e-13	1.255e-12		Os01g0654100	1.20403	5.0141	42.7064	6.36043e-11	1.72684e-09		Os03g0334800	0.901882	4.09156	10.3148	0.00131965	0.0230601
Os01g0262700	-0.410965	5.88292	9.85811	0.00169085	0.00290068		Os01g0274800	1.45938	0.737632	12.336	0.000444294	0.0008926		Os02g0764500	-3.73727	6.50969	288.72	9.45261e-65	5.71869e-63		Os01g0773700	-3.42001	10.231	137.185	1.09831e-31	2.08012e-30		Os01g0654400	5.2065	-0.335727	30.0037	4.31222e-08	6.6603e-07		Os03g0339900	-0.936917	6.61637	13.508	0.00023755	0.00595139
Os01g0263300	-1.68401	1.6013	25.847	3.69581e-07	9.89478e-07		Os01g0275300	-0.713986	4.55643	17.2681	3.24598e-05	7.73073e-05		Os09g0481800	-3.73699	3.44025	219.422	1.20904e-49	4.0636e-48		Os02g0677600	-3.41795	4.2596	114.436	1.04583e-26	1.43492e-25		Os01g0654500	-0.487285	9.3025	13.9252	0.00019023	0.0012608		Os03g0340500	1.53695	3.86497	18.6972	1.53204e-05	0.00065448
Os01g0263400	-1.45979	2.35509	35.2934	2.83592e-09	9.45774e-09		Os01g0275600	0.864469	8.07896	39.0949	4.03694e-10	1.77546e-09		Os01g0108800	-3.73297	0.476885	58.0346	2.57548e-14	1.37397e-13		Os04g0454200	-3.41532	2.24205	45.1336	1.84043e-11	8.27337e-11		Os01g0655500	-0.599021	6.42242	11.2019	0.000817143	0.00444515		Os03g0341300	1.12085	4.39547	11.3957	0.000736162	0.0146518
Os01g0263500	-0.561909	3.74141	12.1668	0.000486476	0.000897605		Os01g0275800	-0.782905	3.31359	12.2778	0.00045838	0.00091828		Os12g0441600	-3.73022	5.05469	38.8187	4.65057e-10	1.7787e-09		Os02g0628600	-3.41355	2.7279	237.847	1.15895e-53	6.31345e-52		Os01g0655800	0.563429	7.62473	12.0464	0.000518921	0.00300306		Os03g0341600	1.64061	2.72107	16.4003	5.12775e-05	0.00175317
Os01g0263600	0.700371	4.60413	28.5108	9.31757e-08	2.66154e-07		Os01g0275950	-0.511347	3.39496	5.35957	0.0206089	0.0316393		Os03g0342850	-3.7251	0.309228	50.0645	1.48771e-12	6.93455e-12		Os12g0568100	-3.41031	-0.583289	41.8352	9.92973e-11	4.19483e-10		Os01g0658400	-0.352691	8.18842	8.67464	0.00322668	0.0143148		Os03g0342100	-1.57226	0.158425	10.8013	0.00101427	0.0187631
Os01g0264000	6.79399	7.42365	1096.11	2.30936e-240	9.65636e-237		Os01g0276000	-0.310592	5.97386	4.73135	0.0296176	0.0441175		Os09g0538000	-3.72322	2.7495	42.7621	6.18176e-11	2.53205e-10		Os06g0601600	-3.4063	0.140948	64.0633	1.20483e-15	7.55908e-15		Os01g0658900	1.91118	3.27846	36.9449	1.21518e-09	2.62566e-08		Os03g0346200	-1.82059	0.677882	10.6747	0.00108609	0.019808
Os01g0264700	-0.301918	5.22245	5.19162	0.0226961	0.0328356		Os01g0276100	1.14964	6.80234	81.4177	1.82712e-19	1.92234e-18		Os01g0798500	-3.72309	4.41318	265.003	1.39313e-59	7.07636e-58		Os11g0221000	-3.40428	-0.149654	20.1553	7.14033e-06	1.93944e-05		Os01g0659200	0.428669	7.62833	13.5261	0.000235272	0.00151737		Os03g0348900	1.23463	1.87648	12.1187	0.000499187	0.01074
Os01g0265000	-1.82606	0.0622799	20.1362	7.21206e-06	1.66739e-05		Os01g0276500	-1.63655	3.26855	72.6261	1.56692e-17	1.40161e-16		Os03g0227400	-3.7224	5.23973	117.602	2.11957e-27	2.50772e-26		Os05g0439000	-3.40426	1.36453	137.766	8.19793e-32	1.56875e-30		Os01g0659900	-1.51139	2.53328	30.823	2.82668e-08	4.5548e-07		Os03g0356414	0.869614	2.8015	9.25337	0.00235062	0.0353943
Os01g0265200	-0.656183	5.59743	30.5023	3.33476e-08	9.94859e-08		Os01g0276600	-0.540756	2.66709	5.61093	0.0178488	0.0277493		Os08g0553700	-3.72224	0.301652	55.1648	1.10839e-13	5.65693e-13		Os12g0291066	-3.40213	1.36496	118.031	1.70709e-27	2.44829e-26		Os01g0662300	-0.75353	6.14164	16.5583	4.71758e-05	0.000371755		Os03g0356498	2.38973	-0.388801	16.9034	3.93319e-05	0.00143219
Os01g0265400	-0.73404	3.91976	18.7205	1.51345e-05	3.36685e-05		Os01g0276700	0.729357	5.02134	25.1757	5.23385e-07	1.59108e-06		Os12g0583300	-3.71701	6.35773	26.9495	2.08842e-07	6.18983e-07		Os12g0139300	-3.39967	2.6275	127.222	1.66126e-29	2.74821e-28		Os01g0662700	-0.738726	5.69789	34.6617	3.92274e-09	7.70906e-08		Os03g0371400	1.06259	2.63482	8.45452	0.00364137	0.0492965
Os01g0265700	0.640636	3.88581	16.2158	5.65203e-05	0.000117252		Os01g0276800	0.300594	6.4697	4.90396	0.0267953	0.0402681		Os10g0394100	-3.7162	5.49017	216.579	5.04096e-49	1.66122e-47		Os10g0144700	-3.39942	2.44559	80.1969	3.38907e-19	2.78167e-18		Os01g0663300	0.976057	4.48538	6.78428	0.00919641	0.0339508		Os03g0371800	-3.07385	0.411047	16.8018	4.14928e-05	0.00148673
Os01g0265800	-0.383712	5.9788	10.7163	0.00106195	0.00187502		Os01g0276900	0.713571	3.24042	8.30668	0.00394995	0.00686766		Os06g0473000	-3.71192	1.66578	28.8478	7.82932e-08	2.41628e-07		Os02g0149900	-3.39783	0.546781	95.5149	1.46781e-22	1.51606e-21		Os01g0663400	0.747313	4.67364	9.4538	0.00210712	0.00998084		Os03g0374600	1.86071	3.15997	18.985	1.31751e-05	0.000573478
Os01g0265900	-1.12552	3.00507	40.8341	1.65717e-10	6.24147e-10		Os01g0277500	-1.29304	3.50849	38.8294	4.62501e-10	2.0219e-09		Os03g0757100	-3.71153	2.24191	64.2857	1.07622e-15	6.28578e-15		Os06g0278000	-3.39774	2.30188	40.1851	2.31003e-10	9.46479e-10		Os01g0664000	-0.611946	5.84255	20.5981	5.6653e-06	5.63641e-05		Os03g0379300	-2.6031	5.2987	20.4766	6.03662e-06	0.000297085
Os01g0266100	-1.6085	0.789379	8.47187	0.0036068	0.00591106		Os01g0277600	0.413299	5.41814	11.1282	0.000850242	0.0016381		Os12g0115900	-3.7103	0.460842	51.3034	7.91365e-13	3.77201e-12		Os01g0286600	-3.39745	4.28082	180.871	3.12729e-41	9.76495e-40		Os01g0664500	0.647784	6.30032	23.4921	1.25429e-06	1.43541e-05		Os03g0386800	-1.42191	3.51058	19.2575	1.14223e-05	0.000504604
Os01g0266200	-0.296832	6.39622	7.26612	0.00702674	0.0110366		Os01g0277700	-0.629482	3.42155	14.2341	0.000161421	0.000347237		Os09g0361500	-3.7079	4.14019	121.459	3.03223e-28	3.71998e-27		Os03g0775000	-3.39389	4.98236	281.224	4.06338e-63	3.22919e-61		Os01g0665200	-0.817816	6.09209	46.9473	7.29228e-12	2.39451e-10		Os03g0387300	1.43618	1.27926	11.734	0.000613695	0.0127662
Os01g0266400	-2.41165	-0.373686	26.1941	3.08772e-07	8.33935e-07		Os01g0278000	3.04421	4.49543	143.781	3.96734e-33	1.12864e-31		Os06g0264800	-3.70139	8.53535	68.6918	1.15119e-16	7.20546e-16		Os12g0271700	-3.3866	6.16393	183.215	9.62735e-42	3.0968e-40		Os01g0665300	0.732744	6.22344	29.1287	6.77261e-08	1.01013e-06		Os03g0388100	-1.30527	5.35941	19.0442	1.27723e-05	0.000559471
Os01g0266500	0.753823	5.12582	12.5544	0.000395273	0.000737197		Os01g0278050	-0.797161	2.78612	15.3355	9.00081e-05	0.000200898		Os05g0514400	-3.6982	-0.119621	48.2662	3.7212e-12	1.68043e-11		Os07g0493100	-3.38316	0.542963	77.0087	1.70203e-18	1.32967e-17		Os01g0665900	1.08987	1.58743	13.943	0.000188443	0.00125094		Os03g0388900	-1.37923	4.17626	32.5015	1.19103e-08	1.2389e-06
Os01g0266800	3.21473	5.52722	136.322	1.69642e-31	2.84419e-30		Os01g0278200	0.507607	3.98285	9.51196	0.00204137	0.00371042		Os02g0277700	-3.69786	2.73527	132.743	1.0291e-30	1.43445e-29		Os01g0501800	-3.38143	11.9812	93.1722	4.79375e-22	4.77843e-21		Os01g0666000	-1.14311	0.953721	11.3922	0.000737531	0.0040694		Os03g0389700	1.11507	4.08415	23.7909	1.07387e-06	6.82503e-05
Os01g0267100	-0.288286	5.71054	7.14133	0.00753274	0.01177		Os01g0278600	0.452506	3.18589	6.9394	0.00843174	0.0138834		Os03g0431200	-3.69512	6.79163	372.158	6.3426e-83	7.69733e-81		Os09g0471100	-3.37869	2.73025	187.478	1.12954e-42	3.75248e-41		Os01g0666400	1.01595	0.884834	5.9358	0.0148363	0.0499358		Os03g0405900	1.41197	6.23268	36.7435	1.34737e-09	1.74476e-07
Os01g0267200	0.52265	6.52849	23.0724	1.56017e-06	3.90034e-06		Os01g0278900	-1.07324	7.14811	64.0121	1.23655e-15	9.47334e-15		Os01g0916100	-3.69114	2.96726	99.812	1.67569e-23	1.59968e-22		Os08g0101700	-3.37667	6.28304	212.69	3.55666e-48	1.5737e-46		Os01g0666600	-0.727654	6.68563	27.8364	1.32016e-07	1.8524e-06		Os03g0416500	1.28575	2.26167	18.2632	1.92384e-05	0.000784646
Os01g0267400	0.948632	4.00304	45.6881	1.38663e-11	5.7865e-11		Os01g0279100	-0.431582	7.62091	6.74059	0.00942433	0.0153836		Os12g0208900	-3.69107	3.17394	109.148	1.50579e-25	1.61214e-24		Os12g0583300	-3.37494	6.89475	52.0117	5.51702e-13	2.8176e-12		Os01g0666950	-0.503275	5.69253	12.683	0.000369002	0.00224121		Os03g0417700	2.90378	-0.175083	17.465	2.92647e-05	0.00113546
Os01g0267600	0.861245	2.65937	13.4698	0.000242429	0.000465467		Os01g0279300	0.5362	6.46602	13.2676	0.000270029	0.000561441		Os03g0348200	-3.68781	6.0377	92.9827	5.27543e-22	4.65262e-21		Os02g0129800	-3.36932	4.59983	395.918	4.26191e-88	6.90941e-86		Os01g0667200	1.00947	6.08762	34.4444	4.38599e-09	8.51511e-08		Os03g0423300	7.70901	0.0813866	62.2079	3.09044e-15	1.45524e-12
Os01g0267900	0.262938	5.74318	6.12313	0.0133424	0.0200814		Os01g0279400	-0.804964	6.59547	16.653	4.48785e-05	0.000104771		Os01g0115500	-3.68678	1.95891	93.9403	3.25188e-22	2.90206e-21		Os10g0525400	-3.36915	5.13276	195.018	2.5531e-44	9.35597e-43		Os01g0668100	-2.89261	2.30511	25.1124	5.40848e-07	6.71263e-06		Os03g0431200	-1.22995	6.13575	21.6602	3.25481e-06	0.000173805
Os01g0268000	4.18968	0.466472	79.234	5.51734e-19	4.28495e-18		Os01g0279800	-1.52665	5.10959	99.0637	2.44504e-23	3.49904e-22		Os06g0664200	-3.68662	3.04659	206.446	8.19089e-47	2.45569e-45		Os04g0468000	-3.36444	1.72229	56.7075	5.05692e-14	2.8084e-13		Os01g0669100	-1.51349	3.53069	55.0428	1.17934e-13	5.35741e-12		Os03g0431600	-4.80617	2.7157	17.1479	3.45786e-05	0.00130024
Os01g0268100	0.47048	5.81486	11.0358	0.000893672	0.00159284		Os01g0279900	0.64233	5.22861	25.0756	5.51274e-07	1.67082e-06		Os12g0420400	-3.68443	10.8026	147.53	6.00983e-34	9.79897e-33		Os05g0390100	-3.36328	6.79717	126.564	2.31426e-29	3.79744e-28		Os01g0670100	1.24487	2.97496	25.1961	5.17876e-07	6.44286e-06		Os03g0439500	1.08315	3.95434	11.3062	0.000772481	0.0152139
Os01g0268600	3.14557	3.41891	148.845	3.10043e-34	6.14413e-33		Os01g0280000	0.43118	5.4081	11.1558	0.000837703	0.001616		Os05g0508900	-3.68392	6.55597	92.2143	7.77806e-22	6.78597e-21		Os02g0744600	-3.36295	0.885194	90.116	2.24602e-21	2.15102e-20		Os01g0672100	-0.81748	3.60096	9.12268	0.0025246	0.0116178		Os03g0559700	1.04426	4.15575	10.3934	0.00126469	0.0223958
Os01g0269000	-0.963854	4.19687	32.8119	1.01519e-08	3.20614e-08		Os01g0280400	-0.504466	2.03187	5.1731	0.0229393	0.0349127		Os03g0386800	-3.68374	2.25895	142.209	8.75489e-33	1.34523e-31		Os12g0115700	-3.36236	4.80299	70.1975	5.36544e-17	3.74417e-16		Os01g0673800	-0.421773	7.65485	9.41325	0.00215423	0.0101601		Os03g0560200	2.49785	-0.432015	11.8541	0.000575357	0.0121176
Os01g0269900	-0.567296	2.49348	9.47528	0.00208259	0.0035267		Os01g0280500	5.40554	3.1542	182.01	1.76419e-41	8.69223e-40		Os06g0133600	-3.6798	1.0648	60.3444	7.96299e-15	4.38906e-14		Os12g0208950	-3.35525	2.43481	159.524	1.43758e-36	3.57455e-35		Os01g0674400	1.28654	4.00965	19.9718	7.85946e-06	7.53114e-05		Os03g0563300	-0.752058	8.53376	10.9765	0.000922763	0.017524
Os01g0270300	-0.876043	0.688449	7.45723	0.00631821	0.00998525		Os01g0281000	3.47087	8.49816	545.714	1.07734e-120	1.51812e-117		Os09g0461500	-3.67838	0.95691	83.1019	7.79318e-20	6.0032e-19		Os05g0132100	-3.35491	5.67806	547.936	3.53911e-121	1.28072e-118		Os01g0674700	-0.480797	7.23501	16.2642	5.50941e-05	0.000424704		Os03g0571700	1.74192	3.60801	32.9024	9.69016e-09	1.0349e-06
Os01g0271400	-0.549854	6.14175	30.2817	3.73629e-08	1.10958e-07		Os01g0281100	4.86103	5.48053	307.371	8.16673e-69	1.74364e-66		Os10g0158700	-3.67616	2.00676	59.6622	1.12618e-14	6.1488e-14		Os06g0558300	-3.35453	0.910257	57.9074	2.74748e-14	1.55785e-13		Os01g0675700	-0.617291	5.51103	14.3588	0.00015107	0.0010321		Os03g0602300	-0.792272	4.45214	10.7351	0.0010512	0.0193326
Os01g0271700	-0.559929	3.79933	13.7906	0.000204361	0.000395865		Os01g0281400	0.825365	7.10668	40.2951	2.18361e-10	9.8833e-10		Os09g0128750	-3.67587	-0.387793	38.3734	5.84245e-10	2.21242e-09		Os03g0178200	-3.35147	4.1212	92.136	8.09197e-22	7.96812e-21		Os01g0675800	1.0505	3.05073	11.4126	0.000729465	0.00403129		Os03g0603600	-1.14025	4.46087	20.9608	4.68785e-06	0.000238058
Os01g0272850	-1.51655	4.74653	108.302	2.30744e-25	2.74568e-24		Os01g0281600	-1.12948	2.69382	27.8233	1.32913e-07	4.3489e-07		Os03g0595300	-3.67026	6.49714	158.146	2.87581e-36	5.36686e-35		Os05g0560000	-3.3509	10.1704	126.975	1.88088e-29	3.10139e-28		Os01g0676200	-0.708279	5.33574	11.1976	0.000819038	0.00445313		Os03g0605300	-0.753155	6.38398	12.189	0.000480726	0.0104404
Os01g0273000	-0.437754	4.44106	8.19139	0.00420896	0.00683523		Os01g0282800	-0.916165	2.45133	15.6294	7.70454e-05	0.00017356		Os04g0562100	-3.66901	3.49908	74.2851	6.76102e-18	4.5782e-17		Os03g0825600	-3.34633	0.969779	107.79	2.98784e-25	3.7192e-24		Os01g0678500	-0.711219	6.16996	21.9658	2.77557e-06	2.95725e-05		Os03g0607200	2.18084	0.55039	17.0138	3.71091e-05	0.00137052
Os01g0273500	0.66406	5.0436	19.6935	9.09099e-06	2.07585e-05		Os01g0283000	-2.9823	0.870411	88.4677	5.16719e-21	6.129e-20		Os03g0279950	-3.66666	3.64117	254.925	2.1921e-57	1.01664e-55		Os06g0288300	-3.34608	4.78663	69.9345	6.1306e-17	4.26198e-16		Os01g0678600	-1.13664	7.93027	65.8359	4.90067e-16	3.32847e-14		Os03g0609500	-1.23248	3.85194	18.668	1.55574e-05	0.000661878
Os01g0273800	-0.921501	1.13604	7.48759	0.00621256	0.00983165		Os01g0283300	1.55493	7.05903	45.9464	1.21535e-11	6.2886e-11		Os07g0544800	-3.66625	9.49934	337.262	2.51913e-75	2.31019e-73		Os02g0507600	-3.34603	-0.636663	37.2804	1.02307e-09	3.97556e-09		Os01g0681200	0.800587	4.4845	17.7295	2.54652e-05	0.000216336		Os03g0619600	1.05604	1.78645	9.392	0.00217934	0.0334732
Os01g0274800	0.922562	1.45422	4.41174	0.0356924	0.0499412		Os01g0283400	2.74877	-0.147246	31.1309	2.41198e-08	8.66011e-08		Os08g0114100	-3.66519	7.89555	89.121	3.71392e-21	3.11419e-20		Os03g0321300	-3.34353	2.49502	68.426	1.31731e-16	8.93686e-16		Os01g0681600	0.606695	4.80779	19.3592	1.08295e-05	0.000100806		Os03g0623100	5.39176	-0.230837	43.4412	4.36882e-11	7.8711e-09
Os01g0275300	-0.650895	4.56531	26.2143	3.05552e-07	8.25665e-07		Os01g0284500	0.974081	2.37514	9.02434	0.00266408	0.00475115		Os07g0168000	-3.66416	5.02736	202.147	7.10268e-46	2.0535e-44		Os10g0100300	-3.34353	7.29066	130.168	3.76467e-30	6.47082e-29		Os01g0681800	-0.998977	3.02274	9.32612	0.00225911	0.0105734		Os03g0626500	1.1193	3.12276	12.9356	0.0003224	0.00763405
Os01g0275600	1.0107	8.2103	91.3928	1.17804e-21	1.09269e-20		Os01g0284900	2.30321	3.61957	32.0392	1.51091e-08	5.54832e-08		Os03g0114000	-3.6585	-0.406267	30.4674	3.3952e-08	1.08809e-07		Os12g0529800	-3.33853	2.25936	86.7296	1.24419e-20	1.13015e-19		Os01g0682500	-0.632037	8.30509	20.2243	6.88733e-06	6.71692e-05		Os03g0626700	1.30639	2.57917	13.9623	0.000186513	0.00494796
Os01g0275800	-1.60825	3.10123	60.6392	6.85543e-15	3.78669e-14		Os01g0285300	-0.520959	3.36854	4.55707	0.032783	0.0484062		Os10g0503200	-3.65706	5.37835	297.674	1.05832e-66	6.89677e-65		Os02g0110600	-3.33524	3.62635	97.1032	6.58054e-23	6.96369e-22		Os01g0684900	-0.40307	5.06578	6.45091	0.0110896	0.0394184		Os03g0628800	-0.698562	4.83982	10.1554	0.0014388	0.0245873
Os01g0275900	-0.782855	4.67883	23.9962	9.65248e-07	2.47067e-06		Os01g0286100	2.47728	7.51523	196.578	1.16607e-44	6.84643e-43		Os03g0730400	-3.65547	-0.40777	35.9323	2.04289e-09	7.37368e-09		Os05g0400100	-3.33522	0.177244	67.0502	2.64678e-16	1.74999e-15		Os01g0685100	1.26292	2.48087	21.8367	2.9687e-06	3.14056e-05		Os03g0633800	1.42867	1.25034	8.87784	0.00288653	0.0416187
Os01g0275950	-1.03418	3.29929	30.1795	3.93843e-08	1.16762e-07		Os01g0286200	3.09554	2.14733	69.1064	9.32933e-17	7.785e-16		Os04g0444800	-3.65452	8.85199	59.2838	1.36494e-14	7.3946e-14		Os10g0181600	-3.33455	7.31045	144.564	2.67485e-33	5.60556e-32		Os01g0685900	-1.86178	0.187809	18.7216	1.51259e-05	0.000136061		Os03g0638400	2.1401	0.7131	12.351	0.000440744	0.0097666
Os01g0276000	-0.256991	5.9473	5.53511	0.0186386	0.0273919		Os01g0286900	2.91667	2.85279	89.5741	2.95362e-21	3.58385e-20		Os12g0583500	-3.6455	5.7281	178.592	9.83651e-41	2.27058e-39		Os12g0601300	-3.33096	-0.528189	33.2162	8.24607e-09	2.96078e-08		Os01g0686000	-1.03268	1.90832	14.5731	0.000134825	0.000932105		Os03g0650000	-0.865227	4.04946	12.8476	0.000337917	0.00791107
Os01g0276100	1.17781	6.77944	127.388	1.52822e-29	2.30856e-28		Os01g0287600	-1.07138	1.7219	20.5136	5.92098e-06	1.56361e-05		Os09g0322500	-3.64445	2.35244	142.596	7.20454e-33	1.11122e-31		Os09g0439500	-3.32971	4.63262	61.5424	4.33307e-15	2.61494e-14		Os01g0686100	-0.380361	5.41481	8.18731	0.00421845	0.0179949		Os03g0661600	1.77078	1.91519	23.6039	1.18349e-06	7.38574e-05
Os01g0276200	-0.377639	3.59318	6.43289	0.0112026	0.0170609		Os01g0287700	-1.46892	3.3599	70.7417	4.07204e-17	3.5174e-16		Os03g0747700	-3.64255	2.95066	183.586	7.99039e-42	1.94174e-40		Os12g0208900	-3.32779	3.71552	116.446	3.79511e-27	5.34454e-26		Os01g0686800	-0.342445	7.13568	6.18335	0.0128958	0.0445405		Os03g0663400	1.82621	2.73416	18.6577	1.56413e-05	0.000664081
Os01g0276400	0.406604	3.24517	5.98759	0.0144069	0.021567		Os01g0289600	1.49366	4.18581	33.1469	8.54545e-09	3.21454e-08		Os06g0715200	-3.64116	4.61254	68.8384	1.0687e-16	6.69944e-16		Os06g0107700	-3.32377	4.41825	157.618	3.75124e-36	9.15891e-35		Os01g0687300	-0.651506	6.79387	21.3608	3.80479e-06	3.9352e-05		Os03g0667100	-0.960924	5.12884	9.5555	0.00199351	0.0312432
Os01g0276500	-1.70264	3.22727	96.5461	8.71917e-23	8.80636e-22		Os01g0290000	-0.924668	8.59858	43.8289	3.58374e-11	1.76203e-10		Os05g0186900	-3.63867	0.920167	79.4909	4.84444e-19	3.5381e-18		Os09g0517900	-3.32353	0.219536	59.658	1.12857e-14	6.59474e-14		Os01g0687500	-1.48682	4.33128	68.1482	1.51657e-16	1.13341e-14		Os03g0678800	-1.23556	2.41338	9.43468	0.0021292	0.0328971
Os01g0276600	-1.08535	2.5792	18.2192	1.96883e-05	4.30948e-05		Os01g0290100	-0.43139	5.44596	11.0995	0.000863523	0.00166156		Os03g0776150	-3.6376	4.43289	38.9403	4.36971e-10	1.67286e-09		Os10g0100700	-3.3234	5.20289	211.716	5.79994e-48	2.53857e-46		Os01g0690600	1.00034	1.97955	14.049	0.00017811	0.00119108		Os03g0679700	-1.0412	10.6722	11.1894	0.00082266	0.0160799
Os01g0276700	0.496468	4.6468	17.7693	2.49376e-05	5.38827e-05		Os01g0290700	1.60787	4.26278	98.5908	3.10463e-23	4.4042e-22		Os06g0531600	-3.62892	3.06945	188.974	5.3251e-43	1.34401e-41		Os06g0528700	-3.32186	2.91031	100.93	9.52844e-24	1.07155e-22		Os01g0692000	1.74204	3.41266	47.7533	4.83367e-12	1.65496e-10		Os03g0689300	2.01083	-0.409633	11.3745	0.000744573	0.0147766
Os01g0276800	0.360349	6.46271	11.4473	0.000715966	0.00129275		Os01g0290800	1.89441	5.53031	133.716	6.30232e-31	1.52942e-29		Os08g0137400	-3.62892	1.53027	121.482	2.99755e-28	3.67967e-27		Os01g0619800	-3.32175	3.08433	254.592	2.58987e-57	1.64012e-55		Os01g0692100	2.54072	2.98582	90.3529	1.99254e-21	3.27138e-19		Os03g0694000	1.80347	4.35014	40.3654	2.10634e-10	3.25682e-08
Os01g0277500	-0.86858	3.42513	35.9388	2.03618e-09	6.88509e-09		Os01g0292200	2.05202	8.95692	80.3275	3.17225e-19	3.26923e-18		Os02g0110200	-3.62696	-0.177449	41.7247	1.05072e-10	4.21848e-10		Os09g0491820	-3.31925	6.92798	107.869	2.87205e-25	3.57946e-24		Os01g0693400	-0.478724	3.77563	6.68946	0.00969847	0.0354528		Os03g0705800	-1.21753	3.57062	26.8627	2.18432e-07	1.63975e-05
Os01g0277600	0.577001	5.44422	27.0097	2.02432e-07	5.571e-07		Os01g0292700	1.40389	5.52937	98.8134	2.77444e-23	3.95171e-22		Os03g0118600	-3.6251	4.1806	179.72	5.58009e-41	1.3014e-39		Os02g0593500	-3.31799	7.8274	199.101	3.28144e-45	1.26423e-43		Os01g0693800	-0.906229	6.74026	29.9313	4.47639e-08	6.89528e-07		Os03g0712800	3.96186	1.54908	12.8158	0.000343712	0.00801055
Os01g0278000	2.01391	4.78541	126.066	2.97474e-29	4.40459e-28		Os01g0292900	1.87559	7.79691	99.5293	1.93284e-23	2.79251e-22		Os04g0454200	-3.62047	1.7237	90.8214	1.5724e-21	1.34521e-20		Os07g0691700	-3.31594	1.41526	90.7936	1.59471e-21	1.54257e-20		Os01g0693900	-0.95843	4.93208	39.9478	2.60843e-10	6.42889e-09		Os03g0717900	1.06409	4.19703	11.2016	0.000817286	0.0160001
Os01g0278050	-0.56339	2.87445	9.87715	0.00167344	0.0028727		Os01g0293000	0.884151	5.05486	46.9616	7.23899e-12	3.83485e-11		Os01g0890600	-3.62027	0.669534	67.7928	1.81611e-16	1.11774e-15		Os07g0628900	-3.31284	3.51792	106.634	5.35534e-25	6.54954e-24		Os01g0695900	-1.29319	1.13444	13.7426	0.000209642	0.00137417		Os03g0718800	1.90295	2.24517	30.4342	3.45392e-08	3.22351e-06
Os01g0278200	0.593715	4.10974	14.233	0.000161512	0.000317063		Os01g0293200	-0.747245	3.54764	21.4878	3.56088e-06	9.68555e-06		Os08g0124100	-3.61716	-0.433679	34.7059	3.83469e-09	1.3495e-08		Os03g0297600	-3.30813	4.01019	312.31	6.85598e-70	6.77739e-68		Os01g0696500	-1.09073	0.133624	7.91196	0.00491089	0.020329		Os03g0723400	4.90225	3.03316	71.7346	2.46173e-17	1.70016e-14
Os01g0278600	0.552146	3.38288	11.9033	0.000560349	0.00102576		Os01g0295700	3.16793	7.83912	423.183	4.95132e-94	2.49181e-91		Os01g0823100	-3.61593	1.58754	82.9892	8.25016e-20	6.34558e-19		Os09g0353200	-3.30733	1.71057	71.4913	2.78485e-17	1.98715e-16		Os01g0696800	-1.49035	2.09247	24.9086	6.0115e-07	7.35597e-06		Os03g0724500	1.09813	1.31156	9.27451	0.00232365	0.0351624
Os01g0278900	-0.754307	7.4776	37.3625	9.80895e-10	3.43165e-09		Os01g0295900	-0.682196	5.14564	20.1796	7.05014e-06	1.84658e-05		Os09g0268100	-3.61494	0.380867	45.0642	1.90679e-11	8.1581e-11		Os03g0834050	-3.30505	3.19458	186.768	1.6138e-42	5.32632e-41		Os01g0698800	-1.66099	0.412845	13.5862	0.000227857	0.00147778		Os03g0725200	-4.10412	1.86717	13.7319	0.000210841	0.0054266
Os01g0279000	1.85698	0.695027	20.7002	5.37109e-06	1.25946e-05		Os01g0296000	-1.01461	0.840851	7.87424	0.0050144	0.00856411		Os06g0202300	-3.61488	1.36715	79.9181	3.90257e-19	2.86259e-18		Os01g0625300	-3.30113	1.59227	108.136	2.50979e-25	3.14538e-24		Os01g0699400	3.60075	1.13942	24.4895	7.47147e-07	8.95332e-06		Os03g0727600	2.1269	-0.191523	11.2071	0.000814843	0.0159723
Os01g0279300	0.445872	6.20304	18.1399	2.05255e-05	4.48127e-05		Os01g0296100	0.971493	7.2398	54.2767	1.74153e-13	1.08522e-12		Os10g0138100	-3.61004	1.99822	137.657	8.66084e-32	1.2628e-30		Os11g0552500	-3.29939	-0.320644	42.6899	6.41426e-11	2.7545e-10		Os01g0699600	1.8025	2.26327	16.6171	4.57379e-05	0.000361791		Os03g0729000	3.86349	4.25223	78.049	1.00518e-18	8.67762e-16
Os01g0279700	-0.253217	8.12434	4.95477	0.0260188	0.0372739		Os01g0296166	0.802328	1.83898	9.4699	0.0020887	0.00378993		Os10g0502000	-3.60991	5.49452	360.93	1.76608e-80	2.01085e-78		Os07g0562700	-3.2993	11.3772	93.2003	4.72606e-22	4.71791e-21		Os01g0700000	0.904403	6.93964	29.2724	6.28836e-08	9.44658e-07		Os03g0730500	-1.25774	3.17479	13.6752	0.000217302	0.00554159
Os01g0279800	-1.53143	4.78812	124.87	5.43485e-29	7.94035e-28		Os01g0297200	2.24549	1.52065	27.3657	1.6839e-07	5.43566e-07		Os06g0558300	-3.60955	1.65282	102.436	4.45538e-24	4.38975e-23		Os01g0916100	-3.29835	3.30975	85.401	2.43595e-20	2.17945e-19		Os01g0701700	0.998795	1.86991	7.95109	0.00480583	0.0199979		Os03g0734200	2.25356	0.530185	17.065	3.61218e-05	0.00134364
Os01g0279900	0.67655	5.28856	25.2805	4.95707e-07	1.30938e-06		Os01g0298301	1.85749	1.2876	9.61676	0.00192809	0.00351814		Os07g0141450	-3.60902	1.10044	92.2728	7.55162e-22	6.59409e-21		Os12g0155100	-3.29797	3.5249	188.615	6.37605e-43	2.13925e-41		Os01g0701900	1.13833	4.9223	42.461	7.21063e-11	1.93499e-09		Os03g0736900	-2.60032	4.7567	31.8703	1.64821e-08	1.64179e-06
Os01g0280000	0.409483	5.21606	14.7665	0.00012168	0.000242675		Os01g0298400	2.65784	-0.0240899	20.8532	4.95871e-06	1.32422e-05		Os08g0276100	-3.60602	6.56741	210.936	8.58165e-48	2.70069e-46		Os10g0496900	-3.29731	9.03865	87.132	1.01513e-20	9.27066e-20		Os01g0703400	-0.424726	7.6097	11.5277	0.000685672	0.0038283		Os03g0738900	-0.811097	4.17546	9.79826	0.00174677	0.0282028
Os01g0280400	-0.978821	1.60426	15.5358	8.09576e-05	0.000164872		Os01g0299200	-2.53537	0.726952	53.815	2.20286e-13	1.35987e-12		Os03g0400800	-3.59615	3.03835	188.448	6.93629e-43	1.74414e-41		Os03g0781400	-3.29245	4.49392	177.039	2.14799e-40	6.4297e-39		Os01g0704400	-0.386177	5.14341	6.5825	0.0102986	0.037158		Os03g0741100	-1.44079	4.66399	17.4142	3.00566e-05	0.00116183
Os01g0280500	6.0071	3.35564	226.487	3.47899e-51	1.66062e-49		Os01g0299300	-1.76142	0.317573	29.7878	4.82014e-08	1.66694e-07		Os02g0730600	-3.59291	-0.454445	33.5406	6.97907e-09	2.3994e-08		Os08g0485800	-3.29112	2.87013	73.0311	1.27625e-17	9.31675e-17		Os01g0704700	-0.671651	6.23505	20.7971	5.10591e-06	5.12089e-05		Os03g0750100	0.908041	4.91785	17.0415	3.65726e-05	0.00135554
Os01g0281000	3.47104	8.72322	449.368	9.89808e-100	2.49324e-97		Os01g0299400	-0.898091	2.73435	17.2831	3.22042e-05	7.67679e-05		Os09g0481600	-3.59127	-0.455988	35.2961	2.83198e-09	1.00889e-08		Os09g0513500	-3.29028	2.31533	189.66	3.77138e-43	1.28233e-41		Os01g0705200	5.01573	3.03903	74.4489	6.22269e-18	5.79238e-16		Os03g0751100	-1.53049	3.90197	11.508	0.000692967	0.0140234
Os01g0281100	5.17862	5.59676	1100.29	2.85738e-241	1.49348e-237		Os01g0299500	-0.637451	5.9086	24.0852	9.21658e-07	2.71778e-06		Os01g0144100	-3.58383	4.62818	275.038	9.05779e-62	4.98843e-60		Os01g0178400	-3.28862	2.8279	221.001	5.47096e-50	2.56048e-48		Os01g0705300	-0.767825	6.10783	25.7913	3.80406e-07	4.85129e-06		Os03g0751600	-0.713884	5.91155	8.87031	0.00289846	0.0417037
Os01g0281400	0.801866	7.04362	56.0698	6.99435e-14	3.5562e-13		Os01g0300200	0.729162	7.48849	32.6873	1.0824e-08	4.03007e-08		Os01g0176400	-3.58234	1.07682	95.4912	1.48551e-22	1.34887e-21		Os08g0179100	-3.28769	-0.0757338	50.4391	1.22924e-12	6.10551e-12		Os01g0705500	-0.706067	3.90262	8.01371	0.00464245	0.0194416		Os03g0776900	0.848249	3.95268	11.0197	0.000901485	0.0172783
Os01g0282800	-0.649696	2.12764	7.11213	0.00765642	0.0119493		Os01g0300600	-0.381198	5.35272	9.49622	0.00205895	0.00374044		Os01g0668600	-3.58233	0.874066	66.0773	4.33584e-16	2.59732e-15		Os08g0553500	-3.28345	0.149412	46.7794	7.94423e-12	3.69667e-11		Os01g0706600	0.967287	1.74077	7.33164	0.00677512	0.0264844		Os03g0781300	1.21374	1.18031	10.7718	0.00103059	0.0189971
Os01g0283000	-2.92205	0.922269	75.1231	4.4227e-18	3.17642e-17		Os01g0301700	-2.40967	0.905406	54.5034	1.55178e-13	9.72142e-13		Os01g0115566	-3.57997	1.25294	96.905	7.27359e-23	6.72508e-22		Os03g0784100	-3.28048	1.95732	114.069	1.25881e-26	1.71899e-25		Os01g0708300	0.377498	4.29081	6.28763	0.0121584	0.0424291		Os03g0782200	-1.79191	6.95935	29.156	6.67789e-08	5.71732e-06
Os01g0283300	1.76199	6.85073	127.168	1.70703e-29	2.5694e-28		Os01g0301900	-0.913465	2.89858	13.543	0.000233159	0.00048916		Os07g0158300	-3.57633	5.53486	180.268	4.23578e-41	9.94745e-40		Os11g0171300	-3.27911	13.0777	130.115	3.86684e-30	6.63518e-29		Os01g0708500	0.901358	3.40078	16.3333	5.31224e-05	0.000411615		Os03g0782500	-0.851425	6.16696	18.2988	1.88823e-05	0.00077164
Os01g0283500	-0.420429	3.68202	7.62385	0.00576014	0.00915936		Os01g0302000	-1.9393	4.0439	106.807	4.90622e-25	7.97714e-24		Os02g0697900	-3.57235	3.0639	141.024	1.58967e-32	2.40791e-31		Os07g0513000	-3.27856	9.33716	100.718	1.06045e-23	1.18533e-22		Os01g0708900	0.400944	4.27539	6.68797	0.00970657	0.03547		Os03g0785900	2.87746	1.96126	60.6797	6.71602e-15	2.83978e-12
Os01g0284500	2.6011	1.27239	51.6541	6.61917e-13	3.09937e-12		Os01g0302100	-0.927413	-0.0838807	6.394	0.0114507	0.0184266		Os04g0234600	-3.57186	10.3436	117.62	2.10045e-27	2.48656e-26		Os01g0309800	-3.27462	6.01563	190.316	2.71305e-43	9.28716e-42		Os01g0710700	-0.587733	7.63535	23.202	1.45849e-06	1.63852e-05		Os03g0790500	1.79549	2.76891	14.6345	0.000130503	0.00371366
Os01g0284900	2.53522	3.90684	126.436	2.468e-29	3.6751e-28		Os01g0302250	-3.55908	0.569321	52.4747	4.35837e-13	2.61564e-12		Os09g0508500	-3.57109	1.24605	86.5761	1.34464e-20	1.0853e-19		Os02g0318600	-3.27377	2.57271	173.505	1.26962e-39	3.62377e-38		Os01g0711000	0.577464	4.41796	11.8385	0.000580178	0.00331342		Os03g0791200	2.21361	0.183153	14.1927	0.00016501	0.00449848
Os01g0285300	0.866193	3.42559	12.5669	0.000392638	0.000732804		Os01g0302800	-1.56565	2.57145	49.3616	2.12877e-12	1.1891e-11		Os09g0471100	-3.56861	2.7406	54.6461	1.4431e-13	7.28993e-13		Os10g0525800	-3.26616	0.850118	22.7727	1.82335e-06	5.27182e-06		Os01g0711100	0.616925	5.50634	20.4039	6.27029e-06	6.16125e-05		Os03g0793800	1.38869	3.07328	23.2002	1.45981e-06	8.7924e-05
Os01g0286000	-0.39982	4.17481	6.70866	0.00959456	0.0147506		Os01g0303000	-1.06	10.6105	30.2395	3.81855e-08	1.33675e-07		Os07g0105600	-3.5686	2.48397	71.2596	3.13183e-17	2.03373e-16		Os12g0603700	-3.26587	2.35655	64.5724	9.30516e-16	5.87992e-15		Os01g0711500	0.546024	4.29393	9.36713	0.00220911	0.0103674		Os03g0796000	1.06895	4.46623	10.2013	0.00140339	0.0241904
Os01g0286100	3.90968	7.9456	175.601	4.42458e-40	1.23012e-38		Os01g0303600	1.09936	2.24393	7.67877	0.00558744	0.00946631		Os08g0242800	-3.56513	7.27127	91.9467	8.90432e-22	7.74191e-21		Os01g0651350	-3.26519	0.769266	37.7748	7.93994e-10	3.11948e-09		Os01g0712700	1.01252	5.15002	20.207	6.94971e-06	6.76635e-05		Os03g0796600	-1.43406	7.20223	42.2718	7.94308e-11	1.33799e-08
Os01g0286200	2.70797	2.56613	91.9998	8.66841e-22	8.12693e-21		Os01g0304000	-0.688179	5.1457	24.5384	7.28441e-07	2.17565e-06		Os08g0345800	-3.56305	6.03819	317.48	5.12548e-71	4.05774e-69		Os04g0525200	-3.25638	0.238787	50.4929	1.19599e-12	5.94328e-12		Os01g0713200	-1.27654	7.19504	12.5494	0.000396326	0.00238562		Os03g0798500	1.58859	-0.102848	10.3582	0.00128902	0.0227296
Os01g0286900	2.89651	2.01654	52.408	4.50893e-13	2.1449e-12		Os01g0304300	1.51922	4.76387	92.6737	6.1668e-22	7.87599e-21		Os01g0611000	-3.5602	3.95969	126.767	2.08961e-29	2.71998e-28		Os09g0481800	-3.2562	4.10701	273.696	1.77575e-61	1.31334e-59		Os01g0715800	0.374636	4.55846	6.815	0.00903955	0.0334665		Os03g0807100	-1.51127	1.1155	10.4708	0.00121274	0.0215568
Os01g0287600	-0.904244	1.87629	8.43954	0.00367148	0.00601094		Os01g0305200	2.344	6.83143	126.579	2.29647e-29	5.03011e-28		Os03g0738400	-3.55999	11.4112	150.262	1.51967e-34	2.57303e-33		Os08g0511400	-3.25459	-0.433838	18.2278	1.96002e-05	5.07829e-05		Os01g0716500	1.15157	1.59239	10.1993	0.00140497	0.00707952		Os03g0811600	0.746976	4.89824	8.93565	0.00279658	0.0405759
Os01g0287700	-1.64959	3.5791	110.024	9.68076e-26	1.17946e-24		Os01g0306800	-1.35913	6.89332	47.5673	5.31469e-12	2.85408e-11		Os06g0263801	-3.55828	3.09976	128.663	8.03697e-30	1.07303e-28		Os09g0361500	-3.25385	4.87158	125.169	4.67503e-29	7.45394e-28		Os01g0716800	-0.720453	7.44245	15.1058	0.000101649	0.000728343		Os03g0818100	1.68145	4.52643	24.3229	8.14648e-07	5.37538e-05
Os01g0289600	0.40672	3.64351	5.98442	0.0144328	0.0216043		Os01g0307624	4.85857	6.03498	265.252	1.22937e-59	1.66572e-57		Os03g0751100	-3.55799	3.87421	190.717	2.2171e-43	5.73138e-42		Os04g0562100	-3.24746	3.99648	75.5816	3.50622e-18	2.67521e-17		Os01g0717700	1.38398	5.8392	70.2408	5.24896e-17	4.17733e-15		Os03g0820300	1.20383	2.97846	13.7996	0.000203375	0.00530424
Os01g0290000	-0.746767	8.39822	46.7408	8.10249e-12	3.45219e-11		Os01g0307686	4.62878	7.04243	238.194	9.73884e-54	9.75592e-52		Os08g0193100	-3.55622	1.78648	67.5406	2.0639e-16	1.26601e-15		Os09g0517600	-3.2472	2.42904	52.1452	5.15444e-13	2.64108e-12		Os01g0718000	0.686948	1.97903	6.19298	0.0128258	0.044328		Os03g0820500	2.93729	4.39044	63.1488	1.91667e-15	9.92785e-13
Os01g0290100	-0.412701	5.40482	11.212	0.000812683	0.00145706		Os01g0309800	-2.35183	5.07983	151.447	8.36805e-35	2.60878e-33		Os05g0164100	-3.55538	8.57733	298.251	7.92357e-67	5.21386e-65		Os04g0127100	-3.2442	2.47051	100.191	1.38415e-23	1.53278e-22		Os01g0718500	3.53163	-0.958962	8.44782	0.00365481	0.0159494		Os03g0821300	-0.737311	5.61905	10.6732	0.00108701	0.019808
Os01g0290700	1.84239	4.40315	197.396	7.72874e-45	2.75742e-43		Os01g0309900	1.07803	6.06781	75.7645	3.19598e-18	3.04707e-17		Os03g0751400	-3.55504	2.23145	108.509	2.07893e-25	2.20596e-24		Os08g0435900	-3.2425	12.2092	109.04	1.59029e-25	2.01925e-24		Os01g0718700	-1.12174	2.53892	23.3729	1.33443e-06	1.51383e-05		Os03g0823301	-1.58877	0.50669	11.9044	0.000560017	0.0118519
Os01g0290800	1.86581	5.67965	181	2.93131e-41	8.66831e-40		Os01g0310100	0.917776	6.04273	26.4823	2.65969e-07	8.38697e-07		Os09g0517000	-3.55384	6.10608	262.662	4.51035e-59	2.22954e-57		Os04g0191500	-3.2408	6.81513	125.416	4.12705e-29	6.61666e-28		Os01g0719600	-1.70645	1.87061	24.5392	7.28133e-07	8.74556e-06		Os03g0823500	-0.927478	4.06721	14.4151	0.000146623	0.00410526
Os01g0292200	2.19795	9.0932	220.643	6.54803e-50	2.95042e-48		Os01g0310500	-0.641215	5.90623	19.6811	9.1502e-06	2.3618e-05		Os01g0678100	-3.54752	4.10535	50.0187	1.52284e-12	7.09505e-12		Os01g0279100	-3.24057	10.7756	102.407	4.52033e-24	5.20185e-23		Os01g0719700	-0.514401	5.60718	9.30836	0.00228111	0.0106597		Os03g0826800	1.67251	1.20665	14.0336	0.000179575	0.00483197
Os01g0292700	1.69145	5.94172	170.622	5.41281e-39	1.42347e-37		Os01g0310800	0.335587	4.90099	4.63497	0.0313267	0.0464372		Os05g0382600	-3.54718	4.59289	155.565	1.05346e-35	1.8995e-34		Os08g0374000	-3.2394	3.96039	265.898	8.89003e-60	6.16974e-58		Os01g0719800	-0.670591	5.94593	22.8255	1.77395e-06	1.96539e-05		Os03g0828300	3.54433	0.520913	18.4915	1.70665e-05	0.000715791
Os01g0292900	1.34862	7.40453	112.597	2.64347e-26	3.32733e-25		Os01g0311400	1.05411	2.2317	12.8666	0.000334504	0.000685383		Os01g0108500	-3.5431	3.22215	69.3034	8.44241e-17	5.33361e-16		Os03g0210883	-3.2391	-0.546912	41.9325	9.44785e-11	3.99876e-10		Os01g0720500	-3.25125	9.20681	60.2251	8.46056e-15	4.7043e-13		Os03g0832800	2.61047	2.93916	16.8957	3.94917e-05	0.00143297
Os01g0293000	0.716767	4.68491	29.0183	7.1697e-08	2.06983e-07		Os01g0311500	-0.441469	3.74404	7.52523	0.00608409	0.0102451		Os08g0201700	-3.54234	-0.240132	38.0565	6.87266e-10	2.58324e-09		Os09g0564000	-3.23385	0.998523	88.6191	4.78648e-21	4.45763e-20		Os01g0720800	-0.553741	2.99234	6.92851	0.00848321	0.0317907		Os03g0833100	-2.55952	0.204266	18.9379	1.35046e-05	0.000585361
Os01g0293200	-0.627841	3.6646	18.2448	1.94257e-05	4.25626e-05		Os01g0312500	-2.63838	1.17703	50.4142	1.24492e-12	7.12343e-12		Os07g0656500	-3.53933	3.41583	183.449	8.55851e-42	2.07731e-40		Os03g0102700	-3.23182	0.708513	95.4123	1.54593e-22	1.59027e-21		Os01g0721000	0.76154	3.23625	11.8995	0.00056149	0.00321726		Os03g0835400	0.887436	3.50075	10.6656	0.00109147	0.0198369
Os01g0294700	0.463325	6.63141	5.96941	0.0145561	0.0217701		Os01g0313300	2.23075	2.71004	74.954	4.81816e-18	4.50826e-17		Os02g0814400	-3.53174	4.39541	146.375	1.07465e-33	1.72446e-32		Os12g0231000	-3.22949	5.56897	236.809	1.95165e-53	1.05749e-51		Os01g0721100	0.482379	2.85887	5.94567	0.0147535	0.0497051		Os03g0838900	-0.629883	7.55649	11.0052	0.000908583	0.0173822
Os01g0295700	3.3904	8.08471	370.685	1.32738e-82	2.13473e-80		Os01g0314000	0.815637	0.56161	6.04657	0.0139334	0.0220739		Os03g0226400	-3.52996	3.88911	108.754	1.83685e-25	1.95728e-24		Os05g0429500	-3.22562	6.12485	89.0209	3.90655e-21	3.6668e-20		Os01g0721200	2.20026	0.000154577	13.966	0.000186146	0.00123806		Os03g0841900	-0.988256	7.42334	22.977	1.63955e-06	9.70568e-05
Os01g0295900	-0.414932	5.31218	12.055	0.000516535	0.000949964		Os01g0314100	0.767754	5.94434	32.2022	1.38932e-08	5.12409e-08		Os02g0519700	-3.52594	0.711071	75.6104	3.4554e-18	2.39094e-17		Os08g0119800	-3.22379	5.13625	126.505	2.38359e-29	3.90805e-28		Os01g0721300	2.31398	1.38755	47.6139	5.18981e-12	1.77108e-10		Os03g0843300	0.857523	5.91736	16.4059	5.11254e-05	0.00175086
Os01g0296100	0.950785	7.28289	63.9321	1.2878e-15	7.57143e-15		Os01g0314800	5.37427	11.1189	174.937	6.18017e-40	2.76174e-38		Os12g0169600	-3.52201	8.92956	43.5682	4.09431e-11	1.70634e-10		Os08g0512600	-3.22357	-0.575996	40.7936	1.6919e-10	7.01728e-10		Os01g0721400	1.65053	1.74833	20.7503	5.23231e-06	5.23508e-05		Os03g0843800	-1.01972	7.4336	13.1334	0.000290071	0.00698835
Os01g0296166	0.811774	1.68904	9.8081	0.00173745	0.00297501		Os01g0315800	0.987317	5.07959	44.7803	2.20433e-11	1.11068e-10		Os01g0870400	-3.51699	0.134855	51.5853	6.85533e-13	3.28612e-12		Os04g0562800	-3.21114	0.07595	47.9729	4.32148e-12	2.0543e-11		Os01g0721900	-0.626682	7.14268	21.1357	4.27892e-06	4.35007e-05		Os03g0856700	-0.758479	4.80253	8.50909	0.00353377	0.0483594
Os01g0297200	2.02767	0.924563	28.1298	1.13444e-07	3.20986e-07		Os01g0316500	-0.627523	4.03055	13.6033	0.000225792	0.000474505		Os08g0201500	-3.51451	0.132256	47.6529	5.08781e-12	2.27275e-11		Os01g0252600	-3.20751	3.43027	86.8504	1.17046e-20	1.06618e-19		Os01g0723600	1.61957	4.02025	32.4947	1.19521e-08	2.08198e-07		Os03g0859100	-3.66951	2.51339	37.6418	8.50041e-10	1.15868e-07
Os01g0298301	1.01172	0.785415	8.52192	0.00350894	0.00576062		Os01g0316600	-0.932527	5.36583	10.123	0.00146432	0.00272291		Os08g0139700	-3.51406	11.0903	48.7622	2.88955e-12	1.3166e-11		Os03g0251000	-3.2058	5.84244	47.1833	6.46489e-12	3.03056e-11		Os01g0723700	-1.00873	1.98481	13.179	0.000283107	0.00178283		Os04g0104900	3.07646	3.38199	42.7588	6.19233e-11	1.05163e-08
Os01g0299200	-2.27096	0.812961	52.0801	5.32827e-13	2.51804e-12		Os01g0316900	1.81769	6.64057	153.428	3.08827e-35	1.00118e-33		Os01g0294700	-3.51058	4.10493	47.0198	7.02715e-12	3.11231e-11		Os03g0263900	-3.20425	7.07213	192.953	7.20918e-44	2.56756e-42		Os01g0724500	0.897593	3.51547	26.7787	2.28143e-07	3.03769e-06		Os04g0105400	0.808216	5.45763	15.2812	9.26344e-05	0.0028434
Os01g0299300	-1.59448	0.123719	17.8403	2.40239e-05	5.20054e-05		Os01g0317800	-0.511738	2.70307	5.04124	0.0247508	0.0374594		Os04g0693400	-3.50824	2.05202	69.8837	6.29049e-17	4.00406e-16		Os02g0116400	-3.20409	0.62841	90.8022	1.58777e-21	1.53659e-20		Os01g0725400	1.76936	2.4422	22.5353	2.06312e-06	2.25666e-05		Os04g0111200	-1.02329	7.51791	18.6785	1.54716e-05	0.00065958
Os01g0299400	-0.535857	3.02974	9.54851	0.00200112	0.00339726		Os01g0318600	0.931732	4.02233	19.2053	1.17387e-05	2.98115e-05		Os05g0480000	-3.5062	6.45519	55.6464	8.67533e-14	4.46704e-13		Os03g0290300	-3.20204	8.67634	104.082	1.94136e-24	2.28067e-23		Os01g0725600	0.681483	5.19191	23.0619	1.56866e-06	1.75379e-05		Os04g0111225	-2.00129	0.713863	23.276	1.40338e-06	8.58902e-05
Os01g0299500	-0.664392	5.93258	37.3178	1.00364e-09	3.50652e-09		Os01g0318700	2.16236	1.57811	51.7921	6.17005e-13	3.65107e-12		Os03g0607400	-3.49947	0.432929	60.57	7.10095e-15	3.92888e-14		Os06g0687600	-3.20196	3.47637	133.407	7.36497e-31	1.32432e-29		Os01g0725800	-0.432636	8.16049	9.88868	0.00166299	0.00813951		Os04g0111250	-2.24134	0.348947	17.9969	2.21268e-05	0.000893655
Os01g0300200	0.717805	7.54488	43.001	5.47113e-11	2.15617e-10		Os01g0320700	-1.30409	3.03332	28.9684	7.35672e-08	2.48401e-07		Os07g0108300	-3.49905	10.6354	221.377	4.52838e-50	1.5373e-48		Os08g0179000	-3.20114	2.43808	76.0577	2.75499e-18	2.11717e-17		Os01g0727500	1.05837	2.23655	11.2693	0.000788008	0.00430688		Os04g0116800	1.06308	3.80261	19.4151	1.05173e-05	0.000469628
Os01g0300600	-0.471071	5.2746	13.2957	0.000266015	0.000508278		Os01g0321800	0.600437	3.81343	11.6379	0.000646209	0.00126612		Os02g0102300	-3.49344	1.54615	106.95	4.56598e-25	4.72377e-24		Os01g0873000	-3.20075	0.237152	53.6758	2.36459e-13	1.24366e-12		Os01g0727820	-0.93118	1.39201	10.1149	0.00147077	0.00735773		Os04g0120100	-1.30456	2.41448	10.1545	0.00143947	0.0245873
Os01g0301700	-2.52329	1.17761	77.2766	1.48619e-18	1.11729e-17		Os01g0322800	-0.341298	4.9574	5.16966	0.0229847	0.0349742		Os08g0126700	-3.49246	7.89874	189.59	3.90765e-43	9.97435e-42		Os03g0137600	-3.19485	4.29995	132.834	9.82735e-31	1.75773e-29		Os01g0727840	-1.11344	2.07723	16.0296	6.23584e-05	0.000474538		Os04g0122200	3.48866	2.38002	26.5394	2.58213e-07	1.89713e-05
Os01g0301900	-1.35086	2.73127	42.1121	8.61894e-11	3.33635e-10		Os01g0323300	-2.46807	4.88548	184.955	4.01516e-42	2.04934e-40		Os08g0547500	-3.49146	2.21274	96.3966	9.40287e-23	8.63471e-22		Os06g0227250	-3.1948	0.159971	46.2714	1.02954e-11	4.73099e-11		Os01g0728100	-4.39618	1.83946	15.4899	8.29451e-05	0.00061048		Os04g0127500	1.64331	2.35442	16.4762	4.92648e-05	0.0017012
Os01g0302000	-1.9296	4.0989	94.5147	2.43282e-22	2.36242e-21		Os01g0323600	3.02267	6.55072	293.437	8.86437e-66	1.62927e-63		Os04g0692600	-3.48767	7.10241	174.089	9.46477e-40	2.07376e-38		Os01g0607900	-3.19425	1.18204	112.682	2.53312e-26	3.37426e-25		Os01g0730200	1.09769	2.52396	23.0443	1.5831e-06	1.76792e-05		Os04g0136700	0.9661	5.18033	16.8985	3.94326e-05	0.00143297
Os01g0302250	-3.37901	0.614415	66.9531	2.78039e-16	1.73625e-15		Os01g0323775	4.78333	-0.222828	57.0898	4.16363e-14	2.7597e-13		Os03g0263900	-3.48573	6.5597	343.314	1.21089e-76	1.16862e-74		Os12g0151500	-3.19271	4.26327	211.676	5.91748e-48	2.58443e-46		Os01g0730500	-0.758174	7.55501	24.9843	5.78005e-07	7.11296e-06		Os04g0142400	1.29786	4.55341	11.2819	0.000782668	0.0153853
Os01g0302800	-1.95102	2.73013	100.963	9.37148e-24	1.00374e-22		Os01g0324400	-1.82396	3.37466	94.9744	1.92866e-22	2.55587e-21		Os03g0752500	-3.4855	1.54042	89.9925	2.39059e-21	2.02551e-20		Os03g0751400	-3.19011	2.81249	78.7644	6.99765e-19	5.62504e-18		Os01g0730700	1.63844	2.85609	26.3005	2.92214e-07	3.81047e-06		Os04g0167875	2.86798	-0.00573218	23.9961	9.65312e-07	6.23063e-05
Os01g0303000	-1.36352	10.5031	75.0167	4.66741e-18	3.34412e-17		Os01g0326000	-1.23604	0.360187	12.4199	0.000424791	0.000856512		Os05g0342100	-3.48534	-0.531596	32.6633	1.09586e-08	3.70411e-08		Os07g0489300	-3.18953	3.19744	161.45	5.45644e-37	1.37019e-35		Os01g0730800	-0.800844	5.4499	23.9822	9.72281e-07	1.13257e-05		Os04g0172400	2.49089	1.89533	14.1395	0.000169737	0.00461521
Os01g0303600	1.51144	2.94774	7.1418	0.00753077	0.0117681		Os01g0326300	2.74759	1.45595	57.5333	3.32309e-14	2.22772e-13		Os11g0528500	-3.48357	4.36761	200.115	1.97147e-45	5.57263e-44		Os11g0460800	-3.18545	-0.586385	31.8577	1.65888e-08	5.79608e-08		Os01g0731100	1.15218	1.93179	9.33943	0.00224275	0.0105087		Os04g0174900	-0.967147	3.15881	9.27777	0.00231952	0.0351302
Os01g0304000	-0.721347	5.17889	32.3744	1.27149e-08	3.97118e-08		Os01g0327400	0.755637	5.39326	12.5794	0.000390016	0.000790996		Os05g0586900	-3.48077	3.67762	161.676	4.86908e-37	9.44323e-36		Os05g0439100	-3.1854	2.08325	130.991	2.48773e-30	4.34602e-29		Os01g0732200	-0.882483	6.36829	40.6082	1.86026e-10	4.69023e-09		Os04g0178300	2.13869	7.38663	22.421	2.18963e-06	0.000124978
Os01g0304300	1.35312	4.6895	105.287	1.05643e-24	1.19972e-23		Os01g0327600	-0.630462	4.82416	11.9674	0.0005414	0.0010727		Os01g0778900	-3.48055	0.268471	52.3432	4.65999e-13	2.26105e-12		Os11g0432400	-3.18468	6.75857	134.091	5.21962e-31	9.50365e-30		Os01g0732801	0.661739	2.41855	6.38285	0.0115228	0.0406192		Os04g0178400	1.71864	2.28069	11.1723	0.00083029	0.0161985
Os01g0305200	2.46902	6.16508	231.388	2.96931e-52	1.50313e-50		Os01g0327900	-1.09016	2.79013	16.4901	4.89056e-05	0.000113495		Os02g0194700	-3.47798	8.7701	51.0255	9.11729e-13	4.32842e-12		Os04g0632901	-3.18465	-0.281397	38.6805	4.99172e-10	1.98972e-09		Os01g0733500	1.50222	4.93038	30.7716	2.90254e-08	4.65546e-07		Os04g0179200	2.01715	3.24662	11.0733	0.000875799	0.0168954
Os01g0306800	-1.27579	6.86591	94.6621	2.25827e-22	2.20213e-21		Os01g0328300	-0.714661	3.59208	10.3038	0.00132756	0.00248721		Os01g0974200	-3.47608	7.50533	233.443	1.05823e-52	4.05428e-51		Os07g0141450	-3.18442	1.40133	131.697	1.74318e-30	3.07446e-29		Os01g0734000	0.989858	2.76658	19.0104	1.30007e-05	0.000118633		Os04g0179700	1.10627	3.39637	10.365	0.00128425	0.0226956
Os01g0306900	-0.442084	4.08245	6.87406	0.00874559	0.013519		Os01g0328400	-0.3523	6.43359	6.02502	0.0141045	0.0223265		Os10g0109900	-3.47529	0.0929247	36.5528	1.48587e-09	5.41426e-09		Os05g0551100	-3.18343	1.9012	80.9585	2.30504e-19	1.91206e-18		Os01g0734150	1.06823	1.89032	9.66671	0.00187637	0.00902935		Os04g0182200	0.935774	5.23249	10.0818	0.00149745	0.0251017
Os01g0307624	5.46987	5.14853	76.7548	1.93557e-18	1.43703e-17		Os01g0328600	0.984965	6.1771	33.4743	7.22134e-09	2.73446e-08		Os05g0579200	-3.47254	0.10042	46.453	9.38426e-12	4.10957e-11		Os11g0435500	-3.18244	0.96112	64.7336	8.57423e-16	5.4384e-15		Os01g0734333	1.11955	1.30294	9.66116	0.00188204	0.00905456		Os04g0185600	4.2536	1.11581	21.8748	2.91027e-06	0.000159638
Os01g0307686	4.24177	5.71864	143.931	3.67788e-33	6.87162e-32		Os01g0328700	0.406039	9.40211	7.22474	0.00719054	0.0119788		Os05g0304600	-3.47154	5.7124	90.6591	1.70683e-21	1.45713e-20		Os04g0366000	-3.18189	3.82281	107.948	2.75977e-25	3.44801e-24		Os01g0734399	1.06513	1.78984	13.3581	0.000257309	0.00163821		Os04g0191500	-0.810141	7.29838	16.1104	5.97563e-05	0.00196211
Os01g0309451	-0.780801	2.73455	16.5014	4.8613e-05	0.000101676		Os01g0328900	-0.755126	3.06663	20.2956	6.6354e-06	1.74205e-05		Os05g0137200	-3.47142	5.81043	224.849	7.92199e-51	2.76819e-49		Os12g0134700	-3.18182	0.271762	62.0337	3.37625e-15	2.0528e-14		Os01g0734466	1.07315	3.57168	32.2827	1.33298e-08	2.30082e-07		Os04g0196200	-1.4193	3.50968	8.53286	0.00348791	0.0479296
Os01g0309800	-3.05804	5.26054	206.397	8.39494e-47	3.24423e-45		Os01g0329400	3.29927	7.43159	326.264	6.25905e-73	1.55644e-70		Os06g0601500	-3.46952	1.38879	76.9154	1.78438e-18	1.25439e-17		Os01g0607800	-3.17998	3.39636	106.51	5.70071e-25	6.95514e-24		Os01g0734600	-0.889487	6.82186	32.4765	1.20641e-08	2.09799e-07		Os04g0201900	2.0532	3.27107	20.8076	5.07819e-06	0.00025353
Os01g0309900	1.17266	6.17525	112.844	2.33416e-26	2.94688e-25		Os01g0329800	1.94348	5.27683	179.313	6.84563e-41	3.28109e-39		Os01g0873200	-3.46431	5.87567	56.7124	5.04446e-14	2.63903e-13		Os04g0600900	-3.17823	0.0752074	63.2379	1.83192e-15	1.13425e-14		Os01g0734800	1.72235	7.93001	24.8509	6.19411e-07	7.55283e-06		Os04g0206700	0.913046	3.16206	10.1398	0.00145098	0.0246822
Os01g0310100	1.39868	6.22124	146.711	9.076e-34	1.74887e-32		Os01g0330100	-0.749024	1.86726	11.0056	0.000908354	0.00174417		Os03g0856700	-3.46264	1.64552	81.383	1.85947e-19	1.39423e-18		Os06g0180666	-3.17803	3.51078	144.745	2.44131e-33	5.12144e-32		Os01g0736900	0.451621	7.8264	13.1622	0.000285654	0.00179511		Os04g0209200	1.70725	5.20104	18.4237	1.76848e-05	0.000732822
Os01g0310500	-0.652699	5.81186	28.3921	9.9068e-08	2.8222e-07		Os01g0331100	-1.09512	0.391604	11.4328	0.00072159	0.00140328		Os02g0697550	-3.45946	1.31362	57.6809	3.08289e-14	1.63392e-13		Os01g0555100	-3.17603	3.57514	53.4441	2.6605e-13	1.39279e-12		Os01g0738600	0.368449	5.63286	7.3893	0.00656131	0.0257937		Os04g0224900	0.738297	4.76595	11.5612	0.000673429	0.013733
Os01g0311100	-1.3555	2.80613	41.019	1.50754e-10	5.70363e-10		Os01g0332100	2.49307	7.64862	232.461	1.73212e-52	1.62719e-50		Os02g0649900	-3.45646	8.19792	81.2487	1.99029e-19	1.48901e-18		Os05g0408900	-3.17485	8.81666	190.959	1.963e-43	6.78844e-42		Os01g0739200	-0.892932	5.28854	40.2735	2.20781e-10	5.51318e-09		Os04g0228400	1.81642	1.13529	9.40075	0.00216897	0.033387
Os01g0311400	0.641327	1.86547	5.91411	0.0150201	0.0224047		Os01g0332150	1.98342	1.38024	34.9258	3.42517e-09	1.34869e-08		Os12g0139400	-3.4559	3.78698	165.737	6.31568e-38	1.2711e-36		Os01g0106400	-3.17312	3.46594	67.0431	2.65638e-16	1.75518e-15		Os01g0739400	-1.04449	5.49837	54.408	1.62898e-13	7.24218e-12		Os04g0233400	-0.861404	5.84722	10.6037	0.00112864	0.0203164
Os01g0311500	-0.466399	3.58844	8.9018	0.00284889	0.00473652		Os01g0332800	-0.804674	6.42098	24.9188	5.97955e-07	1.80454e-06		Os01g0603300	-3.45441	4.75485	121.302	3.28177e-28	4.01398e-27		Os03g0129300	-3.16948	10.6405	117.379	2.37187e-27	3.37779e-26		Os01g0739500	-0.930018	6.45244	40.8629	1.63294e-10	4.14215e-09		Os04g0244800	1.14595	6.43025	21.6303	3.30595e-06	0.000176082
Os01g0312500	-2.5887	0.929708	61.2288	5.08133e-15	2.83673e-14		Os01g0332900	-1.22176	5.60237	77.944	1.06003e-18	1.0534e-17		Os06g0694500	-3.45319	4.88677	65.9788	4.55802e-16	2.7266e-15		Os01g0894700	-3.16764	5.48686	168.332	1.71211e-38	4.65093e-37		Os01g0740600	1.84606	2.70553	43.469	4.3072e-11	1.21858e-09		Os04g0266900	2.0293	3.1029	34.5088	4.24323e-09	4.88419e-07
Os01g0313300	2.98537	3.3233	60.4632	7.49682e-15	4.1268e-14		Os01g0337160	-0.590756	1.91799	4.56107	0.0327067	0.048307		Os09g0513500	-3.45225	2.50207	75.9648	2.88764e-18	2.0063e-17		Os04g0644600	-3.16601	8.05933	140.564	2.00393e-32	3.97743e-31		Os01g0740650	1.64722	4.65549	88.0166	6.49061e-21	9.87852e-19		Os04g0275950	2.0161	2.89098	44.3716	2.71598e-11	5.16261e-09
Os01g0314000	2.06185	1.00418	33.7045	6.41529e-09	2.06918e-08		Os01g0337600	0.581815	6.92399	16.0606	6.1348e-05	0.000140261		Os11g0621400	-3.45207	5.99245	119.653	7.53694e-28	9.09775e-27		Os04g0692600	-3.16382	7.2828	194.306	3.65166e-44	1.32145e-42		Os01g0740651	1.46367	2.15945	33.5736	6.8617e-09	1.27177e-07		Os04g0288100	2.28463	3.72927	17.5767	2.75945e-05	0.00108282
Os01g0314100	1.27133	6.09659	126.612	2.25889e-29	3.36852e-28		Os01g0337700	-0.812512	3.3138	24.0218	9.52515e-07	2.80213e-06		Os12g0171500	-3.44317	3.34629	122.27	2.01507e-28	2.49172e-27		Os05g0206800	-3.1634	-0.41264	24.9975	5.74042e-07	1.74748e-06		Os01g0740700	2.3427	2.73996	74.6967	5.48873e-18	5.20207e-16		Os04g0295400	-0.873809	4.51383	14.5149	0.000139055	0.00391984
Os01g0314800	5.29025	11.0442	156.238	7.51095e-36	1.63916e-34		Os01g0338000	0.915365	6.51161	41.5596	1.14334e-10	5.33484e-10		Os04g0507100	-3.44312	4.86839	52.5901	4.1095e-13	2.00402e-12		Os05g0490900	-3.16134	5.77679	123.763	9.49434e-29	1.47548e-27		Os01g0741900	0.578704	5.72638	6.08494	0.0136339	0.0466034		Os04g0301500	-1.61764	2.11779	13.2973	0.000265786	0.00652467
Os01g0315800	1.11959	4.96587	71.8966	2.26771e-17	1.54736e-16		Os01g0338200	1.00504	6.3976	62.8458	2.23545e-15	1.67693e-14		Os08g0101700	-3.43951	5.92476	207.347	5.20946e-47	1.57582e-45		Os02g0764500	-3.15641	6.56664	132.378	1.23667e-30	2.19642e-29		Os01g0742400	-0.807333	5.07528	9.16502	0.00246685	0.0113948		Os04g0309600	-2.3259	0.350683	13.0558	0.000302346	0.00725035
Os01g0316500	-0.447497	3.98609	11.5399	0.000681194	0.00123337		Os01g0338600	0.554448	6.66754	17.981	2.23122e-05	5.43459e-05		Os07g0517100	-3.43939	4.67758	74.5046	6.04966e-18	4.11438e-17		Os12g0637200	-3.14704	2.3423	130.067	3.96238e-30	6.79337e-29		Os01g0742500	-0.450856	6.86861	11.1178	0.000855011	0.00461144		Os04g0322100	2.39443	-0.361677	12.509	0.000405001	0.00911459
Os01g0316600	-0.63894	5.16688	22.0239	2.69278e-06	6.55161e-06		Os01g0339500	-1.09849	2.29395	24.2946	8.26715e-07	2.45391e-06		Os09g0346500	-3.43879	11.5675	59.4351	1.26397e-14	6.86598e-14		Os01g0126200	-3.14428	5.84824	224.997	7.35342e-51	3.54802e-49		Os01g0743400	-1.41197	5.4708	99.0618	2.4474e-23	5.37166e-21		Os04g0337500	0.755761	4.5598	10.2076	0.00139866	0.0241289
Os01g0316900	1.68727	6.71247	227.402	2.19802e-51	1.05641e-49		Os01g0339600	-0.678989	1.7989	9.07413	0.00259251	0.00463447		Os10g0181333	-3.43871	1.43525	70.094	5.6544e-17	3.60597e-16		Os02g0750100	-3.14233	7.20561	96.7999	7.67015e-23	8.08298e-22		Os01g0743500	4.00178	3.01434	90.612	1.74795e-21	2.9622e-19		Os04g0338950	2.20561	1.88098	19.533	9.88773e-06	0.000449263
Os01g0317800	-0.618832	2.13524	5.10416	0.0238685	0.0343867		Os01g0341000	-3.38103	0.299405	68.4341	1.3119e-16	1.08192e-15		Os01g0891601	-3.43165	0.0669936	39.3146	3.60737e-10	1.39046e-09		Os03g0685000	-3.13941	5.44393	69.1963	8.91337e-17	6.11267e-16		Os01g0745300	-0.580137	3.21646	8.10118	0.00442364	0.0186744		Os04g0340300	-2.9696	0.179386	31.8559	1.6604e-08	1.64602e-06
Os01g0318600	0.767192	4.21844	22.4107	2.20146e-06	5.40973e-06		Os01g0341200	-1.51864	0.484324	21.7651	3.08157e-06	8.45692e-06		Os02g0804600	-3.4295	1.89008	94.2714	2.751e-22	2.46483e-21		Os08g0484100	-3.1389	1.79343	112.54	2.72135e-26	3.61865e-25		Os01g0745700	2.5551	0.46565	24.5749	7.14759e-07	8.59979e-06		Os04g0364800	-2.29598	2.06629	29.026	7.14129e-08	6.0392e-06
Os01g0318700	1.98903	1.85154	48.9081	2.68235e-12	1.19906e-11		Os01g0342800	-1.02848	1.21058	12.1874	0.000481124	0.000959841		Os06g0108900	-3.42943	5.17314	101.411	7.47401e-24	7.3106e-23		Os08g0524800	-3.13625	3.57008	224.611	8.92766e-51	4.26696e-49		Os01g0746200	0.464219	5.22653	11.563	0.000672769	0.00376892		Os04g0366000	-2.41592	1.46672	28.4977	9.38093e-08	7.59232e-06
Os01g0321800	0.478987	3.65976	10.6009	0.00113031	0.00198851		Os01g0343200	-0.333585	4.38176	5.95165	0.0147035	0.0232088		Os05g0560000	-3.42716	9.89556	185.976	2.40261e-42	5.94551e-41		Os02g0744650	-3.13536	2.17324	79.6805	4.40114e-19	3.57758e-18		Os01g0746400	-1.57479	1.30615	12.1201	0.000498821	0.00290366		Os04g0369066	-1.35918	3.33028	19.4353	1.04066e-05	0.000465688
Os01g0323300	-1.88516	4.91579	193.979	4.30291e-44	1.48206e-42		Os01g0343500	-0.293213	5.28148	5.46782	0.0193698	0.0298635		Os04g0657300	-3.42607	4.9817	163.734	1.72904e-37	3.42212e-36		Os03g0232600	-3.13216	5.85793	156.528	6.49073e-36	1.56217e-34		Os01g0746700	1.13945	2.79361	24.9584	5.85796e-07	7.19342e-06		Os04g0371200	-1.50157	1.94927	17.9745	2.2388e-05	0.000902446
Os01g0323600	3.41374	6.63624	393.636	1.33743e-87	2.36963e-85		Os01g0346250	-0.896182	1.67881	6.51892	0.0106733	0.0172701		Os03g0149300	-3.4257	4.1639	95.2045	1.71697e-22	1.55417e-21		Os01g0598600	-3.13089	1.71663	111.003	5.90939e-26	7.67652e-25		Os01g0747700	-0.536337	4.65005	11.8964	0.000562415	0.00322168		Os04g0379900	0.658933	4.47944	10.1407	0.00145031	0.0246822
Os01g0323775	3.89399	-0.521303	51.092	8.81354e-13	4.08297e-12		Os01g0346400	-2.09334	0.318759	33.2121	8.26349e-09	3.11291e-08		Os01g0719700	-3.42441	5.14085	206.272	8.9386e-47	2.66802e-45		Os02g0652000	-3.13023	1.16608	40.0572	2.46629e-10	1.00887e-09		Os01g0748600	-0.594489	5.86229	11.7361	0.000613005	0.00347273		Os04g0380300	-0.753564	6.00545	9.96531	0.00159517	0.026314
Os01g0324400	-2.29562	3.275	184.757	4.43425e-42	1.37752e-40		Os01g0346600	1.06006	1.24542	15.1797	9.77474e-05	0.000217208		Os02g0815200	-3.42425	3.29488	119.194	9.49841e-28	1.14314e-26		Os05g0389000	-3.12419	1.8261	109.839	1.06294e-25	1.36074e-24		Os01g0749200	-1.12101	7.31324	43.8182	3.60342e-11	1.03349e-09		Os04g0386700	4.52469	0.164854	42.9639	5.57596e-11	9.54779e-09
Os01g0326000	-2.68301	0.603764	36.0364	1.93665e-09	6.56773e-09		Os01g0346700	1.35097	4.40985	42.1483	8.46054e-11	4.00516e-10		Os05g0131100	-3.42424	3.7959	245.41	2.60091e-55	1.09818e-53		Os02g0236800	-3.12335	1.13704	77.8399	1.11742e-18	8.85243e-18		Os01g0749300	0.414568	3.93458	6.41378	0.0113238	0.0400497		Os04g0390100	-0.762407	4.18089	9.41863	0.00214792	0.0331121
Os01g0327600	-0.571611	4.88879	20.541	5.8367e-06	1.36207e-05		Os01g0347100	1.73184	5.41883	80.5408	2.84759e-19	2.94613e-18		Os02g0129900	-3.42043	4.45978	247.317	9.98716e-56	4.30659e-54		Os01g0750500	-3.12107	0.935567	39.6996	2.96188e-10	1.20117e-09		Os01g0749400	-1.05912	6.97262	51.5894	6.84111e-13	2.68128e-11		Os04g0391500	-1.01761	5.37756	17.6608	2.64014e-05	0.00104478
Os01g0327900	-1.31336	2.22104	40.3795	2.09121e-10	7.80731e-10		Os01g0347200	0.561982	2.41473	4.70554	0.0300656	0.0447343		Os03g0736600	-3.41079	5.81053	139.777	2.97836e-32	4.46467e-31		Os05g0582000	-3.1196	2.58679	98.8429	2.73349e-23	2.97658e-22		Os01g0750500	-1.08651	2.56923	7.43354	0.00640192	0.0252576		Os04g0391900	-0.65489	5.56859	10.7929	0.00101889	0.0188317
Os01g0328400	-0.470425	6.32507	14.7175	0.000124881	0.000248585		Os01g0348600	-0.321254	6.79134	5.90728	0.0150784	0.0237491		Os10g0133600	-3.41025	0.720048	45.8921	1.24949e-11	5.41899e-11		Os01g0215100	-3.11442	-0.0549374	45.1364	1.8378e-11	8.26337e-11		Os01g0750600	-0.878547	3.3665	7.94533	0.00482115	0.020037		Os04g0395800	1.69256	0.184487	13.4185	0.000249158	0.00618981
Os01g0328600	0.902423	6.45466	73.1303	1.21367e-17	8.46656e-17		Os01g0348700	-0.43213	5.48953	7.32677	0.00679349	0.0113648		Os02g0727966	-3.40995	-0.138263	37.6214	8.5898e-10	3.1943e-09		Os10g0566200	-3.11379	1.31916	95.4228	1.53775e-22	1.58265e-21		Os01g0751300	-0.448363	5.24616	11.1639	0.00083403	0.00452167		Os04g0401100	1.29429	1.09998	9.94945	0.00160897	0.0264784
Os01g0328700	0.461556	9.58065	16.7477	4.26947e-05	8.99816e-05		Os01g0349000	1.20898	1.39872	22.8162	1.7826e-06	5.04266e-06		Os10g0213700	-3.40405	4.12202	84.8522	3.21527e-20	2.54249e-19		Os01g0186600	-3.11149	2.0498	65.0827	7.18212e-16	4.58556e-15		Os01g0752700	0.308489	6.33027	6.57109	0.0103648	0.0373711		Os04g0405900	1.24148	5.07017	17.1092	3.52912e-05	0.00131985
Os01g0328900	-0.464208	3.1603	9.13983	0.00250105	0.00419087		Os01g0349400	0.75498	5.26318	21.6253	3.31446e-06	9.05555e-06		Os10g0370700	-3.40269	3.80196	151.6	7.75042e-35	1.32953e-33		Os08g0468700	-3.11114	3.22556	119.385	8.62355e-28	1.2636e-26		Os01g0753100	0.373965	5.94136	7.97275	0.00474867	0.0197989		Os04g0412300	-0.902537	3.91281	10.8393	0.000993705	0.0184817
Os01g0329400	3.39335	7.41545	266.558	6.384e-60	4.50913e-58		Os01g0350000	-1.50403	1.99979	19.0691	1.26069e-05	3.18367e-05		Os02g0744600	-3.40122	0.716474	58.2852	2.2674e-14	1.21217e-13		Os07g0112100	-3.10853	3.44246	167.323	2.84425e-38	7.62417e-37		Os01g0753500	-0.555486	4.20525	10.0735	0.00150419	0.00749256		Os04g0415800	5.5535	1.71596	50.3883	1.26144e-12	3.14888e-10
Os01g0329800	2.37485	5.36728	276.278	4.86101e-62	3.70909e-60		Os01g0350900	0.433123	5.96764	5.68737	0.0170874	0.0266335		Os01g0607800	-3.40109	3.00575	138.845	4.76131e-32	7.03335e-31		Os03g0100040	-3.10701	0.583001	64.4077	1.0116e-15	6.3744e-15		Os01g0754200	0.482321	5.93105	12.1585	0.000488656	0.00285325		Os04g0431000	0.983997	2.5429	9.67569	0.00186722	0.0297362
Os01g0330100	-0.815074	1.73449	11.2252	0.000806937	0.00144738		Os01g0351100	-0.716715	1.92204	12.0125	0.000528459	0.00104922		Os11g0565000	-3.40086	1.64793	105.426	9.85077e-25	1.00526e-23		Os03g0848700	-3.10662	3.45863	129.387	5.5794e-30	9.43794e-29		Os01g0756200	-3.73442	-0.18835	21.2117	4.11236e-06	4.20121e-05		Os04g0432200	1.05742	2.89151	13.8847	0.000194373	0.00511716
Os01g0331900	0.486129	4.97005	17.7517	2.51689e-05	5.43601e-05		Os01g0351300	0.744511	5.96268	40.3104	2.16648e-10	9.81625e-10		Os02g0610800	-3.3959	6.07378	68.1936	1.48207e-16	9.19125e-16		Os08g0113000	-3.10505	2.2339	133.672	6.4457e-31	1.16523e-29		Os01g0756400	0.388444	4.91117	7.94295	0.0048275	0.0200554		Os04g0438600	1.25682	4.92654	16.9547	3.82832e-05	0.00140139
Os01g0332100	3.5435	8.52196	532.11	9.81552e-118	3.42022e-115		Os01g0353900	-0.824371	3.47731	22.1811	2.4811e-06	6.89043e-06		Os07g0147500	-3.39424	6.15458	56.7108	5.04846e-14	2.64044e-13		Os01g0631700	-3.10243	2.22078	80.7325	2.58431e-19	2.1376e-18		Os01g0757500	1.22237	4.29484	52.758	3.7729e-13	1.56089e-11		Os04g0441800	-1.03152	2.68209	11.656	0.000639964	0.0131803
Os01g0332150	3.06479	2.05058	102.475	4.36879e-24	4.77711e-23		Os01g0354200	-0.697501	2.02862	9.51225	0.00204105	0.00371015		Os01g0929100	-3.38974	6.83624	161.986	4.16711e-37	8.11286e-36		Os01g0871600	-3.09834	2.56258	41.2766	1.32143e-10	5.52824e-10		Os01g0757700	-0.433012	5.93688	10.1074	0.00147677	0.00738068		Os04g0447100	-0.815226	4.25814	11.938	0.000550017	0.0116641
Os01g0332800	-0.466571	6.92236	20.0365	7.59768e-06	1.75171e-05		Os01g0354700	-1.02731	0.623463	7.2484	0.00709643	0.0118388		Os03g0128000	-3.38882	2.41791	123.366	1.1594e-28	1.45495e-27		Os02g0744682	-3.09568	1.38059	129.267	5.9277e-30	1.00021e-28		Os01g0758200	1.74507	2.7652	50.4192	1.2417e-12	4.65349e-11		Os04g0447600	-1.67725	0.28557	12.1	0.000504214	0.0108257
Os01g0332900	-1.32501	5.57133	142.044	9.51064e-33	1.74115e-31		Os01g0355500	0.875832	5.67023	39.2139	3.79827e-10	1.67495e-09		Os06g0287700	-3.38687	5.80381	175.432	4.81816e-40	1.07307e-38		Os06g0705700	-3.09454	0.473035	38.698	4.94715e-10	1.97273e-09		Os01g0758500	-1.09275	0.218339	8.01393	0.00464189	0.0194416		Os04g0447700	1.46384	2.68741	10.1634	0.00143255	0.0245704
Os01g0337600	0.787332	7.05994	50.011	1.52885e-12	6.94409e-12		Os01g0355900	0.80881	5.37055	30.8291	2.81776e-08	1.00369e-07		Os03g0776100	-3.38659	1.89763	105.21	1.09827e-24	1.11684e-23		Os01g0866400	-3.09449	8.56134	108.595	1.99057e-25	2.50707e-24		Os01g0759400	1.0326	2.16655	16.8965	3.94739e-05	0.000317298		Os04g0454200	-0.6756	4.43561	9.34312	0.00223824	0.0342497
Os01g0337700	-1.19709	2.9928	36.0151	1.9579e-09	6.63647e-09		Os01g0356400	1.77647	9.37319	41.0968	1.44875e-10	6.6963e-10		Os05g0427900	-3.38607	-0.606286	30.0001	4.32024e-08	1.36895e-07		Os07g0140232	-3.0916	-0.233182	50.1567	1.41949e-12	7.01096e-12		Os01g0760600	0.526842	6.28735	11.9209	0.000555085	0.00318582		Os04g0459500	-0.968213	12.2611	12.2606	0.000462624	0.0101002
Os01g0338000	0.841082	6.54943	56.5932	5.35974e-14	2.75322e-13		Os01g0356500	0.914141	3.93542	36.7909	1.31505e-09	5.44812e-09		Os11g0278300	-3.3851	-0.364811	34.1681	5.05518e-09	1.76249e-08		Os04g0422000	-3.0912	6.40757	151.365	8.72236e-35	1.97496e-33		Os01g0761000	-1.21942	7.89362	54.0763	1.92854e-13	8.4302e-12		Os04g0462300	-0.999595	5.13155	21.3919	3.74355e-06	0.000196361
Os01g0338200	0.97657	6.25445	77.7575	1.16501e-18	8.82172e-18		Os01g0357800	-0.77435	6.72069	20.0527	7.53372e-06	1.96544e-05		Os03g0611200	-3.38478	5.51114	265.609	1.02811e-59	5.27513e-58		Os06g0646100	-3.09015	4.21083	242.456	1.14614e-54	6.59843e-53		Os01g0762000	0.522675	4.93689	14.3288	0.0001535	0.00104527		Os04g0465600	-1.71597	3.90885	9.96071	0.00159917	0.026338
Os01g0338600	0.785522	6.75136	45.1687	1.80768e-11	7.46902e-11		Os01g0357900	1.02755	4.00564	19.2563	1.14293e-05	2.90747e-05		Os04g0650700	-3.3844	6.72855	165.416	7.41996e-38	1.48451e-36		Os04g0337500	-3.08549	1.16182	63.3843	1.70064e-15	1.05619e-14		Os01g0762300	-0.641578	4.96938	14.8041	0.000119278	0.000836271		Os04g0466000	1.8317	1.82604	24.8119	6.32045e-07	4.3219e-05
Os01g0339500	-1.22202	3.13193	32.6202	1.12043e-08	3.52095e-08		Os01g0358100	1.57894	1.2901	28.6775	8.54909e-08	2.86783e-07		Os03g0138900	-3.37919	2.68362	151.784	7.06202e-35	1.21602e-33		Os08g0475000	-3.08214	2.40386	125.578	3.80379e-29	6.10806e-28		Os01g0762900	-0.929244	0.968075	6.66156	0.00985149	0.0358613		Os04g0468000	-3.0568	2.779	21.185	4.17021e-06	0.000216333
Os01g0339600	-1.80313	0.80283	40.4104	2.05844e-10	7.68772e-10		Os01g0359400	-2.18689	4.91945	51.7098	6.43424e-13	3.79784e-12		Os10g0425400	-3.37735	0.182915	40.7066	1.76893e-10	6.9871e-10		Os01g0364800	-3.07794	3.73702	245.357	2.67083e-55	1.58259e-53		Os01g0763700	-0.78559	4.7884	21.1201	4.31375e-06	4.3812e-05		Os04g0476100	-1.44371	6.79426	40.4891	1.97713e-10	3.08001e-08
Os01g0341000	-3.16135	0.534374	69.145	9.14835e-17	5.94174e-16		Os01g0359600	-2.09001	3.60477	101.318	7.83393e-24	1.16282e-22		Os05g0292800	-3.37677	6.10889	172.156	2.50197e-39	5.35453e-38		Os03g0844900	-3.07374	6.97481	125.092	4.86007e-29	7.71256e-28		Os01g0764000	0.897814	5.12812	26.9906	2.04446e-07	2.74671e-06		Os04g0486400	0.966871	2.14019	8.44439	0.00366171	0.049457
Os01g0341200	-1.03891	-0.0222388	7.1694	0.00741577	0.0116066		Os01g0359800	-1.23921	1.77582	23.979	9.73938e-07	2.86038e-06		Os07g0243200	-3.37656	0.183963	49.9111	1.6087e-12	7.48304e-12		Os12g0420400	-3.07356	11.1312	125.842	3.32924e-29	5.38874e-28		Os01g0764500	-0.656194	4.44845	16.4789	4.91956e-05	0.000385776		Os04g0490800	-0.589022	10.6565	8.90077	0.0028505	0.0412139
Os01g0341750	0.933158	0.89731	8.50923	0.0035335	0.00579865		Os01g0360100	-1.00771	0.760283	11.7021	0.000624289	0.00122613		Os07g0171100	-3.37533	8.70885	140.876	1.71258e-32	2.58626e-31		Os07g0251200	-3.07226	1.20587	61.9421	3.53704e-15	2.14798e-14		Os01g0764800	1.35736	0.757203	7.55662	0.00597902	0.0238828		Os04g0493400	2.52093	5.89416	77.1065	1.61983e-18	1.29082e-15
Os01g0342800	-1.72096	0.62908	27.0288	2.00445e-07	5.52136e-07		Os01g0360600	-0.501627	5.03438	13.913	0.000191466	0.000407432		Os01g0894700	-3.37461	4.72721	230.228	5.31631e-52	1.95901e-50		Os07g0412100	-3.07075	9.0723	103.749	2.29698e-24	2.6922e-23		Os01g0764900	-0.521057	5.27311	12.9438	0.000320982	0.00198658		Os04g0493600	4.04524	4.60716	95.6936	1.34111e-22	2.77865e-19
Os01g0343300	0.524838	4.16967	7.01728	0.00807266	0.0125465		Os01g0361000	0.809292	7.9685	32.6376	1.11044e-08	4.13083e-08		Os02g0744650	-3.37266	2.18807	141.432	1.29414e-32	1.96614e-31		Os04g0649700	-3.06489	-0.917819	16.0879	6.04682e-05	0.000147353		Os01g0765200	0.468848	3.64513	6.14394	0.0131863	0.045401		Os04g0494100	2.28902	4.06907	43.7918	3.65235e-11	6.75652e-09
Os01g0343400	-3.05936	-0.253349	43.4159	4.42568e-11	1.75474e-10		Os01g0361800	-1.01733	3.79014	36.3992	1.60768e-09	6.5741e-09		Os09g0319800	-3.37212	0.984695	65.5234	5.74294e-16	3.40826e-15		Os10g0112500	-3.06455	2.1963	70.8294	3.89488e-17	2.74347e-16		Os01g0766200	0.662114	4.69545	18.9764	1.32349e-05	0.000120559		Os04g0497000	-0.826809	6.41647	8.64191	0.00328516	0.045897
Os01g0346250	-2.26499	0.760407	47.658	5.07456e-12	2.21121e-11		Os01g0362000	-0.500307	2.97529	8.81034	0.00299528	0.00530289		Os07g0412100	-3.37137	8.99606	171.912	2.82899e-39	6.04163e-38		Os01g0102600	-3.06433	6.30644	79.0095	6.18118e-19	4.97662e-18		Os01g0766300	2.60742	0.493462	26.1145	3.21756e-07	4.16646e-06		Os04g0497200	1.11631	4.07295	10.1837	0.00141684	0.0243615
Os01g0346600	1.47645	1.03384	25.5318	4.35144e-07	1.15671e-06		Os01g0362100	0.920472	6.83027	7.26132	0.00704555	0.0117595		Os01g0115750	-3.36974	0.325752	46.4884	9.21603e-12	4.04026e-11		Os01g0921100	-3.0585	1.28191	74.582	5.81718e-18	4.3645e-17		Os01g0766400	2.40584	-0.33768	14.0893	0.000174335	0.00116996		Os04g0500700	0.835424	6.91188	12.5084	0.000405127	0.00911459
Os01g0346700	1.28838	4.64628	36.1368	1.83944e-09	6.25932e-09		Os01g0362400	-0.417115	3.03793	5.29507	0.0213858	0.0327299		Os02g0170000	-3.36757	5.26514	159.123	1.75876e-36	3.31272e-35		Os08g0468100	-3.05598	7.36074	119.205	9.4468e-28	1.38024e-26		Os01g0766600	0.447528	4.73403	8.30271	0.00395859	0.0170679		Os04g0502800	-0.691248	7.42837	8.8399	0.00294715	0.042199
Os01g0347000	-1.15205	0.230467	6.57744	0.0103279	0.0158118		Os01g0362533	-1.83325	1.15949	41.508	1.17391e-10	5.47507e-10		Os07g0619400	-3.36299	4.49942	198.293	4.92456e-45	1.36908e-43		Os04g0557000	-3.05495	5.02628	140.377	2.20217e-32	4.34537e-31		Os01g0767600	1.88004	5.06657	50.841	1.00161e-12	3.81803e-11		Os04g0505200	-1.23307	4.44843	9.81351	0.00173235	0.0280849
Os01g0347100	1.65719	5.15471	128.956	6.93337e-30	1.069e-28		Os01g0363600	-0.689094	1.61741	7.84861	0.00508598	0.00867725		Os02g0794400	-3.3623	6.133	251.18	1.43582e-56	6.42377e-55		Os03g0637800	-3.05137	2.03197	57.6503	3.13111e-14	1.76708e-13		Os01g0769700	-0.978522	5.45672	7.83031	0.00513772	0.0210589		Os04g0506800	3.02143	0.726118	11.7147	0.000620067	0.01286
Os01g0348600	-0.328422	6.58059	10.5755	0.00114596	0.00201384		Os01g0364000	-1.27252	1.89958	21.9414	2.81109e-06	7.75491e-06		Os01g0102600	-3.35986	6.10859	183.803	7.16356e-42	1.7492e-40		Os03g0267300	-3.05111	8.81538	104.769	1.37235e-24	1.62826e-23		Os01g0769900	-0.365761	6.61605	7.54651	0.00601265	0.0239896		Os04g0511200	3.15345	5.10032	47.1336	6.63099e-12	1.47728e-09
Os01g0348700	-0.440728	5.399	14.7434	0.000123175	0.000245399		Os01g0364100	-1.31374	2.33945	28.4828	9.45366e-08	3.15525e-07		Os01g0278900	-3.35967	5.46749	262.292	5.43163e-59	2.67191e-57		Os01g0746700	-3.05082	1.17043	66.6944	3.17027e-16	2.08184e-15		Os01g0770500	-0.651095	3.71758	11.5088	0.000692677	0.0038628		Os04g0514400	-0.712245	6.23633	9.96225	0.00159782	0.0263367
Os01g0349400	1.26459	5.49506	53.6255	2.42591e-13	1.17758e-12		Os01g0364400	-2.41549	3.27	114.619	9.53698e-27	1.73779e-25		Os10g0481500	-3.3584	1.97179	44.1048	3.11252e-11	1.30956e-10		Os07g0263400	-3.0437	1.67411	68.3805	1.34803e-16	9.13942e-16		Os01g0771200	0.887863	5.26552	35.874	2.105e-09	4.33281e-08		Os04g0518400	-1.32611	6.74588	33.9162	5.75369e-09	6.30744e-07
Os01g0349800	-0.598372	2.29804	9.64448	0.00189921	0.00323293		Os01g0364800	-1.10937	3.12387	37.9273	7.34289e-10	3.13549e-09		Os01g0364400	-3.35831	3.21491	61.3146	4.86463e-15	2.72578e-14		Os07g0686500	-3.04178	5.37426	136.365	1.66001e-31	3.1062e-30		Os01g0772400	0.874044	4.91477	15.2015	9.66284e-05	0.000697403		Os04g0520700	-1.20669	3.00444	9.76158	0.00178197	0.0285985
Os01g0350000	-1.84654	1.46571	48.7567	2.89769e-12	1.29173e-11		Os01g0365000	-1.41802	2.17016	32.5813	1.14308e-08	4.24403e-08		Os01g0938400	-3.35337	-0.387714	36.3458	1.65235e-09	6.0036e-09		Os03g0388100	-3.04027	3.87216	82.3946	1.11461e-19	9.46668e-19		Os01g0772500	2.61337	-0.180302	18.5793	1.6298e-05	0.000145102		Os04g0521700	1.62173	0.83146	12.7955	0.000347459	0.00808307
Os01g0350900	0.363808	5.97222	10.8977	0.00096284	0.00170927		Os01g0366100	-1.22105	4.0246	64.3798	1.02603e-15	7.90348e-15		Os01g0762300	-3.35226	3.95166	178.347	1.11267e-40	2.55674e-39		Os03g0861400	-3.03371	-0.287433	37.7301	8.12431e-10	3.18697e-09		Os01g0773200	0.579468	5.09156	17.2336	3.30532e-05	0.000272085		Os04g0524600	-1.17643	2.64335	14.4069	0.000147262	0.00411104
Os01g0351100	-0.608325	2.029	7.67265	0.00560641	0.00892577		Os01g0367400	-0.620054	4.60647	6.43958	0.0111605	0.0179938		Os05g0452500	-3.35113	4.4023	145.162	1.97961e-33	3.13199e-32		Os04g0418800	-3.03362	2.06434	36.949	1.2126e-09	4.68241e-09		Os01g0773700	-1.09207	10.436	22.3559	2.26511e-06	2.45733e-05		Os04g0530600	1.28989	5.04573	12.311	0.000450298	0.00992524
Os01g0351300	0.607263	6.02311	28.9386	7.47092e-08	2.15441e-07		Os01g0367900	0.510532	4.33872	5.82642	0.0157873	0.0247677		Os06g0107700	-3.3509	4.29129	80.9038	2.3698e-19	1.76123e-18		Os01g0686000	-3.03191	1.42	57.1448	4.04885e-14	2.26783e-13		Os01g0775500	-0.623496	5.08801	14.1425	0.000169473	0.001141		Os04g0531750	-1.00633	5.94853	16.2786	5.46788e-05	0.00184322
Os01g0351800	-0.656311	2.12007	7.45987	0.00630896	0.00997213		Os01g0369600	-0.907726	4.53127	38.2096	6.35382e-10	2.73302e-09		Os01g0555100	-3.34879	2.60121	136.822	1.31892e-31	1.90797e-30		Os03g0439700	-3.02979	8.426	251.161	1.45012e-56	9.01435e-55		Os01g0776500	-0.823597	2.08612	11.4188	0.000727031	0.0040218		Os04g0532100	2.50278	0.294584	13.0491	0.000303423	0.00726778
Os01g0352100	1.15241	2.4	23.4376	1.29031e-06	3.25647e-06		Os01g0369700	1.8165	5.30971	87.2772	9.43306e-21	1.09734e-19		Os07g0503500	-3.34863	0.558286	45.063	1.90799e-11	8.16151e-11		Os11g0608300	-3.02689	2.64894	134.189	4.96705e-31	9.06006e-30		Os01g0777200	0.69592	5.49435	7.93014	0.00486181	0.0201658		Os04g0533900	1.25234	1.25953	11.682	0.000631064	0.0130412
Os01g0353900	-0.860401	3.18499	24.9766	5.80292e-07	1.52013e-06		Os01g0370900	2.4034	3.0721	52.2902	4.78756e-13	2.86589e-12		Os01g0522400	-3.34792	2.4244	46.0618	1.14578e-11	4.98424e-11		Os09g0452800	-3.0261	4.29982	180.516	3.73844e-41	1.16196e-39		Os01g0777300	-0.951595	1.46322	9.08704	0.00257427	0.0118099		Os04g0538400	4.94454	1.3786	57.578	3.2484e-14	1.18077e-11
Os01g0354200	-0.534563	2.54287	7.82006	0.00516695	0.00827337		Os01g0371200	2.6021	1.7934	21.7366	3.12773e-06	8.57691e-06		Os01g0581300	-3.34718	6.91747	282.363	2.29383e-63	1.34361e-61		Os09g0517000	-3.02481	6.36146	87.4739	8.53982e-21	7.83075e-20		Os01g0778800	1.16523	6.79627	16.4108	5.09926e-05	0.000397327		Os04g0540200	-1.36524	3.14052	19.4674	1.02333e-05	0.000461925
Os01g0354700	-0.761633	3.24506	19.9962	7.75973e-06	1.7867e-05		Os01g0372100	-1.4476	0.873094	11.1994	0.000818236	0.00158061		Os08g0564700	-3.34495	0.56251	47.2698	6.18586e-12	2.7451e-11		Os11g0126100	-3.02373	0.60273	41.1158	1.4347e-10	5.98359e-10		Os01g0780500	0.438537	6.41544	9.02646	0.002661	0.012165		Os04g0540900	-1.27622	1.49418	10.5624	0.0011541	0.0206136
Os01g0355100	-1.03789	-0.155683	8.647	0.00327601	0.00540452		Os01g0372350	-1.49896	2.34	48.098	4.05443e-12	2.20236e-11		Os04g0296700	-3.34456	5.98262	200.471	1.64844e-45	4.69886e-44		Os02g0677300	-3.02328	1.50367	12.6975	0.00036615	0.00080881		Os01g0782200	-0.812396	4.83221	24.9364	5.92528e-07	7.26753e-06		Os04g0554200	1.11059	2.96191	8.51737	0.00351772	0.0482811
Os01g0355500	1.06254	5.76789	88.5513	4.95343e-21	4.4125e-20		Os01g0372400	0.819545	0.883002	5.04171	0.0247441	0.0374519		Os11g0432400	-3.34265	6.70335	159.889	1.19636e-36	2.27241e-35		Os02g0814400	-3.02082	5.00757	72.3206	1.82928e-17	1.32252e-16		Os01g0783100	-0.571716	5.09059	9.72379	0.00181899	0.00878059		Os04g0554800	-3.74894	0.9561	51.4657	7.28606e-13	1.96052e-10
Os01g0355900	0.852799	5.4474	57.8232	2.86768e-14	1.50791e-13		Os01g0373400	-1.10336	2.27784	23.7423	1.10138e-06	3.20261e-06		Os12g0208950	-3.33831	2.19938	41.5627	1.1415e-10	4.56758e-10		Os05g0337400	-3.01907	4.24407	47.0237	7.01319e-12	3.27622e-11		Os01g0783500	1.33061	5.34954	71.2229	3.19063e-17	2.61921e-15		Os04g0556500	-1.16268	3.34965	10.2485	0.00136795	0.0236779
Os01g0356400	1.2675	9.1235	44.6512	2.35456e-11	9.60336e-11		Os01g0373700	3.96627	3.34533	139.694	3.10532e-32	8.23554e-31		Os12g0102600	-3.33578	3.60319	189.866	3.40164e-43	8.69369e-42		Os02g0590400	-3.01696	4.1415	287.547	1.70243e-64	1.41392e-62		Os01g0784800	0.624582	5.54448	8.76992	0.00306239	0.0137232		Os04g0560100	-3.16154	2.06631	27.6391	1.4619e-07	1.14732e-05
Os01g0356500	1.00226	4.08761	50.5604	1.15554e-12	5.30612e-12		Os01g0374200	-1.17016	0.916638	13.0678	0.00030042	0.000620236		Os06g0607100	-3.33551	4.1294	85.7481	2.04383e-20	1.63209e-19		Os03g0565200	-3.01515	8.6954	126.439	2.46499e-29	4.03498e-28		Os01g0785300	-0.687579	2.5017	6.36691	0.0116268	0.0409303		Os04g0572400	-1.72911	0.917229	9.88359	0.00166759	0.0272542
Os01g0357800	-0.612999	6.6421	30.1242	4.0525e-08	1.20025e-07		Os01g0374900	-0.535329	3.93905	9.8944	0.00165783	0.00305559		Os01g0365000	-3.33529	1.75476	90.5419	1.81102e-21	1.54283e-20		Os05g0386800	-3.01169	0.616479	36.9797	1.19365e-09	4.6119e-09		Os01g0787600	1.45717	1.93138	14.9048	0.000113077	0.000799158		Os04g0572700	0.739664	3.66621	9.2866	0.00230836	0.0350381
Os01g0357900	1.44948	4.2858	52.178	5.06917e-13	2.40211e-12		Os01g0375100	-0.813216	4.54995	29.2957	6.21325e-08	2.11856e-07		Os07g0688700	-3.33422	1.12679	45.3133	1.67901e-11	7.21097e-11		Os03g0323100	-3.01085	3.66986	174.999	5.99101e-40	1.74437e-38		Os01g0788400	1.92974	2.11925	45.8769	1.25921e-11	3.92462e-10		Os04g0572800	1.38254	0.479996	9.27123	0.00232781	0.0351624
Os01g0358100	1.62264	0.438312	6.9551	0.00835806	0.0129659		Os01g0375200	1.14393	5.02141	47.3062	6.07192e-12	3.24015e-11		Os06g0180666	-3.32586	3.1265	150.732	1.19939e-34	2.03927e-33		Os08g0245200	-3.00863	-0.303788	33.8142	6.06348e-09	2.2009e-08		Os01g0788500	0.851721	4.01118	18.0544	2.14683e-05	0.000185818		Os04g0576800	0.815836	5.13513	12.2983	0.00045336	0.00996093
Os01g0358400	-0.719327	1.31937	5.47023	0.0193431	0.0283555		Os01g0376700	-0.408583	5.7561	6.41241	0.0113325	0.0182531		Os02g0628600	-3.321	2.93294	140.863	1.72348e-32	2.59894e-31		Os01g0190300	-3.00838	4.35195	325.33	9.99713e-73	1.06627e-70		Os01g0788800	3.37463	0.0756855	40.6878	1.78598e-10	4.50842e-09		Os04g0578550	3.60727	1.24292	39.4667	3.33708e-10	4.93864e-08
Os01g0359400	-2.68647	4.47175	304.773	3.00569e-68	2.95023e-66		Os01g0377500	0.483453	5.36343	13.5386	0.000233704	0.000490156		Os05g0512200	-3.31945	6.65045	146.796	8.69508e-34	1.40417e-32		Os02g0739900	-3.00747	1.41092	40.944	1.56657e-10	6.52012e-10		Os01g0794400	2.31058	5.04137	72.1112	2.03411e-17	1.7454e-15		Os04g0578600	-3.99826	4.84947	35.4869	2.56768e-09	3.05746e-07
Os01g0359600	-2.42353	3.37611	187.06	1.39376e-42	4.4761e-41		Os01g0378100	1.94567	5.05262	80.3388	3.15413e-19	3.25373e-18		Os03g0250200	-3.31898	0.127593	24.7541	6.51308e-07	1.83436e-06		Os03g0635000	-3.00651	1.48667	64.4408	9.94791e-16	6.27043e-15		Os01g0794800	1.0712	1.70643	7.31688	0.00683099	0.0266629		Os04g0583200	-1.66484	0.08615	9.59199	0.00195428	0.0308149
Os01g0359800	-1.14352	1.74605	29.3141	6.15467e-08	1.78816e-07		Os01g0379101	-2.96063	-0.0514466	45.6937	1.38267e-11	7.1156e-11		Os06g0202400	-3.31797	1.1837	66.4816	3.5318e-16	2.13669e-15		Os01g0873200	-3.00536	5.87679	180.383	3.99693e-41	1.24039e-39		Os01g0795200	1.96983	4.11704	17.0446	3.65118e-05	0.000297038		Os04g0586500	-1.21522	4.29004	11.4209	0.000726243	0.0145382
Os01g0360200	-1.00883	4.13059	47.3842	5.83525e-12	2.52531e-11		Os01g0379400	-0.8503	3.37362	23.7634	1.08935e-06	3.17157e-06		Os09g0482900	-3.3174	0.13608	32.1704	1.41226e-08	4.71924e-08		Os07g0414900	-3.00477	-0.423731	40.6799	1.79321e-10	7.4253e-10		Os01g0795400	1.46589	3.82124	14.5222	0.000138519	0.000956695		Os04g0589800	4.18736	1.07396	45.2978	1.69241e-11	3.42273e-09
Os01g0360600	-0.610799	5.10098	27.7792	1.35982e-07	3.81916e-07		Os01g0382400	0.439295	7.57496	4.74882	0.0293183	0.0437149		Os05g0589700	-3.31578	1.97168	97.4197	5.60847e-23	5.21646e-22		Os01g0211800	-3.00392	-0.415714	36.731	1.35605e-09	5.20562e-09		Os01g0796400	0.763861	6.44293	38.6367	5.10503e-10	1.18933e-08		Os04g0597600	1.88269	0.496254	16.5028	4.85775e-05	0.00168307
Os01g0361000	0.702919	8.14184	32.2076	1.3855e-08	4.31566e-08		Os01g0382450	-3.35369	1.69013	101.34	7.74807e-24	1.15088e-22		Os11g0463700	-3.31292	1.39127	81.7326	1.55801e-19	1.17427e-18		Os07g0603300	-3.00248	2.44887	112.18	3.26289e-26	4.32173e-25		Os01g0796500	-0.615699	3.80103	9.6251	0.00191936	0.00921919		Os04g0600300	1.31994	3.64446	22.9473	1.66507e-06	9.82865e-05
Os01g0361500	0.266889	6.79228	5.2943	0.0213953	0.0311005		Os01g0383700	1.49997	9.78285	105.548	9.26378e-25	1.47446e-23		Os06g0299100	-3.31182	0.40724	57.9371	2.70641e-14	1.44155e-13		Os01g0198900	-3.00242	5.75306	108.756	1.83505e-25	2.32275e-24		Os01g0797600	-0.529628	5.28809	16.6095	4.59209e-05	0.000363101		Os04g0602100	-0.776852	8.85895	11.5777	0.000667465	0.0136843
Os01g0361800	-1.17391	3.58201	36.9348	1.22145e-09	4.23146e-09		Os01g0384300	0.485635	2.82931	6.79064	0.00916369	0.0149906		Os03g0178100	-3.30979	6.48908	166.914	3.49241e-38	7.09936e-37		Os08g0553800	-3.00094	6.86981	108.394	2.20358e-25	2.7702e-24		Os01g0798500	-1.00331	6.40357	50.8749	9.8443e-13	3.7594e-11		Os04g0603400	1.10212	3.59415	17.3578	3.09619e-05	0.00118665
Os01g0362000	-0.589493	2.87747	10.7496	0.00104304	0.00184366		Os01g0384800	2.22055	5.97528	36.6951	1.38125e-09	5.70113e-09		Os04g0532400	-3.30895	5.49844	34.677	3.89194e-09	1.36917e-08		Os03g0785200	-2.99881	5.97617	113.239	1.91277e-26	2.57385e-25		Os01g0799900	0.440275	5.65284	9.87353	0.00167673	0.00818963		Os04g0606200	-0.972448	2.29229	8.93382	0.00279938	0.040588
Os01g0362533	-1.46498	1.16015	29.4216	5.82239e-08	1.69562e-07		Os01g0385400	2.27342	1.71328	26.1241	3.20164e-07	1.00019e-06		Os11g0505300	-3.30521	1.09544	51.4563	7.32079e-13	3.50343e-12		Os08g0440900	-2.99653	5.21812	115.282	6.82825e-27	9.49722e-26		Os01g0800300	1.04847	4.69235	30.2336	3.83014e-08	6.00017e-07		Os04g0607150	7.94171	0.292845	45.1498	1.82528e-11	3.63635e-09
Os01g0363300	-0.931764	3.92777	13.8088	0.000202384	0.000392273		Os01g0386600	-1.75123	0.259424	25.0974	5.45065e-07	1.65271e-06		Os05g0527800	-3.29939	-0.430224	27.6268	1.47124e-07	4.42266e-07		Os10g0489500	-2.99583	2.37511	53.5679	2.49812e-13	1.31151e-12		Os01g0800500	1.05438	5.76059	22.81	1.78833e-06	1.98027e-05		Os04g0610400	-0.997101	5.97024	14.7969	0.000119734	0.00346961
Os01g0363600	-1.31038	1.52957	16.5132	4.83123e-05	0.000101077		Os01g0388200	-1.69556	1.18784	29.3126	6.15927e-08	2.10185e-07		Os02g0671300	-3.29681	0.626397	40.9501	1.56169e-10	6.19632e-10		Os01g0839200	-2.99558	1.81637	66.6049	3.31756e-16	2.17574e-15		Os01g0801000	-0.639505	3.11145	7.93996	0.00483548	0.0200846		Os04g0610600	7.95225	0.303824	40.2143	2.27576e-10	3.49269e-08
Os01g0364000	-1.74277	1.82159	51.2087	8.30511e-13	3.85427e-12		Os01g0388500	-0.919374	4.66183	36.3205	1.67392e-09	6.8322e-09		Os11g0597700	-3.29578	2.79099	128.043	1.09816e-29	1.44992e-28		Os05g0475700	-2.99126	4.09028	259.688	2.00651e-58	1.34642e-56		Os01g0801901	-1.37386	3.86742	44.1189	3.09018e-11	9.02429e-10		Os04g0612301	-3.47215	0.82884	46.5756	8.81527e-12	1.92257e-09
Os01g0364100	-2.13342	2.12083	36.5701	1.47276e-09	5.06763e-09		Os01g0389200	1.90497	0.918944	18.3985	1.79196e-05	4.42794e-05		Os05g0481000	-3.29562	4.47513	233.357	1.10473e-52	4.22444e-51		Os02g0697900	-2.99009	3.21316	125.285	4.40936e-29	7.05254e-28		Os01g0803200	0.370558	8.55061	6.52882	0.010614	0.0380852		Os04g0615200	1.43494	3.5526	26.2238	3.04052e-07	2.195e-05
Os01g0364400	-2.66015	3.6033	170.642	5.35766e-39	1.41074e-37		Os01g0389700	1.99159	4.1703	52.3795	4.57485e-13	2.74322e-12		Os08g0269600	-3.29524	2.90686	124.898	5.35727e-29	6.84158e-28		Os03g0305000	-2.98901	5.0798	207.497	4.82957e-47	2.00556e-45		Os01g0805000	-0.989396	6.89565	41.446	1.2117e-10	3.15612e-09		Os04g0616600	1.49806	1.39816	14.4116	0.000146898	0.0041074
Os01g0364800	-2.42567	2.5841	148.318	4.04263e-34	7.95101e-33		Os01g0390900	0.590058	5.90391	8.925	0.00281294	0.00499933		Os09g0469300	-3.29412	2.19391	127.312	1.5874e-29	2.07962e-28		Os11g0649700	-2.98748	3.80198	229.736	6.80802e-52	3.47518e-50		Os01g0805200	-0.415542	8.56009	8.79083	0.00302748	0.0135872		Os04g0618600	1.86691	2.04576	34.1347	5.14268e-09	5.72856e-07
Os01g0365000	-2.47207	2.20385	91.8275	9.45693e-22	8.82661e-21		Os01g0391100	-2.98198	2.86837	117.605	2.11546e-27	4.03196e-26		Os07g0628900	-3.29357	2.74111	156.757	5.78503e-36	1.06008e-34		Os02g0639100	-2.9862	3.65148	292.48	1.43311e-65	1.24644e-63		Os01g0805300	-1.92487	6.69074	103.105	3.17841e-24	7.36368e-22		Os04g0623200	-1.87193	2.53665	10.8583	0.00098356	0.0183589
Os01g0366100	-1.69499	3.70024	103.856	2.17532e-24	2.42428e-23		Os01g0391500	-0.487388	4.4164	10.4669	0.0012153	0.00229007		Os11g0700500	-3.29345	4.25396	103.055	3.25968e-24	3.23525e-23		Os01g0929100	-2.98382	7.04912	130.744	2.81718e-30	4.88785e-29		Os01g0805400	1.8457	3.68315	60.1178	8.93454e-15	4.94149e-13		Os04g0629500	0.878534	5.54414	15.5498	8.03618e-05	0.00250755
Os01g0367100	-1.99398	1.60886	5.29763	0.0213544	0.0310493		Os01g0391600	-2.06312	-0.551681	10.829	0.000999251	0.00190555		Os02g0652600	-3.29275	5.14987	125.641	3.68444e-29	4.75621e-28		Os01g0257100	-2.98366	1.54325	90.3585	1.98691e-21	1.9119e-20		Os01g0805500	-0.665339	3.90057	9.85569	0.00169307	0.00825783		Os04g0629600	1.03928	2.76402	12.1061	0.000502579	0.0108018
Os01g0367700	0.727456	3.93865	15.1749	9.79971e-05	0.000197858		Os01g0391800	-2.98456	-0.0215767	36.6007	1.44976e-09	5.96993e-09		Os10g0530750	-3.28922	2.0742	73.254	1.13993e-17	7.60965e-17		Os01g0935400	-2.97999	0.526907	67.2298	2.41633e-16	1.60337e-15		Os01g0805600	-1.23989	0.486437	8.83363	0.00295729	0.013318		Os04g0630100	1.48643	0.764235	10.4702	0.00121315	0.0215568
Os01g0368000	-2.65574	-0.424001	34.0255	5.43953e-09	1.76865e-08		Os01g0392100	-0.925502	3.7038	27.0857	1.9463e-07	6.236e-07		Os04g0617200	-3.28763	-0.436499	31.8932	1.62889e-08	5.40571e-08		Os05g0131500	-2.97986	1.8625	63.0435	2.02187e-15	1.24766e-14		Os01g0805700	0.476391	6.34061	11.6878	0.000629121	0.00355689		Os04g0630300	2.82515	2.35527	50.897	9.7343e-13	2.54997e-10
Os01g0369600	-1.05875	4.16755	58.4372	2.09885e-14	1.11741e-13		Os01g0392800	-1.51622	4.6858	98.925	2.62253e-23	3.74038e-22		Os07g0475000	-3.28405	2.18819	81.1163	2.12819e-19	1.58865e-18		Os02g0589400	-2.97829	5.46358	143.716	4.09919e-33	8.44208e-32		Os01g0805900	-0.963276	5.50089	10.709	0.00106615	0.00558662		Os04g0633300	1.49293	3.66232	13.9376	0.000188977	0.00500052
Os01g0369700	2.62122	4.73679	68.2904	1.41104e-16	9.0078e-16		Os01g0444100	-1.84655	4.63337	5.02455	0.0249904	0.0377896		Os02g0197600	-3.27528	11.4616	107.232	3.95903e-25	4.10213e-24		Os10g0376900	-2.97659	2.23782	120.16	5.83469e-28	8.63696e-27		Os01g0810100	-0.607347	6.16142	15.8919	6.70661e-05	0.000505392		Os04g0634700	1.03328	4.89178	10.2858	0.00134056	0.0233209
Os01g0370900	3.78441	2.20061	151.472	8.26595e-35	1.69927e-33		Os01g0495701	-2.41304	7.41603	9.43503	0.0021288	0.00385771		Os06g0146100	-3.27524	2.0206	123.262	1.22184e-28	1.52953e-27		Os01g0110100	-2.97608	2.37477	182.482	1.39154e-41	4.43389e-40		Os01g0810200	0.522344	3.35369	7.04316	0.00795684	0.0301871		Os04g0635100	1.31319	0.357195	9.62069	0.00192397	0.0304529
Os01g0371200	1.82523	1.69434	47.6341	5.13674e-12	2.23737e-11		Os01g0495900	-1.44997	7.14189	62.9423	2.12854e-15	1.59939e-14		Os02g0652000	-3.27512	1.29039	95.6302	1.3848e-22	1.26138e-21		Os02g0280700	-2.96953	1.29504	62.2561	3.01578e-15	1.84136e-14		Os01g0812000	0.445717	3.96022	7.3367	0.00675606	0.0264312		Os04g0635400	1.70727	3.32084	32.7734	1.03553e-08	1.08909e-06
Os01g0372100	-1.67842	0.411028	23.4365	1.29107e-06	3.25789e-06		Os01g0496900	0.867982	4.75097	32.7795	1.03227e-08	3.85224e-08		Os08g0485800	-3.27459	2.99635	68.6169	1.19577e-16	7.47062e-16		Os11g0147800	-2.9691	9.16296	101.838	6.02431e-24	6.87256e-23		Os01g0812200	-0.920237	4.47516	15.0678	0.000103717	0.000741381		Os04g0639100	1.25397	1.96533	12.8875	0.00033079	0.00778986
Os01g0372350	-1.79858	1.9429	37.8264	7.73288e-10	2.73139e-09		Os01g0498200	0.31237	6.83542	6.43822	0.0111691	0.0180049		Os01g0678000	-3.27326	2.66826	99.2619	2.21228e-23	2.09711e-22		Os04g0635700	-2.96815	4.38265	110.032	9.64172e-26	1.24057e-24		Os01g0812800	-0.801759	2.91032	13.4671	0.000242787	0.00155861		Os04g0644300	1.03977	4.33498	10.3119	0.00132178	0.0230716
Os01g0372400	1.08877	1.10959	10.3648	0.00128441	0.00223664		Os01g0498300	5.36719	4.45559	79.0539	6.04377e-19	6.12696e-18		Os05g0164200	-3.27192	1.54059	54.506	1.54976e-13	7.80931e-13		Os02g0665250	-2.96416	3.29861	120.476	4.97741e-28	7.39495e-27		Os01g0812900	1.16234	6.08811	23.7776	1.08132e-06	1.25398e-05		Os04g0644400	-3.62303	5.8903	24.2279	8.55833e-07	5.61139e-05
Os01g0373700	4.36731	2.18635	229.178	9.00727e-52	4.43094e-50		Os01g0499300	0.459227	5.29847	9.48982	0.00206615	0.00375245		Os05g0579500	-3.26958	2.50388	51.3127	7.8763e-13	3.75598e-12		Os04g0415600	-2.9635	-0.433336	28.3703	1.00192e-07	3.27007e-07		Os01g0813000	-0.710677	2.88505	8.71676	0.00315298	0.0140476		Os04g0644600	-0.833442	8.00618	12.9575	0.000318641	0.00758843
Os01g0374900	-0.492431	3.96343	13.3464	0.000258916	0.000495303		Os01g0500600	-1.30724	4.23348	69.8446	6.41643e-17	5.43802e-16		Os07g0188233	-3.26927	3.79508	224.569	9.11501e-51	3.17106e-49		Os06g0102100	-2.9615	6.13011	61.6925	4.01507e-15	2.42882e-14		Os01g0813800	-1.50545	3.7085	40.8911	1.6095e-10	4.09265e-09		Os04g0648400	-1.40367	0.251713	10.0951	0.00148663	0.024951
Os01g0375000	-0.37068	4.93092	10.4165	0.00124896	0.00217908		Os01g0500825	-1.11457	0.247237	11.6605	0.000638426	0.00125192		Os02g0609900	-3.26766	1.06681	49.0885	2.44677e-12	1.12014e-11		Os08g0269500	-2.95892	3.18723	193.448	5.6187e-44	2.01171e-42		Os01g0814100	-5.4164	1.02499	19.052	1.27207e-05	0.000116231		Os04g0650800	0.989793	7.12452	18.3303	1.85727e-05	0.000761994
Os01g0375100	-0.740345	4.4611	36.2757	1.71284e-09	5.85711e-09		Os01g0501000	-0.338694	3.71595	4.73105	0.0296228	0.0441221		Os04g0109100	-3.26685	-0.242899	33.8678	5.89864e-09	2.04285e-08		Os02g0596000	-2.9587	6.5175	119.925	6.56967e-28	9.67827e-27		Os01g0814200	-0.881831	1.23452	7.22602	0.00718542	0.027745		Os04g0653700	1.71958	1.73959	9.64536	0.00189831	0.0301618
Os01g0375200	1.05404	4.79244	59.0608	1.52875e-14	8.22903e-14		Os01g0501700	-1.47006	6.45873	112.462	2.82977e-26	4.96785e-25		Os01g0737500	-3.26651	0.0987469	32.4459	1.2256e-08	4.12201e-08		Os04g0652400	-2.95638	6.15564	203.167	4.25257e-46	1.70989e-44		Os01g0814400	-1.05754	7.00522	23.8563	1.03799e-06	1.20575e-05		Os04g0654500	1.80764	1.87839	14.9447	0.00011071	0.00328626
Os01g0376700	-0.624829	6.23223	20.9339	4.75418e-06	1.12362e-05		Os01g0501800	-0.761192	10.6306	23.6003	1.18569e-06	3.43407e-06		Os08g0174500	-3.26081	-0.0693054	42.5274	6.96973e-11	2.84159e-10		Os01g0117900	-2.95346	5.18402	167.983	2.0409e-38	5.51451e-37		Os01g0814800	-0.929191	3.21617	12.9489	0.000320102	0.00198399		Os04g0659100	-0.725267	11.8554	14.2629	0.000158964	0.00438558
Os01g0377500	0.497507	5.40803	18.9118	1.36904e-05	3.06124e-05		Os01g0502700	1.04592	1.70457	8.80045	0.00301157	0.00532949		Os01g0873100	-3.26012	1.40728	76.9953	1.71362e-18	1.20674e-17		Os05g0164200	-2.95259	3.05191	178.729	9.18124e-41	2.78947e-39		Os01g0815100	0.704375	3.08124	11.3848	0.000740481	0.00408352		Os04g0662600	2.73306	1.9934	36.1629	1.81493e-09	2.21197e-07
Os01g0378100	0.765954	5.8305	13.0063	0.00031045	0.000587489		Os01g0502800	-0.726634	5.0406	23.1838	1.47232e-06	4.21229e-06		Os03g0565200	-3.25956	8.61231	221.961	3.37777e-50	1.15248e-48		Os06g0664200	-2.94951	3.50703	66.7609	3.06512e-16	2.01475e-15		Os01g0815400	-0.813198	6.50605	30.043	4.22565e-08	6.54113e-07		Os04g0673700	0.975149	2.93902	10.1331	0.0014563	0.0246954
Os01g0379101	-1.87688	0.0577799	20.2551	6.7773e-06	1.57227e-05		Os01g0502900	-0.802097	2.69492	18.7216	1.51257e-05	3.77553e-05		Os12g0603700	-3.25928	2.19978	35.6588	2.35078e-09	8.45038e-09		Os04g0121100	-2.94941	3.35557	79.7504	4.24827e-19	3.45748e-18		Os01g0815700	-0.533418	6.53018	13.2968	0.000265862	0.00168598		Os04g0674400	0.654196	4.50652	8.43191	0.00368694	0.0497005
Os01g0379400	-1.10577	3.22202	36.8882	1.25103e-09	4.32891e-09		Os01g0503400	-0.828121	6.14337	14.1567	0.000168196	0.000360967		Os03g0773800	-3.25893	9.79555	148.035	4.65987e-34	7.64709e-33		Os03g0651900	-2.94903	2.73501	126.412	2.49776e-29	4.08202e-28		Os01g0817000	-0.841416	4.62834	29.0421	7.08214e-08	1.05253e-06		Os04g0677300	2.19547	2.35133	19.6376	9.36078e-06	0.000429084
Os01g0382400	1.09809	6.92895	10.6111	0.00112408	0.00197838		Os01g0504100	-2.40123	2.81077	42.5009	7.065e-11	3.36943e-10		Os01g0273800	-3.256	-0.0708078	37.5508	8.90624e-10	3.3047e-09		Os11g0470500	-2.94757	1.56387	70.692	4.17591e-17	2.93226e-16		Os01g0818000	0.562596	6.18468	19.9466	7.96358e-06	7.60993e-05		Os04g0678700	2.01802	6.94082	48.4586	3.37331e-12	7.94222e-10
Os01g0382450	-2.77909	2.34549	105.906	7.73351e-25	8.89844e-24		Os01g0504500	2.40686	5.82058	246.958	1.19585e-55	1.33275e-53		Os02g0132500	-3.25406	6.0192	85.7487	2.04315e-20	1.63209e-19		Os01g0525700	-2.9465	1.34372	92.6116	6.36339e-22	6.312e-21		Os01g0818300	0.558087	3.291	7.14311	0.00752527	0.028796		Os04g0679400	-1.16876	3.77038	13.6999	0.000214463	0.00549932
Os01g0383700	1.66803	9.0896	167.313	2.8574e-38	7.19754e-37		Os01g0505500	-1.6958	1.05909	31.4063	2.09296e-08	7.5609e-08		Os03g0297600	-3.25227	4.24494	68.6424	1.18039e-16	7.37679e-16		Os08g0299300	-2.94604	0.531621	40.8992	1.60285e-10	6.66428e-10		Os01g0821700	0.676674	4.81912	19.4529	1.03111e-05	9.6454e-05		Os04g0684900	-1.0384	5.19606	11.4163	0.000728026	0.0145598
Os01g0383900	0.632804	1.83721	4.72675	0.029697	0.0421332		Os01g0505700	-0.793643	2.05123	11.6635	0.000637397	0.00125013		Os01g0364800	-3.24944	2.54024	147.747	5.38753e-34	8.79847e-33		Os07g0188233	-2.94509	4.04001	113.018	2.13866e-26	2.8664e-25		Os01g0821900	-0.996625	0.900992	6.59335	0.0102361	0.0369708		Os04g0687800	-1.15656	2.34538	15.9223	6.59957e-05	0.00212654
Os01g0384800	0.726083	6.18717	6.51674	0.0106864	0.0163211		Os01g0506200	0.967195	4.48917	48.4641	3.3639e-12	1.84395e-11		Os05g0102000	-3.24877	4.43334	50.7456	1.05146e-12	4.96501e-12		Os05g0508900	-2.94476	6.67695	191.821	1.27286e-43	4.45972e-42		Os01g0822200	0.524786	5.18946	9.97038	0.00159078	0.00783962		Os04g0693050	-1.99652	-0.213296	14.2036	0.000164058	0.00448185
Os01g0385400	2.26966	1.5684	26.6505	2.43791e-07	6.66266e-07		Os01g0507000	0.69862	6.33526	26.0034	3.40814e-07	1.06047e-06		Os02g0462300	-3.24839	2.22675	99.1711	2.316e-23	2.19338e-22		Os07g0464600	-2.94449	4.73291	128.715	7.82939e-30	1.3091e-28		Os01g0822900	-2.46748	1.84546	53.6914	2.34584e-13	1.0106e-11		Os05g0102000	-1.26939	2.19465	9.48206	0.0020749	0.0322263
Os01g0386600	-2.39222	-0.173923	27.2489	1.78873e-07	4.9552e-07		Os01g0507500	0.53423	5.42283	19.4821	1.01547e-05	2.60264e-05		Os01g0198900	-3.24622	5.19882	73.1696	1.18976e-17	7.93188e-17		Os03g0153100	-2.94375	1.15579	106.031	7.2573e-25	8.82239e-24		Os01g0823100	1.8098	4.58421	26.552	2.56541e-07	3.38553e-06		Os05g0107900	-1.10816	3.0481	16.2449	5.56603e-05	0.0018562
Os01g0386700	0.444047	7.67537	10.5582	0.00115674	0.00203142		Os01g0507700	1.12328	7.55654	43.3994	4.46327e-11	2.17474e-10		Os06g0216800	-3.24504	3.3257	184.967	3.98994e-42	9.82552e-41		Os06g0126500	-2.94064	3.49198	67.6176	1.98483e-16	1.32748e-15		Os01g0823300	-0.531907	5.68696	13.2581	0.000271402	0.00171537		Os05g0109825	-1.38665	1.99068	19.9246	8.05583e-06	0.000379338
Os01g0388000	1.3882	2.04975	17.8086	2.44277e-05	5.28356e-05		Os01g0508000	-1.07767	4.3495	23.564	1.20827e-06	3.49565e-06		Os12g0555600	-3.24369	0.222475	38.511	5.44453e-10	2.07025e-09		Os02g0318450	-2.93838	4.93101	316.649	7.77591e-71	7.95852e-69		Os01g0823400	1.31197	0.576666	11.4031	0.000733225	0.00404993		Os05g0115100	1.73266	2.64633	16.2529	5.54234e-05	0.00185512
Os01g0388200	-1.59255	0.71139	20.05	7.54451e-06	1.74022e-05		Os01g0508300	-1.02816	2.34256	19.1328	1.21932e-05	3.08693e-05		Os02g0137700	-3.24272	6.89087	114.021	1.28929e-26	1.46881e-25		Os03g0232800	-2.93704	3.78574	110.782	6.60647e-26	8.56559e-25		Os01g0823600	-0.851711	8.64434	39.1364	3.95201e-10	9.50441e-09		Os05g0116100	0.718676	9.32535	12.3631	0.00043791	0.00972461
Os01g0388500	-1.1383	4.48893	87.235	9.63618e-21	8.41535e-20		Os01g0509700	-1.20787	1.66117	17.9936	2.21654e-05	5.40006e-05		Os05g0511700	-3.2369	3.51588	147.792	5.26754e-34	8.60946e-33		Os09g0375600	-2.93511	0.609563	42.8966	5.77096e-11	2.48986e-10		Os01g0823700	1.08809	3.59442	21.3024	3.92243e-06	4.04483e-05		Os05g0119100	2.03638	0.0440568	17.5467	2.80334e-05	0.0010908
Os01g0389200	1.86374	-0.00587974	7.6189	0.00577596	0.00918312		Os01g0510100	1.46636	7.22478	121.174	3.50005e-28	7.00573e-27		Os06g0646000	-3.23039	6.4766	188.622	6.35615e-43	1.60025e-41		Os02g0111600	-2.93343	3.67784	270.104	1.07729e-60	7.76915e-59		Os01g0824800	1.08089	4.22106	15.9648	6.45301e-05	0.000488746		Os05g0119200	0.986901	4.20628	13.5995	0.00022625	0.00570972
Os01g0389700	1.23462	2.92658	8.77496	0.00305394	0.00505693		Os01g0510200	4.98677	4.35743	229.772	6.68574e-52	6.11759e-50		Os02g0303000	-3.23034	-0.716136	22.4564	2.14964e-06	5.73776e-06		Os11g0156300	-2.92812	0.5996	81.579	1.6839e-19	1.41184e-18		Os01g0825700	0.415548	4.74338	8.6874	0.00320417	0.0142331		Os05g0122700	3.372	0.636309	30.8189	2.83261e-08	2.70456e-06
Os01g0390300	0.360209	5.73484	11.1903	0.000822259	0.00147334		Os01g0510600	-0.515633	5.99554	8.58504	0.00338935	0.00595241		Os02g0198700	-3.22906	2.24248	73.8801	8.3011e-18	5.58746e-17		Os08g0162800	-2.92769	7.48907	284.194	9.15483e-64	7.48075e-62		Os01g0825800	-1.82339	2.99455	70.485	4.63778e-17	3.71932e-15		Os05g0125500	0.654572	6.41116	8.5161	0.00352018	0.0482811
Os01g0390600	0.599957	3.4098	13.7943	0.000203952	0.000395146		Os01g0510701	-0.95557	1.30618	14.4939	0.000140617	0.000305098		Os02g0834700	-3.22843	5.60748	210.267	1.20105e-47	3.75642e-46		Os05g0137200	-2.92733	5.87701	309.005	3.59742e-69	3.52182e-67		Os01g0826000	2.0071	3.93657	60.9729	5.78664e-15	3.29665e-13		Os05g0128000	0.979254	1.43856	8.98619	0.00272027	0.0397325
Os01g0391100	-2.79409	2.63392	108.878	1.72619e-25	2.07291e-24		Os01g0510800	0.502569	6.335	15.6691	7.54457e-05	0.00017021		Os12g0620100	-3.22756	-0.481764	31.5968	1.89744e-08	6.26411e-08		Os01g0231000	-2.92732	2.88689	165.24	8.10755e-38	2.12273e-36		Os01g0826900	-1.03489	7.7655	55.3915	9.87631e-14	4.55599e-12		Os05g0128200	-0.713527	8.24451	13.5505	0.000232233	0.00583936
Os01g0391500	-0.634908	4.25784	15.825	6.94798e-05	0.000142539		Os01g0510901	1.40915	0.803153	16.4219	5.06968e-05	0.000117408		Os01g0631700	-3.2265	1.70993	86.7205	1.24992e-20	1.01046e-19		Os01g0208700	-2.92571	7.21979	163.93	1.56662e-37	4.04428e-36		Os01g0827400	-0.820364	2.54793	7.60917	0.00580722	0.0233307		Os05g0129300	-0.805589	6.92287	14.7644	0.000121812	0.00351017
Os01g0391600	-3.80594	-0.810298	31.4086	2.09057e-08	6.39374e-08		Os01g0511000	2.47024	1.20099	28.1679	1.11232e-07	3.6719e-07		Os06g0210400	-3.22621	1.25054	47.1173	6.68617e-12	2.96194e-11		Os03g0735000	-2.92556	6.98078	179.178	7.32804e-41	2.23649e-39		Os01g0829000	-0.768379	5.15065	20.3677	6.38988e-06	6.26695e-05		Os05g0129800	-0.765662	3.99175	13.1526	0.000287127	0.00693354
Os01g0391800	-2.40471	-0.166067	34.3276	4.65729e-09	1.5257e-08		Os01g0511100	1.11576	6.80519	32.4295	1.23598e-08	4.57448e-08		Os04g0639300	-3.22301	4.70692	189.398	4.3016e-43	1.09661e-41		Os03g0776150	-2.92521	4.5897	142.947	6.03595e-33	1.23305e-31		Os01g0830500	0.684898	5.31401	16.4559	4.97953e-05	0.000389453		Os05g0130100	1.45453	3.15788	15.3567	8.90029e-05	0.00275232
Os01g0392100	-0.601076	4.0001	14.5514	0.00013639	0.000270438		Os01g0511200	-0.436351	4.69198	9.64871	0.00189484	0.00346135		Os04g0452700	-3.22153	2.09308	74.7725	5.28216e-18	3.60328e-17		Os03g0336000	-2.92409	3.46721	89.54	3.00498e-21	2.84295e-20		Os01g0830700	0.548491	5.82971	6.3028	0.0120547	0.042138		Os05g0130400	-1.81242	0.667956	16.6546	4.48423e-05	0.0015909
Os01g0392600	0.890916	0.601297	8.45598	0.00363845	0.00596059		Os01g0511300	-0.632929	4.62954	16.1102	5.97602e-05	0.000136823		Os10g0498300	-3.21999	1.37119	80.8267	2.46411e-19	1.83065e-18		Os03g0210900	-2.92345	0.282841	50.0347	1.51054e-12	7.44617e-12		Os01g0832300	-0.806048	3.40896	15.527	8.13367e-05	0.000600125		Os05g0130600	-0.918201	5.19233	9.6282	0.00191612	0.0303518
Os01g0392800	-1.69667	4.32424	131.399	2.02484e-30	3.19738e-29		Os01g0511700	0.565251	4.07288	13.9576	0.000186981	0.000398529		Os03g0161900	-3.21981	6.39484	297.284	1.28691e-66	8.33282e-65		Os02g0751600	-2.9183	5.14297	81.8812	1.44519e-19	1.21673e-18		Os01g0832600	3.17016	1.63524	32.3614	1.28005e-08	2.21496e-07		Os05g0132100	-0.835408	6.31482	16.1344	5.90028e-05	0.00194954
Os01g0393000	0.72791	5.94761	44.3223	2.78518e-11	1.12863e-10		Os01g0511800	3.45925	2.91654	88.1188	6.16401e-21	7.26246e-20		Os12g0115700	-3.21935	4.19811	99.0747	2.43149e-23	2.29846e-22		Os09g0339000	-2.91722	3.8373	107.769	3.02057e-25	3.75533e-24		Os01g0833100	0.497039	4.63002	11.3244	0.000764934	0.00420169		Os05g0138300	0.791957	7.27251	10.0016	0.00156406	0.025928
Os01g0495701	-0.781618	7.04961	4.69329	0.0302806	0.0428946		Os01g0512100	0.722499	5.99004	25.1072	5.42299e-07	1.6448e-06		Os03g0439700	-3.21878	8.1802	108.466	2.12475e-25	2.25104e-24		Os03g0747700	-2.91661	3.94346	99.7588	1.72131e-23	1.89681e-22		Os01g0833150	-0.766913	6.26416	17.1203	3.50844e-05	0.000287106		Os05g0139100	1.10807	2.00638	12.3881	0.000432089	0.00963404
Os01g0495900	-1.21859	6.88399	76.7224	1.96758e-18	1.45925e-17		Os01g0512200	-0.421206	4.12655	5.40744	0.0200511	0.0308236		Os11g0629400	-3.21646	2.51123	153.389	3.15035e-35	5.55201e-34		Os06g0555101	-2.91526	4.18559	174.333	8.37222e-40	2.41685e-38		Os01g0833200	-0.414675	6.78372	9.41037	0.00215761	0.0101692		Os05g0140100	-1.48183	4.23426	18.4736	1.72278e-05	0.000718197
Os01g0496900	1.12037	4.7232	48.0899	4.07127e-12	1.79008e-11		Os01g0513100	1.37267	4.77178	88.6534	4.70414e-21	5.59232e-20		Os04g0612500	-3.21301	7.24861	85.1146	2.81563e-20	2.23169e-19		Os01g0871500	-2.91255	6.94583	375.161	1.40769e-83	2.06716e-81		Os01g0833800	-0.483492	6.20704	14.3772	0.000149599	0.00102406		Os05g0142000	1.15603	2.05848	9.17666	0.00245121	0.0365634
Os01g0498200	0.923346	6.26573	55.8388	7.8665e-14	3.97643e-13		Os01g0513200	1.20123	5.25172	70.0641	5.74095e-17	4.89696e-16		Os11g0707000	-3.21193	14.3646	68.1863	1.48757e-16	9.22254e-16		Os07g0116600	-2.90785	3.0887	60.284	8.21124e-15	4.84427e-14		Os01g0834700	0.324577	5.56066	6.06251	0.0138081	0.0470831		Os05g0142200	1.26927	2.81273	12.4556	0.000416737	0.00931433
Os01g0498300	3.68228	3.52792	78.5872	7.6544e-19	5.86837e-18		Os01g0513400	1.74573	6.70027	179.624	5.85404e-41	2.82504e-39		Os01g0852100	-3.21099	2.92225	128.232	9.98539e-30	1.32271e-28		Os03g0386800	-2.90644	3.90434	137.389	9.91409e-32	1.88647e-30		Os01g0835500	-0.532664	5.47529	8.84482	0.00293922	0.0132624		Os05g0143300	-0.961406	7.80071	19.453	1.03108e-05	0.000463403
Os01g0499300	0.367388	5.21909	11.3954	0.000736249	0.00132742		Os01g0513500	-3.2928	1.24912	96.6173	8.41118e-23	1.1485e-21		Os01g0556650	-3.20731	6.49138	29.6248	5.24289e-08	1.64766e-07		Os02g0318500	-2.90477	4.6067	274.431	1.22821e-61	9.21843e-60		Os01g0835800	-0.498702	3.25274	6.74622	0.00939466	0.0345039		Os05g0150500	0.718356	4.21248	8.65422	0.00326306	0.0457115
Os01g0500400	0.573565	1.61136	6.01558	0.0141801	0.0212579		Os01g0515300	-1.75713	3.15371	28.9678	7.35903e-08	2.48439e-07		Os06g0483500	-3.20384	4.84056	241.895	1.51854e-54	6.19238e-53		Os01g0959900	-2.90005	5.86314	118.615	1.2716e-27	1.84328e-26		Os01g0835900	0.56736	4.95638	13.5895	0.000227457	0.00147656		Os05g0151200	6.98954	-0.520104	44.5712	2.45272e-11	4.74933e-09
Os01g0500600	-1.17886	3.86224	61.1716	5.23098e-15	2.91637e-14		Os01g0516600	0.759204	5.59266	35.8909	2.08683e-09	8.40179e-09		Os01g0208700	-3.20201	7.12987	92.9484	5.3675e-22	4.72765e-21		Os11g0220300	-2.89885	4.55741	126.96	1.89577e-29	3.12086e-28		Os01g0836600	-3.05871	0.83836	41.2903	1.31221e-10	3.38624e-09		Os05g0163300	-1.74541	1.56941	14.653	0.000129231	0.00368806
Os01g0500825	-1.14828	0.0515717	6.56282	0.0104131	0.015934		Os01g0518500	-1.10266	5.52822	46.5897	8.75173e-12	4.59705e-11		Os05g0132100	-3.19639	5.26953	144.717	2.47686e-33	3.90043e-32		Os06g0284200	-2.89289	2.79239	59.8689	1.01393e-14	5.94883e-14		Os01g0837000	0.672911	4.17206	6.8915	0.00866064	0.032322		Os05g0166300	-1.91835	0.377102	11.4242	0.000724954	0.0145264
Os01g0501000	-0.400177	3.59155	4.54317	0.0330504	0.0465403		Os01g0518800	0.612326	1.54462	5.83845	0.0156797	0.024608		Os10g0475000	-3.19624	0.0390141	45.0775	1.89391e-11	8.10745e-11		Os09g0463232	-2.89229	0.602811	43.2021	4.93688e-11	2.14507e-10		Os01g0837200	1.39468	-0.00272531	7.94347	0.00482612	0.0200537		Os05g0170200	1.52857	0.933883	12.6071	0.000384279	0.00877826
Os01g0501700	-1.24477	6.48677	83.538	6.2502e-20	5.19574e-19		Os01g0519400	-0.484834	4.79571	11.9058	0.000559596	0.00110647		Os01g0239200	-3.19425	5.00343	56.596	5.35209e-14	2.79204e-13		Os04g0648400	-2.88687	1.82357	106.04	7.22547e-25	8.78896e-24		Os01g0837600	0.797496	5.03431	19.4292	1.04398e-05	9.75266e-05		Os05g0185650	1.01687	1.83657	9.11306	0.00253791	0.037613
Os01g0501800	-0.888564	10.9072	41.7344	1.04551e-10	4.01664e-10		Os01g0520800	-0.714662	2.32007	10.198	0.00140593	0.0026238		Os03g0115300	-3.19035	1.46573	96.5479	8.71123e-23	8.02502e-22		Os10g0513200	-2.88658	4.96696	175.871	3.86359e-40	1.14134e-38		Os01g0837800	0.337866	7.48053	8.32678	0.00390648	0.0168721		Os05g0189300	-1.71281	4.46262	13.6902	0.000215572	0.00551608
Os01g0502800	-1.11843	4.69647	76.6229	2.06924e-18	1.53247e-17		Os01g0521200	-1.59123	3.28252	83.1019	7.7932e-20	8.45177e-19		Os04g0657500	-3.18717	8.30553	35.2034	2.97011e-09	1.0555e-08		Os05g0164100	-2.88511	8.79338	196.322	1.32568e-44	4.92934e-43		Os01g0838100	-0.393117	4.60521	6.17385	0.0129652	0.044743		Os05g0189900	-2.36188	2.68101	36.0117	1.96134e-09	2.36262e-07
Os01g0502900	-1.43159	2.42828	31.5698	1.92402e-08	5.9051e-08		Os01g0521400	0.398779	6.01909	7.90182	0.0049385	0.00844402		Os03g0861700	-3.18575	4.97653	107.393	3.65162e-25	3.79525e-24		Os08g0247600	-2.88272	7.20675	198.502	4.43367e-45	1.69525e-43		Os01g0838600	1.88021	0.470198	24.3425	8.06383e-07	9.58008e-06		Os05g0190500	-1.86804	4.85711	23.7845	1.07749e-06	6.8271e-05
Os01g0503400	-0.732498	5.89464	14.1239	0.000171156	0.000334928		Os01g0521500	0.639997	1.94567	8.05007	0.00455019	0.00782439		Os03g0283200	-3.18493	2.98189	161.485	5.36161e-37	1.03687e-35		Os12g0117600	-2.87987	0.903533	69.6925	6.93102e-17	4.7954e-16		Os01g0839100	2.18353	0.873886	26.7215	2.3499e-07	3.12088e-06		Os05g0195200	2.70013	3.19405	28.1653	1.11386e-07	8.94498e-06
Os01g0504100	-2.68534	2.65724	52.8695	3.56469e-13	1.70855e-12		Os01g0523000	-3.11161	0.715426	71.4215	2.88513e-17	2.53567e-16		Os08g0200500	-3.18474	2.61879	136.336	1.68491e-31	2.42701e-30		Os02g0583000	-2.87948	1.09626	100.343	1.28164e-23	1.42314e-22		Os01g0839500	0.670076	5.76785	24.5307	7.3136e-07	8.77422e-06		Os05g0195700	1.03354	3.93391	21.6768	3.22671e-06	0.000173197
Os01g0504500	2.20146	5.44412	115.806	5.24112e-27	6.87859e-26		Os01g0524500	-0.959519	5.11601	12.0085	0.000529592	0.00105118		Os06g0288300	-3.18385	4.22031	74.3804	6.44253e-18	4.3713e-17		Os03g0118600	-2.87841	4.7085	112.235	3.17314e-26	4.20835e-25		Os01g0839900	1.31343	0.491304	11.1899	0.000822447	0.00446934		Os05g0198200	0.974775	3.79894	10.0013	0.00156426	0.025928
Os01g0505500	-0.851789	1.26874	9.94274	0.00161485	0.00277805		Os01g0524700	-1.59418	5.73157	75.7037	3.29582e-18	3.13377e-17		Os02g0695200	-3.18286	2.54051	49.2493	2.25413e-12	1.03593e-11		Os12g0583500	-2.87506	6.36434	202.275	6.65736e-46	2.65052e-44		Os01g0840100	1.23871	6.21982	76.0822	2.72104e-18	2.71466e-16		Os05g0201700	-3.43796	0.427016	46.1628	1.08824e-11	2.32447e-09
Os01g0505700	-1.36754	1.91531	42.2327	8.1034e-11	3.14786e-10		Os01g0525800	0.972452	1.58142	11.6403	0.000645396	0.00126476		Os01g0292700	-3.18232	4.04776	96.489	8.97396e-23	8.2558e-22		Os09g0451000	-2.87326	1.35627	96.0208	1.13682e-22	1.18142e-21		Os01g0840700	-0.484638	3.62982	8.18923	0.00421397	0.0179794		Os05g0214300	3.62942	0.423979	19.4785	1.0174e-05	0.000460252
Os01g0506200	0.864082	4.36289	43.4045	4.45155e-11	1.76467e-10		Os01g0526200	-0.330567	4.47693	5.3511	0.0207092	0.0317794		Os06g0109300	-3.17852	2.78657	95.7242	1.32056e-22	1.20395e-21		Os04g0470801	-2.8731	1.1758	62.7452	2.35258e-15	1.44558e-14		Os01g0841800	-0.689703	6.51632	27.4526	1.60996e-07	2.21726e-06		Os05g0215000	1.70866	4.90782	30.5175	3.30863e-08	3.11598e-06
Os01g0507000	0.308186	6.24599	6.28929	0.012147	0.0184067		Os01g0527400	0.354884	5.51646	8.29768	0.00396958	0.00689838		Os12g0576300	-3.17828	4.86105	119.204	9.44858e-28	1.13782e-26		Os01g0720400	-2.87106	5.32548	283.14	1.55357e-63	1.2543e-61		Os01g0842200	-0.759565	8.19518	20.0286	7.62917e-06	7.35101e-05		Os05g0217700	1.58968	4.58557	20.6477	5.52025e-06	0.000272969
Os01g0507500	0.492356	5.38932	19.262	1.1395e-05	2.57329e-05		Os01g0527600	-1.85572	2.93771	45.6369	1.42336e-11	7.31476e-11		Os01g0117100	-3.17772	3.03149	139.445	3.52088e-32	5.24689e-31		Os10g0556200	-2.87105	7.07243	222.336	2.79865e-50	1.33446e-48		Os01g0842500	1.11703	4.52263	10.2837	0.0013421	0.00680546		Os05g0217800	1.86812	5.32905	24.5241	7.33878e-07	4.89381e-05
Os01g0507700	1.41211	7.79489	160.129	1.06044e-36	2.44709e-35		Os01g0528800	0.698953	7.14261	22.6244	1.96972e-06	5.53643e-06		Os01g0919700	-3.17333	5.5151	183.147	9.96102e-42	2.40333e-40		Os01g0778900	-2.86852	-0.262113	39.1098	4.0062e-10	1.607e-09		Os01g0843800	2.57424	2.02809	38.0871	6.76561e-10	1.53337e-08		Os05g0222200	-0.817328	6.13733	9.72356	0.00181921	0.029151
Os01g0507900	-0.363774	6.41911	9.63815	0.00190577	0.00324304		Os01g0529800	2.03309	-0.409678	26.7901	2.26793e-07	7.19885e-07		Os02g0639100	-3.17265	3.3672	174.973	6.06912e-40	1.34136e-38		Os02g0775600	-2.86786	4.89117	239.758	4.44026e-54	2.46526e-52		Os01g0844300	1.06976	1.79231	15.0203	0.000106361	0.000758456		Os05g0227600	-0.834488	9.55722	13.0898	0.000296915	0.00713663
Os01g0508000	-0.589053	4.36471	11.2373	0.000801694	0.00143859		Os01g0530100	-1.61506	-0.314784	15.2264	9.53621e-05	0.000212198		Os05g0370200	-3.17163	1.60971	83.5085	6.34429e-20	4.9095e-19		Os03g0713200	-2.86488	0.487053	64.8019	8.282e-16	5.26458e-15		Os01g0844900	-1.03044	1.1731	8.35442	0.00384751	0.0166717		Os05g0230700	0.673466	8.58723	10.6255	0.00111539	0.020113
Os01g0508300	-0.910661	2.14377	14.3086	0.000155152	0.000305266		Os01g0530366	-0.44748	3.98193	8.94494	0.00278239	0.00494753		Os04g0419550	-3.16963	2.15469	114.614	9.56054e-27	1.09657e-25		Os08g0159500	-2.86473	6.77946	320.105	1.37421e-71	1.42812e-69		Os01g0846300	0.972769	5.31493	36.3119	1.68132e-09	3.54113e-08		Os05g0244700	1.16491	1.96342	14.0967	0.000173647	0.00470301
Os01g0509700	-1.02161	1.02625	14.3025	0.000155661	0.000306125		Os01g0531400	-0.670966	0.824488	5.53622	0.0186268	0.0288245		Os12g0189700	-3.16678	4.67893	51.8359	6.03389e-13	2.90635e-12		Os07g0113500	-2.86276	0.246312	43.5073	4.22374e-11	1.8443e-10		Os01g0846400	2.62326	2.85579	28.9179	7.55133e-08	1.11748e-06		Os05g0258400	3.27838	1.3322	11.6258	0.000650446	0.0133696
Os01g0510100	1.36201	7.07067	80.013	3.71954e-19	2.91799e-18		Os01g0532200	0.596609	6.25896	18.5182	1.68288e-05	4.17353e-05		Os02g0236800	-3.16666	0.415125	44.4712	2.58127e-11	1.09239e-10		Os11g0530600	-2.86053	5.53852	43.6474	3.93202e-11	1.72137e-10		Os01g0846450	0.524026	5.08437	10.457	0.00122186	0.0062736		Os05g0267800	1.41275	3.52897	16.1151	5.96079e-05	0.00196034
Os01g0510200	4.48663	3.79032	186.209	2.13749e-42	6.81226e-41		Os01g0532300	-1.5357	2.37684	23.3517	1.34925e-06	3.88278e-06		Os03g0563100	-3.16636	0.153633	17.7729	2.48897e-05	5.86968e-05		Os06g0611900	-2.85966	9.51862	88.6765	4.6496e-21	4.33522e-20		Os01g0847200	-0.787486	7.27081	39.2722	3.6865e-10	8.91732e-09		Os05g0291700	-0.763389	9.73692	11.0777	0.000873733	0.016887
Os01g0510600	-0.371575	6.24306	6.53861	0.0105558	0.0161323		Os01g0532600	2.82563	2.13936	96.5112	8.8741e-23	1.21014e-21		Os09g0381300	-3.16609	1.05416	71.6064	2.62705e-17	1.71308e-16		Os08g0202300	-2.85639	7.7346	332.269	3.08014e-74	3.50669e-72		Os01g0848200	1.0563	4.19483	14.8009	0.000119477	0.000837387		Os05g0307100	0.782271	3.05714	8.53533	0.00348317	0.0479202
Os01g0510701	-0.943583	1.09482	9.74269	0.00180037	0.00307544		Os01g0532700	-0.840027	2.92137	23.2548	1.41899e-06	4.06963e-06		Os01g0940600	-3.16513	2.52284	87.874	6.9758e-21	5.75177e-20		Os03g0660000	-2.85525	2.90724	133.978	5.52316e-31	1.00293e-29		Os01g0848300	-0.723679	2.58317	11.4511	0.000714503	0.00396226		Os05g0312500	2.15956	0.210554	11.2446	0.000798569	0.0156681
Os01g0510800	0.569344	6.43502	28.1998	1.09414e-07	3.10004e-07		Os01g0533900	-1.7693	0.410814	21.826	2.98531e-06	8.21408e-06		Os11g0628000	-3.16464	3.19482	83.5523	6.20534e-20	4.8038e-19		Os02g0699466	-2.85459	-0.681316	21.3634	3.79964e-06	1.06148e-05		Os01g0848700	-1.64435	1.68185	8.83799	0.00295024	0.0133007		Os05g0312600	2.13619	3.45422	23.2459	1.42557e-06	8.6364e-05
Os01g0510901	1.03832	0.532644	14.1716	0.000166873	0.000327036		Os01g0534700	-0.773541	2.86373	15.0477	0.00010483	0.00023168		Os04g0591000	-3.16459	5.27664	253.386	4.74437e-57	2.18532e-55		Os03g0582900	-2.854	3.11514	97.0579	6.73283e-23	7.11727e-22		Os01g0850100	1.55935	6.38536	32.266	1.34446e-08	2.31758e-07		Os05g0317900	-2.88249	2.31003	20.8954	4.85057e-06	0.000244523
Os01g0511000	0.997611	2.0531	6.65648	0.00987958	0.0151587		Os01g0534800	0.42044	5.53755	9.24355	0.00236327	0.00425634		Os02g0694800	-3.16423	4.45867	208.842	2.45816e-47	7.53698e-46		Os07g0409200	-2.85276	4.64095	177.465	1.73348e-40	5.21202e-39		Os01g0850550	1.33664	4.90334	19.305	1.11416e-05	0.000103526		Os05g0323900	0.765418	6.15447	9.91642	0.00163811	0.0268725
Os01g0511100	1.80381	6.55034	173.413	1.32982e-39	3.60137e-38		Os01g0535400	-1.1118	2.48356	28.422	9.7552e-08	3.24871e-07		Os10g0556100	-3.16237	2.04717	65.0557	7.2812e-16	4.29977e-15		Os11g0544000	-2.85224	1.99742	52.3606	4.61893e-13	2.3757e-12		Os01g0850900	0.825414	8.2444	25.9961	3.42113e-07	4.40877e-06		Os05g0343400	-1.19462	7.40541	23.2476	1.4243e-06	8.6364e-05
Os01g0511200	-0.763413	4.63106	35.8185	2.16585e-09	7.30111e-09		Os01g0536000	0.600779	5.34729	7.28432	0.00695589	0.0116171		Os02g0675700	-3.15772	0.2834	53.5124	2.56971e-13	1.27025e-12		Os02g0834700	-2.85165	5.75481	87.6328	7.88068e-21	7.24272e-20		Os01g0851000	-0.614733	4.32174	12.9043	0.000327826	0.00202353		Os05g0355900	-1.79206	0.699785	16.4622	4.96287e-05	0.00171091
Os01g0511300	-0.975885	4.52111	65.4181	6.05805e-16	3.66374e-15		Os01g0537250	-0.771417	2.46569	13.9745	0.000185309	0.000395085		Os01g0178400	-3.1576	2.03499	105.417	9.89474e-25	1.00924e-23		Os03g0758500	-2.85078	-0.0761295	42.8168	6.01152e-11	2.58758e-10		Os01g0851100	0.828461	6.17815	33.9659	5.60853e-09	1.06409e-07		Os05g0360400	2.27854	2.84275	22.627	1.96703e-06	0.0001144
Os01g0511700	0.677461	4.01986	20.6119	5.62445e-06	1.31518e-05		Os01g0540800	-0.85523	5.56013	41.7356	1.04488e-10	4.89705e-10		Os09g0520500	-3.15558	2.54131	127.946	1.15365e-29	1.52022e-28		Os02g0613900	-2.85073	0.455233	35.1836	3.00044e-09	1.12122e-08		Os01g0852100	-0.678649	2.40112	7.04128	0.00796522	0.0302134		Os05g0373900	5.00464	5.45603	61.5773	4.25689e-15	1.91736e-12
Os01g0511800	3.87879	3.19245	261.931	6.51205e-59	4.40607e-57		Os01g0541000	-0.293351	5.64831	5.21589	0.0223814	0.0341251		Os01g0115600	-3.15501	5.66395	166.83	3.64387e-38	7.39984e-37		Os05g0592300	-2.85068	3.75339	144.005	3.54467e-33	7.35239e-32		Os01g0852500	0.376775	4.70634	6.28874	0.0121508	0.0424148		Os05g0374200	-1.43035	2.01965	17.2922	3.20503e-05	0.00122068
Os01g0512100	0.640875	5.92799	36.0984	1.87604e-09	6.37554e-09		Os01g0541600	0.507346	3.02979	6.59211	0.0102431	0.0166239		Os06g0484500	-3.15449	2.39999	51.689	6.50246e-13	3.12419e-12		Os03g0816500	-2.84284	2.60452	95.7431	1.30802e-22	1.35516e-21		Os01g0853000	0.731145	1.20278	6.67462	0.00977952	0.035674		Os05g0381400	5.35157	0.899535	54.9434	1.2405e-13	4.14548e-11
Os01g0512200	-0.458345	4.09967	9.91799	0.00163671	0.00281403		Os01g0541800	1.33592	4.74102	57.3062	3.72968e-14	2.48375e-13		Os05g0586050	-3.15285	4.1478	25.5207	4.37655e-07	1.25548e-06		Os01g0873100	-2.84266	1.45745	64.0777	1.19607e-15	7.50647e-15		Os01g0857200	-0.562111	2.83372	7.82965	0.0051396	0.0210624		Os05g0384300	-2.91985	0.26326	34.6958	3.85459e-09	4.51205e-07
Os01g0513100	1.60173	5.10372	74.1363	7.29052e-18	5.15814e-17		Os01g0541900	1.05204	6.74391	70.3655	4.92735e-17	4.2217e-16		Os10g0503100	-3.15163	1.37286	73.8369	8.48455e-18	5.70337e-17		Os01g0905200	-2.84219	2.35448	77.7832	1.14993e-18	9.1064e-18		Os01g0857400	-0.526773	5.41743	9.88794	0.00166365	0.00813951		Os05g0384600	-1.29117	0.40566	9.79433	0.00175051	0.0282028
Os01g0513200	1.35439	5.11359	118.282	1.50423e-27	2.0488e-26		Os01g0542000	-2.27221	3.61729	116.455	3.77838e-27	7.06132e-26		Os07g0448400	-3.15055	0.00328326	37.2957	1.01511e-09	3.74807e-09		Os06g0160800	-2.83992	-0.204802	45.3773	1.62506e-11	7.34264e-11		Os01g0857500	-1.04981	4.10492	22.5825	2.01312e-06	2.20579e-05		Os05g0390000	-0.757591	3.60494	9.60271	0.0019429	0.0306588
Os01g0513400	1.87501	6.75806	145.208	1.93426e-33	3.66633e-32		Os01g0542700	1.30451	4.5792	66.9999	2.71522e-16	2.18053e-15		Os05g0451200	-3.15038	1.69222	81.3182	1.92146e-19	1.44017e-18		Os05g0451200	-2.83865	1.91727	77.5576	1.2891e-18	1.01333e-17		Os01g0860300	-0.793695	4.95223	28.1043	1.14948e-07	1.63603e-06		Os05g0397300	-1.09255	5.60621	19.2956	1.11961e-05	0.00049673
Os01g0513500	-2.74679	1.1055	91.6874	1.01511e-21	9.45761e-21		Os01g0543000	-1.46863	3.67488	55.7326	8.30304e-14	5.33764e-13		Os03g0786250	-3.14609	1.17986	68.4809	1.28111e-16	7.9792e-16		Os06g0263801	-2.83421	3.92419	110.431	7.883e-26	1.01816e-24		Os01g0860800	1.03333	6.11443	8.031	0.00459833	0.0192878		Os05g0398800	-2.86885	1.31223	27.9071	1.27282e-07	1.00272e-05
Os01g0515300	-2.21362	3.57609	36.6356	1.42409e-09	4.9042e-09		Os01g0543600	-2.69446	0.119563	25.5898	4.22268e-07	1.29731e-06		Os03g0414400	-3.14457	3.38885	156.896	5.39224e-36	9.89897e-35		Os08g0476700	-2.83073	3.52752	144.496	2.76726e-33	5.78726e-32		Os01g0862200	-1.09127	6.43059	42.9958	5.48568e-11	1.509e-09		Os05g0399300	2.89526	0.636244	11.0206	0.000901035	0.0172783
Os01g0516600	0.605036	5.3171	23.6636	1.14734e-06	2.91038e-06		Os01g0544200	-2.73763	2.96354	97.6571	4.97493e-23	6.91355e-22		Os05g0579300	-3.14425	3.29956	88.3409	5.50917e-21	4.5685e-20		Os06g0303600	-2.8304	1.48826	55.9221	7.54007e-14	4.13754e-13		Os01g0862800	-1.78724	2.55497	10.2589	0.00136028	0.00688261		Os05g0399400	4.32913	1.60391	95.8804	1.22037e-22	2.77865e-19
Os01g0516700	-0.44036	1.92454	4.85065	0.0276357	0.0394201		Os01g0544700	-2.13315	3.97039	97.0157	6.87795e-23	9.47713e-22		Os07g0464200	-3.14341	5.9891	42.6185	6.65264e-11	2.71614e-10		Os10g0502000	-2.82964	5.69771	97.0491	6.76294e-23	7.14179e-22		Os01g0863300	0.891931	3.66601	10.2138	0.00139393	0.00703236		Os05g0408900	-0.677975	8.13008	9.64209	0.00190169	0.0301924
Os01g0518500	-0.859275	5.41975	55.3766	9.95117e-14	4.97964e-13		Os01g0546500	-1.88207	1.8633	56.1807	6.61074e-14	4.29942e-13		Os08g0288200	-3.1433	5.93421	190.885	2.03752e-43	5.28739e-42		Os10g0464800	-2.82932	-0.553482	28.7195	8.36557e-08	2.74584e-07		Os01g0863400	-0.383604	5.17387	7.98349	0.00472058	0.0197252		Os05g0409500	1.79497	4.59447	14.4688	0.000142502	0.00400068
Os01g0519400	-0.378781	4.76219	8.00521	0.00466431	0.00751805		Os01g0546700	-1.09317	1.38423	18.9751	1.32435e-05	3.33287e-05		Os08g0556300	-3.14309	1.54036	22.4601	2.14552e-06	5.72826e-06		Os10g0206500	-2.8275	3.83437	300.362	2.74763e-67	2.54249e-65		Os01g0865100	0.684581	5.31254	13.1267	0.000291124	0.00182673		Os05g0410900	-0.800098	5.51658	12.6758	0.00037041	0.00850834
Os01g0519700	-0.363903	3.60204	5.98387	0.0144373	0.0216079		Os01g0546800	-0.576172	3.44365	8.30366	0.00395653	0.00687796		Os02g0729350	-3.14028	1.2395	87.0789	1.04277e-20	8.46028e-20		Os01g0719800	-2.82733	5.58655	121.287	3.30706e-28	4.96059e-27		Os01g0865400	0.589014	2.82829	6.1057	0.0134746	0.046127		Os05g0412800	-1.27279	1.75847	12.8871	0.000330859	0.00778986
Os01g0520800	-1.07011	2.36833	19.9668	7.88002e-06	1.81289e-05		Os01g0547000	-1.81256	4.40331	84.1984	4.47531e-20	4.93452e-19		Os08g0130400	-3.14023	4.23443	179.391	6.58142e-41	1.5279e-39		Os04g0639300	-2.82357	5.04346	85.7901	2.00083e-20	1.80128e-19		Os01g0866100	0.454355	5.42586	9.50039	0.00205428	0.00977048		Os05g0421600	1.23815	2.20039	12.6838	0.00036883	0.00848146
Os01g0521200	-1.34688	2.37603	48.1862	3.87602e-12	1.70674e-11		Os01g0547200	0.548096	5.00118	14.6801	0.000127383	0.000278293		Os07g0443500	-3.13729	-0.343042	25.5381	4.3374e-07	1.24495e-06		Os02g0273100	-2.82173	4.57565	107.077	4.28174e-25	5.27795e-24		Os01g0866133	0.31024	7.37809	6.96241	0.00832398	0.031267		Os05g0424000	-1.21814	2.73522	17.2482	3.28013e-05	0.00124016
Os01g0521400	1.02422	6.17516	58.3618	2.18086e-14	1.15871e-13		Os01g0547500	-0.927284	1.6894	13.7175	0.00021246	0.000448315		Os03g0197100	-3.13661	5.8911	185.027	3.87106e-42	9.556e-41		Os02g0102200	-2.82056	2.47893	86.8502	1.17062e-20	1.06618e-19		Os01g0866200	0.578933	3.78558	9.9157	0.00163874	0.00803798		Os05g0424300	2.38957	2.31435	31.8366	1.67699e-08	1.65455e-06
Os01g0521500	1.0214	2.06375	17.4253	2.98816e-05	6.38983e-05		Os01g0547600	2.99186	4.05065	20.433	6.17566e-06	1.6266e-05		Os01g0117700	-3.13125	0.380053	43.0924	5.22137e-11	2.14823e-10		Os01g0514600	-2.81421	-0.440285	31.5437	1.95006e-08	6.77141e-08		Os01g0866400	-0.846366	10.0164	32.5619	1.15458e-08	2.01627e-07		Os05g0429900	-1.12877	3.43449	12.7947	0.000347604	0.00808307
Os01g0523000	-2.26937	0.510221	41.8644	9.78288e-11	3.76807e-10		Os01g0549700	0.816888	6.22495	42.9345	5.66022e-11	2.73088e-10		Os11g0125900	-3.13064	0.944552	44.0144	3.25963e-11	1.36918e-10		Os10g0570200	-2.81188	1.89629	65.6156	5.48022e-16	3.53234e-15		Os01g0866500	1.48472	3.68171	32.877	9.81782e-09	1.74668e-07		Os05g0432700	0.658736	7.22627	8.67392	0.00322797	0.0454041
Os01g0524400	-1.52274	0.45351	23.9892	9.68753e-07	2.47843e-06		Os01g0550100	0.557801	6.73488	20.7884	5.12918e-06	1.36767e-05		Os05g0204600	-3.12637	5.10141	82.6234	9.92747e-20	7.61256e-19		Os09g0503000	-2.81148	1.97345	114.695	9.17946e-27	1.26632e-25		Os01g0866600	-0.690072	5.95777	15.1241	0.000100668	0.000723306		Os05g0435800	-0.727752	3.49986	8.66051	0.00325181	0.0455991
Os01g0524500	-1.12079	5.19219	42.559	6.85814e-11	2.67806e-10		Os01g0550300	0.94174	10.0542	28.2321	1.07603e-07	3.55821e-07		Os06g0105300	-3.12421	-0.555136	23.4121	1.30754e-06	3.57382e-06		Os01g0161000	-2.81048	3.54309	144.267	3.10592e-33	6.47546e-32		Os01g0867300	1.16294	5.58361	32.4416	1.22829e-08	2.13248e-07		Os05g0437700	1.1683	2.56394	8.48057	0.0035896	0.0489295
Os01g0524700	-1.52182	5.68796	174.693	6.9875e-40	1.91716e-38		Os01g0550600	1.41725	0.572144	15.2332	9.50163e-05	0.000211473		Os04g0630900	-3.1234	0.129301	32.9861	9.28203e-09	3.15371e-08		Os12g0124000	-2.80854	7.83341	83.6661	5.85826e-20	5.07775e-19		Os01g0869000	0.541807	6.7536	17.5523	2.79509e-05	0.000235192		Os05g0439000	1.70899	1.39811	13.2186	0.000277191	0.00674075
Os01g0525700	1.41034	1.92872	17.1851	3.39084e-05	7.2133e-05		Os01g0551000	1.52288	5.56091	33.4395	7.35161e-09	2.78279e-08		Os12g0541500	-3.11864	7.41431	189.089	5.02593e-43	1.27167e-41		Os11g0138400	-2.80846	0.749414	37.5208	9.04418e-10	3.53073e-09		Os01g0869200	0.889295	4.48376	18.4747	1.72171e-05	0.000152504		Os05g0444200	1.32438	2.92162	17.2614	3.25736e-05	0.00123455
Os01g0525800	1.79584	1.45902	24.956	5.86528e-07	1.53477e-06		Os01g0551100	1.56974	6.28586	54.1042	1.90132e-13	1.18062e-12		Os03g0356582	-3.11629	1.51095	97.562	5.21966e-23	4.86153e-22		Os10g0545100	-2.80837	4.39883	101.458	7.29799e-24	8.27609e-23		Os01g0869450	2.67185	0.633519	30.0104	4.29737e-08	6.64228e-07		Os05g0446900	0.855753	3.68126	10.1244	0.00146322	0.024728
Os01g0526200	-0.479952	4.41844	11.7919	0.000594894	0.00108482		Os01g0551400	-1.54467	0.918761	25.749	3.88831e-07	1.19911e-06		Os08g0440900	-3.11534	5.2083	193.945	4.37887e-44	1.16772e-42		Os06g0697000	-2.80644	3.67636	47.933	4.41037e-12	2.09361e-11		Os01g0869800	-0.779715	10.3527	20.6315	5.56737e-06	5.549e-05		Os05g0448300	-1.89178	2.27592	10.997	0.000912571	0.0173943
Os01g0527400	0.350271	5.42836	9.10569	0.00254815	0.00426433		Os01g0551900	-0.381444	4.53103	7.35024	0.00670538	0.0112227		Os03g0731100	-3.11527	5.0685	182.151	1.64363e-41	3.92823e-40		Os05g0565400	-2.80326	4.3282	100.299	1.31057e-23	1.45367e-22		Os01g0869900	0.56281	5.52335	8.66049	0.00325184	0.0144233		Os05g0449600	1.0485	4.03922	20.3005	6.61827e-06	0.000321134
Os01g0527600	-1.77073	2.87032	57.8901	2.77177e-14	1.46005e-13		Os01g0552000	-0.591988	4.13914	12.6668	0.000372198	0.000757404		Os10g0525400	-3.1142	4.75879	232.434	1.75606e-52	6.57858e-51		Os07g0658400	-2.79897	12.0774	125.487	3.98276e-29	6.39039e-28		Os01g0870400	-1.24166	0.528278	10.996	0.000913097	0.00488681		Os05g0453300	-1.29586	5.14063	40.528	1.93822e-10	3.04227e-08
Os01g0528000	-0.720634	1.23065	8.41927	0.00371266	0.00607359		Os01g0552050	-0.666658	3.46732	8.43955	0.00367146	0.00640982		Os11g0691400	-3.11348	3.97232	34.3024	4.71794e-09	1.64888e-08		Os05g0410900	-2.79176	4.63766	164.52	1.16431e-37	3.02108e-36		Os01g0871500	-0.98977	5.50747	45.4828	1.53984e-11	4.73559e-10		Os05g0460000	2.38205	6.06339	55.7307	8.31085e-14	2.86987e-11
Os01g0528800	0.983352	7.13057	64.4405	9.94943e-16	5.89104e-15		Os01g0552500	-3.05214	3.16895	215.286	9.65508e-49	7.11078e-47		Os04g0111100	-3.11102	0.36661	52.0124	5.51511e-13	2.66447e-12		Os08g0508700	-2.79088	-0.369806	32.1628	1.41782e-08	4.98649e-08		Os01g0873000	-2.70358	0.210905	21.248	4.0353e-06	4.13939e-05		Os05g0462301	0.793775	4.06822	10.1477	0.0014448	0.024658
Os01g0530300	-0.798025	0.601197	7.15609	0.007471	0.0116861		Os01g0553400	-1.24808	3.00778	29.9996	4.32132e-08	1.50269e-07		Os01g0650000	-3.11057	1.00834	72.159	1.98537e-17	1.30599e-16		Os11g0707050	-2.79083	1.00189	65.0122	7.4435e-16	4.74497e-15		Os01g0873100	-1.36061	2.6561	27.9801	1.22569e-07	1.73384e-06		Os05g0468800	3.70719	3.1816	47.1366	6.6208e-12	1.47728e-09
Os01g0530366	-0.513484	3.94016	15.2794	9.27238e-05	0.000187665		Os01g0553600	-1.16791	5.58467	62.8032	2.28424e-15	1.7103e-14		Os09g0555150	-3.10916	0.847346	57.4391	3.48604e-14	1.84084e-13		Os05g0579500	-2.78945	2.67384	110.481	7.68893e-26	9.93726e-25		Os01g0873200	-1.31885	7.39608	39.1812	3.86233e-10	9.29947e-09		Os05g0473500	-0.884766	6.01226	17.2854	3.21644e-05	0.00122278
Os01g0531000	0.412122	2.90356	5.31112	0.0211898	0.0308356		Os01g0555100	0.987802	0.711615	5.1016	0.0239038	0.0362683		Os04g0200700	-3.10866	1.00686	58.2797	2.27379e-14	1.21526e-13		Os07g0120051	-2.78942	0.138293	53.0457	3.2588e-13	1.69332e-12		Os01g0873700	0.441059	5.94809	11.9838	0.000536655	0.00309281		Os05g0474800	-0.910112	3.30344	8.75252	0.00309175	0.0438138
Os01g0531500	-0.460439	5.95744	10.6924	0.00107576	0.00189764		Os01g0555200	-1.77526	3.46102	62.6866	2.42356e-15	1.80822e-14		Os09g0367900	-3.10748	6.23867	39.569	3.1667e-10	1.22667e-09		Os03g0611200	-2.78786	5.85815	85.2427	2.63895e-20	2.35484e-19		Os01g0874700	0.944522	5.94804	20.1878	7.01978e-06	6.82057e-05		Os05g0475400	1.58407	0.610434	9.22023	0.00239355	0.0358861
Os01g0532200	0.517799	6.24717	18.4953	1.70321e-05	3.76218e-05		Os01g0555600	-2.99207	0.631132	30.9059	2.7085e-08	9.66564e-08		Os12g0438400	-3.10525	6.3612	141.47	1.26975e-32	1.93199e-31		Os10g0530750	-2.78515	2.00394	113.007	2.15054e-26	2.88042e-25		Os01g0875400	0.570524	4.74519	11.1485	0.000841004	0.00454544		Os05g0475700	-1.22722	4.56414	27.289	1.75207e-07	1.33953e-05
Os01g0532300	-2.18725	2.11474	41.5725	1.13578e-10	4.34666e-10		Os01g0555800	-1.51968	3.42972	39.634	3.06306e-10	1.36735e-09		Os03g0356300	-3.10033	4.60238	228.655	1.17154e-51	4.23993e-50		Os07g0534000	-2.78491	0.965654	85.1875	2.71375e-20	2.41627e-19		Os01g0876400	1.21947	6.69076	12.5673	0.000392553	0.0023672		Os05g0476700	-1.04198	5.28492	20.8358	5.00399e-06	0.000251036
Os01g0532600	2.18979	1.8754	53.0133	3.31294e-13	1.59348e-12		Os01g0556400	1.44728	4.66243	84.232	4.39991e-20	4.85644e-19		Os01g0127400	-3.09201	2.28448	133.491	7.05869e-31	9.87291e-30		Os06g0641866	-2.78036	3.16376	123.545	1.05944e-28	1.63889e-27		Os01g0876650	-1.27321	1.05762	16.0277	6.24216e-05	0.000474673		Os05g0477900	1.04918	3.67313	8.58488	0.00338966	0.0469454
Os01g0532800	1.13484	2.94989	41.7562	1.03396e-10	3.97516e-10		Os01g0556800	1.2182	0.464025	15.8558	6.83561e-05	0.000155259		Os01g0813700	-3.08912	-0.581764	27.0896	1.94244e-07	5.77404e-07		Os02g0675700	-2.77665	0.783533	50.0714	1.48256e-12	7.31176e-12		Os01g0877900	1.09328	0.0567375	6.07272	0.0137285	0.0468423		Os05g0488600	-1.05239	4.60608	20.9113	4.81055e-06	0.000243097
Os01g0533500	0.324424	4.03689	6.22378	0.0126046	0.0190449		Os01g0557100	-0.778993	4.7751	14.3064	0.000155335	0.000334828		Os10g0556200	-3.08368	6.40781	81.4702	1.7792e-19	1.337e-18		Os04g0234600	-2.77636	10.5376	95.3114	1.62676e-22	1.67003e-21		Os01g0879200	2.07964	1.31999	29.9693	4.38931e-08	6.76934e-07		Os05g0494200	1.59024	6.84563	33.4368	7.36173e-09	8.02777e-07
Os01g0534700	0.548923	5.17394	10.8638	0.000980642	0.0017391		Os01g0557500	0.802534	7.20394	9.59554	0.00195051	0.00355597		Os05g0190000	-3.0821	1.58438	59.413	1.2782e-14	6.93953e-14		Os02g0687900	-2.77455	2.99168	38.4403	5.64533e-10	2.24187e-09		Os01g0880300	-0.829519	2.51432	8.64929	0.00327189	0.0145		Os05g0497300	-0.747207	6.20937	11.2004	0.000817807	0.0160001
Os01g0534800	0.851383	5.75866	49.5142	1.96939e-12	8.8718e-12		Os01g0557550	3.58823	1.06785	78.1449	9.57548e-19	9.54252e-18		Os04g0445300	-3.07947	-0.0404369	21.9516	2.79609e-06	7.37175e-06		Os09g0346500	-2.77287	11.8514	88.7866	4.39775e-21	4.11261e-20		Os01g0880400	-0.751483	4.54905	21.7943	3.03494e-06	3.19927e-05		Os05g0501300	1.31299	0.73098	11.3103	0.000770791	0.0151951
Os01g0535400	-0.864196	3.18299	26.2384	3.01768e-07	8.16496e-07		Os01g0558100	1.1183	2.82714	20.2929	6.6445e-06	1.74422e-05		Os03g0351200	-3.07938	4.59807	135.418	2.67431e-31	3.81423e-30		Os01g0910500	-2.77213	6.89926	184.999	3.92613e-42	1.27505e-40		Os01g0881300	-0.766983	5.66463	30.7508	2.93385e-08	4.69844e-07		Os05g0506000	-1.02991	4.37678	14.3877	0.000148771	0.00413188
Os01g0536000	0.860006	5.64791	40.9248	1.582e-10	5.97235e-10		Os01g0558200	0.602921	5.94509	25.0076	5.71043e-07	1.72776e-06		Os07g0116600	-3.07703	2.75859	83.0766	7.89337e-20	6.07576e-19		Os07g0414000	-2.77188	3.44891	40.5925	1.87523e-10	7.75226e-10		Os01g0881800	0.780254	2.85771	11.9109	0.000558075	0.00320034		Os05g0508300	0.931894	4.67302	21.1628	4.21875e-06	0.000217976
Os01g0537250	-0.942985	2.4707	11.6208	0.000652184	0.00118279		Os01g0558300	0.797642	5.73852	44.3538	2.74081e-11	1.36762e-10		Os01g0608101	-3.07135	0.720152	26.9099	2.13167e-07	6.30695e-07		Os09g0274900	-2.76773	3.2512	194.963	2.62431e-44	9.59958e-43		Os01g0882300	0.478509	5.1425	7.32572	0.00679746	0.0265618		Os05g0517200	-0.919956	6.36162	11.8844	0.000566049	0.0119673
Os01g0540800	-0.920037	5.49903	62.4739	2.69993e-15	1.54397e-14		Os01g0558500	0.613242	4.98675	16.8219	4.10573e-05	9.63612e-05		Os01g0613800	-3.07117	3.05338	34.0523	5.36495e-09	1.86503e-08		Os03g0665700	-2.76468	1.26128	64.9246	7.78189e-16	4.95134e-15		Os01g0882400	0.789811	1.94255	7.47183	0.00626718	0.0248199		Os05g0523300	1.51224	2.08326	20.2665	6.73715e-06	0.000325378
Os01g0541000	-0.405843	5.55342	12.0311	0.000523206	0.000961388		Os01g0558600	1.53284	8.42686	124.334	7.11911e-29	1.50778e-27		Os03g0121700	-3.0698	2.71184	91.7193	9.98836e-22	8.64364e-21		Os05g0396900	-2.76465	1.22795	29.1039	6.85975e-08	2.27294e-07		Os01g0882500	-0.929667	6.94983	34.2371	4.87905e-09	9.35046e-08		Os05g0526700	1.01735	1.83345	9.05931	0.0026136	0.038487
Os01g0541800	1.71675	4.643	92.3371	7.30992e-22	6.90906e-21		Os01g0558700	3.8991	2.08719	69.0929	9.39333e-17	7.83531e-16		Os08g0512500	-3.06859	6.9105	174.995	6.00097e-40	1.32775e-38		Os06g0709000	-2.76412	3.05926	123.59	1.03583e-28	1.60361e-27		Os01g0882800	2.12078	-0.0427951	17.5647	2.777e-05	0.000233997		Os05g0526900	1.71111	1.54336	10.7345	0.00105159	0.0193326
Os01g0541900	1.04283	6.92644	94.7483	2.16198e-22	2.11316e-21		Os01g0558800	-0.968257	4.96264	35.0105	3.27937e-09	1.29587e-08		Os01g0669100	-3.06698	3.64911	146.604	9.57971e-34	1.54089e-32		Os04g0121300	-2.76339	0.800093	26.6701	2.41326e-07	7.59862e-07		Os01g0883900	-1.10569	4.78599	19.7125	9.00129e-06	8.51183e-05		Os05g0527000	2.11432	2.17966	36.8188	1.29637e-09	1.68928e-07
Os01g0542000	-2.05987	3.52538	69.0282	9.70642e-17	6.28857e-16		Os01g0558850	0.468444	5.38612	11.8135	0.000588024	0.00115921		Os02g0665250	-3.06664	1.8804	67.0907	2.59295e-16	1.58144e-15		Os01g0850700	-2.76316	5.61495	75.8962	2.98978e-18	2.29413e-17		Os01g0884200	1.50843	0.393197	6.19255	0.0128289	0.0443313		Os05g0527100	3.1089	-0.596929	13.241	0.000273885	0.00667603
Os01g0542100	-1.31294	-0.464386	9.64946	0.00189408	0.00322524		Os01g0558900	0.536194	4.96686	14.8984	0.00011346	0.000249604		Os01g0650100	-3.05448	0.199172	40.7633	1.71828e-10	6.79233e-10		Os05g0365300	-2.76315	4.52565	97.0765	6.66992e-23	7.05458e-22		Os01g0884300	0.965777	7.81413	17.2171	3.33417e-05	0.000274028		Os05g0528600	-1.96261	1.87384	34.8931	3.48307e-09	4.10033e-07
Os01g0542700	1.64005	4.14917	116.295	4.09577e-27	5.4265e-26		Os01g0559000	-0.56215	5.2755	12.6015	0.000385431	0.000782298		Os02g0687900	-3.05367	2.69352	116.408	3.86822e-27	4.52379e-26		Os11g0127800	-2.7631	7.08463	81.2642	1.97475e-19	1.64888e-18		Os01g0884900	-0.485001	5.79709	10.029	0.00154094	0.00764419		Os05g0529400	1.32443	2.34407	13.0283	0.000306819	0.00733467
Os01g0543000	-1.65909	3.36841	94.9911	1.91247e-22	1.87719e-21		Os01g0559100	0.47608	3.55945	7.76206	0.00533549	0.00907		Os01g0835500	-3.05336	3.20203	154.874	1.49179e-35	2.66614e-34		Os07g0475000	-2.76291	2.59852	88.676	4.65076e-21	4.33522e-20		Os01g0885000	-0.968788	2.80108	14.8443	0.000116763	0.000820567		Os05g0534400	-0.730668	4.21035	8.46231	0.00362581	0.0492965
Os01g0544200	-2.41196	1.9864	63.7642	1.40239e-15	8.21054e-15		Os01g0559200	0.599339	3.43299	11.758	0.000605826	0.0011923		Os07g0510500	-3.05113	1.6027	73.7826	8.72127e-18	5.8586e-17		Os04g0471700	-2.76207	-0.131439	32.4968	1.19391e-08	4.22464e-08		Os01g0885200	-0.87384	5.3824	16.0103	6.30002e-05	0.000478721		Os05g0542150	-1.3963	1.80638	12.3068	0.000451313	0.0099332
Os01g0544700	-2.48499	3.7206	137.328	1.02238e-31	1.73124e-30		Os01g0559500	-0.813787	6.02599	29.3152	6.15098e-08	2.10037e-07		Os07g0520800	-3.05009	3.6108	76.9697	1.73598e-18	1.22079e-17		Os09g0459450	-2.75803	1.31293	84.1728	4.53367e-20	3.97555e-19		Os01g0886000	0.445872	4.94642	9.46328	0.00209626	0.00993615		Os05g0542500	5.99352	6.18821	61.2882	4.93014e-15	2.12808e-12
Os01g0546500	-1.44751	0.880898	20.5746	5.73527e-06	1.3399e-05		Os01g0559750	0.664269	6.19837	9.61848	0.00192629	0.00351545		Os09g0461700	-3.04932	1.16249	73.2069	1.16746e-17	7.78888e-17		Os08g0479300	-2.75469	0.822135	48.844	2.77147e-12	1.33787e-11		Os01g0886300	-0.387593	6.25001	10.1501	0.00144296	0.00723769		Os05g0548900	-1.08099	11.6001	18.415	1.77656e-05	0.000733239
Os01g0546700	-0.591761	1.65136	5.18933	0.022726	0.0328743		Os01g0559825	-0.681985	5.19657	16.8007	4.15169e-05	9.73749e-05		Os07g0489300	-3.04925	2.8979	32.5906	1.13763e-08	3.83888e-08		Os04g0657300	-2.75288	5.18797	150.877	1.11474e-34	2.51281e-33		Os01g0886600	-0.43139	4.57772	9.31479	0.00227312	0.0106318		Os05g0550300	2.22402	3.85705	26.5671	2.5454e-07	1.8835e-05
Os01g0546800	-0.78578	2.95684	17.6016	2.72363e-05	5.85893e-05		Os01g0560000	0.53332	6.16787	16.0482	6.17502e-05	0.000141074		Os01g0254850	-3.04634	-0.0733058	27.5883	1.50083e-07	4.50694e-07		Os07g0196200	-2.74918	5.19031	107.061	4.31603e-25	5.31699e-24		Os01g0887100	-0.963931	4.29989	23.3716	1.33533e-06	1.51403e-05		Os05g0550600	4.18358	1.97826	80.6133	2.74504e-19	2.84373e-16
Os01g0547000	-1.65279	4.16838	108.241	2.37946e-25	2.82978e-24		Os01g0562600	-2.02579	0.0469508	31.7508	1.75274e-08	6.38423e-08		Os04g0534600	-3.04483	5.19606	35.5389	2.5001e-09	8.95064e-09		Os01g0891700	-2.74886	1.53871	73.6508	9.32334e-18	6.8905e-17		Os01g0887400	-0.5892	4.3055	12.6942	0.000366798	0.00223042		Os05g0551700	-3.05685	0.109532	18.4674	1.72832e-05	0.000719059
Os01g0547200	0.60135	5.05172	20.9067	4.82215e-06	1.13878e-05		Os01g0563000	-0.57681	6.76105	13.2455	0.000273234	0.000567546		Os03g0764000	-3.04432	3.84263	33.4915	7.1577e-09	2.45831e-08		Os05g0587600	-2.7473	0.342854	44.1969	2.96952e-11	1.3142e-10		Os01g0888300	-0.992644	4.06523	19.2428	1.15105e-05	0.000106197		Os05g0556400	-0.768886	5.56979	8.82317	0.00297429	0.0425289
Os01g0547500	-0.709139	1.66035	6.83157	0.00895603	0.0138197		Os01g0563700	-1.82461	0.0776729	20.6849	5.41426e-06	1.43734e-05		Os07g0409200	-3.04251	4.06134	150.086	1.65986e-34	2.79871e-33		Os01g0896500	-2.74676	9.34901	95.5109	1.47082e-22	1.5184e-21		Os01g0888500	-0.422348	5.9432	11.6481	0.000642687	0.00362572		Os05g0557200	0.993065	4.80054	17.0567	3.62794e-05	0.00134708
Os01g0547600	1.96256	3.66501	12.2839	0.000456888	0.000845622		Os01g0564400	-0.802159	4.0199	26.467	2.68083e-07	8.44732e-07		Os07g0630800	-3.03886	6.34583	55.1858	1.09656e-13	5.59939e-13		Os11g0565000	-2.746	1.67757	88.1856	5.95909e-21	5.5142e-20		Os01g0888900	0.602441	2.32298	6.74803	0.0093851	0.0344858		Os05g0557400	-0.726521	5.86111	10.9059	0.000958575	0.0180881
Os01g0549500	0.378281	3.97889	8.19492	0.00420078	0.00682248		Os01g0565900	0.734091	5.57515	22.8969	1.70923e-06	4.84875e-06		Os11g0129200	-3.03796	-0.240492	31.9254	1.60206e-08	5.31928e-08		Os07g0520600	-2.74583	2.46262	40.7349	1.74348e-10	7.22382e-10		Os01g0889400	1.07173	1.63099	14.8379	0.000117158	0.000822792		Os05g0560200	1.93996	1.1347	14.0227	0.000180619	0.00484119
Os01g0549700	0.743393	6.20436	52.2671	4.84419e-13	2.29967e-12		Os01g0566050	0.684337	5.67708	25.3144	4.87046e-07	1.48596e-06		Os04g0623200	-3.03599	0.307844	43.1099	5.17492e-11	2.13041e-10		Os08g0345800	-2.7458	6.63112	156.657	6.08203e-36	1.46729e-34		Os01g0889800	-0.884317	5.3464	43.1937	4.95791e-11	1.38576e-09		Os05g0560600	-0.697727	3.52098	8.63618	0.00329552	0.0459797
Os01g0550100	0.545527	6.60619	27.7129	1.40718e-07	3.94686e-07		Os01g0566100	0.570036	5.68234	9.13763	0.00250405	0.00448734		Os06g0245800	-3.03344	8.14528	228.906	1.03238e-51	3.74967e-50		Os06g0152800	-2.74304	5.34148	144.122	3.34191e-33	6.94602e-32		Os01g0889900	1.17061	4.58555	28.9935	7.26203e-08	1.07696e-06		Os05g0561500	0.809743	4.18647	8.55144	0.0034525	0.0475465
Os01g0550300	1.04758	10.1968	75.1199	4.4299e-18	3.18049e-17		Os01g0566800	-1.76631	3.40691	14.4591	0.000143237	0.000310523		Os11g0676500	-3.03106	2.37507	66.8945	2.8643e-16	1.74222e-15		Os07g0489200	-2.74169	3.6606	192.88	7.47506e-44	2.65293e-42		Os01g0891601	-1.07697	1.38947	9.0171	0.00267466	0.0122149		Os05g0566800	1.56441	2.93947	23.1733	1.4804e-06	8.89056e-05
Os01g0550600	1.85395	0.62284	29.2358	6.40847e-08	1.85957e-07		Os01g0567400	1.68895	4.45538	110.391	8.04474e-26	1.3702e-24		Os01g0110100	-3.02979	1.76533	105.885	7.81508e-25	8.01155e-24		Os01g0239200	-2.74075	5.62035	64.116	1.17306e-15	7.36659e-15		Os01g0891700	-0.735365	2.2823	6.42273	0.0112669	0.0399127		Os05g0567600	-2.39298	3.92124	36.9585	1.20672e-09	1.59248e-07
Os01g0551000	1.31112	5.79604	43.7769	3.68022e-11	1.47202e-10		Os01g0570500	0.513424	7.29466	16.8877	3.96586e-05	9.33584e-05		Os07g0591100	-3.02472	0.306665	18.1466	2.04535e-05	4.87339e-05		Os01g0221700	-2.74042	4.94169	105.2	1.10431e-24	1.3242e-23		Os01g0892500	-2.06649	3.56652	43.6821	3.86281e-11	1.10333e-09		Os05g0568100	1.70186	4.21846	32.0161	1.529e-08	1.54533e-06
Os01g0551100	1.24792	6.02674	77.3321	1.44495e-18	1.08824e-17		Os01g0570700	-0.715869	5.55171	27.8432	1.31555e-07	4.3078e-07		Os07g0658700	-3.02459	1.00662	74.4249	6.299e-18	4.27821e-17		Os03g0253600	-2.73725	2.9209	93.7017	3.66854e-22	3.68582e-21		Os01g0892600	-0.87349	6.83163	47.2021	6.40328e-12	2.13966e-10		Os05g0568800	-1.01158	3.51665	11.5449	0.00067937	0.013827
Os01g0551400	-1.19863	0.679587	15.0437	0.000105052	0.000211429		Os01g0570800	2.2266	7.69381	161.183	6.23887e-37	2.2389e-35		Os03g0278900	-3.02167	8.98853	49.9737	1.55823e-12	7.25659e-12		Os02g0198700	-2.73543	2.58998	119.329	8.87221e-28	1.2991e-26		Os01g0892800	-1.99368	3.56427	12.2997	0.000453034	0.00267902		Os05g0569500	3.98788	0.306161	23.0915	1.54469e-06	9.17034e-05
Os01g0552000	-0.413363	4.2908	7.66707	0.00562378	0.00895138		Os01g0571000	0.582987	4.79775	5.90627	0.015087	0.0237609		Os01g0910500	-3.02072	6.94748	193.382	5.81021e-44	1.53929e-42		Os01g0219300	-2.73495	1.70327	100.041	1.49263e-23	1.6493e-22		Os01g0893400	-1.15624	6.34738	49.5792	1.90522e-12	6.88487e-11		Os05g0572700	4.22069	1.08603	32.2242	1.37366e-08	1.40202e-06
Os01g0552050	-0.639006	3.5764	11.7027	0.000624094	0.0011347		Os01g0571166	0.577267	3.74476	7.59447	0.00585477	0.00988357		Os10g0206500	-3.01921	3.63004	173.701	1.15055e-39	2.51275e-38		Os11g0621400	-2.73361	6.26893	101.098	8.75633e-24	9.88013e-23		Os01g0894600	-0.587337	4.46596	11.3736	0.000744972	0.00410611		Os05g0574400	-0.779689	8.76965	8.46022	0.00362998	0.0492965
Os01g0552500	-2.59733	2.99398	164.682	1.07366e-37	2.63153e-36		Os01g0571200	-1.53255	3.07444	48.8486	2.76499e-12	1.52634e-11		Os05g0585400	-3.01917	1.13772	48.6164	3.11263e-12	1.4138e-11		Os12g0117500	-2.7325	-0.486025	32.612	1.12519e-08	3.99125e-08		Os01g0894700	-1.15849	6.4001	62.4359	2.7526e-15	1.64926e-13		Os05g0575000	2.17363	1.38394	22.5048	2.09615e-06	0.000120305
Os01g0552850	-0.999158	0.467184	11.7264	0.00061621	0.00112085		Os01g0571700	-1.88774	4.28682	136.893	1.2724e-31	3.22867e-30		Os06g0641866	-3.01854	2.66342	70.8346	3.88473e-17	2.50499e-16		Os02g0652600	-2.73249	5.73339	59.8627	1.01713e-14	5.96418e-14		Os01g0895100	-0.410399	7.96734	9.0413	0.00263947	0.0120825		Os05g0577700	0.618868	4.9139	9.00728	0.00268906	0.0393743
Os01g0553400	-1.14255	2.98642	36.6684	1.4003e-09	4.82624e-09		Os01g0571766	-1.3341	0.339827	6.37549	0.0115707	0.0186055		Os07g0510400	-3.01844	2.24828	96.6932	8.09477e-23	7.47071e-22		Os01g0179800	-2.73091	7.05675	200.151	1.93577e-45	7.54393e-44		Os01g0896500	-0.808553	9.15181	27.0106	2.02344e-07	2.72375e-06		Os05g0579600	-0.814633	5.7967	10.3613	0.00128682	0.0227101
Os01g0553600	-0.989304	5.20814	74.6607	5.58966e-18	3.98442e-17		Os01g0572300	0.893535	3.57417	14.5315	0.000137838	0.000299525		Os05g0389000	-3.01806	1.32071	56.8371	4.73453e-14	2.48137e-13		Os04g0118700	-2.73034	3.52146	83.9216	5.1479e-20	4.48504e-19		Os01g0896700	-0.453463	7.84844	12.1127	0.000500805	0.0029139		Os05g0580000	2.78538	6.10147	41.8001	1.01099e-10	1.67574e-08
Os01g0555100	0.802951	2.05416	5.88553	0.0152658	0.0227518		Os01g0572700	-0.874432	3.56942	24.3317	8.10944e-07	2.40879e-06		Os12g0189300	-3.01805	10.4882	104.111	1.91308e-24	1.92323e-23		Os09g0431900	-2.72919	0.664419	67.6744	1.92855e-16	1.29111e-15		Os01g0896800	-0.519253	6.5858	17.7629	2.50211e-05	0.000212945		Os05g0582500	3.89187	1.57542	31.9398	1.59023e-08	1.59941e-06
Os01g0555200	-1.90043	2.45718	70.3546	4.95472e-17	3.29165e-16		Os01g0574400	-0.358696	3.71483	5.06008	0.0244832	0.0370941		Os01g0876650	-3.01563	-0.434186	27.3641	1.68527e-07	5.03916e-07		Os07g0108300	-2.72815	10.7747	104.673	1.44044e-24	1.70705e-23		Os01g0897000	-0.795612	3.2912	16.7493	4.26571e-05	0.000339741		Os05g0588250	-0.709056	4.36549	9.25918	0.00234318	0.0353335
Os01g0555600	-1.67628	0.406117	17.5544	2.79209e-05	5.99757e-05		Os01g0574500	0.493926	4.58063	13.3368	0.000260248	0.000542223		Os02g0735800	-3.01484	2.8517	124.32	7.16946e-29	9.11564e-28		Os03g0576600	-2.72796	0.463373	50.2401	1.36042e-12	6.73397e-12		Os01g0897200	0.482177	6.14177	12.9789	0.000315018	0.00195687		Os05g0590201	-1.52595	1.44175	9.79447	0.00175037	0.0282028
Os01g0555800	-0.773773	3.78168	14.1546	0.000168383	0.000329747		Os01g0575000	0.736223	8.41802	30.1183	4.06475e-08	1.41941e-07		Os08g0347500	-3.01411	4.0268	152.723	4.40286e-35	7.66604e-34		Os06g0294600	-2.72658	0.2253	55.8892	7.66743e-14	4.20629e-13		Os01g0897600	1.29002	6.47936	74.231	6.94916e-18	6.41137e-16		Os05g0595100	1.29967	6.3918	16.5977	4.62079e-05	0.0016282
Os01g0556400	0.894849	4.28648	43.6974	3.83274e-11	1.53068e-10		Os01g0575200	2.07058	5.49569	96.1877	1.04492e-22	1.4158e-21		Os09g0540800	-3.01127	-0.103194	35.3111	2.81023e-09	1.00184e-08		Os03g0738400	-2.72332	11.5067	108.962	1.6541e-25	2.09764e-24		Os01g0898800	-0.56303	5.69816	7.71315	0.005482	0.0222643		Os06g0102100	-0.727872	8.22169	12.8571	0.000336204	0.00788879
Os01g0556650	-2.85073	4.30301	32.0884	1.47314e-08	4.57569e-08		Os01g0575500	0.942051	7.18952	55.5115	9.29138e-14	5.95668e-13		Os01g0585300	-3.01038	7.59801	80.4716	2.94914e-19	2.18378e-18		Os03g0606600	-2.72149	0.398476	51.0098	9.1908e-13	4.61819e-12		Os01g0898900	0.497184	3.90575	7.58482	0.00588617	0.0235933		Os06g0104300	1.56922	1.53965	8.73223	0.00312635	0.0441546
Os01g0556700	-2.17456	2.17336	37.9033	7.43405e-10	2.62895e-09		Os01g0578000	-0.664406	3.43242	14.4798	0.000141672	0.000307256		Os11g0487700	-3.00928	0.847903	41.8842	9.68434e-11	3.89816e-10		Os11g0644500	-2.72094	3.0117	69.2193	8.81e-17	6.04587e-16		Os01g0899200	0.723624	3.3763	12.4717	0.000413155	0.00247336		Os06g0109100	0.744716	3.81299	8.83412	0.0029565	0.0423036
Os01g0556800	2.56998	-0.145759	36.9109	1.2365e-09	4.28005e-09		Os01g0578500	-0.855292	1.76524	6.91928	0.00852714	0.0140263		Os08g0176200	-3.00876	2.70239	109.938	1.0109e-25	1.09195e-24		Os04g0481300	-2.71837	2.3162	78.1648	9.47929e-19	7.54805e-18		Os01g0899500	-0.644005	6.00157	23.7049	1.12297e-06	1.29579e-05		Os06g0109200	0.650599	5.02715	10.1109	0.00147392	0.0248683
Os01g0557100	-0.459427	4.23726	10.2995	0.00133064	0.00231272		Os01g0578700	-1.10119	3.20457	36.3903	1.61509e-09	6.60185e-09		Os01g0238500	-3.00803	9.79094	110.566	7.365e-26	8.0554e-25		Os02g0259600	-2.71771	6.56151	112.963	2.19785e-26	2.93989e-25		Os01g0900200	1.75974	2.93171	61.0943	5.44067e-15	3.12516e-13		Os06g0110200	3.12596	-0.389802	22.5088	2.09188e-06	0.000120305
Os01g0557500	0.781063	7.46745	26.0508	3.32552e-07	8.9412e-07		Os01g0579800	-2.22309	1.64693	77.1679	1.57024e-18	1.53729e-17		Os03g0253600	-3.00793	2.46241	80.364	3.11412e-19	2.30091e-18		Os03g0254200	-2.71352	2.66676	50.2047	1.38516e-12	6.84973e-12		Os01g0901500	-0.411731	4.65761	6.41008	0.0113474	0.0401131		Os06g0118700	-0.985172	4.89894	13.5661	0.000230307	0.00579797
Os01g0557550	2.91238	1.26049	51.1514	8.55115e-13	3.96669e-12		Os01g0579900	-0.850885	5.10465	36.0138	1.95925e-09	7.91979e-09		Os02g0229400	-3.00712	2.26949	72.3079	1.84108e-17	1.21423e-16		Os08g0160500	-2.71192	3.16349	63.3712	1.71199e-15	1.06259e-14		Os01g0902100	-1.04953	2.1492	12.3625	0.000438042	0.00260202		Os06g0119600	-3.69267	1.5669	48.0281	4.20161e-12	9.78125e-10
Os01g0558100	1.34478	2.24668	32.8267	1.00753e-08	3.18482e-08		Os01g0580000	-0.388685	5.49736	7.91317	0.00490761	0.00839665		Os04g0607000	-3.0063	7.06846	216.435	5.41977e-49	1.78316e-47		Os03g0178100	-2.71185	6.745	213.563	2.29393e-48	1.02846e-46		Os01g0904200	-0.550757	6.54667	17.5355	2.81989e-05	0.000236991		Os06g0125500	-0.914188	7.07073	16.006	6.31406e-05	0.00205049
Os01g0558200	0.400663	5.74882	14.4989	0.000140243	0.000277499		Os01g0580100	-0.713145	3.10545	18.3267	1.86085e-05	4.58317e-05		Os03g0735000	-3.00622	6.8062	262.952	3.9002e-59	1.94215e-57		Os03g0786250	-2.71049	1.48428	100.526	1.16839e-23	1.30024e-22		Os01g0904400	-0.905301	1.75033	8.4985	0.0035544	0.0155699		Os06g0129100	0.792804	3.28916	10.8165	0.00100599	0.01866
Os01g0558300	0.590459	5.71237	28.0588	1.17683e-07	3.32307e-07		Os01g0580200	-0.817592	3.40303	21.1842	4.17198e-06	1.12622e-05		Os06g0206000	-3.00573	1.12549	76.1846	2.58347e-18	1.80053e-17		Os02g0637200	-2.70982	0.283274	31.0558	2.5072e-08	8.60722e-08		Os01g0905800	0.646857	8.02719	26.3335	2.87261e-07	3.75528e-06		Os06g0132550	-2.80104	0.379076	36.2364	1.74779e-09	2.15102e-07
Os01g0558500	0.291041	4.83658	5.74661	0.0165205	0.0244874		Os01g0580500	-1.59132	2.0647	9.3673	0.0022089	0.00399398		Os08g0451200	-3.00127	3.84194	43.2447	4.8305e-11	1.99592e-10		Os09g0539901	-2.70846	-0.505252	33.0667	8.90492e-09	3.18944e-08		Os01g0907200	1.55899	2.09513	23.72	1.11417e-06	1.28778e-05		Os06g0133900	0.787379	7.04703	16.5076	4.84563e-05	0.00168168
Os01g0558600	1.57051	8.34648	189.6	3.88757e-43	1.27996e-41		Os01g0580800	0.937505	5.4168	21.5687	3.41372e-06	9.31403e-06		Os06g0539066	-2.99954	1.24621	52.56	4.17306e-13	2.03355e-12		Os05g0574400	-2.7082	8.52637	114.753	8.91233e-27	1.23114e-25		Os01g0908600	1.35424	2.67401	24.8954	6.05272e-07	7.3934e-06		Os06g0136600	-0.673057	7.5534	9.80759	0.00173793	0.0281315
Os01g0558700	2.71945	1.25816	52.9053	3.5003e-13	1.67949e-12		Os01g0581300	-1.24498	6.33307	44.1129	3.09975e-11	1.5391e-10		Os01g0746700	-2.99825	0.382464	20.1981	6.9824e-06	1.75792e-05		Os09g0345300	-2.70788	4.64196	281.548	3.45312e-63	2.75502e-61		Os01g0910500	-1.11984	6.94913	46.1023	1.12238e-11	3.53515e-10		Os06g0142500	0.984555	2.8421	8.9216	0.00281817	0.0408163
Os01g0558800	-1.21362	5.0768	98.5648	3.14556e-23	3.25405e-22		Os01g0581400	1.21389	1.90632	21.9254	2.83456e-06	7.8176e-06		Os07g0120051	-2.99683	0.0326682	30.0501	4.21019e-08	1.33659e-07		Os01g0655500	-2.7058	8.90907	200.683	1.48155e-45	5.82984e-44		Os01g0910800	7.25443	3.62061	86.4035	1.46725e-20	2.13942e-18		Os06g0146600	2.18616	0.963027	14.3954	0.00014816	0.00412487
Os01g0558850	0.46703	5.43588	16.5106	4.83799e-05	0.000101198		Os01g0581800	-1.03753	-0.179081	8.24285	0.00409128	0.00709238		Os01g0896500	-2.99577	9.08972	190.555	2.40598e-43	6.19593e-42		Os12g0182700	-2.70563	5.22286	123.434	1.12075e-28	1.73242e-27		Os01g0910900	0.651241	10.1096	21.1513	4.24412e-06	4.31679e-05		Os06g0146800	1.05683	2.07432	8.64945	0.00327161	0.0458003
Os01g0558900	0.643524	5.12419	25.4429	4.5568e-07	1.20915e-06		Os01g0581900	-0.748093	2.63467	9.19876	0.0024218	0.00435359		Os12g0575000	-2.99194	7.85352	54.9033	1.26608e-13	6.42777e-13		Os02g0741700	-2.70531	2.4198	56.7545	4.93771e-14	2.74596e-13		Os01g0911300	-0.894547	6.97223	31.239	2.28135e-08	3.74433e-07		Os06g0148200	-3.65065	1.20961	23.5192	1.23672e-06	7.67174e-05
Os01g0559000	-0.324285	5.00715	7.26766	0.00702072	0.0110288		Os01g0582400	0.563064	4.92049	15.6538	7.60605e-05	0.000171505		Os02g0736200	-2.9914	4.85874	242.079	1.38497e-54	5.67056e-53		Os02g0222100	-2.70515	0.701778	36.1001	1.87438e-09	7.12917e-09		Os01g0912700	-1.0126	8.67164	35.161	3.03545e-09	6.14488e-08		Os06g0155500	-0.655477	3.83249	8.87264	0.00289477	0.0416795
Os01g0559100	0.710551	3.5813	20.4539	6.1084e-06	1.42293e-05		Os01g0582600	2.88266	6.84958	131.32	2.10795e-30	4.92873e-29		Os02g0723400	-2.9896	0.0201477	41.8077	1.00705e-10	4.04556e-10		Os02g0744900	-2.70089	9.72564	87.4025	8.85371e-21	8.10757e-20		Os01g0912850	-2.79253	-0.383625	26.3041	2.91671e-07	3.80577e-06		Os06g0157000	-1.06058	6.58825	10.1246	0.00146304	0.024728
Os01g0559200	0.410752	3.38771	6.86386	0.00879562	0.0135923		Os01g0583100	0.462964	8.08824	4.89613	0.026917	0.0404395		Os02g0255700	-2.98862	6.68754	270.106	1.07572e-60	5.73729e-59		Os06g0133000	-2.69937	-0.181829	35.9075	2.06907e-09	7.84201e-09		Os01g0913300	-1.22871	0.412364	8.45239	0.00364563	0.0159261		Os06g0157125	-1.74566	4.06931	14.0073	0.0001821	0.0048683
Os01g0559500	-0.34747	6.43725	8.8152	0.00298731	0.0049513		Os01g0583200	-0.726851	2.82436	12.6765	0.000370283	0.000753869		Os06g0116400	-2.98859	3.20779	51.1721	8.46146e-13	4.0246e-12		Os05g0496100	-2.69384	0.819047	38.9876	4.26517e-10	1.70784e-09		Os01g0913400	0.634563	2.39644	7.23207	0.00716125	0.027662		Os06g0159900	0.757454	3.16588	8.94632	0.0027803	0.0403962
Os01g0559600	-0.750487	8.88166	13.8661	0.000196312	0.000381228		Os01g0583300	-1.91256	0.428086	28.5234	9.25717e-08	3.09358e-07		Os06g0227250	-2.98783	-0.12349	35.2363	2.9203e-09	1.03871e-08		Os05g0232200	-2.69306	7.00391	167.262	2.9324e-38	7.85006e-37		Os01g0913800	0.776748	3.49855	15.1716	9.8168e-05	0.000707536		Os06g0160700	1.1778	6.17975	11.5201	0.000688493	0.0139852
Os01g0559750	1.09353	6.48772	65.2683	6.53652e-16	3.93944e-15		Os01g0584300	-1.64149	1.90564	35.0059	3.28703e-09	1.29841e-08		Os01g0235100	-2.98773	6.81805	144.581	2.65205e-33	4.17306e-32		Os04g0452700	-2.69291	2.3707	54.4383	1.60405e-13	8.56549e-13		Os01g0915350	-0.757658	5.56517	28.3037	1.03699e-07	1.48914e-06		Os06g0165500	-1.12986	2.26831	12.9517	0.000319631	0.00760325
Os01g0559825	-0.40326	5.0172	10.8229	0.0010025	0.00177621		Os01g0584900	4.63131	5.14044	107.001	4.44895e-25	7.26157e-24		Os05g0408900	-2.98658	8.70585	168.487	1.58343e-38	3.27798e-37		Os11g0463700	-2.6917	1.89326	109.283	1.40674e-25	1.78955e-24		Os01g0915600	-0.857061	6.01054	16.2945	5.42203e-05	0.000419187		Os06g0166400	1.29264	2.24695	10.6368	0.00110857	0.0200224
Os01g0561500	-2.07535	-0.236225	23.0483	1.57982e-06	3.94474e-06		Os01g0585100	1.94912	2.51305	28.0323	1.19305e-07	3.92247e-07		Os01g0142100	-2.9865	6.78005	238.791	7.2169e-54	2.87357e-52		Os01g0784700	-2.69125	0.772479	48.4636	3.36478e-12	1.6139e-11		Os01g0916000	-2.05613	0.387909	21.0453	4.48553e-06	4.53578e-05		Os06g0166500	2.56546	0.417168	19.8439	8.40288e-06	0.000392116
Os01g0562600	-2.23031	0.0499788	25.6641	4.06308e-07	1.08282e-06		Os01g0585600	0.348651	4.05443	4.6973	0.0302101	0.0449335		Os06g0555101	-2.98252	4.19978	128.489	8.772e-30	1.16655e-28		Os05g0579300	-2.68829	3.31284	77.5867	1.27021e-18	9.9964e-18		Os01g0916100	-1.36312	2.64432	11.4205	0.000726399	0.00402075		Os06g0179200	0.947418	4.78526	12.2303	0.000470191	0.0102331
Os01g0563000	-0.993454	6.52924	51.6711	6.5623e-13	3.07343e-12		Os01g0585700	0.866503	7.23887	46.8037	7.84664e-12	4.14118e-11		Os07g0667300	-2.98017	0.265438	37.0044	1.17865e-09	4.32903e-09		Os10g0370700	-2.68601	4.40684	173.085	1.56833e-39	4.44505e-38		Os01g0916600	-0.381642	6.62445	6.83339	0.00894693	0.0332092		Os06g0181200	0.830659	3.54253	13.1145	0.000293013	0.00705104
Os01g0564300	-0.522231	4.37563	5.00543	0.0252679	0.0362727		Os01g0586600	-0.726559	4.94651	27.4788	1.5883e-07	5.14669e-07		Os02g0321000	-2.97825	2.27487	91.623	1.0487e-21	9.05964e-21		Os02g0326700	-2.6856	8.48239	142.408	7.91735e-33	1.60928e-31		Os01g0917400	-1.163	7.34105	42.7986	6.06762e-11	1.6538e-09		Os06g0184866	-1.05435	3.34597	16.62	4.56671e-05	0.00161464
Os01g0564400	-1.14571	3.58327	57.857	2.81879e-14	1.4837e-13		Os01g0587400	-0.905939	1.89633	12.4791	0.000411522	0.000831581		Os05g0140100	-2.97807	0.961849	40.0857	2.43063e-10	9.49165e-10		Os07g0176600	-2.68545	-0.119608	43.7524	3.72652e-11	1.63423e-10		Os01g0918300	-0.474571	8.8456	9.30565	0.00228448	0.010673		Os06g0186300	-1.51465	-0.138328	10.3236	0.00131337	0.0230413
Os01g0565900	0.662371	5.60812	12.5312	0.000400216	0.000745949		Os01g0588200	1.00204	3.36479	28.1402	1.1284e-07	3.72264e-07		Os11g0173900	-2.97797	0.258025	38.051	6.89184e-10	2.58949e-09		Os02g0155900	-2.68401	2.1983	126.992	1.86523e-29	3.07808e-28		Os01g0918400	1.63869	1.03825	15.9964	6.34623e-05	0.000481533		Os06g0199400	-0.839075	7.3011	16.062	6.13011e-05	0.00200647
Os01g0566050	0.906459	5.71777	47.125	6.65991e-12	2.86853e-11		Os01g0588400	1.30212	-0.00126292	8.96064	0.00275859	0.0049081		Os03g0170500	-2.97732	3.99286	80.0142	3.7172e-19	2.72859e-18		Os04g0419900	-2.68175	1.69063	82.9088	8.59274e-20	7.34114e-19		Os01g0919700	-0.689589	6.8317	22.173	2.49148e-06	2.68752e-05		Os06g0202900	-0.963018	4.40918	10.6679	0.00109013	0.0198301
Os01g0566100	0.770558	5.68216	39.2031	3.81932e-10	1.39355e-09		Os01g0588500	1.44307	3.60489	67.8559	1.75894e-16	1.43271e-15		Os04g0401000	-2.97675	5.20955	105.758	8.33113e-25	8.52762e-24		Os03g0857600	-2.67939	2.30424	124.419	6.81956e-29	1.0738e-27		Os01g0919800	-0.539726	5.68616	16.2827	5.4561e-05	0.000421665		Os06g0203200	-1.35459	1.59126	14.7196	0.000124744	0.00356984
Os01g0566800	-1.40089	3.12491	22.0773	2.61886e-06	6.38289e-06		Os01g0588800	-0.389765	5.09194	9.11648	0.00253317	0.00453644		Os01g0625300	-2.97599	1.03684	46.7026	8.262e-12	3.63618e-11		Os11g0597700	-2.67772	3.05403	104.037	1.98553e-24	2.32987e-23		Os01g0919900	-0.699401	5.43257	13.3667	0.000256129	0.00163169		Os06g0210000	-1.71137	3.90866	23.1121	1.52823e-06	9.09868e-05
Os01g0567400	1.37935	4.25362	101.927	5.76025e-24	6.26911e-23		Os01g0588900	1.44498	9.02108	102.65	4.0001e-24	6.04361e-23		Os12g0182700	-2.97553	5.23146	208.838	2.46312e-47	7.5408e-46		Os05g0348100	-2.67722	6.77571	89.8808	2.52955e-21	2.4089e-20		Os01g0920000	-0.535316	4.7156	12.4611	0.000415522	0.00248538		Os06g0216300	1.13221	1.39726	9.60834	0.00193696	0.0306116
Os01g0570500	0.705553	7.2909	43.672	3.88293e-11	1.54984e-10		Os01g0589000	-0.87245	5.29256	20.9512	4.71127e-06	1.26213e-05		Os05g0130400	-2.97539	0.654893	49.6242	1.86199e-12	8.61772e-12		Os02g0170000	-2.67691	5.51132	157.098	4.87127e-36	1.17941e-34		Os01g0920100	0.913099	6.76996	53.1986	3.01474e-13	1.26479e-11		Os06g0217300	-0.885305	2.64039	11.7269	0.000616025	0.012789
Os01g0570700	-0.415219	5.52346	14.5869	0.000133839	0.000265532		Os01g0589200	0.700702	1.22527	7.90593	0.00492729	0.00842758		Os09g0469950	-2.97506	4.09301	59.548	1.19346e-14	6.49864e-14		Os04g0513700	-2.67609	0.480247	36.7988	1.30973e-09	5.03733e-09		Os01g0920300	-0.840308	7.10947	33.2238	8.21397e-09	1.4945e-07		Os06g0218300	1.2017	3.54204	20.0444	7.56636e-06	0.000362049
Os01g0570800	1.42329	7.44081	41.931	9.45499e-11	3.6458e-10		Os01g0589300	0.62325	6.42067	24.9484	5.88843e-07	1.77881e-06		Os03g0388100	-2.97381	4.18718	207.187	5.64412e-47	1.70222e-45		Os11g0116200	-2.67608	5.88767	143.801	3.92666e-33	8.10324e-32		Os01g0921100	-1.04547	1.44845	10.9947	0.000913734	0.00488896		Os06g0221200	0.95005	4.98675	13.9895	0.000183835	0.00490203
Os01g0571000	0.937288	4.80055	21.7753	3.06527e-06	7.40446e-06		Os01g0589400	-0.921127	0.725167	11.4774	0.000704465	0.001372		Os08g0537001	-2.97364	2.57683	71.755	2.43642e-17	1.59082e-16		Os06g0193300	-2.67271	0.0442516	36.1361	1.84002e-09	7.00112e-09		Os01g0921800	-1.1151	4.80528	31.4902	2.00446e-08	3.30438e-07		Os06g0223700	2.1288	2.37249	29.7738	4.85516e-08	4.29889e-06
Os01g0571166	0.475973	4.14019	6.27118	0.0122717	0.0185782		Os01g0589500	0.333625	5.19291	5.79421	0.016079	0.0251769		Os03g0288101	-2.96874	2.37221	84.1951	4.48279e-20	3.50107e-19		Os02g0773500	-2.67257	1.27973	67.99	1.64323e-16	1.10779e-15		Os01g0922700	-0.633931	3.89471	8.35064	0.00385553	0.0166926		Os06g0226500	2.37395	0.332634	15.9557	6.48426e-05	0.00209277
Os01g0571200	-1.59927	3.04212	66.9083	2.84435e-16	1.77407e-15		Os01g0589700	-0.453211	3.91023	6.52179	0.0106561	0.0172438		Os08g0537002	-2.96716	3.01256	105.695	8.60076e-25	8.7903e-24		Os08g0553750	-2.67195	0.113317	40.0098	2.52698e-10	1.03244e-09		Os01g0922800	0.373281	6.58524	7.6756	0.00559724	0.0226794		Os06g0229000	4.01302	0.568209	36.1449	1.83178e-09	2.21945e-07
Os01g0571300	1.77083	3.19696	61.9035	3.60705e-15	2.03873e-14		Os01g0589800	0.367181	6.78086	4.70349	0.0301014	0.0447813		Os06g0601600	-2.96564	0.132218	43.5083	4.22161e-11	1.75759e-10		Os10g0502400	-2.67192	3.81684	102.841	3.63193e-24	4.20097e-23		Os01g0923600	0.395788	5.6933	7.78552	0.00526667	0.0215156		Os06g0229066	3.79931	1.49023	30.3527	3.60202e-08	3.3169e-06
Os01g0571700	-1.84736	4.35063	156.127	7.94193e-36	1.7296e-34		Os01g0589900	-0.573539	2.0143	6.46845	0.0109806	0.0177269		Os03g0588100	-2.96404	1.38219	66.1398	4.2004e-16	2.51862e-15		Os01g0273800	-2.67011	0.516055	58.4264	2.11039e-14	1.20811e-13		Os01g0923700	0.493914	7.09619	9.90394	0.00164925	0.00808571		Os06g0231300	0.726276	5.02929	10.8738	0.000975337	0.0182713
Os01g0571766	-1.34783	0.573832	16.8985	3.94333e-05	8.33265e-05		Os01g0591300	0.818135	6.10381	17.1735	3.41168e-05	8.10528e-05		Os10g0181200	-2.96007	2.97202	113.861	1.39751e-26	1.58852e-25		Os03g0595300	-2.66908	6.59172	193.757	4.81258e-44	1.73535e-42		Os01g0924000	-0.913941	8.20895	35.559	2.47442e-09	5.05402e-08		Os06g0239500	-0.978829	2.49434	9.47903	0.00207834	0.0322555
Os01g0572300	1.06445	3.09458	35.7084	2.29168e-09	7.70415e-09		Os01g0593200	-0.626037	5.28808	17.6184	2.69967e-05	6.50364e-05		Os09g0502950	-2.9573	1.86114	67.9767	1.65438e-16	1.02161e-15		Os03g0776100	-2.66864	1.92692	88.4816	5.13092e-21	4.77182e-20		Os01g0925200	0.616728	5.42396	15.9349	6.55603e-05	0.000496188		Os06g0244000	1.38138	3.15878	10.6542	0.00109818	0.0199354
Os01g0572700	-0.560233	3.6336	13.6889	0.000215725	0.000416604		Os01g0593500	-1.85859	2.4509	84.3162	4.21646e-20	4.66126e-19		Os04g0278200	-2.95676	0.876788	47.6086	5.20392e-12	2.32359e-11		Os10g0520900	-2.66549	0.812428	61.8874	3.63665e-15	2.20649e-14		Os01g0925800	-0.369564	5.40322	8.04878	0.00455342	0.0191302		Os06g0246500	3.29593	1.72757	60.2047	8.54895e-15	3.54252e-12
Os01g0574400	-0.462834	3.61087	7.60454	0.00582214	0.00925022		Os01g0593600	0.794186	4.62297	30.5047	3.33067e-08	1.17491e-07		Os11g0438000	-2.955	3.17632	118.577	1.29653e-27	1.55208e-26		Os07g0240600	-2.66463	4.44593	179.382	6.61211e-41	2.02103e-39		Os01g0926200	0.695136	4.26971	19.09	1.24698e-05	0.000114088		Os06g0257600	-3.01786	0.0738601	16.5732	4.68075e-05	0.00164096
Os01g0574500	0.445233	4.55874	12.0507	0.000517731	0.00095208		Os01g0595100	-0.486245	5.34426	14.8637	0.000115564	0.00025389		Os07g0658400	-2.95273	12.04	194.9	2.70973e-44	7.3224e-43		Os04g0591000	-2.66358	5.71979	102.976	3.39203e-24	3.92797e-23		Os01g0926700	0.576618	4.04764	6.2109	0.0126966	0.0439397		Os06g0266800	1.72322	1.77159	17.123	3.50352e-05	0.00131265
Os01g0574800	-0.425361	3.06981	5.77186	0.0162848	0.0241586		Os01g0595300	-1.57758	2.95257	67.777	1.83075e-16	1.49005e-15		Os02g0697500	-2.95203	3.79859	15.715	7.3637e-05	0.000163354		Os10g0133600	-2.66248	1.0753	26.6747	2.40756e-07	7.58302e-07		Os01g0927300	0.744921	1.97263	7.46284	0.00629856	0.02493		Os06g0300500	3.82618	0.472252	9.46062	0.0020993	0.0325078
Os01g0575000	0.823041	8.33004	48.3904	3.49275e-12	1.54415e-11		Os01g0595600	2.24269	2.95141	106.707	5.16097e-25	8.37845e-24		Os03g0783800	-2.95153	-0.482559	28.2255	1.07975e-07	3.28678e-07		Os02g0642200	-2.65972	3.11284	209.168	2.0868e-47	8.90297e-46		Os01g0927600	-0.544168	8.92413	8.29558	0.00397417	0.0171245		Os06g0306300	-1.8962	3.69359	27.9158	1.26714e-07	1.00205e-05
Os01g0575200	1.95684	4.64578	65.3998	6.11444e-16	3.69571e-15		Os01g0597400	-0.939304	2.01961	16.6547	4.48392e-05	0.000104691		Os03g0311300	-2.94895	8.73439	174.279	8.60363e-40	1.89326e-38		Os08g0288200	-2.65933	6.34149	104.127	1.8974e-24	2.23032e-23		Os01g0928000	-1.47853	4.91421	53.5661	2.50033e-13	1.06833e-11		Os06g0316300	-1.94921	4.33204	80.3538	3.13037e-19	2.94809e-16
Os01g0575500	0.791763	7.21491	52.8944	3.51972e-13	1.68777e-12		Os01g0597600	3.13013	2.38909	17.3513	3.1069e-05	7.41872e-05		Os07g0501800	-2.94838	-0.684527	23.0392	1.58733e-06	4.298e-06		Os01g0140100	-2.65901	1.22761	86.7937	1.20452e-20	1.0946e-19		Os01g0929100	-0.850752	8.76207	44.7623	2.2246e-11	6.64543e-10		Os06g0317200	-0.742733	4.19541	8.49668	0.00355794	0.0485939
Os01g0578000	-0.530768	3.38464	10.0433	0.00152899	0.00263817		Os01g0597800	1.57319	3.94973	26.0568	3.31515e-07	1.03336e-06		Os03g0835100	-2.94776	7.97428	117.563	2.16176e-27	2.55614e-26		Os01g0872900	-2.65895	-0.219318	35.2347	2.92269e-09	1.09338e-08		Os01g0929200	-0.982714	2.19281	14.0825	0.00017496	0.00117302		Os06g0318533	0.945735	3.74619	15.8982	6.68434e-05	0.00215051
Os01g0578500	-0.88215	1.29348	11.7954	0.000593788	0.00108299		Os01g0598900	-0.502485	4.9779	11.6669	0.000636207	0.00124791		Os01g0710700	-2.94545	6.50477	118.311	1.48238e-27	1.76726e-26		Os05g0459700	-2.65726	-0.667639	23.0766	1.55672e-06	4.5274e-06		Os01g0930000	-0.542134	4.73219	12.3959	0.00043028	0.00255971		Os06g0322400	1.81691	0.992479	11.8207	0.000585758	0.0123086
Os01g0578700	-1.38054	2.904	51.8596	5.96144e-13	2.8027e-12		Os01g0599550	-0.949971	5.68694	49.9235	1.59861e-12	9.03957e-12		Os07g0188266	-2.94472	4.62006	233.543	1.0061e-52	3.86185e-51		Os06g0206000	-2.65686	1.83906	108.409	2.18636e-25	2.75026e-24		Os01g0930400	1.15908	4.44816	11.3633	0.000749082	0.00412222		Os06g0323100	1.58522	3.86901	14.9375	0.000111133	0.00329408
Os01g0579600	0.912954	2.47398	12.3313	0.000445435	0.000825887		Os01g0600000	0.353492	5.53759	6.86936	0.00876859	0.014391		Os02g0122900	-2.94467	2.3277	103.466	2.64919e-24	2.64358e-23		Os08g0438600	-2.65601	1.88839	111.678	4.2039e-26	5.52837e-25		Os01g0930500	3.31908	0.770332	55.0904	1.15113e-13	5.25213e-12		Os06g0326900	1.34771	1.38596	8.84897	0.00293255	0.0420481
Os01g0579800	-1.61747	1.95141	55.3277	1.02023e-13	5.10041e-13		Os01g0600200	0.392675	5.64036	10.3327	0.00130691	0.00245265		Os04g0191500	-2.94456	6.32634	158.957	1.91251e-36	3.59896e-35		Os09g0469950	-2.65464	4.20931	128.003	1.12069e-29	1.86613e-28		Os01g0931000	0.71844	2.09819	7.12683	0.0075939	0.0290054		Os06g0329200	-0.71191	5.67122	10.1591	0.00143592	0.0245732
Os01g0579900	-0.632262	4.9447	27.6613	1.44525e-07	4.04767e-07		Os01g0600300	-0.577658	4.82567	19.5983	9.55565e-06	2.45865e-05		Os06g0230100	-2.94452	3.8745	91.0364	1.41056e-21	1.20777e-20		Os04g0551700	-2.6539	4.71625	100.765	1.0355e-23	1.16077e-22		Os01g0933200	1.40623	7.18664	34.5953	4.05894e-09	7.94676e-08		Os06g0334100	1.12635	2.52284	12.1514	0.000490506	0.0105973
Os01g0580000	-0.27262	5.54167	5.19484	0.0226541	0.0327816		Os01g0600400	-1.04134	3.03363	33.6101	6.73429e-09	2.55874e-08		Os09g0471550	-2.94429	2.27384	77.0708	1.64942e-18	1.16355e-17		Os01g0719700	-2.64911	5.36465	120.629	4.60638e-28	6.86384e-27		Os01g0934200	-0.478059	5.44472	7.51848	0.0061069	0.0243006		Os06g0336200	-1.71932	6.95722	40.5349	1.93132e-10	3.04227e-08
Os01g0580100	-1.07549	3.13181	30.484	3.36626e-08	1.00368e-07		Os01g0600500	1.19288	3.60802	34.3659	4.56662e-09	1.77012e-08		Os12g0512000	-2.94391	0.235932	39.4475	3.36997e-10	1.30242e-09		Os07g0191500	-2.64727	-0.299781	27.4543	1.60848e-07	5.16002e-07		Os01g0934800	1.8343	1.82658	16.6021	4.61011e-05	0.000364111		Os06g0341300	7.52908	-0.0700148	43.359	4.55634e-11	8.06861e-09
Os01g0580500	-1.59341	0.508434	28.3468	1.01414e-07	2.88314e-07		Os01g0600900	-2.21646	7.0498	36.1971	1.78336e-09	7.24762e-09		Os02g0285900	-2.94352	2.40674	48.9239	2.66094e-12	1.21627e-11		Os04g0458000	-2.64623	-0.351485	36.1529	1.82422e-09	6.94623e-09		Os01g0935900	0.354353	5.15219	6.92188	0.00851477	0.0318803		Os06g0473000	-2.24622	2.23122	32.0953	1.46789e-08	1.49085e-06
Os01g0580800	0.691414	5.35332	29.0607	7.01448e-08	2.02726e-07		Os01g0601700	-1.18331	1.641	8.26609	0.00403923	0.00701193		Os03g0826200	-2.94102	6.18702	50.1883	1.39675e-12	6.52408e-12		Os01g0829100	-2.64494	0.615951	63.5703	1.54745e-15	9.63114e-15		Os01g0937100	1.81233	1.66946	34.618	4.01187e-09	7.86198e-08		Os06g0498800	3.98265	1.05291	50.8746	9.8459e-13	2.54997e-10
Os01g0581300	-1.048	6.43205	52.9662	3.39339e-13	1.62906e-12		Os01g0602400	1.9499	2.97627	84.4454	3.9497e-20	4.3824e-19		Os03g0285300	-2.93902	3.0433	60.5494	7.17552e-15	3.96798e-14		Os01g0207400	-2.63972	3.48662	97.3543	5.7969e-23	6.16986e-22		Os01g0938100	-1.29737	7.23153	78.4259	8.30572e-19	9.06715e-17		Os06g0503400	0.996771	7.5641	14.2107	0.000163435	0.00447319
Os01g0581400	1.31587	1.82172	16.7996	4.15418e-05	8.76225e-05		Os01g0602466	1.30455	2.84743	14.4339	0.000145169	0.000314421		Os03g0844000	-2.93898	2.59501	128.681	7.96495e-30	1.06411e-28		Os04g0442000	-2.63954	5.55342	340.666	4.5697e-76	5.5122e-74		Os01g0939700	0.298974	6.01604	5.95338	0.0146891	0.0495362		Os06g0505700	1.34012	2.44698	16.2774	5.4712e-05	0.00184322
Os01g0581900	-0.375759	2.5777	4.93714	0.0262854	0.0376121		Os01g0602800	0.617135	5.87541	20.3571	6.42535e-06	1.68921e-05		Os09g0517600	-2.93883	2.02227	65.108	7.09042e-16	4.19077e-15		Os01g0727840	-2.63863	0.738029	46.6207	8.61454e-12	3.99208e-11		Os01g0940000	-0.724884	6.17659	27.403	1.65171e-07	2.27325e-06		Os06g0538400	-0.933715	3.34062	8.57059	0.00341636	0.0472205
Os01g0582400	0.402724	4.87918	10.9263	0.000948092	0.00168481		Os01g0603000	-0.842307	4.88973	41.7112	1.05804e-10	4.95649e-10		Os02g0585200	-2.93864	3.24678	65.3288	6.3387e-16	3.75084e-15		Os03g0227400	-2.63769	5.5193	133.34	7.61667e-31	1.36837e-29		Os01g0940100	-1.39354	4.834	42.4099	7.40143e-11	1.97602e-09		Os06g0549600	1.48235	0.50201	8.77749	0.0030497	0.0433975
Os01g0582600	2.2796	6.9716	73.0546	1.26116e-17	8.78606e-17		Os01g0603300	3.30199	6.98761	379.85	1.34137e-84	4.97411e-82		Os05g0439000	-2.93755	1.46285	29.8283	4.72059e-08	1.49162e-07		Os03g0754500	-2.6371	1.849	70.1392	5.52643e-17	3.85386e-16		Os01g0940700	0.998346	6.62624	7.58673	0.00587997	0.0235821		Os06g0553001	3.15016	1.15566	34.2231	4.91417e-09	5.50361e-07
Os01g0583100	1.10208	8.2375	60.515	7.30217e-15	4.02389e-14		Os01g0603500	0.795659	2.65035	9.85797	0.00169097	0.00311207		Os01g0956800	-2.93664	0.226802	44.5623	2.46388e-11	1.04467e-10		Os04g0462300	-2.63316	3.36586	73.2725	1.12931e-17	8.2798e-17		Os01g0944100	2.68745	6.3754	94.1902	2.86614e-22	5.58523e-20		Os06g0553100	3.20192	2.32553	54.166	1.84245e-13	5.61378e-11
Os01g0583200	-0.527226	2.77903	7.2448	0.00711067	0.0111609		Os01g0603700	-1.0025	0.327542	8.69958	0.00318283	0.00561377		Os09g0423300	-2.93537	4.04131	214.631	1.34138e-48	4.35668e-47		Os07g0204400	-2.63216	1.24413	37.1463	1.09591e-09	4.24397e-09		Os01g0944700	1.20101	5.14055	17.8995	2.32882e-05	0.000199417		Os06g0553200	-2.98108	5.07912	10.1586	0.00143627	0.0245732
Os01g0583300	-3.04887	0.128802	53.6559	2.38868e-13	1.16005e-12		Os01g0603800	-2.09108	0.0297786	20.3503	6.44833e-06	1.69483e-05		Os04g0604250	-2.93444	3.2746	151.739	7.22558e-35	1.24208e-33		Os02g0158300	-2.6313	-0.257103	36.8843	1.25348e-09	4.83385e-09		Os01g0944900	1.9748	4.16517	36.4698	1.55049e-09	3.28883e-08		Os06g0563900	0.757156	3.13951	9.02093	0.00266906	0.0391368
Os01g0584032	1.75636	0.882331	35.7112	2.28839e-09	7.69556e-09		Os01g0604500	2.51169	3.24138	100.518	1.17311e-23	1.71837e-22		Os09g0416900	-2.93411	0.999543	65.4366	6.00142e-16	3.55853e-15		Os10g0546600	-2.63074	5.0029	101.944	5.71281e-24	6.54068e-23		Os01g0945150	3.01235	-0.224402	19.2166	1.16695e-05	0.000107474		Os06g0564700	-1.63827	0.307994	11.156	0.000837604	0.0162646
Os01g0584100	2.18725	0.679853	48.5645	3.19601e-12	1.41927e-11		Os01g0604700	0.860716	6.08423	50.0401	1.50636e-12	8.54994e-12		Os06g0552900	-2.93406	4.99914	109.807	1.07991e-25	1.1648e-24		Os07g0546200	-2.63023	2.69881	111.582	4.41252e-26	5.79895e-25		Os01g0945650	2.65265	1.89562	24.144	8.93945e-07	1.04894e-05		Os06g0567900	2.07455	0.246458	13.7696	0.000206656	0.00535883
Os01g0584300	-2.30944	1.87726	55.4349	9.66075e-14	4.84474e-13		Os01g0604900	1.69537	-0.237994	19.3551	1.08527e-05	2.76844e-05		Os08g0485000	-2.93378	-0.307821	20.1002	7.34887e-06	1.84537e-05		Os03g0337600	-2.62923	7.60179	178.282	1.14944e-40	3.47662e-39		Os01g0948200	0.503729	4.07269	8.23464	0.00410983	0.0176139		Os06g0569500	2.81892	6.61866	34.3632	4.57299e-09	5.17748e-07
Os01g0584800	0.363913	3.2999	5.12416	0.023595	0.0340255		Os01g0605000	1.97833	2.3469	62.1064	3.25398e-15	2.4032e-14		Os03g0825600	-2.92965	0.618518	42.1451	8.47452e-11	3.43369e-10		Os03g0252100	-2.62761	5.08332	125.159	4.69645e-29	7.4822e-28		Os01g0948500	-0.917469	4.01781	13.6197	0.000223819	0.00145612		Os06g0581000	-1.22743	0.724287	10.0542	0.00152003	0.025398
Os01g0584900	2.21493	4.08571	54.473	1.57599e-13	7.7473e-13		Os01g0605100	3.97807	4.48133	244.314	4.50829e-55	4.88676e-53		Os04g0518400	-2.92848	4.28218	59.5259	1.20696e-14	6.57035e-14		Os02g0777400	-2.62639	0.0795465	20.4444	6.13905e-06	1.67733e-05		Os01g0948600	1.0683	6.83688	47.3911	5.81453e-12	1.95862e-10		Os06g0599200	1.86786	3.87606	14.1038	0.000172996	0.00469149
Os01g0585100	1.32967	2.70775	16.3219	5.34434e-05	0.000111156		Os01g0605300	2.97832	2.03227	148.822	3.13708e-34	9.54079e-33		Os12g0149000	-2.92843	0.222457	42.3584	7.59907e-11	3.08762e-10		Os07g0250900	-2.62591	1.10734	78.5584	7.76674e-19	6.23339e-18		Os01g0948900	-0.931955	2.62115	21.0244	4.5346e-06	4.57874e-05		Os06g0601500	-1.27729	2.56222	22.741	1.85371e-06	0.000108494
Os01g0585300	-1.02697	6.47331	31.8026	1.7066e-08	5.2664e-08		Os01g0605400	3.65421	0.766089	103.439	2.68537e-24	4.10417e-23		Os01g0619800	-2.92735	2.14052	99.53	1.93215e-23	1.83672e-22		Os07g0537500	-2.62399	1.99671	96.1399	1.07047e-22	1.11533e-21		Os01g0949400	-0.696289	4.0708	19.4859	1.01344e-05	9.50997e-05		Os06g0602800	0.616116	5.36326	8.98557	0.0027212	0.0397325
Os01g0585700	1.01921	7.33642	92.1872	7.88542e-22	7.42615e-21		Os01g0606050	-0.756472	2.76596	12.6761	0.000370365	0.000753965		Os02g0640800	-2.92376	6.11314	154.792	1.55438e-35	2.77311e-34		Os03g0138600	-2.62213	0.226233	43.3008	4.6939e-11	2.04475e-10		Os01g0949500	-0.669761	5.57022	23.5695	1.20479e-06	1.38332e-05		Os06g0604000	-2.55267	0.85641	9.67725	0.00186564	0.0297352
Os01g0586600	-0.865729	4.73373	47.3502	5.93716e-12	2.56835e-11		Os01g0606400	-1.53767	4.27297	58.262	2.29437e-14	1.5649e-13		Os11g0691280	-2.92328	3.29215	25.7624	3.86142e-07	1.1137e-06		Os04g0550200	-2.62128	1.69011	71.1282	3.34751e-17	2.37277e-16		Os01g0950900	1.58302	2.50911	43.1171	5.156e-11	1.43535e-09		Os06g0609900	-0.891952	3.83854	9.5343	0.00201667	0.0314871
Os01g0587400	-1.92111	1.22774	57.64	3.14759e-14	1.65053e-13		Os01g0606900	-3.89953	2.94125	173.361	1.36522e-39	5.96211e-38		Os07g0440100	-2.9205	-0.166136	25.2356	5.07374e-07	1.44627e-06		Os03g0351200	-2.61915	4.73234	80.7969	2.50146e-19	2.07245e-18		Os01g0951200	0.370398	5.02925	6.76729	0.00928436	0.0342089		Os06g0612800	0.812768	8.38165	17.6934	2.59528e-05	0.00103208
Os01g0588200	0.665344	3.30277	18.4983	1.70058e-05	3.75834e-05		Os01g0607200	2.87748	5.20406	136.977	1.21993e-31	3.10298e-30		Os05g0170950	-2.92037	6.23686	175.742	4.12162e-40	9.21996e-39		Os03g0821250	-2.61453	5.50928	122.261	2.02352e-28	3.07627e-27		Os01g0951400	0.766197	3.92943	19.2273	1.16044e-05	0.000106921		Os06g0621600	2.27312	0.0531154	10.2544	0.00136356	0.0236415
Os01g0588400	1.34081	-0.0780433	14.6882	0.000126841	0.000252246		Os01g0607300	1.89046	3.01211	50.4969	1.19356e-12	6.8462e-12		Os10g0499600	-2.91955	4.87135	241.302	2.04512e-54	8.32298e-53		Os07g0171100	-2.61422	8.79642	96.7957	7.68633e-23	8.09581e-22		Os01g0952100	1.19251	2.72113	8.75027	0.00309555	0.013848		Os06g0632200	1.43427	5.13985	45.4626	1.55584e-11	3.22354e-09
Os01g0588500	1.49663	3.40707	77.0595	1.65884e-18	1.24084e-17		Os01g0607400	0.567029	7.8985	20.028	7.63149e-06	1.98923e-05		Os01g0964333	-2.91795	0.991645	28.369	1.0026e-07	3.06529e-07		Os04g0656500	-2.61319	2.01503	95.032	1.87331e-22	1.91634e-21		Os01g0952500	-1.05079	6.7867	36.3301	1.6657e-09	3.51178e-08		Os06g0636700	-4.39776	0.548996	24.3112	8.1961e-07	5.39095e-05
Os01g0588800	-0.367035	5.20433	8.742	0.00310963	0.00514629		Os01g0607600	2.91424	2.80894	161.224	6.11137e-37	2.19687e-35		Os08g0446800	-2.9155	-0.0346325	29.796	4.79973e-08	1.51544e-07		Os08g0193100	-2.6052	2.04193	77.034	1.68044e-18	1.31381e-17		Os01g0952700	-0.485851	2.90852	5.9951	0.0143456	0.0486218		Os06g0637400	2.11677	1.36358	14.5324	0.000137773	0.00388899
Os01g0588900	2.05723	9.16496	193.868	4.55122e-44	1.56501e-42		Os01g0607800	-0.677416	4.85413	4.57577	0.0324271	0.0479309		Os08g0159500	-2.9135	6.60895	204.338	2.36122e-46	6.95564e-45		Os07g0188266	-2.60477	4.69751	187.356	1.20056e-42	3.98189e-41		Os01g0952800	-6.6672	3.67805	45.0062	1.96414e-11	5.90971e-10		Os06g0647700	0.958507	2.97325	8.45869	0.00363304	0.0492965
Os01g0589000	-0.376133	5.35241	10.0746	0.0015033	0.00259641		Os01g0607900	-1.71733	2.73581	46.076	1.13751e-11	5.90461e-11		Os01g0117600	-2.90993	0.513173	37.9913	7.10616e-10	2.66557e-09		Os01g0169800	-2.60371	3.01471	122.001	2.30774e-28	3.49263e-27		Os01g0953500	0.649951	4.53667	19.0921	1.24557e-05	0.00011401		Os06g0651300	0.8819	2.28138	10.1016	0.0014814	0.0249444
Os01g0589100	-0.559687	1.7193	6.90674	0.00858716	0.0132957		Os01g0608101	-2.17359	1.93387	10.2423	0.00137256	0.00256492		Os09g0322400	-2.90647	1.0437	61.692	4.01616e-15	2.25973e-14		Os09g0268000	-2.59943	0.439298	23.1914	1.46651e-06	4.27487e-06		Os01g0954000	1.0105	5.16804	34.9224	3.43112e-09	6.83961e-08		Os06g0661800	-0.731088	5.94045	12.5082	0.000405162	0.00911459
Os01g0589300	0.854271	6.13764	67.3641	2.25726e-16	1.42018e-15		Os01g0608400	-1.15459	1.52998	12.769	0.000352406	0.00071969		Os01g0351800	-2.90624	0.977842	50.694	1.07949e-12	5.09148e-12		Os07g0102100	-2.59805	5.30433	89.9472	2.44599e-21	2.33481e-20		Os01g0954500	0.730037	4.50899	9.00298	0.0026954	0.0122953		Os06g0662200	-1.73033	2.71021	25.1343	5.34728e-07	3.7178e-05
Os01g0589400	-0.675224	0.369339	4.44643	0.0349743	0.0490316		Os01g0609300	3.19229	7.20446	222.09	3.16643e-50	2.60423e-48		Os03g0811100	-2.906	5.98319	246.169	1.77681e-55	7.54939e-54		Os03g0641300	-2.59637	1.80688	101.879	5.9013e-24	6.74886e-23		Os01g0955100	1.15704	4.53911	11.2571	0.000793172	0.0043317		Os06g0666100	-1.95011	0.404645	11.6928	0.000627434	0.0129868
Os01g0589500	0.555137	5.1238	20.8473	4.97395e-06	1.17238e-05		Os01g0609501	3.33464	2.40617	137.789	8.10575e-32	2.09708e-30		Os03g0360600	-2.90593	5.94402	38.5536	5.32707e-10	2.02825e-09		Os03g0250200	-2.59513	0.248191	47.1423	6.60147e-12	3.09244e-11		Os01g0955700	-0.659096	6.58972	15.1666	9.84278e-05	0.000708673		Os06g0666500	-2.13885	0.839106	15.3248	9.05215e-05	0.0027868
Os01g0589700	-0.498282	3.75151	13.977	0.000185058	0.000360511		Os01g0609900	2.55646	6.95759	89.0892	3.77401e-21	4.53791e-20		Os07g0250900	-2.90591	0.76338	26.4678	2.67962e-07	7.85805e-07		Os02g0633066	-2.5943	3.42965	132.204	1.34979e-30	2.39313e-29		Os01g0957100	-3.02276	1.62161	13.138	0.000289365	0.00181624		Os06g0668200	2.87015	2.53153	58.0515	2.55346e-14	9.61913e-12
Os01g0589900	-0.616037	1.90063	7.76601	0.00532384	0.00850374		Os01g0610300	0.615805	5.08112	15.0886	0.000102581	0.000227065		Os02g0773500	-2.90563	0.319672	31.6308	1.86446e-08	6.15925e-08		Os12g0581900	-2.59355	1.80441	39.4354	3.39089e-10	1.36776e-09		Os01g0957200	1.25733	2.53977	18.8781	1.39347e-05	0.000126217		Os06g0672700	0.800965	3.13456	10.8824	0.00097082	0.0182713
Os01g0590200	-0.94019	4.4746	37.1501	1.09374e-09	3.80798e-09		Os01g0610400	-0.802283	3.07901	20.9722	4.65998e-06	1.24902e-05		Os01g0717400	-2.90124	1.65349	68.5724	1.22306e-16	7.63641e-16		Os06g0165500	-2.59329	3.45525	202.921	4.81274e-46	1.93129e-44		Os01g0958100	-0.925672	6.70464	48.153	3.9422e-12	1.36998e-10		Os06g0681200	5.46581	4.78774	62.0829	3.29299e-15	1.51616e-12
Os01g0590700	-0.457091	3.99619	13.1061	0.000294335	0.000558966		Os01g0611100	-0.873928	2.39564	21.0683	4.43206e-06	1.19202e-05		Os05g0143300	-2.90027	7.63646	246.99	1.17648e-55	5.04097e-54		Os06g0108900	-2.5932	5.56514	155.915	8.83459e-36	2.10467e-34		Os01g0958700	0.503603	6.81465	12.4767	0.000412052	0.00246817		Os06g0682900	1.86188	3.73718	54.5893	1.48539e-13	4.88505e-11
Os01g0590900	-0.26893	4.77036	4.80719	0.0283412	0.0403438		Os01g0611300	-3.66495	0.140315	62.9611	2.10833e-15	1.58533e-14		Os11g0565300	-2.89589	1.09769	72.4604	1.70419e-17	1.12614e-16		Os04g0684800	-2.59319	5.65318	203.571	3.4722e-46	1.40447e-44		Os01g0959100	1.68129	2.99161	28.0751	1.167e-07	1.65644e-06		Os06g0683100	2.35355	1.46382	27.3439	1.70302e-07	1.3166e-05
Os01g0593200	-0.697397	5.31451	38.7088	4.91992e-10	1.77438e-09		Os01g0612000	-0.325456	4.56352	5.7766	0.016241	0.0254059		Os03g0228200	-2.8932	7.04109	35.2792	2.8567e-09	1.01752e-08		Os03g0826200	-2.59232	6.39409	114.622	9.52293e-27	1.31013e-25		Os01g0959200	1.34201	4.23185	18.4598	1.7353e-05	0.000153512		Os06g0686400	1.29638	4.66442	21.7862	3.04789e-06	0.000165312
Os01g0593500	-1.73376	2.04919	36.0542	1.91907e-09	6.51332e-09		Os01g0612500	1.11056	1.08325	9.82813	0.00171863	0.00315995		Os05g0587300	-2.8923	1.6452	65.377	6.1858e-16	3.66358e-15		Os10g0427900	-2.59044	1.30837	37.2284	1.0507e-09	4.0759e-09		Os01g0959750	1.20732	5.88662	28.781	8.10407e-08	1.18831e-06		Os06g0688200	2.80118	-0.607809	14.6244	0.000131203	0.00371366
Os01g0593600	0.651999	4.50657	28.322	1.02724e-07	2.91801e-07		Os01g0612600	2.29402	8.56777	286.527	2.84036e-64	5.00306e-62		Os06g0642500	-2.89165	2.22519	87.193	9.84315e-21	8.00526e-20		Os11g0215100	-2.58941	2.24497	62.5094	2.65182e-15	1.62354e-14		Os01g0959900	-0.88577	6.73946	26.024	3.37191e-07	4.34803e-06		Os06g0697200	3.4713	2.76574	45.3194	1.67384e-11	3.42273e-09
Os01g0595100	-0.375171	5.4786	11.0923	0.000866849	0.00154793		Os01g0612700	-2.18052	2.98172	79.9631	3.81473e-19	3.91228e-18		Os04g0544400	-2.89106	4.21879	162.589	3.07642e-37	6.0358e-36		Os02g0575200	-2.58937	0.996371	27.5092	1.56349e-07	5.02204e-07		Os01g0960200	1.01957	2.32306	13.0695	0.000300147	0.0018745		Os06g0697500	1.75441	0.898743	12.5849	0.000388871	0.00885298
Os01g0595300	-1.71554	2.77111	51.2119	8.29159e-13	3.84885e-12		Os01g0612900	1.8293	6.10101	154.345	1.94717e-35	6.41079e-34		Os07g0142200	-2.88946	2.80773	25.7056	3.97681e-07	1.14584e-06		Os10g0181200	-2.58833	3.32564	118.993	1.05088e-27	1.53099e-26		Os01g0960300	-0.442992	6.72761	13.5268	0.000235175	0.00151722		Os06g0698300	2.52732	4.44741	56.0051	7.22837e-14	2.53838e-11
Os01g0595600	1.20926	3.86702	12.2359	0.00046879	0.0008665		Os01g0613900	0.311125	5.46302	6.27859	0.0122205	0.0195804		Os01g0697100	-2.88915	2.28096	85.4718	2.35032e-20	1.87388e-19		Os06g0646000	-2.58763	6.69397	176.412	2.94427e-40	8.77436e-39		Os01g0962100	0.932383	3.06667	15.8049	7.02212e-05	0.000525927		Os06g0703900	-0.696552	5.98023	9.11552	0.00253449	0.0375893
Os01g0597800	1.15132	3.24975	15.6824	7.49189e-05	0.000153156		Os01g0614500	0.307784	5.20538	4.99968	0.025352	0.038298		Os07g0102200	-2.88903	0.897256	53.6024	2.45465e-13	1.21724e-12		Os09g0537700	-2.58622	8.80831	54.0115	1.99322e-13	1.05601e-12		Os01g0962600	-0.740831	2.62571	7.60407	0.00582367	0.0233698		Os06g0705400	2.02589	0.540304	12.9453	0.000320719	0.00761166
Os01g0598600	-0.945348	3.36906	38.4503	5.61666e-10	2.0135e-09		Os01g0614700	-0.879992	0.36492	6.65053	0.00991266	0.0161197		Os09g0460400	-2.88811	1.51764	29.4229	5.81861e-08	1.82068e-07		Os02g0764100	-2.58518	0.975185	35.1156	3.10706e-09	1.1585e-08		Os01g0963400	-0.672306	4.7229	11.2375	0.000801592	0.00436853		Os06g0707733	-1.14834	2.67682	12.9412	0.000321429	0.00761977
Os01g0598900	-0.286312	5.01951	5.5576	0.0184007	0.0270594		Os01g0614900	1.02495	6.44593	34.5261	4.20566e-09	1.63711e-08		Os01g0913000	-2.88706	5.54976	168.196	1.83309e-38	3.78322e-37		Os04g0442300	-2.58502	3.56694	75.027	4.64316e-18	3.50181e-17		Os01g0964000	0.662887	4.66819	17.1319	3.48711e-05	0.000285472		Os06g0707800	-1.08084	4.00272	9.06957	0.00259898	0.0383261
Os01g0599550	-0.637461	5.96507	31.0331	2.53665e-08	7.68495e-08		Os01g0615000	-0.573476	3.26863	7.19628	0.00730548	0.0121492		Os07g0520600	-2.88608	2.3832	61.2575	5.00771e-15	2.80285e-14		Os07g0530400	-2.5846	3.03116	97.1202	6.52453e-23	6.90803e-22		Os01g0965400	-0.3359	8.04097	6.19972	0.0127771	0.044167		Os06g0711700	-1.12138	3.75552	10.3155	0.0013192	0.0230601
Os01g0600200	0.295402	5.79884	8.0171	0.00463378	0.00747289		Os01g0615050	3.15148	4.94013	8.23185	0.00411615	0.00713082		Os04g0652400	-2.88498	5.84201	253.188	5.24108e-57	2.40319e-55		Os08g0512500	-2.58217	6.93454	174.986	6.03003e-40	1.75321e-38		Os01g0966200	-0.521189	4.89826	10.5907	0.00113655	0.00590686		Os06g0713000	1.43284	2.09102	16.3504	5.2646e-05	0.00179041
Os01g0600300	-0.655496	4.70812	33.4153	7.44363e-09	2.3887e-08		Os01g0615100	4.02058	3.13667	25.7562	3.87372e-07	1.19496e-06		Os08g0162800	-2.88323	7.62907	165.665	6.5457e-38	1.31478e-36		Os09g0469300	-2.57898	2.99078	141.105	1.52603e-32	3.0438e-31		Os01g0966300	-0.447456	5.03954	10.4776	0.00120831	0.00621828		Os06g0714800	0.775271	4.42379	10.1416	0.00144959	0.0246822
Os01g0600400	-0.760021	3.18153	20.3084	6.59107e-06	1.53023e-05		Os01g0615300	0.575597	2.81318	7.11016	0.00766483	0.0126998		Os03g0843200	-2.88066	4.841	155.396	1.14738e-35	2.06336e-34		Os03g0228800	-2.57883	-0.517042	29.7855	4.826e-08	1.61758e-07		Os01g0967900	-0.734396	5.58835	29.0638	7.00328e-08	1.04219e-06		Os06g0725200	-1.77797	2.40208	16.2641	5.50969e-05	0.00184986
Os01g0600500	0.783797	3.79256	23.2956	1.3892e-06	3.49298e-06		Os01g0616100	0.914891	6.43876	59.6442	1.13652e-14	7.98627e-14		Os06g0600700	-2.8806	4.98627	217.252	3.59574e-49	1.19272e-47		Os03g0569800	-2.57501	3.87051	91.3318	1.21494e-21	1.18654e-20		Os01g0969100	-0.486092	3.98386	6.9752	0.0082647	0.0311116		Os06g0726200	1.92854	2.55583	18.7929	1.45708e-05	0.000626332
Os01g0600900	-3.46233	6.96238	118.697	1.22002e-27	1.66495e-26		Os01g0616300	1.89431	1.18339	43.4527	4.34322e-11	2.11868e-10		Os06g0274300	-2.88021	0.660306	44.4782	2.57206e-11	1.08872e-10		Os08g0469600	-2.57475	0.501926	52.9737	3.38048e-13	1.75475e-12		Os01g0970400	0.453715	5.96585	8.22511	0.00413147	0.0176962		Os06g0729650	-0.770484	8.81827	12.3055	0.000451618	0.0099332
Os01g0601000	1.41242	0.458552	8.18832	0.0042161	0.00684469		Os01g0616366	1.90097	1.10588	34.1692	5.05216e-09	1.94903e-08		Os02g0744682	-2.8772	1.83026	70.5421	4.50538e-17	2.89324e-16		Os05g0117798	-2.57243	1.98106	93.1004	4.97079e-22	4.9476e-21		Os01g0971000	-0.699133	7.90583	21.9396	2.81373e-06	2.99027e-05		Os06g0731000	6.51681	-0.874562	23.2194	1.44531e-06	8.73041e-05
Os01g0601700	-1.21902	1.57153	9.31455	0.00227341	0.00383277		Os01g0616400	-0.393288	4.94567	8.66292	0.0032475	0.00572068		Os02g0590400	-2.87619	3.37097	130.653	2.94975e-30	3.99884e-29		Os04g0507100	-2.5719	4.9707	101.166	8.46022e-24	9.56199e-23		Os01g0971500	0.457097	5.6857	8.59321	0.00337419	0.0148868		Os07g0100200	-0.90136	7.08963	13.2202	0.000276953	0.00674075
Os01g0602200	2.46798	5.67173	143.384	4.84545e-33	8.98084e-32		Os01g0616500	-0.944941	4.03389	39.7727	2.85312e-10	1.2766e-09		Os08g0537600	-2.87532	2.64887	101.159	8.4907e-24	8.27711e-23		Os03g0846900	-2.56846	1.05132	44.7484	2.24045e-11	1.00205e-10		Os01g0971900	0.455127	4.87264	7.57683	0.00591235	0.0236798		Os07g0101000	-3.30091	0.160418	32.2519	1.35427e-08	1.38906e-06
Os01g0602400	2.84138	3.1263	92.8763	5.56662e-22	5.30453e-21		Os01g0616600	-1.23186	1.3217	9.03131	0.00265394	0.00473427		Os09g0463232	-2.87428	0.483225	50.8075	1.01881e-12	4.81537e-12		Os07g0489800	-2.56779	-0.313969	28.2041	1.09171e-07	3.55397e-07		Os01g0973200	-1.93202	0.453399	23.8158	1.0601e-06	1.23005e-05		Os07g0102100	-0.968596	5.84779	8.86465	0.00290745	0.041746
Os01g0602466	2.50647	4.46358	203.889	2.96005e-46	1.12112e-44		Os01g0616800	-1.50451	1.11808	25.915	3.56781e-07	1.1069e-06		Os05g0113400	-2.87337	6.93739	113.79	1.44863e-26	1.64456e-25		Os01g0878000	-2.56585	0.604044	39.0067	4.22352e-10	1.69216e-09		Os01g0973300	0.495154	4.8847	12.7303	0.000359773	0.00219539		Os07g0108200	1.20546	1.59019	8.65993	0.00325283	0.0455991
Os01g0602800	0.767547	6.04799	48.6293	3.09209e-12	1.37516e-11		Os01g0617600	-1.10941	2.26672	24.4484	7.63262e-07	2.2745e-06		Os09g0542500	-2.86879	0.653985	41.5532	1.14705e-10	4.58889e-10		Os09g0322400	-2.56009	2.13305	113.619	1.57939e-26	2.14232e-25		Os01g0973400	-0.77567	6.90537	27.9368	1.25345e-07	1.76924e-06		Os07g0116900	1.61294	2.51466	18.4982	1.70062e-05	0.00071471
Os01g0603000	-0.546705	5.53377	23.7023	1.12449e-06	2.85556e-06		Os01g0617700	0.482222	3.49298	7.00188	0.00814243	0.0134364		Os06g0167200	-2.86849	-0.367311	24.7649	6.47646e-07	1.82531e-06		Os05g0292800	-2.5576	6.27206	228.105	1.54388e-51	7.70611e-50		Os01g0973500	1.14935	0.29423	8.84642	0.00293665	0.0132537		Os07g0122100	1.10041	3.25933	11.0202	0.000901246	0.0172783
Os01g0603300	2.95633	7.45646	406.321	2.31739e-90	4.52801e-88		Os01g0617900	-1.42451	6.50861	56.2138	6.50036e-14	4.23024e-13		Os03g0209500	-2.86749	1.35393	43.1382	5.10058e-11	2.10108e-10		Os08g0174500	-2.55697	0.310962	43.1234	5.13947e-11	2.22974e-10		Os01g0974000	-0.476701	6.36651	16.6938	4.39241e-05	0.000348766		Os07g0127600	3.28549	-0.249804	16.7994	4.15473e-05	0.00148673
Os01g0603500	1.16606	6.00903	56.3187	6.16269e-14	3.14713e-13		Os01g0618000	1.38526	-0.0375585	12.7054	0.000364607	0.000742886		Os05g0574400	-2.86308	8.36451	178.349	1.11153e-40	2.55674e-39		Os04g0379700	-2.55389	5.12625	89.3623	3.28738e-21	3.10287e-20		Os01g0974100	-1.14047	0.392919	6.87704	0.00873101	0.0325322		Os07g0129200	3.11736	4.29717	38.9376	4.37576e-10	6.25251e-08
Os01g0603700	-1.25566	-0.211364	11.1798	0.000826911	0.00148066		Os01g0618100	-2.08519	5.3395	118.816	1.1489e-27	2.22587e-26		Os04g0106500	-2.86288	0.279757	38.4363	5.65708e-10	2.14785e-09		Os02g0729350	-2.55372	1.6199	76.0386	2.78168e-18	2.13688e-17		Os01g0974200	-1.84369	9.36124	151.925	6.58084e-35	3.70857e-32		Os07g0147550	3.17747	0.276957	10.8313	0.000997999	0.0185449
Os01g0604500	1.73528	3.08825	79.1692	5.70131e-19	4.41799e-18		Os01g0618200	0.719458	5.8387	20.3196	6.55263e-06	1.7216e-05		Os08g0502700	-2.85991	9.90313	101.693	6.48397e-24	6.35448e-23		Os03g0642450	-2.55235	0.321654	37.0321	1.16202e-09	4.49398e-09		Os01g0974400	0.789865	5.25881	14.0986	0.000173477	0.00116495		Os07g0147900	0.806856	6.36288	13.6761	0.000217205	0.00554159
Os01g0604700	0.85135	5.81366	48.404	3.46863e-12	1.53446e-11		Os01g0618500	1.20855	5.66934	90.2347	2.11521e-21	2.59184e-20		Os03g0786100	-2.85916	8.7003	83.3325	6.93495e-20	5.36044e-19		Os10g0498000	-2.55145	0.681761	33.7426	6.29092e-09	2.28101e-08		Os01g0974800	0.66443	5.08621	14.0086	0.000181978	0.00121499		Os07g0150700	1.03166	5.13425	12.6898	0.000367657	0.00847329
Os01g0605000	1.42614	1.93064	45.7375	1.35208e-11	5.64792e-11		Os01g0618700	3.48272	0.555934	79.0765	5.97507e-19	6.06313e-18		Os08g0171700	-2.85886	2.6537	70.3526	4.95982e-17	3.172e-16		Os09g0549300	-2.54781	-0.0764656	37.1774	1.07856e-09	4.17997e-09		Os01g0976200	-2.3191	1.93396	40.8928	1.60813e-10	4.09265e-09		Os07g0152900	-0.631251	9.71559	10.8596	0.000982853	0.0183589
Os01g0605100	3.46412	3.93361	262.724	4.37379e-59	2.99812e-57		Os01g0618800	0.703368	8.24663	23.2964	1.38862e-06	3.98848e-06		Os08g0254500	-2.85784	4.57523	138.708	5.10176e-32	7.52529e-31		Os02g0697550	-2.54577	1.63657	36.4225	1.58858e-09	6.07867e-09		Os01g0976300	3.07588	3.86561	86.6098	1.32193e-20	1.94109e-18		Os07g0162400	1.13216	4.74886	10.1197	0.00146692	0.0247703
Os01g0605300	1.6803	1.7766	38.9876	4.26502e-10	1.54807e-09		Os01g0619000	0.762802	5.90078	39.3025	3.62979e-10	1.60643e-09		Os09g0548400	-2.85716	3.48863	161.223	6.11563e-37	1.17819e-35		Os02g0660100	-2.54541	0.183222	43.3133	4.66409e-11	2.0322e-10		Os01g0976500	0.989409	3.96001	12.1038	0.000503189	0.002925		Os07g0164800	1.35153	5.25843	34.0337	5.41654e-09	6.00135e-07
Os01g0605400	3.19192	0.0852465	59.3945	1.29027e-14	6.9849e-14		Os01g0620301	-4.62387	1.98197	169.363	1.01913e-38	4.07979e-37		Os11g0439600	-2.8569	0.470284	50.251	1.35288e-12	6.3279e-12		Os10g0371000	-2.54484	1.8625	60.5019	7.35091e-15	4.35447e-14		Os01g0977600	0.419383	6.90171	7.8446	0.00509728	0.0209302		Os07g0168600	-0.687527	4.06014	9.02876	0.00265764	0.0389969
Os01g0605700	1.08503	3.39402	38.904	4.45172e-10	1.6122e-09		Os01g0621300	-0.639768	6.54686	10.2193	0.0013898	0.00259507		Os01g0563000	-2.85572	5.62287	253.354	4.82351e-57	2.21674e-55		Os03g0251800	-2.5447	2.74427	121.969	2.34511e-28	3.54389e-27		Os01g0978100	-0.693473	9.54581	30.1339	4.03217e-08	6.26955e-07		Os07g0169600	0.92182	3.29528	12.2835	0.000456981	0.0100193
Os01g0606050	-0.596602	3.09192	7.52896	0.00607151	0.00962227		Os01g0621900	2.44288	7.6697	299.825	3.59637e-67	7.03857e-65		Os06g0707400	-2.85537	3.14833	100.702	1.06912e-23	1.03575e-22		Os03g0609500	-2.54445	4.21782	81.1518	2.09025e-19	1.74101e-18		Os02g0100600	0.637174	2.82774	9.15685	0.00247789	0.0114332		Os07g0170016	1.40794	0.266867	10.0943	0.00148726	0.024951
Os01g0606200	-1.37275	0.929858	17.2465	3.28297e-05	6.99592e-05		Os01g0622033	1.51179	4.5241	34.3138	4.69053e-09	1.81549e-08		Os04g0625000	-2.85265	2.22105	122.673	1.64467e-28	2.04494e-27		Os03g0197100	-2.54316	6.60534	132.482	1.17337e-30	2.08764e-29		Os02g0101500	-0.549274	11.283	19.2899	1.123e-05	0.000104208		Os07g0175000	1.68064	0.11725	9.41106	0.0021568	0.0332244
Os01g0606400	-1.78483	4.43222	153.388	3.15177e-35	6.596e-34		Os01g0622300	-0.668392	5.53326	12.0497	0.000518007	0.00102954		Os11g0116400	-2.85108	0.865736	41.3345	1.28284e-10	5.11797e-10		Os05g0382900	-2.53813	5.14999	249.579	3.20821e-56	1.95239e-54		Os02g0102300	-2.48404	2.32234	90.4192	1.92689e-21	3.21421e-19		Os07g0175600	2.00533	4.86703	44.3519	2.74351e-11	5.16753e-09
Os01g0606900	-3.61912	2.30385	126.008	3.06205e-29	4.53067e-28		Os01g0622500	-0.398665	4.37827	6.87547	0.00873868	0.0143483		Os12g0117600	-2.84998	0.465184	45.074	1.89727e-11	8.11909e-11		Os02g0129900	-2.53712	4.72851	93.575	3.91089e-22	3.91959e-21		Os02g0102900	0.769084	3.14622	16.6036	4.60641e-05	0.000363957		Os07g0178700	-1.33774	4.48444	19.5466	9.81754e-06	0.000447145
Os01g0607200	2.91038	5.3352	149.016	2.84447e-34	5.65836e-33		Os01g0622600	0.740186	6.27737	36.2025	1.77844e-09	7.22904e-09		Os02g0522300	-2.84845	7.04669	130.738	2.82539e-30	3.83795e-29		Os05g0176100	-2.53695	6.358	79.5283	4.75377e-19	3.85495e-18		Os02g0104700	-0.53496	6.4217	18.9038	1.37482e-05	0.000124745		Os07g0179300	-2.3556	4.13059	94.5456	2.39506e-22	4.5112e-19
Os01g0607250	4.4497	-0.0439095	79.226	5.53974e-19	4.30075e-18		Os01g0622700	1.36793	6.83383	97.7884	4.65557e-23	6.49536e-22		Os02g0302500	-2.84398	2.57714	121.147	3.54887e-28	4.33544e-27		Os10g0503200	-2.53566	5.38572	136.648	1.43949e-31	2.71109e-30		Os02g0105500	0.621051	4.47597	10.8638	0.000980614	0.00520407		Os07g0181500	0.966238	4.22087	12.5395	0.00039843	0.00901208
Os01g0607300	2.4501	3.0442	149.914	1.81074e-34	3.65417e-33		Os01g0623200	1.24991	3.15516	39.5271	3.2353e-10	1.44028e-09		Os12g0591600	-2.84381	-0.556235	22.189	2.47087e-06	6.55203e-06		Os04g0665600	-2.53473	3.53318	208.227	3.34762e-47	1.40746e-45		Os02g0105800	-0.89984	1.66322	10.1527	0.00144093	0.00722928		Os07g0182100	1.4981	6.33341	39.2634	3.70326e-10	5.44169e-08
Os01g0607400	0.752995	7.89988	47.1078	6.71892e-12	2.89336e-11		Os01g0623500	2.53128	6.07146	106.192	6.69243e-25	1.07491e-23		Os04g0307500	-2.84271	5.82992	101.132	8.60573e-24	8.38521e-23		Os10g0213700	-2.53472	4.41616	127.657	1.33385e-29	2.21742e-28		Os02g0106100	1.71264	3.47325	33.806	6.08911e-09	1.14279e-07		Os07g0185000	-0.982493	3.51525	13.7163	0.0002126	0.00546507
Os01g0607600	1.96585	2.59518	34.9055	3.46101e-09	1.14511e-08		Os01g0624000	-0.630092	5.52837	13.831	0.000200013	0.000424509		Os07g0690900	-2.84245	1.83856	38.0142	7.02301e-10	2.63584e-09		Os01g0696800	-2.53404	2.64446	75.1847	4.28671e-18	3.24627e-17		Os02g0106900	0.62133	3.04835	8.22346	0.00413524	0.0177051		Os07g0187900	1.32246	4.45148	36.2477	1.73761e-09	2.15102e-07
Os01g0607900	-0.854467	1.14177	6.00596	0.0142576	0.0213665		Os01g0624500	-1.00074	6.49379	57.3696	3.61144e-14	2.40881e-13		Os04g0505200	-2.8418	-0.38836	27.7667	1.36864e-07	4.12465e-07		Os01g0933500	-2.53366	0.797458	33.9797	5.56902e-09	2.0276e-08		Os02g0109100	-0.982693	5.53187	27.0348	1.99822e-07	2.69501e-06		Os07g0188233	-0.683061	4.60137	10.3024	0.0013286	0.0231516
Os01g0609300	3.32866	7.22508	395.657	4.85604e-88	8.82828e-86		Os01g0625200	0.868491	4.55611	12.756	0.000354871	0.000724375		Os08g0434632	-2.84016	2.69636	66.3362	3.80212e-16	2.29133e-15		Os03g0161900	-2.53236	6.8965	111.705	4.1473e-26	5.46457e-25		Os02g0109200	-0.73239	4.54965	11.8801	0.00056737	0.00324828		Os07g0190000	2.0039	5.85242	17.6343	2.67723e-05	0.00105455
Os01g0609501	2.91944	2.02354	112.586	2.65857e-26	3.34433e-25		Os01g0625300	1.97387	3.88435	37.3468	9.88851e-10	4.15782e-09		Os07g0100300	-2.84003	7.2325	177.761	1.49418e-40	3.40635e-39		Os01g0669100	-2.53108	3.53304	143.45	4.68595e-33	9.62116e-32		Os02g0109800	0.53365	5.86833	16.2341	5.59783e-05	0.000430385		Os07g0190800	1.84739	2.27978	25.5387	4.3359e-07	3.05563e-05
Os01g0609900	2.94979	6.1182	121.293	3.29618e-28	4.63438e-27		Os01g0625900	1.58322	-0.353708	10.3098	0.00132323	0.00248041		Os07g0603300	-2.84002	1.7615	70.6498	4.26606e-17	2.74303e-16		Os07g0277200	-2.53057	1.61456	60.0391	9.29938e-15	5.4703e-14		Os02g0115600	-0.975045	4.01593	29.4073	5.86571e-08	8.86275e-07		Os07g0192000	0.972891	5.22084	13.9698	0.000185775	0.00494104
Os01g0610300	0.470771	4.5012	10.9423	0.000939917	0.00167113		Os01g0626100	0.738836	4.03965	15.7071	7.39458e-05	0.000167004		Os01g0265400	-2.83979	2.59613	131.195	2.24462e-30	3.06755e-29		Os01g0924200	-2.53055	1.65479	101.195	8.33527e-24	9.42602e-23		Os02g0115900	0.418854	6.77024	10.539	0.0011688	0.00604878		Os07g0209100	2.37263	5.46743	28.853	7.80856e-08	6.44564e-06
Os01g0610400	-0.697117	3.34734	17.218	3.3326e-05	7.09806e-05		Os01g0626200	0.328229	4.48247	4.88522	0.0270876	0.0406757		Os05g0551000	-2.83912	5.77596	48.9732	2.59487e-12	1.18687e-11		Os07g0105600	-2.52946	2.46708	39.7007	2.96013e-10	1.2007e-09		Os02g0116100	-0.666527	2.39153	7.64306	0.00569912	0.023019		Os07g0217600	2.20774	6.64397	21.4684	3.59705e-06	0.000189155
Os01g0610600	0.347124	5.70862	10.279	0.0013455	0.00233679		Os01g0626400	1.79859	3.26	40.2185	2.2709e-10	1.02674e-09		Os04g0403500	-2.83856	7.3166	223.851	1.30739e-50	4.51394e-49		Os03g0165400	-2.52774	0.322477	23.4304	1.29519e-06	3.79785e-06		Os02g0117100	-0.981675	7.45666	55.8068	7.99563e-14	3.73805e-12		Os07g0218700	3.16502	1.55362	21.7037	3.18176e-06	0.000171228
Os01g0611000	0.442886	6.95043	8.43358	0.00368354	0.00602832		Os01g0626500	-1.28375	4.99922	70.4729	4.66625e-17	4.00287e-16		Os04g0664600	-2.83691	1.05208	23.5781	1.19948e-06	3.29175e-06		Os03g0856700	-2.52705	4.30043	89.0562	3.83758e-21	3.60373e-20		Os02g0117600	-1.06004	4.77737	44.4396	2.6233e-11	7.73671e-10		Os07g0240300	-0.880663	5.67675	11.266	0.000789378	0.0155025
Os01g0611100	-0.436624	2.5577	4.52064	0.0334883	0.0471031		Os01g0626900	0.401599	7.35097	5.92903	0.0148934	0.0234892		Os04g0539000	-2.83445	6.26139	138.518	5.61472e-32	8.2459e-31		Os09g0272900	-2.52673	5.81068	263.393	3.12592e-59	2.12573e-57		Os02g0117800	0.516365	3.31149	7.88696	0.00497924	0.0205507		Os07g0249800	1.68194	2.07984	21.3845	3.75798e-06	0.00019662
Os01g0611300	-1.46191	0.970514	28.8625	7.77027e-08	2.23488e-07		Os01g0627400	1.59452	3.25134	56.917	4.54598e-14	2.99901e-13		Os10g0539650	-2.83417	-0.238201	30.5723	3.21647e-08	1.03408e-07		Os01g0136300	-2.52508	0.471348	44.5875	2.43236e-11	1.08477e-10		Os02g0118000	-0.585414	5.12085	16.3768	5.19165e-05	0.00040332		Os07g0271000	1.0994	3.28973	15.3267	9.04316e-05	0.0027868
Os01g0612000	-0.301854	4.57515	5.691	0.0170521	0.0252199		Os01g0627500	1.12979	4.57188	44.0162	3.25673e-11	1.6125e-10		Os01g0174200	-2.83254	-0.392136	27.8567	1.30642e-07	3.94651e-07		Os10g0181333	-2.52479	1.89637	65.8579	4.84644e-16	3.14081e-15		Os02g0119300	0.360319	4.59721	6.40217	0.0113981	0.0402475		Os07g0274700	1.43147	5.18523	19.9578	7.91702e-06	0.000374504
Os01g0612200	0.257974	5.18125	5.31808	0.0211052	0.0307253		Os01g0627550	2.01766	0.331113	36.1694	1.80885e-09	7.34522e-09		Os01g0158600	-2.831	-0.10162	29.7117	5.01312e-08	1.57912e-07		Os08g0464950	-2.52292	1.27416	31.4001	2.09971e-08	7.2736e-08		Os02g0119800	-0.849203	6.65788	45.0175	1.95278e-11	5.88402e-10		Os07g0298900	-2.48856	1.6541	53.6599	2.38384e-13	7.05584e-11
Os01g0612500	2.3865	1.23684	24.357	8.00349e-07	2.06758e-06		Os01g0627800	4.73208	3.55927	261.886	6.66057e-59	8.58442e-57		Os01g0323300	-2.83081	3.98477	154.941	1.44258e-35	2.58733e-34		Os08g0557200	-2.52192	3.88432	125.868	3.28626e-29	5.32769e-28		Os02g0120000	-0.656163	4.97251	22.9993	1.62059e-06	1.80603e-05		Os07g0416900	2.37263	0.766638	10.545	0.00116502	0.0207907
Os01g0612600	2.25854	8.51627	309.758	2.46548e-69	2.50223e-67		Os01g0627933	0.429772	6.32317	7.71455	0.00547775	0.00929315		Os10g0449400	-2.82981	-0.240491	30.0964	4.11091e-08	1.3063e-07		Os03g0366350	-2.5216	3.14976	89.182	3.60114e-21	3.39113e-20		Os02g0120500	1.17253	0.365313	6.50403	0.010763	0.0385006		Os07g0418500	1.09526	2.72786	11.1255	0.000851482	0.0164877
Os01g0612700	-1.7095	3.37883	114.716	9.08182e-27	1.17206e-25		Os01g0628700	3.82625	7.28167	188.604	6.41183e-43	3.44852e-41		Os12g0292900	-2.82808	6.06429	194.296	3.67057e-44	9.82714e-43		Os11g0528500	-2.52082	4.31878	70.2723	5.16573e-17	3.60977e-16		Os02g0120800	-0.702527	4.13	12.8137	0.000344094	0.00211207		Os07g0418600	2.65319	3.58692	91.7927	9.6248e-22	1.6618e-18
Os01g0612900	1.75175	6.35924	116.811	3.15764e-27	4.22372e-26		Os01g0628900	2.28867	-0.313328	19.1643	1.19936e-05	3.04135e-05		Os01g0833000	-2.82648	2.144	96.5688	8.61948e-23	7.94411e-22		Os02g0735800	-2.52072	3.50656	113.679	1.53196e-26	2.08077e-25		Os02g0121000	-0.526695	5.73801	10.694	0.00107485	0.00561894		Os07g0418700	3.73557	1.61147	38.9157	4.42513e-10	6.27974e-08
Os01g0613300	-0.45074	3.84863	5.8685	0.0154142	0.0229599		Os01g0629400	2.09375	8.22632	205.335	1.43086e-46	9.30585e-45		Os01g0268300	-2.82135	4.89312	91.4047	1.17098e-21	1.00774e-20		Os02g0594651	-2.52069	0.781023	38.712	4.91178e-10	1.95901e-09		Os02g0121300	-0.572935	10.9936	11.4607	0.000710832	0.00395031		Os07g0443500	-2.11214	2.44789	14.7214	0.000124622	0.00356984
Os01g0613500	-4.43838	-0.320629	27.7386	1.38863e-07	3.89745e-07		Os01g0629600	0.766713	0.980874	5.25965	0.0218254	0.0333495		Os06g0704200	-2.82112	1.98974	55.5681	9.02767e-14	4.64257e-13		Os07g0606600	-2.51416	3.39549	130.971	2.51198e-30	4.3846e-29		Os02g0121500	-0.337157	6.54714	6.02896	0.014073	0.0478299		Os07g0469100	-0.832306	8.6629	10.2815	0.00134367	0.0233554
Os01g0613800	-2.17598	2.94708	20.3999	6.28337e-06	1.46141e-05		Os01g0629750	0.423317	5.09907	7.13468	0.00756072	0.0125411		Os04g0337500	-2.82047	0.910167	43.1541	5.05949e-11	2.08501e-10		Os03g0284500	-2.51372	4.307	118.44	1.38892e-27	2.00903e-26		Os02g0121900	-0.657281	2.7543	9.16407	0.00246814	0.0113982		Os07g0481200	0.882868	3.16961	9.35261	0.00222668	0.034098
Os01g0614750	1.98891	0.259321	21.191	4.15705e-06	9.88642e-06		Os01g0629900	2.41188	6.13865	153.247	3.38215e-35	1.0931e-33		Os05g0321600	-2.81968	2.29909	32.2471	1.35758e-08	4.54177e-08		Os03g0661300	-2.51297	3.1888	71.6225	2.60574e-17	1.86262e-16		Os02g0122300	0.330591	5.53945	6.34715	0.011757	0.041312		Os07g0482566	-1.511	0.365269	12.5618	0.00039372	0.00893482
Os01g0614900	1.17608	6.27783	82.0328	1.33844e-19	1.08376e-18		Os01g0631200	1.31056	6.52364	40.0638	2.45806e-10	1.10757e-09		Os11g0242400	-2.8188	6.99357	168.768	1.37485e-38	2.85493e-37		Os03g0278900	-2.51267	9.1131	87.7148	7.56068e-21	6.95809e-20		Os02g0122500	-0.619764	6.99573	13.0079	0.000310175	0.00192885		Os07g0484800	-1.1862	3.50806	14.6294	0.000130854	0.00371366
Os01g0615050	3.0126	3.85803	13.8288	0.000200248	0.000388402		Os01g0631800	2.87735	2.88903	71.5294	2.73155e-17	2.4067e-16		Os02g0805800	-2.8182	7.30176	252.131	8.90878e-57	3.99456e-55		Os06g0573600	-2.51267	5.06957	47.5179	5.45041e-12	2.57225e-11		Os02g0122600	1.16588	4.23054	26.1018	3.23885e-07	4.18941e-06		Os07g0489000	2.63099	1.48038	27.5928	1.49732e-07	1.17068e-05
Os01g0615100	3.70113	3.29782	19.4834	1.01476e-05	2.30453e-05		Os01g0632700	-1.21842	3.49769	35.1697	3.02186e-09	1.19657e-08		Os07g0510100	-2.81646	4.19388	176.168	3.32823e-40	7.46989e-39		Os07g0503500	-2.51059	3.82922	191.819	1.27421e-43	4.45972e-42		Os02g0122800	-0.493062	5.51766	9.20716	0.0024107	0.0111652		Os07g0489100	2.70328	1.84954	28.528	9.2354e-08	7.50385e-06
Os01g0615300	0.817639	2.68995	23.1354	1.50984e-06	3.78174e-06		Os01g0633000	-0.531761	8.19092	10.2187	0.00139026	0.0025957		Os08g0266300	-2.81532	5.82876	134.328	4.63135e-31	6.53191e-30		Os05g0131100	-2.50915	4.273	133.198	8.18254e-31	1.46743e-29		Os02g0122900	-0.992292	4.50067	45.9535	1.21096e-11	3.7799e-10		Os07g0503500	-1.01007	2.5506	10.179	0.00142051	0.0244043
Os01g0616100	0.97102	6.47701	79.0809	5.96164e-19	4.60947e-18		Os01g0633100	-1.86527	3.83055	66.2352	4.00202e-16	3.17295e-15		Os04g0640500	-2.81342	7.12216	168.81	1.34623e-38	2.80124e-37		Os02g0323000	-2.50651	2.4989	64.7914	8.3261e-16	5.29095e-15		Os02g0123100	-0.64078	2.6917	6.42221	0.0112702	0.0399175		Os07g0509800	-1.2064	8.48887	17.9401	2.2797e-05	0.000917147
Os01g0616300	1.88516	1.79317	40.8677	1.62893e-10	6.142e-10		Os01g0633200	-0.297335	5.98922	4.91564	0.0266146	0.0400393		Os01g0978500	-2.81137	2.52665	74.4366	6.26183e-18	4.25582e-17		Os01g0852100	-2.50647	3.42224	158.101	2.94166e-36	7.24335e-35		Os02g0123500	0.31689	6.981	6.62805	0.0100385	0.0364275		Os07g0513000	-0.774279	10.7216	9.79226	0.00175248	0.0282126
Os01g0616366	1.34992	1.53303	32.2438	1.35992e-08	4.24039e-08		Os01g0633400	-1.98098	2.04991	69.4889	7.68476e-17	6.47917e-16		Os01g0172600	-2.80843	1.40065	63.4488	1.64587e-15	9.51423e-15		Os10g0504600	-2.50616	1.52241	34.9775	3.33545e-09	1.24161e-08		Os02g0124800	-0.870107	5.88979	16.9719	3.79372e-05	0.000306838		Os07g0522500	1.82321	7.22389	37.2162	1.05732e-09	1.41409e-07
Os01g0616400	-0.332373	4.4484	5.89361	0.0151959	0.0226557		Os01g0633900	-1.21306	0.579779	13.1851	0.000282186	0.00058499		Os03g0569800	-2.80535	3.56522	149.298	2.4688e-34	4.13173e-33		Os04g0355401	-2.50531	4.13545	150.146	1.61062e-34	3.59462e-33		Os02g0124866	-0.946105	6.21487	32.7541	1.04583e-08	1.84334e-07		Os07g0527000	-1.18151	1.64725	10.2672	0.00135415	0.0235177
Os01g0616500	-0.930495	3.92244	37.9144	7.39184e-10	2.61491e-09		Os01g0635200	-2.25125	3.54755	66.9098	2.8422e-16	2.27731e-15		Os01g0921800	-2.80473	3.98813	54.7774	1.34985e-13	6.83253e-13		Os02g0815300	-2.50354	5.84579	65.6198	5.46858e-16	3.52595e-15		Os02g0125000	-0.665171	5.3426	18.834	1.42603e-05	0.00012886		Os07g0529800	0.8456	10.4671	11.748	0.000609075	0.0126854
Os01g0616600	-1.05519	1.28556	8.85174	0.00292809	0.00485969		Os01g0635550	-1.11268	4.84748	48.9106	2.67893e-12	1.48038e-11		Os12g0263050	-2.80233	2.43212	60.7467	6.4912e-15	3.60727e-14		Os05g0304600	-2.50132	6.08754	168.662	1.45049e-38	3.95082e-37		Os02g0125100	-0.398143	8.00611	8.30155	0.00396113	0.0170754		Os07g0537400	2.10979	0.777321	19.0529	1.27141e-05	0.000558102
Os01g0616800	-2.27904	0.76521	37.3249	9.99975e-10	3.49548e-09		Os01g0636400	1.04005	2.131	16.6153	4.57795e-05	0.000106757		Os07g0534000	-2.8014	0.825666	40.2127	2.27757e-10	8.90595e-10		Os04g0676400	-2.50028	1.38661	93.5757	3.90955e-22	3.91959e-21		Os02g0125700	-1.15637	6.98299	52.2235	4.95295e-13	1.9937e-11		Os07g0539300	1.27221	4.49859	19.9377	8.00073e-06	0.000377602
Os01g0617600	-1.25879	2.10113	34.5227	4.21315e-09	1.38563e-08		Os01g0636600	-0.62794	1.23538	4.76416	0.0290582	0.0433576		Os06g0304600	-2.80136	2.0625	89.4272	3.18135e-21	2.67315e-20		Os08g0409100	-2.49952	6.54618	128.789	7.54131e-30	1.26301e-28		Os02g0126300	-1.41237	0.635805	16.5085	4.84325e-05	0.00038065		Os07g0542400	-1.64826	4.52736	31.6537	1.84259e-08	1.80079e-06
Os01g0617700	1.25859	4.81196	101.339	7.7496e-24	8.38184e-23		Os01g0636700	0.636997	6.22073	19.6305	9.39576e-06	2.42104e-05		Os12g0263000	-2.80027	5.24427	252.271	8.30517e-57	3.74046e-55		Os12g0472366	-2.49824	0.703074	45.3921	1.61286e-11	7.2908e-11		Os02g0126400	-0.777674	6.40864	8.04316	0.00456758	0.0191781		Os07g0542600	-1.32375	4.39248	14.2109	0.000163417	0.00447319
Os01g0617800	-0.536619	2.95554	10.5156	0.00118368	0.00207385		Os01g0637300	0.836205	5.30243	37.9169	7.38244e-10	3.15174e-09		Os02g0595200	-2.79923	2.11989	30.8765	2.74978e-08	8.89967e-08		Os05g0551000	-2.49727	6.11477	78.1371	9.61293e-19	7.64545e-18		Os02g0128200	-0.578878	5.43106	16.6611	4.46874e-05	0.000354288		Os07g0543300	1.25692	1.74709	13.3819	0.000254061	0.00629652
Os01g0617900	-0.940727	6.48874	39.4072	3.4402e-10	1.25896e-09		Os01g0637500	1.90678	1.64766	54.6141	1.46677e-13	9.22435e-13		Os04g0636300	-2.79769	2.44917	110.283	8.49655e-26	9.23817e-25		Os03g0858600	-2.49723	0.0683974	35.2868	2.84548e-09	1.06587e-08		Os02g0128400	0.936424	0.760172	7.47645	0.00625112	0.0247705		Os07g0550500	0.814842	4.18784	12.3749	0.000435135	0.00968374
Os01g0618100	-1.64818	4.94647	152.983	3.86294e-35	8.06818e-34		Os01g0637600	-0.964549	4.66902	46.5596	8.88754e-12	4.66607e-11		Os03g0109700	-2.79768	5.48563	221.166	5.03684e-50	1.70705e-48		Os11g0242500	-2.49662	0.589169	38.2993	6.06856e-10	2.40241e-09		Os02g0128600	0.773155	4.97691	24.4656	7.56498e-07	9.03422e-06		Os07g0557100	-0.760277	6.25963	13.3267	0.000261651	0.00645374
Os01g0618200	0.640598	5.30361	21.0784	4.40863e-06	1.04574e-05		Os01g0638000	4.68214	3.69493	386.569	4.62112e-86	1.77594e-83		Os09g0506450	-2.79597	2.05882	96.8982	7.29863e-23	6.74516e-22		Os07g0658700	-2.49583	1.48069	41.1842	1.38538e-10	5.78621e-10		Os02g0129300	-1.0241	6.12546	39.9575	2.59555e-10	6.40472e-09		Os07g0558100	2.51399	0.477659	14.2794	0.000157582	0.00435907
Os01g0618300	2.51867	1.065	42.0317	8.98056e-11	3.4699e-10		Os01g0638600	-1.96738	0.423033	25.4138	4.62606e-07	1.41445e-06		Os02g0286933	-2.7949	0.115676	37.5546	8.88898e-10	3.2989e-09		Os12g0572000	-2.49388	1.13639	32.3835	1.26559e-08	4.46814e-08		Os02g0129800	-1.12106	4.27233	10.1241	0.00146347	0.00733		Os07g0558300	-0.680742	7.28671	11.3201	0.000766725	0.0151293
Os01g0618500	1.26448	5.65684	124.073	8.12035e-29	1.17652e-27		Os01g0639200	1.18001	5.08939	55.7524	8.21999e-14	5.28746e-13		Os12g0572000	-2.79459	0.66825	27.9503	1.2447e-07	3.76458e-07		Os02g0132500	-2.49377	6.16079	193.202	6.35985e-44	2.26906e-42		Os02g0129900	-1.32403	5.93111	60.7247	6.56411e-15	3.70917e-13		Os07g0559700	-1.64753	6.11273	56.9259	4.52543e-14	1.61659e-11
Os01g0618800	0.911604	8.73205	62.894	2.18135e-15	1.26052e-14		Os01g0639600	1.95732	4.21419	129.533	5.18468e-30	1.17711e-28		Os03g0425000	-2.79447	4.43464	131.822	1.63663e-30	2.25951e-29		Os04g0197200	-2.49289	1.37789	84.3105	4.22859e-20	3.71284e-19		Os02g0130000	0.509115	3.41884	6.43372	0.0111974	0.0396936		Os07g0560300	-1.27513	2.37823	8.61604	0.00333215	0.0464596
Os01g0619000	0.875188	5.83417	64.6893	8.76877e-16	5.21116e-15		Os01g0639900	-0.534333	11.8785	8.76483	0.00307095	0.00542595		Os01g0221700	-2.7938	3.54021	52.7841	3.72304e-13	1.82258e-12		Os11g0482400	-2.48866	4.48418	88.8849	4.18473e-21	3.91522e-20		Os02g0130100	-1.32343	7.18389	66.6405	3.25827e-16	2.32665e-14		Os07g0561300	1.77159	0.104232	11.6735	0.000633955	0.013081
Os01g0619800	0.760252	2.27973	10.1955	0.0014078	0.00243872		Os01g0640800	-0.609941	4.17985	16.651	4.49274e-05	0.000104862		Os01g0606400	-2.79313	3.09602	126.04	3.01346e-29	3.90248e-28		Os03g0348200	-2.4851	7.08503	70.2822	5.13984e-17	3.59293e-16		Os02g0130300	0.351397	4.70515	6.34936	0.0117424	0.0412676		Os07g0561800	-2.31031	-0.30189	13.3206	0.000262512	0.00646729
Os01g0620301	-2.99674	2.60468	114.719	9.06778e-27	1.17097e-25		Os01g0641000	0.564759	4.81668	15.0892	0.00010255	0.000227022		Os03g0232800	-2.79285	3.28823	60.589	7.03258e-15	3.89424e-14		Os03g0773800	-2.48411	10.0315	111.685	4.18782e-26	5.51079e-25		Os02g0130900	0.756658	3.03727	13.0884	0.000297133	0.00185828		Os07g0564500	1.16318	3.31464	10.3787	0.00127478	0.0225551
Os01g0621300	-0.640985	6.98271	25.8576	3.6755e-07	9.84545e-07		Os01g0641100	-1.09858	3.55083	33.173	8.43139e-09	3.1722e-08		Os03g0140700	-2.791	4.18498	80.8109	2.48383e-19	1.84462e-18		Os01g0917400	-2.48271	7.11222	153.657	2.75261e-35	6.43387e-34		Os02g0132200	-1.31226	2.51792	19.8703	8.28795e-06	7.89096e-05		Os07g0568600	-0.889828	4.78153	14.0753	0.000175639	0.00474455
Os01g0621700	0.3767	4.62038	7.05294	0.00791353	0.012322		Os01g0641700	0.828613	4.50105	18.1188	2.07544e-05	5.0809e-05		Os05g0428700	-2.79037	4.07095	44.0977	3.12387e-11	1.31406e-10		Os03g0320600	-2.48169	0.662221	61.6883	4.02373e-15	2.43333e-14		Os02g0132500	-0.606034	6.40438	20.052	7.53643e-06	7.26501e-05		Os07g0568700	2.11433	3.13491	40.7588	1.72223e-10	2.74484e-08
Os01g0621900	2.27077	8.04024	246.385	1.5944e-55	9.3899e-54		Os01g0641800	1.78577	0.932362	35.4258	2.64954e-09	1.05767e-08		Os06g0564500	-2.78881	5.5213	114.888	8.32724e-27	9.59455e-26		Os04g0544400	-2.48078	4.92115	65.4347	6.00721e-16	3.86096e-15		Os02g0134100	-0.633234	2.4747	6.80916	0.00906917	0.0335583		Os07g0572800	-0.660403	7.22035	9.77465	0.00176934	0.0284179
Os01g0622033	1.6965	4.97465	139.075	4.24035e-32	7.38774e-31		Os01g0642000	3.95353	3.49032	294.132	6.25494e-66	1.15974e-63		Os08g0190250	-2.78783	0.502919	44.6601	2.34388e-11	9.95877e-11		Os07g0560300	-2.48047	0.547928	45.7287	1.35818e-11	6.17532e-11		Os02g0134300	1.68442	5.70255	148.673	3.38018e-34	1.85474e-31		Os07g0573400	-2.08192	0.25855	12.5532	0.000395526	0.00895617
Os01g0622300	-0.327453	5.24392	5.27936	0.0215797	0.0313528		Os01g0642100	4.30459	2.99743	252.885	6.10168e-57	7.36979e-55		Os10g0562100	-2.78721	6.01715	148.507	3.67569e-34	6.09119e-33		Os03g0120400	-2.48047	-0.331501	23.9544	9.86469e-07	2.92905e-06		Os02g0134400	-0.429505	6.62284	7.56381	0.00595521	0.0238105		Os07g0576000	-0.667102	6.46263	9.84907	0.00169918	0.0276336
Os01g0622500	-0.486117	4.47259	8.3395	0.00387923	0.00633222		Os01g0642200	0.539595	6.75784	13.9391	0.000188832	0.000402271		Os05g0481100	-2.78383	7.30208	190.83	2.09499e-43	5.42956e-42		Os04g0416700	-2.47957	3.39237	94.8563	2.04716e-22	2.08996e-21		Os02g0135500	0.576781	5.88699	8.49187	0.00356738	0.0156235		Os07g0578125	-1.59078	0.595782	13.434	0.0002471	0.00615339
Os01g0622600	1.57865	6.67359	99.1799	2.3057e-23	2.41027e-22		Os01g0643300	4.66648	1.71957	78.7852	6.92426e-19	6.98941e-18		Os08g0356500	-2.78359	3.75827	72.4071	1.75084e-17	1.15584e-16		Os08g0564700	-2.47547	0.906515	36.8082	1.30341e-09	5.01395e-09		Os02g0135900	-0.378165	6.16873	7.47801	0.00624569	0.0247536		Os07g0581300	0.632992	6.10483	8.51557	0.0035212	0.0482811
[truncated: 13,878 more rows]
