# Supplementary material for: A Meta-Analysis of Comparative Transcriptomic Data Reveals a Set of Key Genes Involved in the Tolerance to Abiotic Stresses in Rice
Source: Int J Mol Sci. 2019 Nov 12;20(22):5662. doi: 10.3390/ijms20225662 (PMC6888222; doi:10.3390/ijms20225662)
Supplement: Supplementary file 1 [file ijms-20-05662-s001.zip › Table_S4.xlsx]

## Sheet: Table_S4
COMMON UP-REGULATED GENES						COMMON DOWN-REGULATED GENES
RAPD-DB ID	Chr	starts	ends	Description		RAPD-DB ID	Chr	starts	ends	Description
Os01g0160800	chr01	3189117	3190330	Similar to Protein synthesis inhibitor II (EC 3.2.2.22) (Ribosome-inactivating protein II) (rRNA N-glycosidase).		Os01g0332800	chr01	12915334	12919209	Similar to Serine carboxypeptidase II-like protein.
Os01g0214500	chr01	6257846	6258501	Conserved hypothetical protein.		Os01g0365000	chr01	14903885	14915751	Protein kinase, catalytic domain domain containing protein.
Os01g0218100	chr01	6462770	6465035	Helix-loop-helix DNA-binding domain containing protein.		Os01g0495701	chr01	16980463	16981993	Hypothetical conserved gene.
Os01g0224000	chr01	6790903	6793320	Serine/threonine protein kinase-related domain containing protein.		Os01g0563000	chr01	21415022	21441440	Hypothetical conserved gene.
Os01g0225000	chr01	6879860	6881980	Mitochondrial carrier protein domain containing protein.		Os01g0600900	chr01	23607363	23608541	Chlorophyll a-b binding protein 2, chloroplast precursor (LHCII type I CAB-2) (LHCP).
Os01g0256500	chr01	8546065	8546869	Similar to ZnI.		Os01g0607900	chr01	23976021	23981901	Serine/threonine protein kinase-related domain containing protein.
Os01g0307624	chr01	11502003	11504425	Conserved hypothetical protein.		Os01g0639900	chr01	25696671	25705077	beta-carbonic anhydrase (EC:4.2.1.1), Carbon assimilation, CO<sub>2</sub>-mediated stomatal pore response
Os01g0307686	chr01	11505079	11506118	Similar to embryonic abundant protein-like.		Os01g0647200	chr01	26086062	26088337	Hypothetical conserved gene.
Os01g0375200	chr01	15479968	15493392	Similar to shikimate biosynthesis protein aroDE.		Os01g0719600	chr01	30003535	30005888	Heavy metal transport/detoxification protein domain containing protein.
Os01g0385400	chr01	16151562	16154044	C4-dicarboxylate transporter/malic acid transport protein family protein.		Os01g0720500	chr01	30030998	30032054	Similar to Type I chlorophyll a/b-binding protein b (Fragment).
Os01g0511100	chr01	17990846	17993750	UspA domain containing protein.		Os01g0871500	chr01	37790484	37792882	TGF-beta receptor, type I/II extracellular region family protein.
Os01g0558100	chr01	21114757	21115731	Similar to Glutathione S-transferase TSI-1 (EC 2.5.1.18) (Glutathione S- transferase 1).		Os01g0910500	chr01	39670759	39672253	Conserved hypothetical protein.
Os01g0583100	chr01	22618198	22624094	Similar to Protein phosphatase 2C.		Os01g0952800	chr01	41971444	41978093	Achaete-scute transcription factor related domain containing protein.
Os01g0585100	chr01	22742545	22747123	Similar to Integral membrane protein.		Os02g0132500	chr02	1695640	1697142	Similar to Common plant regulatory factor 7.
Os01g0609900	chr01	24107086	24115287	Similar to Pleiotropic drug resistance protein 4.		Os02g0257300	chr02	8873101	8875996	Rhodanese-like domain containing protein.
Os01g0615050	chr01	24390676	24391763	Proteinase inhibitor I13, potato inhibitor I family protein.		Os02g0280700	chr02	10386299	10390289	Similar to Iron/ascorbate-dependent oxidoreductase.
Os01g0615100	chr01	24392841	24393423	Similar to Substilin /chymotrypsin-like inhibitor (Proteinase inhibitor).		Os02g0557800	chr02	21128650	21131368	A-type response regulator, Cytokinin signaling
Os01g0638000	chr01	25598451	25600345	UDP-glucuronosyl/UDP-glucosyltransferase family protein.		Os02g0589400	chr02	22741593	22743361	UDP-glucuronosyl/UDP-glucosyltransferase family protein.
Os01g0658900	chr01	26800095	26805467	OSBZ8.		Os02g0633066	chr02	25374692	25377893	Protein kinase, catalytic domain domain containing protein.
Os01g0692000	chr01	28566638	28567684	Similar to Glutathione S-transferase GSTU6.		Os02g0649900	chr02	26171617	26174918	Metal-nicotianamine (NA) transporter, Fe and Mn transport to the endosperm
Os01g0723600	chr01	30180581	30184467	Ribose-phosphate pyrophosphokinase 3 (EC 2.7.6.1) (Phosphoribosyl pyrophosphate synthetase 3).		Os02g0768400	chr02	32369917	32373572	Hypothetical gene.
Os01g0725400	chr01	30241954	30251103	Uncharacterised protein family UPF0497, trans-membrane plant subgroup domain containing protein.		Os03g0146100	chr03	2562812	2564646	Tonoplast intrinsic protein (Tonoplast water channel).
Os01g0730200	chr01	30453353	30455330	F-box domain, cyclin-like domain containing protein.		Os03g0161900	chr03	3342254	3344547	Similar to Isoform 2 of Heat stress transcription factor A-2d.
Os01g0740700	chr01	30939288	30941548	Hypothetical protein.		Os03g0180100	chr03	4199851	4200735	Protein of unknown function DUF1677, plant domain containing protein.
Os01g0783500	chr01	33198608	33201733	Rossmann-like alpha/beta/alpha sandwich fold domain containing protein.		Os03g0195300	chr03	4946360	4950941	Similar to Low affinity sulphate transporter 3.
Os01g0805400	chr01	34141778	34145201	UDP-glucuronosyl/UDP-glucosyltransferase family protein.		Os03g0283200	chr03	9717253	9719884	Similar to IN2-1 protein.
Os01g0826000	chr01	35332717	35333445	Heavy metal transport/detoxification protein domain containing protein.		Os03g0339900	chr03	12630705	12635182	Similar to Serine/threonine protein kinase.
Os01g0846300	chr01	36343948	36346009	Similar to Protein phosphatase 2C.		Os03g0379300	chr03	15000100	15002140	Helix-loop-helix DNA-binding domain containing protein.
Os01g0846400	chr01	36346113	36349545	Conserved hypothetical protein.		Os03g0431600	chr03	18119653	18121181	Hypothetical conserved gene.
Os01g0846450	chr01	36353072	36358534	Hypothetical conserved gene.		Os03g0563300	chr03	20248326	20250000	Similar to Mg-chelatase subunit (Fragment).
Os01g0850100	chr01	36540164	36545196	Similar to Phosphatidic acid phosphatase-like protein.		Os03g0603600	chr03	22616005	22619553	PLC-like phosphodiesterase, TIM beta/alpha-barrel domain domain containing protein.
Os01g0866500	chr01	37522263	37524040	Similar to Soluble inorganic pyrophosphatase (EC 3.6.1.1) (Pyrophosphate phospho- hydrolase) (PPase).		Os03g0725200	chr03	29479234	29479879	Hypothetical protein.
Os01g0867300	chr01	37556707	37560104	bZIP transcription factor, Abiotic stress response, ABA signaling, Suppressor of floral transition upon drought stress		Os03g0736900	chr03	30204128	30204899	Similar to Sorghum bicolor protein targeted either to mitochondria or chloroplast proteins T50848.
Os01g0900200	chr01	39162735	39165727	Lipase, class 3 domain containing protein.		Os03g0751100	chr03	30959746	30963711	Iron-deficiency-regulated oligopeptide transporter, Iron homeostasis
Os01g0926200	chr01	40607554	40610311	Similar to RING-H2 finger protein RHF1a (Fragment).		Os04g0174900	chr04	5121027	5124372	Similar to Acyl-protein thioesterase 2.
Os01g0954000	chr01	42018073	42019444	NADPH-dependent FMN reductase family protein.		Os04g0191500	chr04	6231634	6232379	Conserved hypothetical protein.
Os01g0959100	chr01	42281274	42281973	Similar to Abscisic stress ripening protein 1.		Os04g0514400	chr04	25701024	25703247	Peptidoglycan binding-like domain containing protein.
Os01g0959200	chr01	42282832	42283619	Similar to Ci21A protein.		Os04g0578600	chr04	29178889	29181660	Similar to H0404F02.15 protein.
Os01g0976300	chr01	43141847	43142667	Heavy metal transport/detoxification protein domain containing protein.		Os04g0623200	chr04	31666207	31667028	Similar to H0215F08.2 protein.
Os02g0106100	chr02	343057	346875	Similar to Fructosyltransferase.		Os05g0291700	chr05	12833493	12839420	Similar to PTAC16 (PLASTID TRANSCRIPTIONALLY ACTIVE18)%3B binding / catalytic.
Os02g0134300	chr02	1816334	1819090	Protein of unknown function DUF701, zinc-binding putative family protein.		Os05g0410900	chr05	20087194	20091534	Similar to peptide transporter PTR2.
Os02g0200000	chr02	5604321	5609451	Phosphatidylinositol transfer protein-like, N-terminal domain containing protein.		Os05g0548900	chr05	27229414	27233659	Similar to Phosphoethanolamine methyltransferase.
Os02g0266000	chr02	9502820	9505396	Similar to N-(5'-phosphoribosyl)anthranilate isomerase.		Os05g0567600	chr05	28253508	28255090	Similar to SANT/MYB protein.
Os02g0318100	chr02	12645623	12647595	Similar to Alternative oxidase.		Os05g0590201	chr05	29385916	29389665	Hypothetical gene.
Os02g0526400	chr02	19251968	19256233	Similar to ATP-dependent Clp protease ATP-binding subunit.		Os06g0125500	chr06	1371852	1375438	Similar to Oligopeptide transporter 9.
Os02g0532300	chr02	19591287	19595510	Hypothetical conserved gene.		Os06g0336200	chr06	13407319	13408715	Delta-tonoplast intrinsic protein.
Os02g0567800	chr02	21587767	21589017	Alpha/beta hydrolase fold-3 domain containing protein.		Os06g0609900	chr06	24293278	24295700	Conserved hypothetical protein.
Os02g0574500	chr02	22038664	22041979	General substrate transporter domain containing protein.		Os06g0707800	chr06	29939759	29948044	Non-protein coding transcript.
Os02g0592200	chr02	22911011	22915632	Similar to alkaline phosphatase D.		Os07g0185000	chr07	4498946	4501911	Similar to MAP kinase (Ser/Thr kinase).
Os02g0649300	chr02	26143311	26144729	HD-ZIP I protein, Transcription activator, Stress response, Panicle development		Os07g0188233	chr07	4719660	4722675	Conserved hypothetical protein.
Os02g0669100	chr02	27165514	27166898	Dehydrin family protein.		Os07g0484800	chr07	17787901	17801227	Similar to Adenine phosphoribosyltransferase (EC 2.4.2.7)-like protein.
Os02g0705400	chr02	29113442	29117170	Similar to Pathogen induced protein 2-4.		Os07g0513000	chr07	19655991	19657560	Similar to ATP synthase gamma chain, chloroplast (EC 3.6.1.34) (Fragment).
Os02g0736400	chr02	30745770	30749371	Aldolase-type TIM barrel domain containing protein.		Os07g0586200	chr07	23820385	23824129	Similar to Esterase precursor (EC 3.1.1.-) (Early nodule-specific protein homolog) (Latex allergen Hev b 13).
Os02g0755400	chr02	31781578	31787144	Similar to RNA recognition motif-containing protein SEB-4.		Os07g0598100	chr07	24389154	24393592	Similar to Hydroxyproline-rich glycoprotein DZ-HRGP precursor.
Os02g0766700	chr02	32276662	32281580	bZIP transcription factor, Regulation of ABA signaling and biosynthesis, Drought resistance		Os07g0656500	chr07	27623979	27626667	Similar to Magnesium-chelatase subunit H family protein, expressed.
Os02g0774200	chr02	32686312	32686824	Conserved hypothetical protein.		Os08g0101700	chr08	95831	96937	Similar to Cytochrome b561 (Fragment).
Os02g0783625	chr02	33253386	33257355	Similar to Lysine ketoglutarate reductase/saccharopine dehydrogenase.		Os08g0203400	chr08	6015745	6023225	Protein kinase, core domain containing protein.
Os03g0126000	chr03	1486030	1490594	Similar to Phosphorybosyl anthranilate transferase 1.		Os08g0546700	chr08	27376052	27378939	Peptidase S54, rhomboid domain containing protein.
Os03g0126100	chr03	1494308	1497245	Similar to Arabidopsis thaliana DNA, 40 kb surrounding ACS1 locus.		Os08g0553800	chr08	27695184	27700281	NAD(P)-binding domain containing protein.
Os03g0157900	chr03	3110725	3112384	Phosphoserine aminotransferase, chloroplast precursor (EC 2.6.1.52) (PSAT).		Os09g0294000	chr09	6995055	7009477	Similar to Bifunctional aspartokinase/homoserine dehydrogenase 2, chloroplast precursor (AK-HD 2) (AK-HSDH 2) [Includes: Aspartokinase (EC 2.7.2.4)%3B Homoserine dehydrogenase (EC 1.1.1.3)].
Os03g0180900	chr03	4236724	4238058	Tify domain containing protein.		Os09g0339000	chr09	10365056	10368262	Protein kinase, core domain containing protein.
Os03g0191400	chr03	4763790	4766335	Small GTPase, Regulation of iron homeostasis		Os09g0351700	chr09	11171639	11178687	Protein kinase, catalytic domain domain containing protein.
Os03g0221200	chr03	6354859	6357792	Similar to Homocysteine S-methyltransferase 1 (EC 2.1.1.10) (S- methylmethionine:homocysteine methyltransferase 1) (SMM:Hcy S- methyltransferase 1) (ZmHMT-1).		Os09g0351800	chr09	11180412	11181038	Malectin-like carbohydrate-binding domain domain containing protein.
Os03g0230300	chr03	6895178	6898355	Homologue of SRO (similar to RCD one), Regulation of stomatal closure, Abiotic stress response		Os09g0356800	chr09	11483617	11506480	Protein kinase, core domain containing protein.
Os03g0236200	chr03	7181080	7184036	Similar to Glutamate decarboxylase isozyme 3 (EC 4.1.1.15).		Os10g0100300	chr10	46031	58278	NAD(P)-binding domain containing protein.
Os03g0244200	chr03	7626455	7629565	Similar to thaumatin-like protein 1.		Os10g0140700	chr10	2507002	2508368	Hypothetical conserved gene.
Os03g0327600	chr03	11957336	11959565	Ricin B-related lectin domain containing protein.		Os10g0196100	chr10	6715606	6716328	Similar to Cytochrome P450 98A1.
Os03g0356414	chr03	13633732	13637491	Similar to Ubiquitin ligase SINAT5 (EC 6.3.2.-) (Seven in absentia homolog 5). Splice isoform 2.		Os10g0479500	chr10	18000856	18005796	Similar to carboxy-lyase.
Os03g0387300	chr03	15436640	15437717	Similar to VQ motif family protein, expressed.		Os10g0496900	chr10	18900290	18904022	Similar to Protochlorophyllide reductase B, chloroplastic.
Os03g0626700	chr03	23870233	23876307	Multi antimicrobial extrusion protein MatE family protein.		Os10g0508700	chr10	19530118	19532281	Pectinesterase inhibitor domain containing protein.
Os03g0661600	chr03	25972352	25973470	Similar to Alpha-amylase/trypsin inhibitor (Antifungal protein).		Os10g0509200	chr10	19561807	19568655	Similar to plastid-lipid associated protein PAP / fibrillin family protein.
Os03g0776900	chr03	32208931	32210830	Similar to mitochondrial import inner membrane translocase subunit TIM14.		Os11g0104300	chr11	194381	199061	Substrate of the SCF<sup>D3</sup> ubiquitination complex, Repressor of strigolactone (SL) signalling
Os03g0781300	chr03	32393527	32394430	Conserved hypothetical protein.		Os11g0145200	chr11	2067852	2069428	UDP-glucuronosyl/UDP-glucosyltransferase family protein.
Os03g0790500	chr03	32851444	32852765	Alpha/beta hydrolase fold-3 domain containing protein.		Os11g0262600	chr11	8864479	8866289	Conserved hypothetical protein.
Os03g0818100	chr03	34334756	34340133	Histidine acid phosphatase family protein.		Os11g0567600	chr11	21145760	21148865	Leucine-rich repeat domain containing protein.
Os03g0820300	chr03	34424180	34425030	TFIIIA-type zinc finger protein, Transcription activator, Abiotic stress tolerance		Os11g0567800	chr11	21156776	21159062	Leucine-rich repeat-containing N-terminal, type 2 domain containing protein.
Os03g0820500	chr03	34430457	34431364	Similar to WCOR719.		Os12g0102600	chr12	125923	128272	Similar to HCF152.
Os03g0843300	chr03	35441296	35443615	Late embryogenesis abundant protein 2 family protein.		Os12g0104300	chr12	220457	225793	Clp, N-terminal domain containing protein.
Os04g0142400	chr04	2889775	2891435	Conserved hypothetical protein.		Os12g0261300	chr12	9179690	9182665	Conserved hypothetical protein.
Os04g0167875	chr04	4644736	4644996	Protein phosphatase 2C-like domain containing protein.		Os12g0562100	chr12	23030950	23035532	Major facilitator superfamily, general substrate transporter domain containing protein.
Os04g0206700	chr04	7163748	7166358	UDP-glucuronosyl/UDP-glucosyltransferase family protein.		Os12g0586300	chr12	24475101	24477611	Myb-like DNA-binding domain, SHAQKYF class domain containing protein.
Os04g0244800	chr04	9368053	9369130	Heavy metal transport/detoxification protein domain containing protein.		Os12g0603700	chr12	25444907	25446226	Similar to CBL-interacting protein kinase 4.
Os04g0447700	chr04	22323860	22326881	Similar to Polyketide reductase.		Os12g0609500	chr12	25738156	25741105	Glucose/ribitol dehydrogenase family protein.
Os04g0511200	chr04	25563419	25565153	EFA27 for EF hand, abscisic acid, 27kD.		Os12g0628100	chr12	26888810	26890166	Similar to Actin-depolymerizing factor 6 (ADF-6) (AtADF6).
Os04g0589800	chr04	29811954	29812662	Late embryogenesis abundant (LEA) group 1 family protein.
Os04g0600300	chr04	30291463	30293040	Homodimeric diiron-carboxylate protein, Cyanide-resistant respiration in mitochondria, Reactive oxygen species (ROS) scavenging
Os04g0603400	chr04	30446932	30451385	Similar to OSIGBa0118P15.3 protein.
Os04g0615200	chr04	31219893	31220898	Hypothetical protein.
Os04g0629500	chr04	32019411	32022508	Similar to Thioredoxin h.
Os04g0644300	chr04	32791897	32792697	Similar to H0413E07.5 protein.
Os04g0650800	chr04	33167054	33169881	Similar to Phosphoglycerate dehydrogenase.
Os04g0674400	chr04	34423647	34426231	Similar to Anamorsin (Cytokine induced apoptosis inhibitor 1) (CUA001). Splice isoform 2.
Os04g0677300	chr04	34597648	34598755	Harpin-induced 1 domain containing protein.
Os05g0119100	chr05	993324	993804	Hypothetical protein.
Os05g0119200	chr05	997541	999169	Similar to EST C27893 corresponds to a region of the predicated gene.
Os05g0125500	chr05	1470049	1473944	Similar to Isovaleryl-CoA dehydrogenase, mitochondrial precursor (EC 1.3.99.10) (IVD).
Os05g0138300	chr05	2219581	2220618	Similar to ICT protein (Fragment).
Os05g0150500	chr05	2892746	2898971	Similar to Transport inhibitor response 1.
Os05g0244700	chr05	8785502	8787555	Aminotransferase, class IV family protein.
Os05g0462301	chr05	22706591	22707526	Similar to predicted protein.
Os05g0494200	chr05	24280518	24281730	Similar to Cystatin (Fragment).
Os05g0526700	chr05	26189646	26190616	Harpin-induced 1 domain containing protein.
Os05g0526900	chr05	26196244	26198014	UDP-glucuronosyl/UDP-glucosyltransferase family protein.
Os05g0527000	chr05	26198411	26200034	UDP-glucuronosyl/UDP-glucosyltransferase family protein.
Os05g0542500	chr05	26927607	26928882	Similar to Isoform 2 of Late embryogenesis abundant protein, group 3.
Os05g0580000	chr05	28871794	28877277	Similar to ADP-glucose pyrophosphorylase (EC 2.7.7.27) (Fragment).
Os05g0582500	chr05	28995973	28997546	Peptidase S10, serine carboxypeptidase domain containing protein.
Os05g0595100	chr05	29632006	29635661	Uridine-diphospho-(UDP)-glucose 4-epimerase, Cell wall carbohydrate partitioning during nitrogen (N) limitation
Os06g0133900	chr06	1816266	1819747	5-enolpyruvylshikimate-3-phosphate synthase
Os06g0146800	chr06	2449205	2449822	Conserved hypothetical protein.
Os06g0166400	chr06	3337151	3338155	Similar to TINY-like protein (AP2 domain containing protein RAP2.10) (Fragment).
Os06g0181200	chr06	4010785	4013536	Serine/threonine protein kinase domain containing protein.
Os06g0216300	chr06	5918167	5919685	Similar to 12-oxophytodienoic acid reductase.
Os06g0218300	chr06	6058841	6060541	Zinc finger, RING-type domain containing protein.
Os06g0244000	chr06	7480272	7482194	Similar to anthranilic acid methyltransferase 3.
Os06g0505700	chr06	17984211	17986882	Similar to AGP16.
Os06g0553001	chr06	20996758	20997391	Conserved hypothetical protein.
Os06g0553100	chr06	20998086	20998850	Similar to Heat stress transcription factor C-2b.
Os06g0602800	chr06	23844798	23847039	Similar to Acetylglucosaminyltransferase.
Os06g0632200	chr06	25590293	25594488	Similar to tryptophan synthase-related.
Os06g0683100	chr06	28470174	28472020	NAD(P)-binding domain containing protein.
Os07g0164800	chr07	3469431	3471635	Conserved hypothetical protein.
Os07g0169600	chr07	3699627	3701537	2OG-Fe(II) oxygenase domain containing protein.
Os07g0182100	chr07	4330503	4333642	Similar to Tryptophan synthase alpha chain.
Os07g0190000	chr07	4821207	4824665	Similar to 1-deoxy-D-xylulose 5-phosphate synthase 2 precursor.
Os07g0192000	chr07	4969408	4971145	ATPase, AAA-type, core domain containing protein.
Os07g0274700	chr07	10231836	10232644	HvB12D protein (B12Dg1 protein).
Os07g0418500	chr07	13323931	13326242	Similar to Cytochrome P450.
Os07g0522500	chr07	20214297	20218689	Similar to PDR6 ABC transporter.
Os07g0529800	chr07	20733236	20735266	Protein translation factor SUI1 homolog (GOS2 protein).
Os07g0550500	chr07	21846328	21851114	Hypothetical conserved gene.
Os07g0558100	chr07	22293736	22295309	Similar to Myb-related transcription factor LBM1.
Os07g0561300	chr07	22411227	22413069	Cyclin-like F-box domain containing protein.
Os07g0564500	chr07	22619086	22621247	Pyridine nucleotide-disulphide oxidoreductase, NAD-binding region domain containing protein.
Os07g0584100	chr07	23677863	23679919	Similar to MAP kinase-like protein.
Os07g0592600	chr07	24149718	24152074	Indole-3-acetic acid (IAA)-amido synthetase, Auxin signaling and defense signaling in a pathogen-nonspecific manner
Os07g0638100	chr07	26542983	26545180	Six-bladed beta-propeller, TolB-like domain containing protein.
Os07g0673900	chr07	28484263	28485201	Hypoxia induced protein, Early stage of hypoxia signalling
Os07g0678600	chr07	28726817	28729527	Similar to Serine/threonine protein kinase.
Os07g0695800	chr07	29656862	29662462	Similar to 2-oxoglutarate dehydrogenase, E1 component.
Os08g0112300	chr08	655771	657391	Transferase domain containing protein.
Os08g0120600	chr08	1127884	1129553	Similar to Fructose-bisphosphate aldolase, cytoplasmic isozyme (EC 4.1.2.13).
Os08g0140500	chr08	2268901	2270472	Similar to Tryptophan decarboxylase (EC 4.1.1.28).
Os08g0374701	chr08	17559580	17560192	Similar to Protein kinase domain containing protein, expressed.
Os08g0402500	chr08	19206651	19207802	Protein of unknown function DUF761, plant domain containing protein.
Os08g0412700	chr08	19745573	19747063	Protein of unknown function DUF1262 family protein.
Os08g0412800	chr08	19747442	19748835	Protein of unknown function DUF1262 family protein.
Os08g0425800	chr08	20461754	20465184	Similar to DRP2 protein (Fragment).
Os08g0549900	chr08	27583001	27583821	Conserved hypothetical protein.
Os09g0325700	chr09	9567471	9568877	Protein phosphatase 2C, Abiotic stress response, Early panicle development
Os09g0379900	chr09	12802546	12805244	Similar to Beta-glucan binding protein.
Os09g0480600	chr09	18448401	18449178	Conserved hypothetical protein.
Os09g0491740	chr09	18978153	18983471	Auxin efflux carrier domain containing protein.
Os09g0509500	chr09	19775385	19780571	Diacylglycerol acyltransferase domain containing protein.
Os09g0518000	chr09	20214433	20215935	Similar to indole-3-acetate beta-glucosyltransferase.
Os09g0539000	chr09	21224394	21225635	Hypothetical conserved gene.
Os10g0134250	chr10	2144516	2148447	Hypothetical gene.
Os10g0415300	chr10	14505709	14509906	Similar to Chloroplastic glutathione reductase.
Os10g0440500	chr10	15827417	15827923	Heavy metal transport/detoxification protein domain containing protein.
Os10g0450900	chr10	16428860	16429924	Similar to Glycine-rich cell wall structural protein 2 precursor.
Os10g0478300	chr10	17923596	17926286	Similar to Y19 protein.
Os10g0501500	chr10	19129876	19133349	Protein of unknown function DUF607 family protein.
Os10g0517500	chr10	20001168	20004598	Cys/Met metabolism, pyridoxal phosphate-dependent enzyme domain containing protein.
Os10g0524300	chr10	20374252	20374791	Peptidoglycan-binding lysin domain domain containing protein.
Os10g0528100	chr10	20551209	20552361	Similar to Glutathione S-transferase GST 42 (EC 2.5.1.18) (Fragment).
Os10g0550200	chr10	21582183	21584421	Protein of unknown function DUF3615 domain containing protein.
Os10g0553300	chr10	21707054	21710973	Similar to Trehalose-6-phosphate phosphatase.
Os10g0572900	chr10	22741639	22745288	Similar to AT-hook protein 1.
Os11g0106700	chr11	305050	307728	Similar to Ferritin 1, chloroplast precursor (EC 1.16.3.1) (ZmFer1).
Os11g0147150	chr11	2148786	2151562	Hypothetical gene.
Os11g0451700	chr11	15223376	15224746	Similar to Dehydrin DHN1 (M3) (RAB-17 protein).
Os11g0490900	chr11	17352249	17355819	Similar to WRKY transcription factor 72.
Os11g0582000	chr11	21986828	21990286	Hypothetical conserved gene.
Os11g0592200	chr11	22511506	22512374	Similar to Chitin-binding allergen Bra r 2 (Fragments).
Os11g0601700	chr11	23132812	23137537	Helix-loop-helix DNA-binding domain containing protein.
Os11g0638900	chr11	25245804	25247638	Armadillo-type fold domain containing protein.
Os11g0704500	chr11	28827746	28828439	Metallothionein-like protein type 1.
Os11g0704800	chr11	28853530	28857356	Similar to Membrane protein.
Os12g0106000	chr12	320568	323716	Ferritin, Iron storage protein, Iron homeostasis
Os12g0123700	chr12	1139026	1141362	NAC domain containing transcription factor, Abiotic and biotic stress response
Os12g0123800	chr12	1146995	1148742	No apical meristem (NAM) protein domain containing protein.
Os12g0133100	chr12	1606119	1620843	Major facilitator superfamily protein.
Os12g0268000	chr12	9579773	9581772	Similar to Cytochrome P450 71A1 (EC 1.14.-.-) (CYPLXXIA1) (ARP-2).
Os12g0478200	chr12	17463398	17465368	Hypothetical protein.
Os12g0540700	chr12	21614879	21617352	Conserved hypothetical protein.
Os12g0630200	chr12	26960487	26961383	Thaumatin, pathogenesis-related family protein.
