# Supplementary material for: A Meta-Analysis of Comparative Transcriptomic Data Reveals a Set of Key Genes Involved in the Tolerance to Abiotic Stresses in Rice
Source: Int J Mol Sci. 2019 Nov 12;20(22):5662. doi: 10.3390/ijms20225662 (PMC6888222; doi:10.3390/ijms20225662)
Supplement: Supplementary file 1 [file ijms-20-05662-s001.zip › Table_S5.xlsx]

## Sheet: Table_S5
GENES		LOCATION			Chilling				Osmotic				Salt
RAP-DB	MSU	Chr	starts	ends	ChSus LFC	ChTol LFC	Ch ΔLFC	DEG Class Ch	OsSus LFC	OsTol LFC	Os ΔLFC	DEG Class Os	SaSus LFC	SaTol LFC	Sa ΔLFC	DEG Class Sa	DESCRIPTION
Os01g0100700	LOC_Os01g01060.1	1	27143	28644					-0.562003		-	SusOnly_down	-0.576175		-	SusOnly_down	Similar to 40S ribosomal protein S5-1.
Os01g0100900	LOC_Os01g01080.1	1	35623	41136									0.615153		-	SusOnly_up	Sphingosine-1-phosphate lyase, Disease resistance response
Os01g0101200	LOC_Os01g01120.1	1	62060	65537					-5.03197	-3.42636	1.60561	ΔLFC>1	-0.864036		-	SusOnly_down	2,3-diketo-5-methylthio-1-phosphopentane phosphatase domain containing protein.
Os01g0101300	LOC_Os01g01130.1	1	63350	66302		1.05524	-	TolOnly_up									Similar to MRNA, partial cds, clone: RAFL22-26-L17. (Fragment).
Os01g0102300	LOC_Os01g01280.1	1	134300	135439		-0.466628	-	TolOnly_down	-2.44455	-1.4325	1.01205	ΔLFC>1					Thylakoid lumen protein, Photosynthesis and chloroplast development
Os01g0102400	LOC_Os01g01290.1	1	139826	141555										1.50061	-	TolOnly_up	Histone-fold domain containing protein.
Os01g0102600	LOC_Os01g01302.1	1	145603	147847		-0.438076	-	TolOnly_down					-0.981182		-	SusOnly_down	Shikimate kinase domain containing protein.
Os01g0102800	LOC_Os01g01312.1	1	152853	156449	0.462356		-	SusOnly_up									Similar to chromatin remodeling complex subunit.
Os01g0103100	LOC_Os01g01360.1	1	178607	180575	1.27631		-	SusOnly_up									TGF-beta receptor, type I/II extracellular region family protein.
Os01g0103400	None	1	185189	185828	-1.10796		-	SusOnly_down									Hypothetical gene.
Os01g0103600	LOC_Os01g01369.1	1	186250	190904	0.356049		-	SusOnly_up									Similar to sterol-8,7-isomerase.
Os01g0104000	LOC_Os01g01410.1	1	206131	209606	-0.364723		-	SusOnly_down									C-type lectin domain containing protein.
Os01g0104200	LOC_Os01g01430.1	1	216212	217345					6.40096	3.50929	-2.89167	ΔLFC<-1					No apical meristem (NAM) protein domain containing protein.
Os01g0104400	LOC_Os01g01450.1	1	226897	229301									-0.495931		-	SusOnly_down	Ricin B-related lectin domain containing protein.
Os01g0104600	LOC_Os01g01484.1	1	248828	256872									-0.567064		-	SusOnly_down	Homolog of Arabidopsis DE-ETIOLATED1 (DET1), Modulation of the ABA signaling pathway and ABA biosynthesis, Regulation of chlorophyll content
Os01g0104800	LOC_Os01g01510.1	1	261530	268145					-0.603213		-	SusOnly_down					Sas10/Utp3 family protein.
Os01g0104900	LOC_Os01g01520.1	1	270179	275084	-2.32006	-0.97365	1.34641	ΔLFC>1	-0.931993		-	SusOnly_down					Transferase family protein.
Os01g0105300	LOC_Os01g01560.1	1	284762	291892	2.72506		-	SusOnly_up									Similar to HAT family dimerisation domain containing protein, expressed.
Os01g0105900	LOC_Os01g01620.1	1	309520	313170										0.675771	-	TolOnly_up	Carbohydrate/purine kinase domain containing protein.
Os01g0106200	LOC_Os01g01640.1	1	319754	322205		0.336363	-	TolOnly_up					0.386656		-	SusOnly_up	Similar to RER1A protein (AtRER1A).
Os01g0106300	LOC_Os01g01650.1	1	322591	323923		-1.34582	-	TolOnly_down	-4.90922	-5.94376	-1.03453	ΔLFC<-1		-1.29177	-	TolOnly_down	Similar to Isoflavone reductase homolog IRL (EC 1.3.1.-).
Os01g0106400	LOC_Os01g01660.1	1	327128	328450										-1.11145	-	TolOnly_down	Similar to Isoflavone reductase homolog IRL (EC 1.3.1.-).
Os01g0106500	LOC_Os01g01670.1	1	331382	332345	-0.537668		-	SusOnly_down	-1.32842		-	SusOnly_down					Conserved hypothetical protein.
Os01g0106600	LOC_Os01g01680.1	1	332667	333689					1.0574		-	SusOnly_up	0.766432		-	SusOnly_up	Similar to Chitin-binding lectin 1 precursor (PL-I).
Os01g0106700	LOC_Os01g01689.1	1	335809	370652						0.304585	-	TolOnly_up					Hypothetical conserved gene.
Os01g0106900	LOC_Os01g01710.1	1	374728	380713									-0.329835		-	SusOnly_down	Similar to 1-deoxy-D-xylulose 5-phosphate reductoisomerase (Fragment).
Os01g0107000	LOC_Os01g01720.1	1	383250	386648									-0.445054		-	SusOnly_down	Similar to peroxin Pex14.
Os01g0107400	LOC_Os01g01740.1	1	392083	392578	1.3075		-	SusOnly_up									Conserved hypothetical protein.
Os01g0107900	LOC_Os01g01790.1	1	416264	420497									-0.428507		-	SusOnly_down	Protein of unknown function DUF3506 domain containing protein.
Os01g0108000	LOC_Os01g01800.1	1	422539	431217									0.405199		-	SusOnly_up	Conserved hypothetical protein.
Os01g0108400	LOC_Os01g01840.1	1	455707	457425					-4.18178		-	SusOnly_down					Helix-loop-helix DNA-binding domain containing protein.
Os01g0108500	LOC_Os01g01840.1	1	460177	461371					-3.5431		-	SusOnly_down					Protein of unknown function DUF3778 domain containing protein.
Os01g0109700	LOC_Os01g01960.1	1	513890	522448									0.349693		-	SusOnly_up	Similar to Paired amphipathic helix repeat-containing protein / transcription regulator-related.
Os01g0110100	LOC_Os01g02000.1	1	537710	543354									0.873803		-	SusOnly_up	Phosphate (Pi) transporter, Pi homeostasis
Os01g0110200	LOC_Os01g02010.1	1	543425	544510		-1.13659	-	TolOnly_down	0.984627		-	SusOnly_up					Conserved hypothetical protein.
Os01g0110400	LOC_Os01g02020.1	1	549157	552574									0.6755		-	SusOnly_up	Similar to Acetyl-CoA C-acetyltransferase.
Os01g0110500	LOC_Os01g02040.1	1	554025	558015					0.923921		-	SusOnly_up					Protein kinase, core domain containing protein.
Os01g0110700	LOC_Os01g02050.1	1	562088	572092									-0.691058		-	SusOnly_down	Similar to Phosphoenolpyruvate carboxylase (EC 4.1.1.31).
Os01g0110800	LOC_Os01g02060.1	1	576495	579569						-3.54236	-	TolOnly_down	-1.20441		-	SusOnly_down	Leucine-rich repeat, plant specific containing protein.
Os01g0111100	LOC_Os01g02080.1	1	586445	587696									-1.82779		-	SusOnly_down	Cyclophilin-like domain containing protein.
Os01g0111300	None	1	597009	597804	1.2111		-	SusOnly_up									Conserved hypothetical protein.
Os01g0111900	LOC_Os01g02150.1	1	625986	627009		-0.980356	-	TolOnly_down		-1.00919	-	TolOnly_down					Glutelin family protein.
Os01g0112100	LOC_Os01g02170.1	1	635325	639015					-0.736974	0.883817	1.62079	ΔLFC>1					Conserved hypothetical protein.
Os01g0112400	LOC_Os01g02190.1	1	645598	646722		-2.29787	-	TolOnly_down									Major intrinsic protein family protein.
Os01g0113200	LOC_Os01g02290.1	1	720673	723317		2.52815	-	TolOnly_up						-1.19934	-	TolOnly_down	Similar to Receptor serine/threonine kinase.
Os01g0113350	LOC_Os01g02310.1	1	728968	731172						-1.00244	-	TolOnly_down					Hypothetical conserved gene.
Os01g0113400	LOC_Os01g02320.1	1	731150	738020	-1.14325		-	SusOnly_down									Similar to Receptor-like kinase.
Os01g0113500	None	1	734071	737556		1.34448	-	TolOnly_up	0.7986		-	SusOnly_up					Similar to Receptor-like kinase.
Os01g0113600	LOC_Os01g02334.1	1	738283	741797	-0.926616		-	SusOnly_down	1.20664		-	SusOnly_up					Hypothetical protein.
Os01g0113700	LOC_Os01g02350.1	1	742860	745177					-0.918625		-	SusOnly_down					Similar to Receptor-like kinase.
Os01g0113800	LOC_Os01g02360.1	1	745452	748945	-0.834507		-	SusOnly_down		0.42432	-	TolOnly_up					Protein kinase, core domain containing protein.
Os01g0113900	LOC_Os01g02370.1	1	752080	754992										-1.6405	-	TolOnly_down	Similar to Receptor-like protein kinase.
Os01g0114100	LOC_Os01g02390.1	1	767181	769673						1.23777	-	TolOnly_up					Similar to Protein kinase RLK17.
Os01g0114200	None	1	770284	774374	-1.14058		-	SusOnly_down		-2.34456	-	TolOnly_down					Conserved hypothetical protein.
Os01g0114300	LOC_Os01g02400.1	1	770332	773829		-1.60775	-	TolOnly_down	-1.82605		-	SusOnly_down					Similar to Receptor-like protein kinase (Fragment).
Os01g0114700	LOC_Os01g02440.1	1	789714	792435		-2.73582	-	TolOnly_down									Similar to Receptor-like kinase.
Os01g0114800	LOC_Os01g02450.1	1	792455	796419	-1.10986	-2.22396	-1.1141	ΔLFC<-1									Similar to H0215A08.3 protein.
Os01g0115100	LOC_Os01g02490.1	1	804097	806932						-0.831096	-	TolOnly_down					Hypothetical conserved gene.
Os01g0115300	None	1	808174	810139	-2.26849		-	SusOnly_down		-0.542625	-	TolOnly_down					Hypothetical gene.
Os01g0115500	LOC_Os01g02550.1	1	839809	840828		-2.61599	-	TolOnly_down	-3.68678		-	SusOnly_down	-0.905397		-	SusOnly_down	Similar to Receptor-like kinase.
Os01g0115566	LOC_Os01g02550.1	1	842002	842757					-3.57997		-	SusOnly_down	-1.26612		-	SusOnly_down	Similar to Receptor-like kinase.
Os01g0115600	LOC_Os01g02560.1	1	843530	847399					-3.15501	-1.28895	1.86606	ΔLFC>1	-0.427158		-	SusOnly_down	Similar to LRK14.
Os01g0115700	LOC_Os01g02570.1	1	852249	854568	-1.84839		-	SusOnly_down		-1.84939	-	TolOnly_down					Similar to Receptor-like kinase.
Os01g0115725	None	1	852275	854570	-1.38964		-	SusOnly_down	-4.61468	-2.46495	2.14973	ΔLFC>1					Hypothetical protein.
Os01g0115750	LOC_Os01g02580.1	1	857897	860583	1.15809		-	SusOnly_up	-3.36974	-1.29395	2.07579	ΔLFC>1					Similar to Receptor-like protein kinase.
Os01g0115800	LOC_Os01g02590.1	1	862579	865249		-0.632713	-	TolOnly_down									Similar to Receptor-like kinase.
Os01g0116100	None	1	865786	869533	-0.867154		-	SusOnly_down									Conserved hypothetical protein.
Os01g0116300	LOC_Os01g02690.1	1	915605	917636		-1.04743	-	TolOnly_down									Similar to Receptor-like kinase.
Os01g0116900	LOC_Os01g02710.1	1	924451	956639					-1.57175		-	SusOnly_down					Protein kinase, catalytic domain domain containing protein.
Os01g0116901	None	1	935618	938250	-1.13248		-	SusOnly_down									Hypothetical protein.
Os01g0117000	LOC_Os01g02760.1	1	957907	960626	-1.76824		-	SusOnly_down	-2.51049		-	SusOnly_down					Similar to Receptor-like kinase ARK1AS.
Os01g0117100	LOC_Os01g02770.1	1	961799	965151					-3.17772		-	SusOnly_down	-0.593903		-	SusOnly_down	Similar to Receptor kinase LRK10.
Os01g0117200	LOC_Os01g02780.1	1	969340	973327					-4.04215		-	SusOnly_down					Similar to ARK protein (Fragment).
Os01g0117266	LOC_Os01g02790.1	1	976766	977218		-1.15509	-	TolOnly_down	-4.82906		-	SusOnly_down					Conserved hypothetical protein.
Os01g0117300	LOC_Os01g02790.1	1	979238	980546		-1.10854	-	TolOnly_down	-4.21841		-	SusOnly_down					Similar to Receptor kinase LRK10.
Os01g0117600	LOC_Os01g02830.1	1	994712	997262		-1.12655	-	TolOnly_down	-2.90993		-	SusOnly_down					Protein kinase, catalytic domain domain containing protein.
Os01g0117700	LOC_Os01g02840.1	1	997918	1000997					-3.13125		-	SusOnly_down					Similar to LRK14.
Os01g0117900	LOC_Os01g02870.1	1	1010259	1012400					-4.54769	-2.95346	1.59423	ΔLFC>1					Similar to nodulin-like protein.
Os01g0118000	LOC_Os01g02880.1	1	1016065	1019435	-0.27185		-	SusOnly_down		0.579471	-	TolOnly_up					Similar to Fructose-bisphosphate aldolase (EC 4.1.2.13) (Fragment).
Os01g0118300	LOC_Os01g02890.1	1	1046604	1053166	1.12432		-	SusOnly_up		-1.69041	-	TolOnly_down					Similar to Phosphatidyl serine synthase.
Os01g0118400	LOC_Os01g02900.1	1	1057177	1059852	0.444337	1.8612	1.41687	ΔLFC>1	2.22812	-0.908822	-3.13694	ΔLFC<-1	1.04275		-	SusOnly_up	Similar to HGA6.
Os01g0118700	LOC_Os01g02920.1	1	1071962	1074829		0.500342	-	TolOnly_up					0.761485		-	SusOnly_up	Similar to HGA4.
Os01g0119000	LOC_Os01g02930.1	1	1078565	1081597	-2.88697		-	SusOnly_down	4.26133	1.34451	-2.91683	ΔLFC<-1	2.19403		-	SusOnly_up	Glycosyltransferase AER61, uncharacterized domain containing protein.
Os01g0119100	LOC_Os01g02940.1	1	1090194	1092825	0.785811		-	SusOnly_up		-1.30338	-	TolOnly_down					Similar to Glycosyltransferase.
Os01g0119500	LOC_Os01g02960.1	1	1103782	1106890	-0.952832		-	SusOnly_down	-0.428187		-	SusOnly_down					Protein of unknown function DUF1618 domain containing protein.
Os01g0120300	LOC_Os01g03020.1	1	1145920	1153828									-0.462722		-	SusOnly_down	Similar to EMB2369 (EMBRYO DEFECTIVE 2369)%3B ATP binding / aminoacyl-tRNA ligase/ leucine-tRNA ligase/ nucleotide binding.
Os01g0120400	LOC_Os01g03030.1	1	1155293	1158444									0.682151		-	SusOnly_up	Alanyl-tRNA synthetase, class IIc family protein.
Os01g0120500	LOC_Os01g03040.1	1	1160198	1164619									-0.413397		-	SusOnly_down	Similar to PAP fibrillin domain containing protein,expressed.
Os01g0120800	LOC_Os01g03070.1	1	1171902	1179370						0.436995	-	TolOnly_up					Similar to Eukaryotic translation initiation factor 3 subunit 10 (eIF-3 theta) (Eukaryotic translation initiation factor 3 large subunit) (eIF3a).
Os01g0121000	LOC_Os01g03080.1	1	1181317	1182147					3.94971		-	SusOnly_up					Conserved hypothetical protein.
Os01g0121200	LOC_Os01g03100.1	1	1186667	1191013					0.923053		-	SusOnly_up					Zinc finger, RING/FYVE/PHD-type domain containing protein.
Os01g0121500	LOC_Os01g03130.1	1	1217319	1218116					1.97246	0.765154	-1.20731	ΔLFC<-1					Conserved hypothetical protein.
Os01g0121600	LOC_Os01g03144.1	1	1223134	1223887					3.08198	1.28395	-1.79804	ΔLFC<-1					Conserved hypothetical protein.
Os01g0121700	LOC_Os01g03144.1	1	1224012	1230500	0.341538		-	SusOnly_up									ABC transporter-like domain containing protein.
Os01g0121800	LOC_Os01g03160.1	1	1232493	1236760									0.454921		-	SusOnly_up	Glycosyl transferase, family 14 protein.
Os01g0122000	LOC_Os01g03180.1	1	1249881	1251421					-2.45605	-1.30042	1.15563	ΔLFC>1					Conserved hypothetical protein.
Os01g0123700	LOC_Os01g03290.1	1	1333752	1334769						-2.28138	-	TolOnly_down					Zinc finger, RING-type domain containing protein.
Os01g0123800	LOC_Os01g03300.1	1	1335864	1337407						-1.78127	-	TolOnly_down	2.48046		-	SusOnly_up	Seven-in-absentia protein, sina domain containing protein.
Os01g0123900	LOC_Os01g03310.1	1	1338241	1339098										1.34522	-	TolOnly_up	Similar to Bowman-Birk type proteinase inhibitor (EBI).
Os01g0124000	LOC_Os01g03320.1	1	1341368	1342277	-1.87747		-	SusOnly_down									Similar to Bowman Birk trypsin inhibitor.
Os01g0124100	LOC_Os01g03330.1	1	1345118	1346047									1.13146		-	SusOnly_up	Proteinase inhibitor I12, Bowman-Birk family protein.
Os01g0124200	LOC_Os01g03340.1	1	1347665	1348723	1.55675		-	SusOnly_up									Similar to Bowman Birk trypsin inhibitor.
Os01g0124600	LOC_Os01g03380.1	1	1363710	1364282					4.22733		-	SusOnly_up					Similar to cDNA clone:001-125-E08, full insert sequence.
Os01g0124650	LOC_Os01g03390.1	1	1365586	1366432	1.56245		-	SusOnly_up									Hypothetical conserved gene.
Os01g0124900	LOC_Os01g03400.1	1	1369191	1374138		-0.961609	-	TolOnly_down									Seven-in-absentia protein, sina domain containing protein.
Os01g0125550	LOC_Os01g03480.1	1	1401419	1403419	-1.94075	-0.92958	1.01117	ΔLFC>1									Conserved hypothetical protein.
Os01g0125600	LOC_Os01g03490.1	1	1404816	1406889	-0.731495		-	SusOnly_down									Heavy metal transport/detoxification protein domain containing protein.
Os01g0126100	LOC_Os01g03530.1	1	1433996	1436809					-1.88826		-	SusOnly_down					Multicopper oxidase
Os01g0126200	LOC_Os01g03549.1	1	1437163	1445599	-0.885735		-	SusOnly_down	-4.73018	-3.14428	1.5859	ΔLFC>1					Multicopper oxidase
Os01g0127300	LOC_Os01g03650.1	1	1504037	1508057					-0.44919		-	SusOnly_down	-0.355862		-	SusOnly_down	SufBD family protein.
Os01g0127400	LOC_Os01g03660.2	1	1508213	1510771					-3.09201	-1.46974	1.62227	ΔLFC>1	-1.07261		-	SusOnly_down	Protein of unknown function DUF3326 domain containing protein.
Os01g0127450	LOC_Os01g03660.2	1	1511964	1512646						-1.8306	-	TolOnly_down	-1.03579		-	SusOnly_down	Similar to MYBL2 (ARABIDOPSIS MYB-LIKE 2)%3B DNA binding / transcription factor.
Os01g0127900	LOC_Os01g03710.1	1	1534135	1539601									0.826763		-	SusOnly_up	Mannose-6-phosphate isomerase domain containing protein.
Os01g0128000	LOC_Os01g03720.1	1	1549241	1551011									1.90084		-	SusOnly_up	Myb transcription factor domain containing protein.
Os01g0128100	LOC_Os01g03740.1	1	1562618	1566554					0.600746		-	SusOnly_up					Similar to Bifunctional nuclease (Fragment).
Os01g0128200	LOC_Os01g03730.1	1	1566147	1569467									1.34018		-	SusOnly_up	Similar to Nuclease I.
Os01g0128250	None	1	1567453	1568989	0.987625		-	SusOnly_up									Hypothetical gene.
Os01g0128300	LOC_Os01g03750.1	1	1569644	1570940					2.94435	1.43117	-1.51318	ΔLFC<-1	0.731407		-	SusOnly_up	Similar to predicted protein.
Os01g0128400	LOC_Os01g03760.1	1	1571479	1576596									0.474354		-	SusOnly_up	Protein of unknown function DUF2359, TMEM214 domain containing protein.
Os01g0128700	LOC_Os01g03810.1	1	1597486	1598510		1.63244	-	TolOnly_up									Conserved hypothetical protein.
Os01g0128800	LOC_Os01g03820.1	1	1598995	1605729		0.543177	-	TolOnly_up					0.527518		-	SusOnly_up	Similar to plant synaptotagmin.
Os01g0129500	LOC_Os01g03870.1	1	1641272	1644151									1.32112		-	SusOnly_up	Protein of unknown function DUF1666 family protein.
Os01g0130000	LOC_Os01g03914.1	1	1673503	1677066									0.916438		-	SusOnly_up	Cation efflux protein family protein.
Os01g0130200	LOC_Os01g03940.1	1	1685427	1685810	0.504678	2.57596	2.07128	ΔLFC>1									Hypothetical conserved gene.
Os01g0130400	LOC_Os01g03950.1	1	1698203	1703090	-2.30589		-	SusOnly_down					-1.09993		-	SusOnly_down	Similar to Alpha-xylosidase precursor (Fragment).
Os01g0130900	LOC_Os01g03980.1	1	1712137	1712947	-1.0859		-	SusOnly_down	0.726804	-1.40461	-2.13142	ΔLFC<-1	-1.0916		-	SusOnly_down	Conserved hypothetical protein.
Os01g0131300	LOC_Os01g04010.1	1	1738868	1739820					-1.0872		-	SusOnly_down					Conserved hypothetical protein.
Os01g0131450	None	1	1746447	1748328					-0.535323		-	SusOnly_down					Hypothetical protein.
Os01g0131800	LOC_Os01g04030.1	1	1754374	1757590						0.385912	-	TolOnly_up					Signal peptidase 22 kDa subunit family protein.
Os01g0131900	LOC_Os01g04040.1	1	1757812	1758730	1.94506		-	SusOnly_up									Similar to Wound-induced protease inhibitor (WIP1).
Os01g0132000	LOC_Os01g04050.1	1	1760310	1761065	3.17827	1.92872	-1.24955	ΔLFC<-1					0.982654		-	SusOnly_up	Similar to Wound-induced protease inhibitor (WIP1).
Os01g0132500	LOC_Os01g04100.1	1	1781075	1782386					2.85304	1.5368	-1.31623	ΔLFC<-1					Protein of unknown function DUF1639 domain containing protein.
Os01g0132800	LOC_Os01g04130.1	1	1813011	1817601									-0.424417		-	SusOnly_down	Peptidyl-tRNA hydrolase family protein.
Os01g0133100	LOC_Os01g04160.1	1	1834110	1836549									1.23518		-	SusOnly_up	Conserved hypothetical protein.
Os01g0133500	LOC_Os01g04200.1	1	1849887	1856251									0.797618		-	SusOnly_up	Beta-lactamase-like domain containing protein.
Os01g0133600	LOC_Os01g04210.1	1	1857083	1858534					3.97911		-	SusOnly_up	1.34391		-	SusOnly_up	Hypothetical conserved gene.
Os01g0134200	LOC_Os01g04250.1	1	1876913	1879901	-1.28539		-	SusOnly_down									Similar to Universal stress protein family protein.
Os01g0134500	LOC_Os01g04260.1	1	1888525	1892262									-0.8879		-	SusOnly_down	Similar to Delta-7-sterol-C5(6)-desaturase (EC 1.3.3.-) (Delta-7-C-5 sterol desaturase) (Delta7-sterol-C5-desaturase).
Os01g0134900	LOC_Os01g04300.1	1	1912561	1915094						1.4603	-	TolOnly_up					(1,4)-beta-xylan endohydrolase, isoenzyme X-II (EC 3.2.1.8) (Fragment).
Os01g0135600	LOC_Os01g04324.1	1	1928167	1930288					0.836645	-1.1127	-1.94934	ΔLFC<-1					Conserved hypothetical protein.
Os01g0135700	LOC_Os01g04330.1	1	1931016	1931904					5.04449	2.59544	-2.44905	ΔLFC<-1					EF-HAND 2 domain containing protein.
Os01g0135800	LOC_Os01g04340.1	1	1934117	1934924					1.8415		-	SusOnly_up					Similar to Cytosolic class I small heat shock protein 3B (Fragment).
Os01g0136100	LOC_Os01g04370.1	1	1948773	1949587						4.86526	-	TolOnly_up	4.41581		-	SusOnly_up	16.9 kDa class I heat shock protein 1.
Os01g0136200	LOC_Os01g04380.1	1	1951930	1952681									3.22928	1.91941	-1.30987	ΔLFC<-1	16.9 kDa class I heat shock protein 1.
Os01g0136300	LOC_Os01g04390.1	1	1955181	1955914					-1.29282	-2.52508	-1.23226	ΔLFC<-1					Conserved hypothetical protein.
Os01g0136400	LOC_Os01g04409.1	1	1957847	1967451					1.80626		-	SusOnly_up					Protein kinase, core domain containing protein.
Os01g0136500	None	1	1962884	1963627					1.40416		-	SusOnly_up					Conserved hypothetical protein.
Os01g0136700	LOC_Os01g04440.1	1	1971228	1975465									1.49983		-	SusOnly_up	Conserved hypothetical protein.
Os01g0136900	LOC_Os01g04460.1	1	1984267	1986150		-1.08612	-	TolOnly_down									Similar to Stress-induced receptor-like kinase 2.
Os01g0137300	LOC_Os01g04500.1	1	2000724	2003913					-0.608187		-	SusOnly_down					Hypothetical protein.
Os01g0137500	LOC_Os01g04520.1	1	2014791	2018248						-0.655418	-	TolOnly_down					Protein kinase, catalytic domain domain containing protein.
Os01g0137700	LOC_Os01g04540.1	1	2023879	2026177					-2.33893		-	SusOnly_down					Conserved hypothetical protein.
Os01g0137950	LOC_Os01g04550.1	1	2037202	2038198					-1.70055		-	SusOnly_down					Similar to predicted protein.
Os01g0138300	LOC_Os01g04570.1	1	2048717	2052514	-0.774059		-	SusOnly_down									Conserved hypothetical protein.
Os01g0138400	LOC_Os01g04580.1	1	2053583	2057636		-0.911636	-	TolOnly_down					1.0227		-	SusOnly_up	Serine/threonine protein kinase domain containing protein.
Os01g0138500	LOC_Os01g04590.1	1	2059309	2062226	2.18458	0.823497	-1.36109	ΔLFC<-1	3.1007	1.45382	-1.64689	ΔLFC<-1					Protein of unknown function DUF789 family protein.
Os01g0138600	LOC_Os01g04600.1	1	2063615	2065995					-1.49519		-	SusOnly_down					phosphotransferase system, PEP-utilising enzyme, N-terminal domain containing protein.
Os01g0138800	LOC_Os01g04620.1	1	2071843	2073609					0.770193		-	SusOnly_up					Peptidase C26 domain containing protein.
Os01g0138900	LOC_Os01g04630.1	1	2074795	2077903					1.47273		-	SusOnly_up	0.395521		-	SusOnly_up	Mandelate racemase/muconate lactonizing enzyme family protein.
Os01g0139000	LOC_Os01g04640.1	1	2080112	2081303					1.33014	-1.00046	-2.3306	ΔLFC<-1		-2.69083	-	TolOnly_down	Reticulon family protein.
Os01g0140100	LOC_Os01g04710.1	1	2120489	2122320	-1.55177	-3.01947	-1.4677	ΔLFC<-1	-0.970055	-2.65901	-1.68895	ΔLFC<-1					Peptidase A1 domain containing protein.
Os01g0140400	LOC_Os01g04720.1	1	2131013	2137293	1.75398	0.620617	-1.13337	ΔLFC<-1									Similar to leucine-rich repeat protein-related.
Os01g0140500	LOC_Os01g04730.1	1	2137800	2138539	-0.49712		-	SusOnly_down	-0.556024		-	SusOnly_down					Similar to 60S ribosomal protein L26B.
Os01g0140700	LOC_Os01g04750.1	1	2154326	2155279	-2.0909		-	SusOnly_down	-2.6226	-1.11713	1.50547	ΔLFC>1	-1.31379	-2.51445	-1.20066	ΔLFC<-1	Similar to RAV2 (REGULATOR OF THE ATPASE OF THE VACUOLAR MEMBRANE)%3B DNA binding / transcription factor.
Os01g0141000	LOC_Os01g04800.1	1	2202278	2203787	-1.39476		-	SusOnly_down		-1.37343	-	TolOnly_down					AP2/ERF and B3 domain-containing protein, Salt stress response
Os01g0141600	LOC_Os01g04860.1	1	2245732	2250435	-0.450578		-	SusOnly_down					-0.701072		-	SusOnly_down	Protein of unknown function DUF647 family protein.
Os01g0142100	LOC_Os01g04900.1	1	2266281	2271051					-2.9865	-1.9616	1.0249	ΔLFC>1	-0.832533		-	SusOnly_down	Peptidase M50 family protein.
Os01g0142200	LOC_Os01g04910.1	1	2271163	2273724									-0.733696		-	SusOnly_down	Kinase binding protein CGI-121 domain containing protein.
Os01g0142500	LOC_Os01g04930.1	1	2281913	2284775									0.623927		-	SusOnly_up	Homeodomain-like containing protein.
Os01g0142600	LOC_Os01g04950.3	1	2292239	2294340					1.9189	3.23464	1.31574	ΔLFC>1	2.08974		-	SusOnly_up	Conserved hypothetical protein.
Os01g0142800	LOC_Os01g04950.1	1	2294904	2298329					2.07056	1.04929	-1.02126	ΔLFC<-1	1.06795		-	SusOnly_up	Putative peptide transporter, Long-distance translocation of dimethylarsinate to rice grain
Os01g0143100	LOC_Os01g04990.1	1	2350069	2353502									-0.52323		-	SusOnly_down	Adenine nucleotide translocator 1 domain containing protein.
Os01g0143900	LOC_Os01g05064.1	1	2377369	2377984					1.31139		-	SusOnly_up	0.872942		-	SusOnly_up	Conserved hypothetical protein.
Os01g0144100	LOC_Os01g05080.1	1	2383611	2385593					-3.58383	-2.2939	1.28993	ΔLFC>1	-1.42288		-	SusOnly_down	Similar to Thylakoid lumenal 15 kDa protein, chloroplast precursor (p15).
Os01g0144200	LOC_Os01g05090.1	1	2386373	2388597		-1.18863	-	TolOnly_down	-0.485042		-	SusOnly_down					Vacuolar import and degradation protein Vid24 domain containing protein.
Os01g0144300	LOC_Os01g05100.1	1	2388605	2390483		-1.28453	-	TolOnly_down									Conserved hypothetical protein.
Os01g0144380	LOC_Os01g05105.1	1	2393483	2398292		0.943042	-	TolOnly_up									Hypothetical gene.
Os01g0144600	LOC_Os01g05130.1	1	2403276	2405947	0.397192		-	SusOnly_up									Conserved hypothetical protein.
Os01g0144700	LOC_Os01g05140.1	1	2406475	2408051					-1.38586		-	SusOnly_down					Conserved hypothetical protein.
Os01g0144800	LOC_Os01g05150.1	1	2414271	2415072	-0.862986	-2.88155	-2.01856	ΔLFC<-1									Protein of unknown function DUF3681 domain containing protein.
Os01g0144900	None	1	2416643	2418825	-0.316078		-	SusOnly_down		-0.404924	-	TolOnly_down		1.40359	-	TolOnly_up	Hypothetical protein.
Os01g0146200	LOC_Os01g05310.1	1	2500280	2501248	-0.872211		-	SusOnly_down									Protein of unknown function DUF3681 domain containing protein.
Os01g0147200	LOC_Os01g05420.1	1	2560897	2565321						0.311818	-	TolOnly_up					IWS1, C-terminal family protein.
Os01g0147250	None	1	2566663	2569855					-1.81656		-	SusOnly_down					Hypothetical gene.
Os01g0147700	LOC_Os01g05470.1	1	2579565	2583575					-0.408042		-	SusOnly_down	0.375017		-	SusOnly_up	Region of unknown function XH domain containing protein.
Os01g0147800	LOC_Os01g05480.1	1	2584986	2587547		-3.39189	-	TolOnly_down	3.76146		-	SusOnly_up	-1.81779		-	SusOnly_down	Domain of unknown function DUF547 domain containing protein.
Os01g0147900	LOC_Os01g05490.1	1	2589835	2593568									-0.546687		-	SusOnly_down	Triosephosphate isomerase, cytosolic (EC 5.3.1.1) (TIM) (Triose- phosphate isomerase).
Os01g0148000	LOC_Os01g05500.1	1	2599732	2603593					-0.4493		-	SusOnly_down					Similar to predicted protein.
Os01g0148400	LOC_Os01g05530.1	1	2632618	2637829	-0.618306		-	SusOnly_down									Brix domain containing protein.
Os01g0148500	LOC_Os01g05540.1	1	2641000	2644665		-0.368361	-	TolOnly_down									Protein of unknown function DUF1677, Oryza sativa family protein.
Os01g0149200	LOC_Os01g05585.1	1	2665085	2668967	-1.71759		-	SusOnly_down									Hypothetical gene.
Os01g0149500	LOC_Os01g05620.1	1	2681220	2686364									0.601698		-	SusOnly_up	NBS-LRR domain-containing protein, Rice blast disease resistance
Os01g0149600	LOC_Os01g05630.1	1	2686729	2687456									0.820973		-	SusOnly_up	Histon H2B
Os01g0149800	LOC_Os01g05650.1	1	2693231	2695079	-1.40967		-	SusOnly_down	2.55943	1.27593	-1.2835	ΔLFC<-1	-0.481393		-	SusOnly_down	Metallothionein-like protein type 2.
Os01g0149900	LOC_Os01g05660.1	1	2699128	2703491					1.72066	0.557253	-1.1634	ΔLFC<-1					Conserved hypothetical protein.
Os01g0150000	LOC_Os01g05670.1	1	2707624	2711422		-0.325163	-	TolOnly_down									Similar to Synaptic glycoprotein SC2.
Os01g0150800	LOC_Os01g05744.1	1	2742507	2747439					-1.18072		-	SusOnly_down					Protein-tyrosine phosphatase-like, PTPLA domain containing protein.
Os01g0150950	LOC_Os01g05770.1	1	2753663	2755342					-1.60959		-	SusOnly_down					Conserved hypothetical protein.
Os01g0151200	LOC_Os01g05800.1	1	2770142	2774609	0.319292		-	SusOnly_up					-0.946636		-	SusOnly_down	Similar to Inner membrane protein ALBINO3, chloroplast precursor. Splice isoform 2.
Os01g0151500	LOC_Os01g05820.1	1	2783189	2790377						1.70127	-	TolOnly_up					Similar to GGT4 (GAMMA-GLUTAMYL TRANSPEPTIDASE 4)%3B gamma-glutamyltransferase/ glutathione gamma-glutamylcysteinyltransferase.
Os01g0151700	LOC_Os01g05840.1	1	2800516	2803701	-0.562102		-	SusOnly_down	-2.28827	-1.21483	1.07344	ΔLFC>1	-0.78613		-	SusOnly_down	Similar to Short-chain dehydrogenase Tic32.
Os01g0151900	LOC_Os01g05860.1	1	2805586	2808152		-1.69681	-	TolOnly_down									Pentatricopeptide repeat domain containing protein.
Os01g0152000	LOC_Os01g05870.1	1	2810313	2815017		-0.784848	-	TolOnly_down					0.989132		-	SusOnly_up	Protein kinase, core domain containing protein.
Os01g0152600	LOC_Os01g05940.1	1	2830325	2833623	-1.7136	1.20074	2.91434	ΔLFC>1									Protein kinase, catalytic domain domain containing protein.
Os01g0152687	LOC_Os01g05940.1	1	2835281	2836233	-1.09376		-	SusOnly_down									Serine-threonine/tyrosine-protein kinase domain containing protein.
Os01g0152700	None	1	2837892	2838171		-0.306113	-	TolOnly_down									Similar to Histone H2B (CaH2B).
Os01g0152900	LOC_Os01g05970.1	1	2844503	2845212	-0.790516		-	SusOnly_down		0.861681	-	TolOnly_up	0.455761		-	SusOnly_up	Similar to Histone H2B.1.
Os01g0152950	None	1	2847554	2848849	-1.08404		-	SusOnly_down	-1.20225		-	SusOnly_down					Cyclin-like F-box domain containing protein.
Os01g0153100	LOC_Os01g05970.1	1	2857382	2858128						0.763648	-	TolOnly_up	0.666751		-	SusOnly_up	Similar to Histone H2B-3 (Fragment).
Os01g0153150	None	1	2859098	2864539		-1.65057	-	TolOnly_down						1.4726	-	TolOnly_up	Hypothetical conserved gene.
Os01g0153300	LOC_Os01g06010.1	1	2872115	2872826	0.253997		-	SusOnly_up		0.326852	-	TolOnly_up					Similar to Histone H2B.1.
Os01g0153400	LOC_Os01g06020.1	1	2877647	2882523	0.324558		-	SusOnly_up	-0.398801		-	SusOnly_down	-0.547166		-	SusOnly_down	Similar to tRNA synthetase class II (D, K and N) family protein.
Os01g0153700	LOC_Os01g06050.1	1	2892920	2894707		-1.43158	-	TolOnly_down	-1.31064		-	SusOnly_down					Conserved hypothetical protein.
Os01g0154600	LOC_Os01g06150.1	1	2930802	2932886	-4.44987	-2.39926	2.0506	ΔLFC>1	-3.91075	-5.37009	-1.45934	ΔLFC<-1					Protein of unknown function DUF674 domain containing protein.
Os01g0154950	None	1	2954510	2956849						-4.45377	-	TolOnly_down					Hypothetical gene.
Os01g0155000	LOC_Os01g06220.1	1	2957166	2958439	2.58764	4.32484	1.7372	ΔLFC>1		-3.52013	-	TolOnly_down					Alpha/beta hydrolase fold-3 domain containing protein.
Os01g0155200	LOC_Os01g06240.1	1	2962422	2964972					2.34341		-	SusOnly_up	1.9948		-	SusOnly_up	Similar to H0525E10.8 protein.
Os01g0155400	LOC_Os01g06270.1	1	2971130	2977009									0.387436		-	SusOnly_up	Conserved hypothetical protein.
Os01g0155500	LOC_Os01g06280.1	1	2982542	2986094	-0.638426	0.48254	1.12097	ΔLFC>1		-0.732504	-	TolOnly_down					Protein kinase, catalytic domain domain containing protein.
Os01g0155600	LOC_Os01g06290.1	1	2986329	2989280						0.330685	-	TolOnly_up					Similar to Splicing factor RSZ33.
Os01g0155800	LOC_Os01g06310.1	1	2999576	3001139					4.71556	5.96101	1.24545	ΔLFC>1					Conserved hypothetical protein.
Os01g0157900	LOC_Os01g06460.1	1	3044488	3047128									0.488069		-	SusOnly_up	Protein of unknown function Cys-rich family protein.
Os01g0158100	None	1	3052241	3053151						-0.676839	-	TolOnly_down					Pentatricopeptide repeat containing protein.
Os01g0158200	LOC_Os01g06490.1	1	3054481	3057198	0.880604		-	SusOnly_up	-0.721129	0.34008	1.06121	ΔLFC>1					Similar to Serine carboxypeptidase II-1 precursor (EC 3.4.16.6) (CP-MII.1) (Fragment).
Os01g0158400	LOC_Os01g06500.1	1	3058564	3059717					0.890587	-1.22667	-2.11725	ΔLFC<-1					Galactose-binding like domain containing protein.
Os01g0158500	LOC_Os01g06510.1	1	3060978	3066135		1.37577	-	TolOnly_up	0.840864		-	SusOnly_up					Similar to arginyl-tRNA synthetase.
Os01g0158566	None	1	3067332	3067968		-1.47861	-	TolOnly_down									Hypothetical conserved gene.
Os01g0158600	LOC_Os01g06520.1	1	3067950	3071237		-1.37403	-	TolOnly_down	-2.831		-	SusOnly_down					Leucine-rich repeat, N-terminal domain containing protein.
Os01g0158900	LOC_Os01g06550.1	1	3085452	3090887		-0.754207	-	TolOnly_down									Zinc finger, NF-X1-type domain containing protein.
Os01g0159000	LOC_Os01g06560.1	1	3091435	3092698	5.01492		-	SusOnly_up									Similar to cDNA clone:J023049H21, full insert sequence.
Os01g0159200	LOC_Os01g06580.1	1	3097415	3098160	1.02866	-1.34696	-2.37563	ΔLFC<-1									Similar to Fasciclin-like protein FLA18.
Os01g0159400	LOC_Os01g06600.1	1	3108117	3113940									0.400089		-	SusOnly_up	Similar to Acyl-coenzyme A oxidase 4, peroxisomal (EC 1.3.3.6) (AOX 4) (Short- chain acyl-CoA oxidase) (SAOX) (AtCX4) (G6p) (AtG6).
Os01g0159600	LOC_Os01g06630.1	1	3124369	3125331						7.04661	-	TolOnly_up					Small hydrophilic plant seed protein family protein.
Os01g0160100	LOC_Os01g06660.1	1	3136320	3140217					2.17133		-	SusOnly_up	1.94905		-	SusOnly_up	Similar to Pyruvate decarboxylase isozyme 2 (EC 4.1.1.1) (PDC) (Fragment).
Os01g0160700	LOC_Os01g06730.1	1	3182139	3185207	-2.30821		-	SusOnly_down	6.99181		-	SusOnly_up	1.95681		-	SusOnly_up	Leucine-rich repeat, N-terminal domain containing protein.
Os01g0161000	LOC_Os01g06760.1	1	3201220	3204252	-2.54738		-	SusOnly_down		-2.81048	-	TolOnly_down		-1.14939	-	TolOnly_down	Hypothetical conserved gene.
Os01g0161200	None	1	3222100	3226518		-0.86634	-	TolOnly_down									Hypothetical protein.
Os01g0161300	LOC_Os01g06790.1	1	3222303	3225613		-1.53333	-	TolOnly_down									Hypothetical conserved gene.
Os01g0162200	LOC_Os01g06870.1	1	3251426	3252724					-1.59033		-	SusOnly_down	-2.78006		-	SusOnly_down	Leucine-rich repeat domain containing protein.
Os01g0162300	LOC_Os01g06876.1	1	3256822	3257901									-2.83815		-	SusOnly_down	Leucine-rich repeat, plant specific containing protein.
Os01g0162400	LOC_Os01g06882.1	1	3257944	3258889									-2.94003		-	SusOnly_down	Conserved hypothetical protein.
Os01g0162500	LOC_Os01g06890.1	1	3259516	3262661									2.85669		-	SusOnly_up	Leucine-rich repeat-containing N-terminal, type 2 domain containing protein.
Os01g0162800	LOC_Os01g06900.1	1	3272839	3276375									0.887296		-	SusOnly_up	Hypothetical conserved gene.
Os01g0163000	LOC_Os01g06920.1	1	3283266	3286357	-1.66825		-	SusOnly_down		1.39138	-	TolOnly_up					Leucine-rich repeat, N-terminal domain containing protein.
Os01g0164400	LOC_Os01g07070.1	1	3324235	3327122									0.429749		-	SusOnly_up	Similar to TAF15b (TBP-ASSOCIATED FACTOR 15b)%3B binding / nucleic acid binding / nucleotide binding / zinc ion binding.
Os01g0164500	LOC_Os01g07080.1	1	3328572	3331963		-0.346742	-	TolOnly_down									Similar to ATP-dependent RNA helicase-like protein.
Os01g0164600	LOC_Os01g07090.1	1	3332952	3336035									-1.01862		-	SusOnly_down	Protein phosphatase 2C-related domain containing protein.
Os01g0164800	LOC_Os01g07110.1	1	3343531	3346705					2.28698	3.81273	1.52575	ΔLFC>1					Breast cancer type 2 susceptibility protein domain containing protein.
Os01g0164900	LOC_Os01g07110.1	1	3351926	3355066									-1.17463		-	SusOnly_down	BRCA2 repeat containing protein.
Os01g0165200	LOC_Os01g07140.1	1	3362001	3367658						0.652551	-	TolOnly_up					Kelch-type beta propeller domain containing protein.
Os01g0165800	LOC_Os01g07170.1	1	3386766	3390803	1.16028		-	SusOnly_up	-0.617449		-	SusOnly_down					DNA-binding HORMA domain containing protein.
Os01g0166100	LOC_Os01g07200.1	1	3397441	3400487	0.449955		-	SusOnly_up					0.814283		-	SusOnly_up	Similar to Ca(2+)-dependent nuclease.
Os01g0166300	LOC_Os01g07212.1	1	3402088	3403488					-1.08036		-	SusOnly_down					Similar to nuclease.
Os01g0166400	LOC_Os01g07212.1	1	3405466	3408694	-1.16851	-2.76548	-1.59697	ΔLFC<-1					-0.765559		-	SusOnly_down	Similar to phosphatidylinositolglycan-related.
Os01g0166500	LOC_Os01g07240.1	1	3414866	3415943						-4.96398	-	TolOnly_down	-1.20744		-	SusOnly_down	Conserved hypothetical protein.
Os01g0167100	None	1	3431609	3433317					-1.99283	-0.907305	1.08553	ΔLFC>1					Hypothetical protein.
Os01g0167400	LOC_Os01g07300.1	1	3445220	3446488					2.96848	0.782335	-2.18614	ΔLFC<-1	0.848061		-	SusOnly_up	Similar to Protein synthesis inhibitor II (EC 3.2.2.22) (Ribosome-inactivating protein II) (rRNA N-glycosidase).
Os01g0167500	LOC_Os01g07310.1	1	3446940	3450180									-0.300691		-	SusOnly_down	Protein of unknown function DUF250 domain containing protein.
Os01g0167700	LOC_Os01g07330.1	1	3456869	3464952		-0.965661	-	TolOnly_down	0.737576		-	SusOnly_up					Conserved hypothetical protein.
Os01g0167750	LOC_Os01g07340.1	1	3465634	3467560	-3.27534		-	SusOnly_down									Pentatricopeptide repeat domain containing protein.
Os01g0168100	LOC_Os01g07370.1	1	3479396	3484579						-0.322837	-	TolOnly_down	-0.547018		-	SusOnly_down	KIP1-like domain containing protein.
Os01g0168600	LOC_Os01g07410.1	1	3511944	3515900						-0.504431	-	TolOnly_down					Similar to predicted protein.
Os01g0168800	LOC_Os01g07420.1	1	3516766	3519077		-0.817641	-	TolOnly_down									Alpha/beta hydrolase fold-1 domain containing protein.
Os01g0169500	LOC_Os01g07490.1	1	3559761	3574278						0.413306	-	TolOnly_up					Armadillo-type fold domain containing protein.
Os01g0169800	LOC_Os01g07500.1	1	3577473	3581859									-0.607634		-	SusOnly_down	Tryptophan aminotransferase, Indole-3-acetic acid (IAA) biosynthesis
Os01g0170000	LOC_Os01g07530.1	1	3598451	3599668					2.55296	1.38596	-1.16699	ΔLFC<-1					Raffinose synthase family protein.
Os01g0170051	None	1	3598662	3601908										-0.758921	-	TolOnly_down	Hypothetical protein.
Os01g0170300	LOC_Os01g07560.1	1	3621211	3625338					1.85312		-	SusOnly_up	-1.19867		-	SusOnly_down	Serine/threonine protein kinase-related domain containing protein.
Os01g0170500	LOC_Os01g07570.1	1	3633290	3639159									-2.64388		-	SusOnly_down	Protein of unknown function DUF239, plant domain containing protein.
Os01g0170600	LOC_Os01g07590.1	1	3645508	3650691	-0.587234		-	SusOnly_down									Hypothetical conserved gene.
Os01g0170700	LOC_Os01g07600.1	1	3652273	3656479					-3.88451	-1.94533	1.93918	ΔLFC>1					Thiol-activated cytolysin family protein.
Os01g0171800	LOC_Os01g07700.1	1	3696155	3699718	0.281951		-	SusOnly_up		-0.279933	-	TolOnly_down					Conserved hypothetical protein.
Os01g0172100	LOC_Os01g07730.1	1	3711212	3713653						-0.979794	-	TolOnly_down	-0.661857		-	SusOnly_down	Similar to Triose phosphate/phosphate translocator, non-green plastid, chloroplast precursor (CTPT).
Os01g0172200	LOC_Os01g07740.1	1	3713740	3718631					0.451175		-	SusOnly_up					DNA/RNA helicase, DEAD/DEAH box type, N-terminal domain containing protein.
Os01g0172300	LOC_Os01g07750.1	1	3720138	3723145					0.8263		-	SusOnly_up					Conserved hypothetical protein.
Os01g0172701	None	1	3732983	3733967						-1.44031	-	TolOnly_down					Regulator of chromosome condensation, RCC1 domain containing protein.
Os01g0173000	LOC_Os01g07800.1	1	3737904	3742067									-0.676169		-	SusOnly_down	Putative thiol-disulphide oxidoreductase DCC domain containing protein.
Os01g0174200	LOC_Os01g07900.1	1	3819099	3819782					-2.83254		-	SusOnly_down					Hypothetical protein.
Os01g0174400	None	1	3825669	3829404	-1.11638		-	SusOnly_down									Hypothetical gene.
Os01g0174700	LOC_Os01g07940.1	1	3835129	3837642		0.79796	-	TolOnly_up	-1.68023		-	SusOnly_down					Similar to Akt (Fragment).
Os01g0174900	LOC_Os01g07950.1	1	3842779	3845436		-0.495642	-	TolOnly_down					0.567508		-	SusOnly_up	Thioredoxin fold domain containing protein.
Os01g0175000	LOC_Os01g07960.1	1	3846283	3850209	0.305589		-	SusOnly_up					-0.421738		-	SusOnly_down	Similar to Biostress-resistance-related protein (Fragment).
Os01g0175100	LOC_Os01g07970.1	1	3855147	3856033		0.37883	-	TolOnly_up					-0.515683		-	SusOnly_down	Kv1.4 voltage-gated K+ channel family protein.
Os01g0175400	LOC_Os01g08000.2	1	3870734	3874321		0.628778	-	TolOnly_up									Ankyrin repeat containing protein.
Os01g0175700	LOC_Os01g08020.1	1	3894296	3898729	3.57722		-	SusOnly_up	-5.28001	-4.12068	1.15933	ΔLFC>1	-0.715557		-	SusOnly_down	Boron (B) transporter
Os01g0175850	None	1	3914804	3916283	2.75745	1.2281	-1.52935	ΔLFC<-1					2.22824		-	SusOnly_up	UDP-glucuronosyl/UDP-glucosyltransferase domain containing protein.
Os01g0176000	LOC_Os01g08090.1	1	3917918	3920432									1.84374		-	SusOnly_up	UDP-glucuronosyl/UDP-glucosyltransferase family protein.
Os01g0176100	LOC_Os01g08100.1	1	3921356	3923134									1.2745		-	SusOnly_up	UDP-glucuronosyl/UDP-glucosyltransferase family protein.
Os01g0176200	LOC_Os01g08110.1	1	3924401	3926323									1.18877		-	SusOnly_up	UDP-glucuronosyl/UDP-glucosyltransferase family protein.
Os01g0176300	LOC_Os01g08120.1	1	3926661	3929467		-0.598532	-	TolOnly_down									Pentatricopeptide repeat domain containing protein.
Os01g0177900	LOC_Os01g08260.1	1	4033754	4043431									-1.69005		-	SusOnly_down	ATP-binding cassette transporter, Cuticle formation, Defense response
Os01g0178000	LOC_Os01g08270.1	1	4051885	4057571									0.600796		-	SusOnly_up	Pyridoxal phosphate-dependent transferase, major region, subdomain 1 domain containing protein.
Os01g0178100	LOC_Os01g08280.1	1	4059510	4063188									0.493336		-	SusOnly_up	Region of unknown function DUF1767 domain containing protein.
Os01g0178200	LOC_Os01g08290.1	1	4064068	4066014									0.590874		-	SusOnly_up	Similar to integral membrane family protein.
Os01g0178400	LOC_Os01g08310.1	1	4068636	4070331									-1.1667		-	SusOnly_down	Similar to Protein phosphatase 2A B'kappa subunit.
Os01g0178700	LOC_Os01g08340.1	1	4091073	4094814					0.781979		-	SusOnly_up					Similar to Protein binding protein.
Os01g0178900	LOC_Os01g08370.1	1	4106828	4108508									0.67224		-	SusOnly_up	Similar to Symbiosis-related disease resistance protein (Fragment).
Os01g0179000	LOC_Os01g08380.1	1	4110402	4112126	2.18493	3.20009	1.01516	ΔLFC>1	1.66021		-	SusOnly_up					Transferase family protein.
Os01g0179400	LOC_Os01g08420.1	1	4127232	4140631	0.305169		-	SusOnly_up									Amyloplast-localized protein containing DUF490, Regulation of starch grain sizes
Os01g0179600	LOC_Os01g08440.1	1	4153077	4154674						-0.988142	-	TolOnly_down					UDP-glucuronosyl/UDP-glucosyltransferase family protein.
Os01g0179700	LOC_Os01g08450.1	1	4160736	4164317					0.739282		-	SusOnly_up					Similar to GTP-binding protein YPTM2.
Os01g0180000	LOC_Os01g08470.1	1	4179207	4181412	2.90716	1.69915	-1.20801	ΔLFC<-1									Pistil-specific extensin-like protein family protein.
Os01g0180300	LOC_Os01g08510.1	1	4208556	4213302									-0.937667		-	SusOnly_down	Lipoprotein, type 6 family protein.
Os01g0180400	LOC_Os01g08520.1	1	4215038	4217099		0.849977	-	TolOnly_up		1.25981	-	TolOnly_up					Protein of unknown function DUF581 domain containing protein.
Os01g0180800	LOC_Os01g08560.1	1	4253845	4259581									0.386179		-	SusOnly_up	Heat shock protein Hsp70 family protein.
Os01g0181300	LOC_Os01g08600.1	1	4281715	4283625						-1.13068	-	TolOnly_down					Hypothetical protein.
Os01g0182200	LOC_Os01g08660.1	1	4313678	4315834		-0.887097	-	TolOnly_down									Similar to cDNA clone:001-208-D07, full insert sequence.
Os01g0182300	LOC_Os01g08670.1	1	4318039	4318780	-0.831726	-3.47962	-2.64789	ΔLFC<-1									Lipocalin domain containing protein.
Os01g0182400	LOC_Os01g08680.1	1	4322736	4326342									0.989473		-	SusOnly_up	Conserved hypothetical protein.
Os01g0182900	LOC_Os01g08750.1	1	4391229	4393420	0.423558		-	SusOnly_up									Conserved hypothetical protein.
Os01g0183000	LOC_Os01g08760.1	1	4395060	4397438	0.381917		-	SusOnly_up					0.911051		-	SusOnly_up	Similar to GmCK3p (EC 2.7.1.32) (Fragment).
Os01g0183100	LOC_Os01g08770.1	1	4397653	4401942	-0.746067		-	SusOnly_down	-0.843028		-	SusOnly_down	-0.651064		-	SusOnly_down	Cytochrome cd1-nitrite reductase-like, C-terminal haem d1 domain containing protein.
Os01g0183300	LOC_Os01g08780.1	1	4402668	4407292										1.03069	-	TolOnly_up	Endonuclease/exonuclease/phosphatase domain containing protein.
Os01g0183600	LOC_Os01g08810.1	1	4421318	4423105									1.37568		-	SusOnly_up	Cytochrome P450 family protein.
Os01g0183800	LOC_Os01g08830.1	1	4434129	4437827									0.556305		-	SusOnly_up	Cyclin-like F-box domain containing protein.
Os01g0183850	None	1	4438266	4438766		2.38525	-	TolOnly_up									Conserved hypothetical protein.
Os01g0183950	None	1	4440933	4441314		2.16386	-	TolOnly_up	-2.61767		-	SusOnly_down					Hypothetical protein.
Os01g0184100	LOC_Os01g08860.1	1	4449070	4449876					1.69636	3.00705	1.31069	ΔLFC>1	2.10427		-	SusOnly_up	Similar to 17.5 kDa class II heat shock protein.
Os01g0184200	LOC_Os01g08880.1	1	4451551	4457689					-1.45012		-	SusOnly_down					Similar to OSIGBa0132G14.1 protein.
Os01g0184500	LOC_Os01g08930.1	1	4485764	4490158	0.40729		-	SusOnly_up	-0.93788		-	SusOnly_down	-0.50057		-	SusOnly_down	DEAD-like helicase, N-terminal domain containing protein.
Os01g0184700	LOC_Os01g08950.1	1	4493365	4495145					0.874401		-	SusOnly_up					Conserved hypothetical protein.
Os01g0184800	LOC_Os01g08960.1	1	4494615	4497597									0.599029		-	SusOnly_up	Thioredoxin fold domain containing protein.
Os01g0185200	LOC_Os01g09000.1	1	4514356	4520604						-0.305185	-	TolOnly_down					Similar to glutaminyl-tRNA synthetase.
Os01g0185250	None	1	4527986	4528971					3.05649		-	SusOnly_up					Hypothetical gene.
Os01g0185300	LOC_Os01g09010.1	1	4528237	4532862					3.38104	2.32397	-1.05707	ΔLFC<-1	0.636285		-	SusOnly_up	Transferase family protein.
Os01g0185400	LOC_Os01g09020.1	1	4536009	4540065									1.27269		-	SusOnly_up	WD40 repeat domain containing protein.
Os01g0185500	LOC_Os01g09030.1	1	4542331	4546541						-0.94878	-	TolOnly_down					Protein of unknown function DUF1637 domain containing protein.
Os01g0185900	LOC_Os01g09080.1	1	4566304	4568589					2.15445		-	SusOnly_up					Similar to WRKY 1 (Fragment).
Os01g0186200	LOC_Os01g09120.1	1	4581254	4584592						-0.314515	-	TolOnly_down	-0.512361		-	SusOnly_down	Similar to Phototropin.
Os01g0186600	LOC_Os01g09190.1	1	4614891	4615825					-4.96262	-3.11149	1.85113	ΔLFC>1	-1.40048		-	SusOnly_down	Conserved hypothetical protein.
Os01g0186900	LOC_Os01g09220.1	1	4646434	4648130	2.12717	5.1555	3.02833	ΔLFC>1	3.66451		-	SusOnly_up					Similar to cDNA clone:001-117-G12, full insert sequence.
Os01g0187500	LOC_Os01g09252.1	1	4688171	4693114						-0.327706	-	TolOnly_down					WD40 repeat domain containing protein.
Os01g0187900	LOC_Os01g09280.1	1	4714730	4718746									0.616776		-	SusOnly_up	Similar to Transcription factor MYBS2.
Os01g0188525	None	1	4739768	4744023	3.84273	6.1711	2.32837	ΔLFC>1									Hypothetical gene.
Os01g0188900	LOC_Os01g09370.1	1	4761327	4767478					-1.30654		-	SusOnly_down					Similar to Ankyrin-like protein-like protein.
Os01g0189100	LOC_Os01g09384.1	1	4768738	4782706	0.556767		-	SusOnly_up	-0.450354	0.771438	1.22179	ΔLFC>1					Ankyrin domain containing protein.
Os01g0189700	LOC_Os01g09410.1	1	4789656	4795346					-0.916108		-	SusOnly_down					Similar to cDNA clone:001-031-C06, full insert sequence.
Os01g0189800	LOC_Os01g09420.1	1	4796155	4798454		0.384457	-	TolOnly_up					0.479406		-	SusOnly_up	Protein of unknown function DUF1618 domain containing protein.
Os01g0190300	LOC_Os01g09450.1	1	4816831	4818958										0.779914	-	TolOnly_up	Similar to Auxin-responsive protein IAA26 (Indoleacetic acid-induced protein 26) (Phytochrome-associated protein 1).
Os01g0191000	LOC_Os01g09500.1	1	4848843	4850992	-0.881292	-2.3616	-1.48031	ΔLFC<-1						1.54787	-	TolOnly_up	Similar to H0717B12.1 protein.
Os01g0191100	LOC_Os01g09510.1	1	4852435	4854387									-0.524939		-	SusOnly_down	Similar to Acidic ribosomal protein P2a-4 (Fragment).
Os01g0191200	LOC_Os01g09540.1	1	4872158	4873806					-2.33217	-1.20434	1.12784	ΔLFC>1					Similar to Acid phosphatase.
Os01g0191300	LOC_Os01g09550.1	1	4879215	4885840									0.526759		-	SusOnly_up	Similar to NAC-type transcription factor.
Os01g0191700	LOC_Os01g09570.1	1	4905609	4909339					0.576728		-	SusOnly_up	-0.321937		-	SusOnly_down	Similar to Pyrophosphate-fructose-6-phosphate 1-phosphotransferase-like protein (Pyrophosphate-dependent phosphofructo-1-kinase-like protein).
Os01g0192000	LOC_Os01g09620.1	1	4949133	4951123	2.52101		-	SusOnly_up	-1.61299		-	SusOnly_down					CCCH-type zinc finger protein, Negative regulator for leaf senescence
Os01g0192300	LOC_Os01g09640.1	1	4971466	4973555		-1.34843	-	TolOnly_down									Similar to I-box binding factor (Fragment).
Os01g0192550	LOC_Os01g09665.1	1	4980670	4981942					-1.00718		-	SusOnly_down					Conserved hypothetical protein.
Os01g0192600	LOC_Os01g09670.1	1	4982182	4985143	1.56238		-	SusOnly_up		-0.515242	-	TolOnly_down	-1.03884		-	SusOnly_down	Ndr family protein.
Os01g0193400	LOC_Os01g09730.1	1	5016279	5020150		-0.97759	-	TolOnly_down									TNFR/CD27/30/40/95 cysteine-rich region domain containing protein.
Os01g0193600	LOC_Os01g09750.1	1	5021104	5025704					-1.95714	-0.566457	1.39069	ΔLFC>1					Methyltransferase small domain containing protein.
Os01g0193900	LOC_Os01g09760.1	1	5030157	5038482						0.454812	-	TolOnly_up	0.448312		-	SusOnly_up	Homeodomain-like domain containing protein.
Os01g0194000	LOC_Os01g09770.1	1	5037239	5039252					1.47161		-	SusOnly_up					Conserved hypothetical protein.
Os01g0194200	LOC_Os01g09790.1	1	5053133	5055753	-0.546775		-	SusOnly_down	-0.893603		-	SusOnly_down					IQ calmodulin-binding region domain containing protein.
Os01g0194300	LOC_Os01g09800.1	1	5060605	5065209									-0.529406		-	SusOnly_down	Ankyrin-repeat protein, Herbivore-induced defense response, Blast disease resistance
Os01g0195200	LOC_Os01g09860.1	1	5109949	5112457	-0.592035		-	SusOnly_down	-0.885318		-	SusOnly_down					Similar to Serine/threonine-protein kinase PBS1 (EC 2.7.1.37) (AvrPphB susceptible protein 1).
Os01g0195400	LOC_Os01g09880.1	1	5131629	5132915										-0.828903	-	TolOnly_down	Harpin-induced 1 domain containing protein.
Os01g0195500	LOC_Os01g09890.1	1	5138518	5140925	-0.371234		-	SusOnly_down									Translation initiation factor SUI1 domain containing protein.
Os01g0196500	LOC_Os01g10010.1	1	5213979	5216701		0.509169	-	TolOnly_up									Prenylated rab acceptor PRA1 family protein.
Os01g0197100	LOC_Os01g10040.1	1	5236623	5244520	0.673666		-	SusOnly_up	1.51153		-	SusOnly_up					Cytochrome P450, Brassinosteroids biosynthesis, Regulation of plant architecture
Os01g0197450	LOC_Os01g10090.1	1	5261189	5263102					2.26568		-	SusOnly_up					Pentatricopeptide repeat domain containing protein.
Os01g0197700	LOC_Os01g10110.1	1	5270449	5275585						-1.86842	-	TolOnly_down					Similar to Cytokinin dehydrogenase 2.
Os01g0198500	LOC_Os01g10180.1	1	5352505	5353607						2.89219	-	TolOnly_up					Conserved hypothetical protein.
Os01g0198900	LOC_Os01g10210.1	1	5373630	5374681									-0.450202		-	SusOnly_down	Polyketide cyclase/dehydrase domain containing protein.
Os01g0199400	LOC_Os01g10250.1	1	5389837	5394412	2.73348	1.67231	-1.06117	ΔLFC<-1					0.632355		-	SusOnly_up	Alpha/beta hydrolase family protein.
Os01g0199700	LOC_Os01g10260.1	1	5398321	5402018	4.38173	5.7563	1.37457	ΔLFC>1		-1.0851	-	TolOnly_down					Protein of unknown function DUF1677, plant domain containing protein.
Os01g0199900	LOC_Os01g10280.1	1	5406050	5412737		-0.737411	-	TolOnly_down	-1.93852	-0.406773	1.53174	ΔLFC>1	-0.703403		-	SusOnly_down	Similar to Phosphoribosylaminoimidazole carboxylase catalytic subunit (EC 4.1.1.21) (AIR carboxylase) (AIRC).
Os01g0200000	LOC_Os01g10290.1	1	5413595	5416778	-0.399676		-	SusOnly_down					0.503304		-	SusOnly_up	Similar to autophagocytosis protein AUT1-like [Oryza sativa (japonica cultivar-group)].
Os01g0200350	None	1	5426719	5431404									1.3712		-	SusOnly_up	Hypothetical protein.
Os01g0200700	LOC_Os01g10400.1	1	5478545	5479749	-1.79994		-	SusOnly_down	-0.982243		-	SusOnly_down					Similar to Metallothionein-like protein type 3 (MT-3) (MWMT3).
Os01g0201000	LOC_Os01g10430.1	1	5498215	5499226	0.691472		-	SusOnly_up	-0.507938		-	SusOnly_down					Similar to protein kinase family protein.
Os01g0201250	None	1	5529876	5531014		-2.62297	-	TolOnly_down									Similar to DNA-binding WRKY.
Os01g0201700	LOC_Os01g10504.1	1	5559532	5568924										1.70972	-	TolOnly_up	Similar to M23 protein (Fragment).
Os01g0201900	LOC_Os01g10530.1	1	5591697	5596237					-0.453265		-	SusOnly_down					Conserved hypothetical protein.
Os01g0203300	LOC_Os01g10630.1	1	5675669	5679548					-1.08519		-	SusOnly_down					Conserved hypothetical protein.
Os01g0203400	LOC_Os01g10640.1	1	5685594	5686401									-1.63646		-	SusOnly_down	Hypothetical protein.
Os01g0203800	LOC_Os01g10680.1	1	5699652	5707756					0.667141		-	SusOnly_up					Protein of unknown function DUF641, plant domain containing protein.
Os01g0203900	None	1	5699710	5701591	1.43089		-	SusOnly_up									Hypothetical protein.
Os01g0204000	LOC_Os01g10690.1	1	5718902	5724184						0.514137	-	TolOnly_up					DNA polymerase subunit Cdc27 domain containing protein.
Os01g0205100	LOC_Os01g10790.1	1	5760486	5764602	-0.328191		-	SusOnly_down									WD40 repeat-like domain containing protein.
Os01g0205200	LOC_Os01g10800.1	1	5764652	5766659									-0.801872		-	SusOnly_down	Pentatricopeptide repeat domain containing protein.
Os01g0205300	LOC_Os01g10810.1	1	5768175	5769203					-6.1803	-4.14525	2.03505	ΔLFC>1	-0.952		-	SusOnly_down	Similar to rho termination factor, N-terminal domain containing protein.
Os01g0205500	LOC_Os01g10820.1	1	5770062	5772270									-0.345719		-	SusOnly_down	Similar to 60S ribosomal protein L11-2 (L16). Splice isoform 2.
Os01g0206200	LOC_Os01g10860.1	1	5794832	5797674						0.859709	-	TolOnly_up					Conserved hypothetical protein.
Os01g0206300	LOC_Os01g10870.1	1	5799607	5801142					7.05537		-	SusOnly_up					Similar to CBL-interacting protein kinase 18.
Os01g0206700	LOC_Os01g10890.1	1	5809589	5811510					-2.41894	-1.02009	1.39886	ΔLFC>1					Similar to Serine/threonine protein kinase (CBL-interacting protein kinase 20).
Os01g0207200	LOC_Os01g10930.1	1	5828556	5830828	-0.743119	-1.91741	-1.17429	ΔLFC<-1									Similar to Peptide-N4-(N-acetyl-beta-glucosaminyl)asparagine amidase A (EC 3.5.1.52) (PNGase A) (Glycopeptide N-glycosidase) (N-glycanase) [Contains: Peptide-N4-(N-acetyl-beta-glucosaminyl)asparagine amidase A light chain (PNGase A small chain) (PNGase A subunit B)%3B Peptide-N4- (N-acetyl-beta-glucosaminyl)asparagine amidase A heavy chain (PNGase A large chain) (PNGase A subunit A)].
Os01g0207400	LOC_Os01g10950.1	1	5837660	5838639	1.29318		-	SusOnly_up	-1.33369	-2.63972	-1.30603	ΔLFC<-1	-0.660897		-	SusOnly_down	Similar to peptide-N4-asparagine amidase A.
Os01g0208000	LOC_Os01g10990.1	1	5862946	5863577						-1.40928	-	TolOnly_down					Protein of unknown function DUF6, transmembrane domain containing protein.
Os01g0208700	LOC_Os01g11054.1	1	5899561	5909560	-0.337913		-	SusOnly_down									Similar to Phosphoenolpyruvate carboxylase (Fragment).
Os01g0209000	LOC_Os01g11070.1	1	5911506	5916779					-0.424742		-	SusOnly_down					Alg9-like mannosyltransferase family protein.
Os01g0209400	LOC_Os01g11120.1	1	5934586	5939516		-0.580232	-	TolOnly_down									Nucleotide-binding, alpha-beta plait domain containing protein.
Os01g0209800	LOC_Os01g11160.1	1	5983626	5985875	-0.747249		-	SusOnly_down	-2.16561		-	SusOnly_down					Similar to Cationic amino acid transporter (Fragment).
Os01g0210500	LOC_Os01g11230.1	1	6007921	6009027									0.491212		-	SusOnly_up	Similar to SOUL-like protein.
Os01g0210600	LOC_Os01g11240.1	1	6010862	6011818	-0.371515		-	SusOnly_down	-0.607227		-	SusOnly_down	-0.469844		-	SusOnly_down	Protein of unknown function DUF538 family protein.
Os01g0210900	LOC_Os01g11270.1	1	6031025	6032833	-1.47357		-	SusOnly_down									Cytochrome P450 family protein.
Os01g0211600	LOC_Os01g11340.1	1	6076731	6078239						1.17116	-	TolOnly_up					Cytochrome P450 family protein.
Os01g0211800	LOC_Os01g11350.1	1	6094692	6096528						-3.00392	-	TolOnly_down					Similar to VirE2-interacting protein VIP1.
Os01g0212100	LOC_Os01g11370.1	1	6112811	6132696					-1.00167		-	SusOnly_down					DEAD-like helicase, N-terminal domain containing protein.
Os01g0212400	LOC_Os01g11414.1	1	6134203	6139136		0.540386	-	TolOnly_up	1.05906		-	SusOnly_up					EF-Hand type domain containing protein.
Os01g0212700	LOC_Os01g11460.1	1	6172143	6173186					4.24921		-	SusOnly_up	3.09827		-	SusOnly_up	Similar to RING-H2 finger protein ATL2K.
Os01g0213400	LOC_Os01g11520.1	1	6199245	6200202						-1.07493	-	TolOnly_down					Zinc finger, RING/FYVE/PHD-type domain containing protein.
Os01g0214200	LOC_Os01g11570.1	1	6242516	6244879									0.734283		-	SusOnly_up	Esterase, SGNH hydrolase-type, subgroup domain containing protein.
Os01g0214300	LOC_Os01g11580.1	1	6248293	6253373	0.482879		-	SusOnly_up									Conserved hypothetical protein.
Os01g0214400	LOC_Os01g11590.2	1	6253793	6256906									-0.451572		-	SusOnly_down	Similar to predicted protein.
Os01g0214600	LOC_Os01g11620.1	1	6267440	6270770	-0.445214		-	SusOnly_down									Lipase, GDSL domain containing protein.
Os01g0214800	LOC_Os01g11650.1	1	6278520	6283559	-0.779114		-	SusOnly_down	0.406888		-	SusOnly_up	0.63627		-	SusOnly_up	Lipase, GDSL domain containing protein.
Os01g0215000	LOC_Os01g11660.1	1	6288365	6292301		-0.621735	-	TolOnly_down		-0.917175	-	TolOnly_down					Lipase, GDSL domain containing protein.
Os01g0215100	LOC_Os01g11670.1	1	6296963	6297334					-4.17498	-3.11442	1.06056	ΔLFC>1					Similar to scpl50 (serine carboxypeptidase-like 50)%3B serine-type carboxypeptidase.
Os01g0215500	LOC_Os01g11700.1	1	6304802	6306605	-2.69618		-	SusOnly_down					-1.86918		-	SusOnly_down	Similar to esterase.
Os01g0216000	LOC_Os01g11730.1	1	6340836	6344286									-4.10683	-2.70275	1.40408	ΔLFC>1	Lipase, GDSL domain containing protein.
Os01g0217500	LOC_Os01g11860.1	1	6412786	6419867	-1.00992		-	SusOnly_down	-1.39703	-2.44053	-1.04351	ΔLFC<-1					ThiJ/PfpI domain containing protein.
Os01g0218700	LOC_Os01g11946.1	1	6500709	6507086									-0.453064		-	SusOnly_down	ABC transporter integral membrane type 1 domain containing protein.
Os01g0218900	LOC_Os01g11960.1	1	6518152	6521026					-0.841261		-	SusOnly_down					Zinc finger, PHD-type domain containing protein.
Os01g0219100	LOC_Os01g11980.1	1	6525486	6528178		-0.772101	-	TolOnly_down									SFT2-like family protein.
Os01g0219300	LOC_Os01g12000.1	1	6534612	6535829		0.922957	-	TolOnly_up	-1.28471	-2.73495	-1.45024	ΔLFC<-1					Conserved hypothetical protein.
Os01g0220100	LOC_Os01g12070.1	1	6564697	6568140	-1.04751		-	SusOnly_down									Similar to Cellulase.
Os01g0220200	LOC_Os01g12080.1	1	6575127	6577148		-0.380761	-	TolOnly_down									Similar to Uncharacterized plant-specific domain TIGR01589 family protein.
Os01g0220300	LOC_Os01g12090.1	1	6583687	6587107	-0.392561		-	SusOnly_down	-0.536695		-	SusOnly_down					Translation elongation factor EF1B/ribosomal protein S6 domain containing protein.
Os01g0220700	LOC_Os01g12130.1	1	6612386	6613717		1.49241	-	TolOnly_up	-6.30422	-4.31524	1.98898	ΔLFC>1	-0.715968		-	SusOnly_down	Similar to predicted protein.
Os01g0221400	LOC_Os01g12190.1	1	6649853	6650092						-1.1884	-	TolOnly_down					Conserved hypothetical protein.
Os01g0221600	LOC_Os01g12210.1	1	6659237	6662320	3.41877	4.66666	1.24789	ΔLFC>1						2.66246	-	TolOnly_up	Malate transporter, aliminium toerance domain containing protein.
Os01g0221700	LOC_Os01g12220.1	1	6663533	6666725									-0.982889		-	SusOnly_down	Similar to GDT1-like protein 1, chloroplastic.
Os01g0222500	LOC_Os01g12260.1	1	6699636	6703371		-0.75663	-	TolOnly_down					-0.726868		-	SusOnly_down	Similar to Vacuolar ATP synthase subunit E (EC 3.6.3.14) (V-ATPase E subunit) (Vacuolar proton pump E subunit).
Os01g0222700	LOC_Os01g12280.1	1	6705859	6710552					0.79523		-	SusOnly_up					Protein of unknown function DUF659 domain containing protein.
Os01g0222800	LOC_Os01g12290.1	1	6713909	6714986		-1.11944	-	TolOnly_down									Similar to OSIGBa0145C12.7 protein.
Os01g0222900	None	1	6715521	6716305	-1.1992		-	SusOnly_down	-1.60103		-	SusOnly_down					Curculin-like (mannose-binding) lectin domain containing protein.
Os01g0223000	LOC_Os01g12304.1	1	6718349	6719944	-0.44339		-	SusOnly_down									Lipase, GDSL domain containing protein.
Os01g0223200	LOC_Os01g12320.1	1	6724946	6728538					-1.08101		-	SusOnly_down					Lipase, GDSL domain containing protein.
Os01g0223300	LOC_Os01g12330.1	1	6732152	6735482						-1.13766	-	TolOnly_down					Protein of unknown function DUF1677, Oryza sativa domain containing protein.
Os01g0223500	LOC_Os01g12381.1	1	6765268	6765888	-1.65027		-	SusOnly_down									Similar to Esterase.
Os01g0223800	LOC_Os01g12410.1	1	6781919	6786415									1.13812		-	SusOnly_up	Hypothetical conserved gene.
Os01g0223900	LOC_Os01g12420.1	1	6787094	6789730	1.86151	0.854855	-1.00665	ΔLFC<-1	0.685061		-	SusOnly_up					Serine/threonine protein kinase-related domain containing protein.
Os01g0224000	LOC_Os01g12430.1	1	6790903	6793320	1.90173	0.824672	-1.07706	ΔLFC<-1									Serine/threonine protein kinase-related domain containing protein.
Os01g0224500	LOC_Os01g12480.1	1	6841600	6843524					-0.469726		-	SusOnly_down					Conserved hypothetical protein.
Os01g0224700	LOC_Os01g12490.1	1	6857345	6860952		3.18888	-	TolOnly_up									Flavin monooxygenase-like enzyme, Auxin biosynthesis
Os01g0225000	LOC_Os01g12520.1	1	6879860	6881980	1.14755	2.15387	1.00632	ΔLFC>1					3.10029	1.75079	-1.3495	ΔLFC<-1	Mitochondrial carrier protein domain containing protein.
Os01g0225200	LOC_Os01g12540.1	1	6897571	6904232					-0.434797		-	SusOnly_down					Similar to predicted protein.
Os01g0225300	LOC_Os01g12550.1	1	6906353	6909594	0.291374		-	SusOnly_up									Conserved hypothetical protein.
Os01g0225400	LOC_Os01g12560.1	1	6909800	6910700					-2.682	-1.32081	1.36118	ΔLFC>1	-1.35252		-	SusOnly_down	Pyruvate/Phosphoenolpyruvate kinase, catalytic core domain containing protein.
Os01g0226200	LOC_Os01g12640.1	1	6957350	6958652									-1.60841		-	SusOnly_down	Conserved hypothetical protein.
Os01g0226500	LOC_Os01g12670.1	1	6979616	6985720	0.287625		-	SusOnly_up									Conserved hypothetical protein.
Os01g0226600	LOC_Os01g12680.1	1	6987901	6994006						-1.22778	-	TolOnly_down					Similar to C4-dicarboxylate transporter/malic acid transport protein.
Os01g0227100	LOC_Os01g12710.1	1	7024297	7030591	-0.585543		-	SusOnly_down									Chlorophyll b reductase, Leaf senescence
Os01g0227200	LOC_Os01g12720.1	1	7038103	7042925	0.547269		-	SusOnly_up									Similar to Somatic embryogenesis receptor kinase-like protein.
Os01g0227300	LOC_Os01g12730.1	1	7044012	7047544					1.08403		-	SusOnly_up					Similar to RAB7D.
Os01g0227350	None	1	7048457	7050422	-1.09593		-	SusOnly_down					0.590594		-	SusOnly_up	Hypothetical protein.
Os01g0227400	LOC_Os01g12740.1	1	7049941	7050874									0.757328		-	SusOnly_up	Similar to Cytochrome P450 71A1 (EC 1.14.-.-) (CYPLXXIA1) (ARP-2).
Os01g0227500	LOC_Os01g12750.1	1	7053100	7056373						-0.493508	-	TolOnly_down	0.905504		-	SusOnly_up	Cytochrome P450 family protein.
Os01g0227700	LOC_Os01g12760.1	1	7061377	7065249		0.638866	-	TolOnly_up					1.08966		-	SusOnly_up	Cytochrome P450 family protein.
Os01g0227800	LOC_Os01g12770.1	1	7071481	7073788					-2.49631	-1.40568	1.09063	ΔLFC>1	-0.519626		-	SusOnly_down	Similar to cDNA, clone: J075083L18, full insert sequence.
Os01g0228500	LOC_Os01g12820.1	1	7095864	7097381					5.48917	7.48871	1.99954	ΔLFC>1					Harpin-induced 1 domain containing protein.
Os01g0228600	LOC_Os01g12830.1	1	7100070	7103266									-0.581011		-	SusOnly_down	Cytosolic hydroxypyruvate reductase, NADPH-dependent HPR, Photorespiratory metabolism
Os01g0228800	LOC_Os01g12840.1	1	7104701	7109095						-1.38304	-	TolOnly_down					Conserved hypothetical protein.
Os01g0228901	None	1	7115785	7124100					-1.06769		-	SusOnly_down					Hypothetical gene.
Os01g0229100	LOC_Os01g12870.1	1	7125406	7128899						0.327342	-	TolOnly_up					Similar to Eukaryotic translation initiation factor 3 subunit 6-interacting protein.
Os01g0229200	LOC_Os01g12880.1	1	7129236	7137327					0.595179		-	SusOnly_up					VHS domain containing protein.
Os01g0229300	LOC_Os01g12890.1	1	7157780	7164385					0.56786		-	SusOnly_up					EMBRYONIC FLOWER1 (EMF1)-like protein, Transcriptional regulator, Palea development, Regulation of floral organ identity
Os01g0229400	LOC_Os01g12900.1	1	7164735	7167419					-2.46149	-1.24068	1.22081	ΔLFC>1					Similar to Rac-like GTP-binding protein 1.
Os01g0229600	LOC_Os01g12920.1	1	7176001	7177050					-1.40759		-	SusOnly_down					Conserved hypothetical protein.
Os01g0231000	LOC_Os01g13030.1	1	7249771	7254629									-0.499292		-	SusOnly_down	Similar to Auxin-responsive protein (Aux/IAA) (Fragment).
Os01g0231800	LOC_Os01g13090.1	1	7282051	7285991						-0.339008	-	TolOnly_down					Similar to cDNA clone:J033025F17, full insert sequence.
Os01g0231900	LOC_Os01g13100.1	1	7287974	7294209									-0.341391		-	SusOnly_down	K Homology, type 1, subgroup domain containing protein.
Os01g0232000	LOC_Os01g13120.1	1	7297781	7298619					-4.37382	-5.77087	-1.39704	ΔLFC<-1					Major intrinsic protein family protein.
Os01g0232100	LOC_Os01g13130.1	1	7302563	7303771	-1.27053		-	SusOnly_down									Similar to Tonoplast membrane integral protein ZmTIP4-3.
Os01g0232300	LOC_Os01g13150.1	1	7325060	7332216					-0.726024		-	SusOnly_down					Similar to TRZ3 (TRNASE Z 3)%3B 3'-tRNA processing endoribonuclease/ catalytic.
Os01g0232700	LOC_Os01g13190.1	1	7348585	7352104									-0.39607		-	SusOnly_down	Similar to Histidinol dehydrogenase, chloroplast precursor (EC 1.1.1.23) (HDH). Splice isoform 2.
Os01g0232800	LOC_Os01g13200.1	1	7352223	7357332		-0.475717	-	TolOnly_down					0.598798		-	SusOnly_up	Similar to KOB1.
Os01g0233000	LOC_Os01g13210.1	1	7363663	7366111	0.50476		-	SusOnly_up					0.65317		-	SusOnly_up	DREPP plasma membrane polypeptide family protein.
Os01g0233500	LOC_Os01g13260.1	1	7389373	7393708					0.90665		-	SusOnly_up					Cyclin.
Os01g0233900	LOC_Os01g13280.1	1	7404911	7409638	0.967841		-	SusOnly_up					2.21403	0.957815	-1.25622	ΔLFC<-1	Similar to cDNA clone:J013003E06, full insert sequence.
Os01g0234100	LOC_Os01g13300.1	1	7417303	7422388									0.567044		-	SusOnly_up	Transcriptional factor B3 family protein.
Os01g0234700	LOC_Os01g13340.1	1	7437869	7438888		-1.45469	-	TolOnly_down									Harpin-induced 1 domain containing protein.
Os01g0235100	LOC_Os01g13390.1	1	7457835	7459834									-1.02827		-	SusOnly_down	Similar to predicted protein.
Os01g0235300	LOC_Os01g13420.1	1	7470710	7472729									0.910779		-	SusOnly_up	SOUL haem-binding protein domain containing protein.
Os01g0235400	LOC_Os01g13430.1	1	7477678	7482814		0.435212	-	TolOnly_up		0.425239	-	TolOnly_up					Similar to predicted protein.
Os01g0236300	LOC_Os01g13520.1	1	7547017	7551856					-2.44647	-1.23864	1.20782	ΔLFC>1					Similar to Auxin response factor 18.
Os01g0236700	LOC_Os01g13540.1	1	7571236	7576792									-0.391649		-	SusOnly_down	Octicosapeptide/Phox/Bem1p domain containing protein.
Os01g0237500	LOC_Os01g13610.1	1	7619082	7620013									3.61598		-	SusOnly_up	NmrA-like family protein.
Os01g0237750	LOC_Os01g13610.1	1	7624002	7624487						-1.39178	-	TolOnly_down	2.69232		-	SusOnly_up	Hypothetical conserved gene.
Os01g0238500	LOC_Os01g13690.1	1	7665423	7668089		-1.03594	-	TolOnly_down					-1.18467		-	SusOnly_down	Similar to Branched-chain-amino-acid aminotransferase-like protein 3, chloroplast precursor.
Os01g0238800	LOC_Os01g13720.1	1	7677180	7678862					-0.955779		-	SusOnly_down					Hypothetical conserved gene.
Os01g0239000	LOC_Os01g13740.1	1	7686901	7693984						-0.520906	-	TolOnly_down					Hypothetical conserved gene.
Os01g0239100	LOC_Os01g13760.1	1	7712339	7721253						-0.937961	-	TolOnly_down					Heat shock protein DnaJ family protein.
Os01g0239200	LOC_Os01g13770.1	1	7718270	7722217									-0.762636		-	SusOnly_down	Similar to Phophate translocator (Fragment).
Os01g0239700	LOC_Os01g13800.1	1	7739074	7742878									-0.404397		-	SusOnly_down	Similar to Leucine-rich receptor-like protein kinase.
Os01g0241000	LOC_Os01g13930.1	1	7804166	7805788						0.737587	-	TolOnly_up	0.8496		-	SusOnly_up	Conserved hypothetical protein.
Os01g0242300	LOC_Os01g14020.1	1	7852689	7855760	-0.620768		-	SusOnly_down					-0.602326		-	SusOnly_down	Optic atrophy 3 family protein.
Os01g0242900	LOC_Os01g14070.1	1	7876239	7878776					0.72572		-	SusOnly_up					Similar to 60S ribosomal protein L18A.
Os01g0243000	LOC_Os01g14080.1	1	7880003	7882578	0.684608		-	SusOnly_up									Similar to triacylglycerol lipase.
Os01g0243100	LOC_Os01g14090.1	1	7891541	7894719	0.351527		-	SusOnly_up	1.02649		-	SusOnly_up	-0.879419		-	SusOnly_down	Similar to Kinesin.
Os01g0243200	LOC_Os01g14100.1	1	7894961	7900550									0.556438		-	SusOnly_up	Similar to integral membrane transporter family protein.
Os01g0243300	None	1	7900010	7900874					3.30255		-	SusOnly_up					Hypothetical protein.
Os01g0246700	LOC_Os01g14440.1	1	8084184	8086980					4.27765	3.14048	-1.13717	ΔLFC<-1					Similar to WRKY transcription factor 1.
Os01g0247600	LOC_Os01g14514.1	1	8130258	8130932					-0.8403		-	SusOnly_down					Conserved hypothetical protein.
Os01g0247700	LOC_Os01g14520.1	1	8132699	8135454					-2.51792		-	SusOnly_down					Similar to inner membrane transport protein.
Os01g0248500	LOC_Os01g14590.1	1	8175587	8177889					1.41503		-	SusOnly_up					Similar to Pathogen-related protein.
Os01g0248600	LOC_Os01g14610.1	1	8179040	8183108					-0.734549		-	SusOnly_down					GINS complex, Psf2 component family protein.
Os01g0248701	LOC_Os01g14630.1	1	8191032	8192289	1.1715	2.55302	1.38152	ΔLFC>1	2.42331	1.20561	-1.21771	ΔLFC<-1					Terpenoid synthase domain containing protein.
Os01g0250600	LOC_Os01g14790.1	1	8269588	8272570					0.455598		-	SusOnly_up					Conserved hypothetical protein.
Os01g0250900	LOC_Os01g14810.1	1	8275474	8283959									-0.5326		-	SusOnly_down	HAD superfamily (subfamily IG) hydrolase, 5'-Nucleotidase protein.
Os01g0251000	LOC_Os01g14820.1	1	8284469	8289120		-0.604511	-	TolOnly_down									Protein of unknown function DUF3769 domain containing protein.
Os01g0251100	LOC_Os01g14830.1	1	8291337	8296089					-0.777785		-	SusOnly_down					Similar to 50S ribosomal protein L3-2, chloroplast precursor.
Os01g0251200	LOC_Os01g14840.1	1	8297615	8302401					-0.375442		-	SusOnly_down					Zinc finger, C2H2-like domain containing protein.
Os01g0252100	LOC_Os01g14860.1	1	8329791	8333933									-0.366846		-	SusOnly_down	Similar to Glycogen synthase kinase-3 homolog MsK-3 (EC 2.7.1.-).
Os01g0252600	LOC_Os01g14890.1	1	8344471	8346041					-4.21964	-3.20751	1.01212	ΔLFC>1	-0.764459		-	SusOnly_down	Similar to predicted protein.
Os01g0253400	LOC_Os01g14960.1	1	8387589	8388859					2.67645	0.841546	-1.8349	ΔLFC<-1					Protein of unknown function DUF1218 family protein.
Os01g0253900	LOC_Os01g15000.1	1	8404247	8408353									0.679806		-	SusOnly_up	Similar to triacylglycerol lipase.
Os01g0254000	LOC_Os01g15010.1	1	8413916	8418925									0.645857		-	SusOnly_up	Similar to NTGB2 (Fragment).
Os01g0254100	LOC_Os01g15020.1	1	8420995	8430280						0.726592	-	TolOnly_up					Similar to CTV.2.
Os01g0254800	None	1	8466262	8469359						-0.797314	-	TolOnly_down					Hypothetical conserved gene.
Os01g0254850	LOC_Os01g15100.1	1	8471334	8472108		1.2163	-	TolOnly_up						-1.78585	-	TolOnly_down	Hypothetical conserved gene.
Os01g0254900	LOC_Os01g15110.1	1	8475504	8479452					0.701575		-	SusOnly_up					Similar to Syntaxin 22 (AtSYP22) (AtVAM3).
Os01g0256500	LOC_Os01g15270.1	1	8546065	8546869					2.85534	1.30945	-1.54589	ΔLFC<-1					Similar to ZnI.
Os01g0256800	LOC_Os01g15300.1	1	8560625	8569629						-0.817332	-	TolOnly_down	-0.494914		-	SusOnly_down	Similar to zinc finger helicase family protein.
Os01g0257300	LOC_Os01g15340.1	1	8586157	8586941	2.31935	4.43241	2.11305	ΔLFC>1	3.79349	2.49035	-1.30314	ΔLFC<-1					Similar to FPF1.
Os01g0258600	LOC_Os01g15448.1	1	8657086	8658466		-1.17742	-	TolOnly_down									Similar to predicted protein.
Os01g0258700	LOC_Os01g15460.1	1	8659413	8664796									0.362786		-	SusOnly_up	Zinc finger, CCCH-type domain containing protein.
Os01g0259200	LOC_Os01g15470.1	1	8683011	8687579						0.402173	-	TolOnly_up	0.513925		-	SusOnly_up	Similar to serine/threonine protein kinase PBS1.
Os01g0259600	LOC_Os01g15490.1	1	8701299	8708612									-0.433877		-	SusOnly_down	Similar to phosphoadenosine phosphosulfate (PAPS) reductase family protein.
Os01g0259900	LOC_Os01g15520.1	1	8718704	8720961					-1.27579		-	SusOnly_down					Conserved hypothetical protein.
Os01g0260000	LOC_Os01g15530.1	1	8733343	8734486									-1.11641		-	SusOnly_down	Protein prenyltransferase domain containing protein.
Os01g0260100	LOC_Os01g15540.1	1	8734767	8741720		-0.704703	-	TolOnly_down									Similar to Kinesin heavy chain (Fragment).
Os01g0260500	LOC_Os01g15560.1	1	8747124	8753486									-0.636571		-	SusOnly_down	Hypothetical conserved gene.
Os01g0261500	LOC_Os01g15660.1	1	8809389	8813014					-0.797062		-	SusOnly_down					Similar to Nucleoside-diphosphate-sugar epimerase.
Os01g0262600	LOC_Os01g15780.1	1	8885632	8892462					-0.587048		-	SusOnly_down					Glycosyltransferase, Pollen wall formation
Os01g0262700	LOC_Os01g15790.1	1	8892598	8900134									-0.470319		-	SusOnly_down	Similar to predicted protein.
Os01g0263300	LOC_Os01g15830.1	1	8917756	8919968	-1.68401		-	SusOnly_down	1.03422		-	SusOnly_up	-2.46274		-	SusOnly_down	Similar to Peroxidase 72 precursor (EC 1.11.1.7) (Atperox P72) (PRXR8) (ATP6a).
Os01g0263400	LOC_Os01g15840.1	1	8921590	8924862					-1.1269		-	SusOnly_down					Pentatricopeptide repeat domain containing protein.
Os01g0264000	LOC_Os01g15900.1	1	8949337	8951088						0.787913	-	TolOnly_up					Dof transcription factor, Promotion of nutrient ion uptake and accumulation
Os01g0264400	LOC_Os01g15970.1	1	8986253	8987397						-2.06896	-	TolOnly_down	-1.15186		-	SusOnly_down	Conserved hypothetical protein.
Os01g0264500	LOC_Os01g15979.1	1	8988911	8992577		0.965579	-	TolOnly_up					-0.538505		-	SusOnly_down	Similar to T11I18.15 protein.
Os01g0264700	LOC_Os01g16000.1	1	9004534	9008221									0.54702		-	SusOnly_up	Cellular retinaldehyde binding/alpha-tocopherol transport family protein.
Os01g0265000	LOC_Os01g16020.1	1	9018169	9019584						0.884708	-	TolOnly_up					Aromatic-ring hydroxylase-like domain containing protein.
Os01g0265400	LOC_Os01g16060.1	1	9040786	9053950					-2.83979	-1.66755	1.17224	ΔLFC>1	-0.713155		-	SusOnly_down	Conserved hypothetical protein.
Os01g0265700	LOC_Os01g16080.1	1	9057858	9061022	0.640636		-	SusOnly_up									Conserved hypothetical protein.
Os01g0265800	LOC_Os01g16090.1	1	9063968	9066786					0.404196		-	SusOnly_up					RNA-binding region RNP-1 (RNA recognition motif) domain containing protein.
Os01g0265900	LOC_Os01g16100.1	1	9067828	9071250					-0.596983		-	SusOnly_down					Similar to translin family protein.
Os01g0266000	LOC_Os01g16110.1	1	9074613	9083794					-0.76732		-	SusOnly_down					RNA-binding protein Lupus La domain containing protein.
Os01g0266100	LOC_Os01g16120.1	1	9088088	9089013						-0.575585	-	TolOnly_down					Similar to RING finger family protein.
Os01g0266400	LOC_Os01g16140.1	1	9113868	9114423	-2.41165	-1.19709	1.21456	ΔLFC>1									Conserved hypothetical protein.
Os01g0266500	LOC_Os01g16146.1	1	9114579	9117424	0.753823		-	SusOnly_up	-0.503426		-	SusOnly_down	0.587809		-	SusOnly_up	Phenazine biosynthesis PhzC/PhzF protein family protein.
Os01g0267100	LOC_Os01g16180.1	1	9159753	9165677					0.605912		-	SusOnly_up					MT-A70 family protein.
Os01g0267300	LOC_Os01g16200.1	1	9171328	9172907						-0.798353	-	TolOnly_down					Hypothetical conserved gene.
Os01g0267800	LOC_Os01g16230.1	1	9192164	9193439					3.57495	2.44064	-1.13431	ΔLFC<-1					Serine/threonine protein kinase domain containing protein.
Os01g0267900	LOC_Os01g16240.1	1	9195546	9198962					0.742659		-	SusOnly_up					Similar to Calmodulin NtCaM3 (Calmodulin NtCaM4) (Calmodulin NtCaM5) (Calmodulin NtCaM6) (Calmodulin NtCaM7) (Calmodulin NtCaM8) (Calmodulin NtCaM11) (Calmodulin NtCaM12).
Os01g0268000	LOC_Os01g16250.1	1	9201354	9202372	4.18968	5.59245	1.40277	ΔLFC>1									Hypothetical protein.
Os01g0268100	LOC_Os01g16260.1	1	9204377	9211643	0.47048		-	SusOnly_up									Similar to Major facilitator superfamily antiporter.
Os01g0268300	LOC_Os01g16290.1	1	9225213	9237025					-2.82135	-1.71388	1.10747	ΔLFC>1					Similar to DNA gyrase B subunit.
Os01g0268800	LOC_Os01g16330.1	1	9259148	9264227		0.298817	-	TolOnly_up					0.564045		-	SusOnly_up	Ubiquitin-associated/translation elongation factor EF1B, N-terminal, eukaryote domain containing protein.
Os01g0268900	LOC_Os01g16340.1	1	9264978	9268375		-0.552695	-	TolOnly_down	-0.75182	0.655866	1.40769	ΔLFC>1	-0.455017		-	SusOnly_down	Conserved hypothetical protein.
Os01g0269000	LOC_Os01g16350.1	1	9268690	9272912									0.503328		-	SusOnly_up	Similar to Hydroxymethylglutaryl-CoA lyase.
Os01g0269800	LOC_Os01g16400.1	1	9316276	9318060					4.23587		-	SusOnly_up					NB-ARC domain containing protein.
Os01g0269900	LOC_Os01g16414.1	1	9319015	9323339					-0.641639		-	SusOnly_down					Actin/actin-like family protein.
Os01g0270100	LOC_Os01g16430.1	1	9325669	9329331									1.12495		-	SusOnly_up	Similar to Cysteine protease inhibitor.
Os01g0270300	LOC_Os01g16450.1	1	9339815	9342240	-0.876043		-	SusOnly_down									Similar to Cationic peroxidase isozyme 40K precursor.
Os01g0271200	LOC_Os01g16520.1	1	9373756	9378200						0.370846	-	TolOnly_up					Similar to Glutamyl-tRNA synthetase.
Os01g0271400	LOC_Os01g16530.1	1	9379123	9383262									-0.480675		-	SusOnly_down	Peptidase S14, ClpP family protein.
Os01g0271500	LOC_Os01g16540.1	1	9386202	9390616						0.374761	-	TolOnly_up					Similar to RUB-activating enzyme (Ubiquitin activating enzyme E1-like protein).
Os01g0271700	LOC_Os01g16550.1	1	9394143	9396611									-0.527072		-	SusOnly_down	Conserved hypothetical protein.
Os01g0272800	LOC_Os01g16620.4	1	9431735	9434046		-0.900338	-	TolOnly_down									Conserved hypothetical protein.
Os01g0272850	None	1	9431788	9435864									-0.53152		-	SusOnly_down	Hypothetical protein.
Os01g0273000	LOC_Os01g16640.1	1	9441654	9444212	-0.437754		-	SusOnly_down									Similar to 26 proteasome complex subunit DSS1 (Deleted in split hand/split foot protein 1) (Split hand/foot deleted protein 1).
Os01g0273800	LOC_Os01g16714.1	1	9488825	9493964	-0.921501		-	SusOnly_down									FAD-dependent pyridine nucleotide-disulphide oxidoreductase domain containing protein.
Os01g0275300	None	1	9625243	9625889					-0.545559		-	SusOnly_down					Conserved hypothetical protein.
Os01g0275800	None	1	9644431	9653253					-2.47879		-	SusOnly_down					Hypothetical gene.
Os01g0275900	None	1	9644443	9647828	-0.782855		-	SusOnly_down									Hypothetical conserved gene.
Os01g0276100	LOC_Os01g16900.1	1	9665409	9670111									0.366714		-	SusOnly_up	Similar to 3-isopropylmalate dehydrogenase, chloroplast precursor (EC 1.1.1.85) (Beta-IPM dehydrogenase) (IMDH) (3-IPM-DH).
Os01g0276200	LOC_Os01g16910.1	1	9671077	9676036	-0.377639		-	SusOnly_down									Similar to Mitochondrial import receptor subunit TOM40.
Os01g0276300	LOC_Os01g16920.1	1	9679828	9680883					5.73107	9.09272	3.36165	ΔLFC>1					Similar to Group 3 late embryogenesis abundant protein (Fragment).
Os01g0276400	LOC_Os01g16930.1	1	9682795	9684110	0.406604		-	SusOnly_up	0.594366		-	SusOnly_up					Similar to presenilin.
Os01g0276800	LOC_Os01g16970.1	1	9702737	9709686					0.37232		-	SusOnly_up	0.322583		-	SusOnly_up	Mannose-6-phosphate receptor, binding domain containing protein.
Os01g0276900	LOC_Os01g16980.1	1	9711631	9712419		0.713571	-	TolOnly_up					-1.24354		-	SusOnly_down	Conserved hypothetical protein.
Os01g0277700	LOC_Os01g17020.1	1	9750124	9753739		-0.629482	-	TolOnly_down									Similar to Glycosyl hydrolases family 17 protein.
Os01g0278000	LOC_Os01g17050.1	1	9770018	9771047	2.01391	3.04421	1.0303	ΔLFC>1	1.74012	-1.07956	-2.81969	ΔLFC<-1	-0.664513		-	SusOnly_down	VQ domain containing protein.
Os01g0278200	LOC_Os01g17060.1	1	9793959	9796133					-1.22885		-	SusOnly_down					Similar to Ran-binding protein 17.
Os01g0278600	LOC_Os01g17070.1	1	9816821	9822750					-0.797863		-	SusOnly_down					PDZ/DHR/GLGF domain containing protein.
Os01g0278900	LOC_Os01g17150.1	1	9859354	9860677									-1.08086		-	SusOnly_down	Similar to 50S ribosomal protein L40.
Os01g0279000	LOC_Os01g17160.1	1	9866730	9870864	1.85698		-	SusOnly_up	1.02787		-	SusOnly_up	1.33104		-	SusOnly_up	Zinc finger, DHHC-type domain containing protein.
Os01g0279100	LOC_Os01g17170.1	1	9874379	9876678		-0.431582	-	TolOnly_down	-4.62265	-3.24057	1.38208	ΔLFC>1	-1.46262		-	SusOnly_down	Subunit of magnesium-protoporphyrin IX monomethyl ester cyclase (EC:1.14.13.81), Core component of FLU-YGL8-LCAA-POR complex, Chlorophyll biosynthesis, Chloroplast development
Os01g0279300	LOC_Os01g17190.1	1	9887657	9889123									0.946708		-	SusOnly_up	Similar to Calmodulin 1 (Fragment).
Os01g0279400	LOC_Os01g17214.1	1	9889550	9902737		-0.804964	-	TolOnly_down									Major facilitator superfamily antiporter.
Os01g0279700	LOC_Os01g17240.1	1	9913390	9917318	-0.253217		-	SusOnly_down									Major facilitator superfamily protein.
Os01g0280000	LOC_Os01g17279.1	1	9936850	9947933					0.40375		-	SusOnly_up	0.389155		-	SusOnly_up	Similar to Histone mRNA exonuclease 1.
Os01g0280400	LOC_Os01g17320.1	1	9962807	9966715					-1.18274		-	SusOnly_down					DNA-binding protein.
Os01g0280500	LOC_Os01g17330.1	1	9967185	9969073						-1.25622	-	TolOnly_down					Similar to Eukaryotic translation initiation factor 6 (eIF-6) (B4 integrin interactor) (CAB) (p27(BBP)) (B(2)GCN homolog).
Os01g0281100	LOC_Os01g17396.1	1	10008075	10011595									-0.689378		-	SusOnly_down	Conserved hypothetical protein.
Os01g0281400	LOC_Os01g17430.1	1	10021423	10027120					0.454019		-	SusOnly_up	0.362022		-	SusOnly_up	Coatomer, beta subunit domain containing protein.
Os01g0281600	LOC_Os01g17470.1	1	10048273	10050309		-1.12948	-	TolOnly_down									Cupredoxin domain containing protein.
Os01g0282800	LOC_Os01g18050.1	1	10099352	10102948					-1.2192		-	SusOnly_down					Similar to Tubulin beta-5 chain (Beta-5 tubulin).
Os01g0283100	LOC_Os01g18070.1	1	10119242	10123678						-0.443456	-	TolOnly_down					Similar to Ferripyochelin-binding protein-like.
Os01g0283300	LOC_Os01g18080.1	1	10134096	10135327									0.947982		-	SusOnly_up	Conserved hypothetical protein.
Os01g0283400	LOC_Os01g18090.1	1	10136482	10137054		2.74877	-	TolOnly_up	1.39308		-	SusOnly_up					Conserved hypothetical protein.
Os01g0283500	LOC_Os01g18100.1	1	10137726	10140166	-0.420429		-	SusOnly_down									Similar to predicted protein.
Os01g0283600	LOC_Os01g18110.1	1	10144374	10146312					2.98816		-	SusOnly_up					Similar to Cinnamoyl CoA reductase.
Os01g0283700	LOC_Os01g18120.1	1	10148777	10152280					1.63176		-	SusOnly_up					Similar to Cinnamoyl-CoA reductase (EC 1.2.1.44).
Os01g0284500	LOC_Os01g18170.1	1	10167946	10168997	2.6011	0.974081	-1.62702	ΔLFC<-1	5.09557		-	SusOnly_up					Similar to Nectarin 1 precursor (EC 1.15.1.1) (Superoxide dismutase [Mn]).
Os01g0284700	LOC_Os01g18210.1	1	10193658	10196611									-0.583906		-	SusOnly_down	Similar to Peptidyl-prolyl cis-trans isomerase.
Os01g0284900	LOC_Os01g18220.1	1	10200477	10203472									0.930417		-	SusOnly_up	Conserved hypothetical protein.
Os01g0285300	LOC_Os01g18240.1	1	10217782	10219691	0.866193	-0.520959	-1.38715	ΔLFC<-1		-1.37413	-	TolOnly_down	0.754397		-	SusOnly_up	Myb transcription factor domain containing protein.
Os01g0286000	LOC_Os01g18280.1	1	10264587	10267953	-0.39982		-	SusOnly_down									Snf7 family protein.
Os01g0286100	None	1	10271157	10274304	3.90968	2.47728	-1.4324	ΔLFC<-1									Phytochrome-interacting factor-like protein, Basic helix-loop-helix factor, Repression of seedling growth in the dark
Os01g0286600	LOC_Os01g18320.1	1	10291889	10295449									-1.01451		-	SusOnly_down	Similar to Plastidal protoporphyrinogen oxidase.
Os01g0287600	LOC_Os01g18400.1	1	10342026	10343570									-0.738751		-	SusOnly_down	Similar to Chitinase 10.
Os01g0289600	LOC_Os01g18584.1	1	10471169	10478800	0.40672	1.49366	1.08694	ΔLFC>1					1.00959		-	SusOnly_up	Similar to WRKY transcription factor 28.
Os01g0290000	LOC_Os01g18630.1	1	10492039	10495682						-0.306575	-	TolOnly_down					Similar to Cyprosin precursor (EC 3.4.23.-) (Fragment).
Os01g0290700	LOC_Os01g18670.1	1	10515442	10516270					0.774414		-	SusOnly_up					Similar to CjMDR1.
Os01g0292700	LOC_Os01g18840.1	1	10643220	10644629					-3.18232	-2.10604	1.07628	ΔLFC>1					Conserved hypothetical protein.
Os01g0292900	LOC_Os01g18850.1	1	10650597	10656755									0.32063		-	SusOnly_up	Similar to Squamosa-promoter binding-like protein 2.
Os01g0293200	LOC_Os01g18880.1	1	10675167	10679826						0.566463	-	TolOnly_up					Similar to predicted protein.
Os01g0294700	LOC_Os01g19020.1	1	10748692	10750233	0.463325		-	SusOnly_up	-3.51058	-5.43016	-1.91958	ΔLFC<-1					Haem peroxidase, plant/fungal/bacterial family protein.
Os01g0295700	LOC_Os01g19130.1	1	10805527	10808077									0.5283		-	SusOnly_up	Similar to Protein phosphatase-2C.
Os01g0296000	LOC_Os01g19160.1	1	10819457	10822413		-1.01461	-	TolOnly_down									Protein kinase, core domain containing protein.
Os01g0296100	LOC_Os01g19150.1	1	10822587	10827151									0.399234		-	SusOnly_up	Similar to Shaggy-related protein kinase alpha (EC 2.7.1.-) (ASK-alpha).
Os01g0297200	LOC_Os01g19260.1	1	10891810	10893684									1.35592		-	SusOnly_up	ATPase, AAA-type, core domain containing protein.
Os01g0297700	LOC_Os01g19290.1	1	10911297	10914638					5.14319	8.18166	3.03847	ΔLFC>1					Protein of unknown function DUF6, transmembrane domain containing protein.
Os01g0298400	LOC_Os01g19330.1	1	10934895	10935992		2.65784	-	TolOnly_up	1.97898		-	SusOnly_up					Myb transcription factor domain containing protein.
Os01g0299400	LOC_Os01g19400.1	1	10977198	10979778					-0.843047		-	SusOnly_down					Sterile alpha motif homology domain containing protein.
Os01g0300600	LOC_Os01g19470.1	1	11025448	11029186									0.424612		-	SusOnly_up	Similar to carbohydrate binding.
Os01g0301000	LOC_Os01g19490.1	1	11065094	11068774					-0.79262		-	SusOnly_down					Pentatricopeptide repeat domain containing protein.
Os01g0302100	LOC_Os01g19630.1	1	11129520	11131876		-0.927413	-	TolOnly_down		0.673286	-	TolOnly_up					Conserved hypothetical protein.
Os01g0302250	None	1	11155196	11155899									-1.11311		-	SusOnly_down	Conserved hypothetical protein.
Os01g0303000	LOC_Os01g19740.1	1	11202609	11203331					1.7133	0.686453	-1.02684	ΔLFC<-1					Similar to CP12 (Fragment).
Os01g0303800	LOC_Os01g19820.1	1	11245253	11246737					-0.965432		-	SusOnly_down					UspA domain containing protein.
Os01g0304000	LOC_Os01g19840.1	1	11249654	11251227									-0.503465		-	SusOnly_down	Similar to Ribosomal protein L29.
Os01g0305900	LOC_Os01g19970.1	1	11350507	11356863						-0.727616	-	TolOnly_down		-0.677082	-	TolOnly_down	Similar to R2R3 Myb transcription factor MYB-IF35.
Os01g0306400	LOC_Os01g20030.1	1	11378620	11380071									3.78237		-	SusOnly_up	Hypothetical conserved gene.
Os01g0306800	LOC_Os01g20110.1	1	11412154	11421047					-1.63236		-	SusOnly_down	-0.83018		-	SusOnly_down	Conserved hypothetical protein.
Os01g0306900	LOC_Os01g20120.1	1	11426447	11430996	-0.442084		-	SusOnly_down					-0.667997		-	SusOnly_down	Protein of unknown function DUF789 family protein.
Os01g0307500	LOC_Os01g20160.1	1	11458956	11463442						-1.85366	-	TolOnly_down					Cation transporter family protein.
Os01g0307562	None	1	11494771	11496222					2.82511		-	SusOnly_up					Similar to JD1.
Os01g0307624	LOC_Os01g20204.1	1	11502003	11504425									3.89094	2.75693	-1.13401	ΔLFC<-1	Conserved hypothetical protein.
Os01g0309100	LOC_Os01g20780.1	1	11585607	11586480					6.94377		-	SusOnly_up					Similar to anther-specific protein SF18.
Os01g0309451	None	1	11607650	11608129	-0.780801		-	SusOnly_down									Hypothetical gene.
Os01g0309800	LOC_Os01g20830.1	1	11611069	11612597									-0.737109		-	SusOnly_down	Similar to Hydrogenase expression/formation protein hypB.
Os01g0309900	LOC_Os01g20840.1	1	11618335	11622522									0.339182		-	SusOnly_up	Lipase, class 3 family protein.
Os01g0310100	LOC_Os01g20860.1	1	11625271	11637356									0.863441		-	SusOnly_up	Similar to PLDP1 (PHOSPHOLIPASE D P1)%3B phospholipase D.
Os01g0310500	LOC_Os01g20880.1	1	11655138	11666398									-0.346785		-	SusOnly_down	Protein kinase, catalytic domain domain containing protein.
Os01g0310800	LOC_Os01g20900.1	1	11677483	11681874		0.335587	-	TolOnly_up		0.344214	-	TolOnly_up					Similar to Pto kinase interactor 1.
Os01g0311100	LOC_Os01g20910.1	1	11686442	11687191	-1.3555		-	SusOnly_down									Similar to RING-H2 finger protein ATL2L.
Os01g0311300	None	1	11688361	11689046					2.1213		-	SusOnly_up					Similar to Sorbitol transporter.
Os01g0311400	LOC_Os01g20930.1	1	11690379	11690975									1.06227		-	SusOnly_up	Zinc finger, RING/FYVE/PHD-type domain containing protein.
Os01g0311500	LOC_Os01g20940.1	1	11693812	11699838									0.485838		-	SusOnly_up	Similar to PHS1 (PROPYZAMIDE-HYPERSENSITIVE 1)%3B phosphoprotein phosphatase/ protein tyrosine/serine/threonine phosphatase.
Os01g0311800	LOC_Os01g20980.1	1	11715268	11717784									2.28305		-	SusOnly_up	Similar to Pectin methylesterase 8 (Fragment).
Os01g0312500	LOC_Os01g21034.1	1	11741908	11750685						-5.57767	-	TolOnly_down					Similar to Pectinesterase.
Os01g0313300	LOC_Os01g21120.1	1	11783910	11784899					2.21982		-	SusOnly_up					Similar to EREBP-3 protein (Fragment).
Os01g0313600	LOC_Os01g21135.1	1	11793851	11795359									1.18138		-	SusOnly_up	Conserved hypothetical protein.
Os01g0314000	LOC_Os01g21144.1	1	11800240	11803815	2.06185	0.815637	-1.24621	ΔLFC<-1					1.50133		-	SusOnly_up	Protein of unknown function DUF3615 domain containing protein.
Os01g0314100	LOC_Os01g21160.1	1	11804161	11809029									0.832053		-	SusOnly_up	Catalytic domain of components of various dehydrogenase complexes containing protein.
Os01g0314800	LOC_Os01g21250.1	1	11863682	11864412					0.936451		-	SusOnly_up	-1.13685		-	SusOnly_down	Late embryogenesis abundant protein 3 family protein.
Os01g0315600	LOC_Os01g21300.1	1	11897584	11902407										-2.86178	-	TolOnly_down	Similar to Monoglyceride lipase.
Os01g0315700	LOC_Os01g21310.1	1	11906167	11906868					4.1448		-	SusOnly_up					Similar to Monoglyceride lipase.
Os01g0315800	LOC_Os01g21320.1	1	11906864	11910915									0.790704		-	SusOnly_up	UDP-glucuronic acid decarboxylase (EC 4.1.1.35).
Os01g0316600	LOC_Os01g21420.1	1	11958911	11964676						0.639314	-	TolOnly_up					Similar to pre-mRNA-splicing factor SF2.
Os01g0317800	LOC_Os01g21560.1	1	12067684	12068949						-0.97981	-	TolOnly_down	0.837084		-	SusOnly_up	Alpha/beta hydrolase family protein.
Os01g0319000	LOC_Os01g21630.1	1	12117107	12123026					2.8543	5.36298	2.50868	ΔLFC>1					Similar to Pectin acetylesterase (Fragment).
Os01g0320700	None	1	12214028	12214637		-1.30409	-	TolOnly_down									Hypothetical protein.
Os01g0321300	LOC_Os01g21820.1	1	12235589	12248125									-0.596555		-	SusOnly_down	Similar to Protein translocase subunit secA.
Os01g0321700	LOC_Os01g21850.1	1	12258138	12263046						-0.285216	-	TolOnly_down					Similar to predicted protein.
Os01g0322800	LOC_Os01g21940.1	1	12303210	12309435		-0.341298	-	TolOnly_down									WD40 repeat-like domain containing protein.
Os01g0323300	LOC_Os01g21990.1	1	12344403	12350966									-0.642104		-	SusOnly_down	RNA-binding, CRM domain domain containing protein.
Os01g0326000	LOC_Os01g22230.1	1	12499923	12504209	-2.68301	-1.23604	1.44697	ΔLFC>1									Similar to Peroxidase (Fragment).
Os01g0326100	LOC_Os01g22249.1	1	12509590	12511125					-1.87646	-4.74421	-2.86775	ΔLFC<-1					Similar to Peroxidase component PR-2 and/or 4 (Fragment).
Os01g0326300	LOC_Os01g22249.1	1	12517993	12519238		2.74759	-	TolOnly_up					-3.24028	-2.22456	1.01572	ΔLFC>1	Haem peroxidase, plant/fungal/bacterial family protein.
Os01g0327100	LOC_Os01g22352.1	1	12564283	12570030					5.62661	4.48241	-1.1442	ΔLFC<-1					Haem peroxidase family protein.
Os01g0327400	LOC_Os01g22370.1	1	12578189	12582256		0.755637	-	TolOnly_up									Similar to Peroxidase (Fragment).
Os01g0327600	LOC_Os01g22390.2	1	12584827	12594761					-0.658435		-	SusOnly_down					Conserved hypothetical protein.
Os01g0327900	LOC_Os01g22430.1	1	12615286	12617245					-0.985185		-	SusOnly_down					Hypothetical conserved gene.
Os01g0328300	LOC_Os01g22480.1	1	12636445	12640675		-0.714661	-	TolOnly_down	-0.56967		-	SusOnly_down					Similar to cDNA clone:J033084P10, full insert sequence.
Os01g0328600	LOC_Os01g22510.1	1	12650573	12654287						-0.41395	-	TolOnly_down					Similar to cyclase/dehydrase.
Os01g0328700	LOC_Os01g22520.1	1	12655016	12658349									-0.965594		-	SusOnly_down	FAD-dependent pyridine nucleotide-disulphide oxidoreductase domain containing protein.
Os01g0329800	LOC_Os01g22630.1	1	12725141	12731526									0.489967		-	SusOnly_up	YT521-B-like protein family protein.
Os01g0329900	LOC_Os01g22640.1	1	12734098	12738081					-1.61108	-3.44511	-1.83403	ΔLFC<-1					Similar to Lipase homolog (Fragment).
Os01g0330100	LOC_Os01g22660.1	1	12742212	12745509						-0.856187	-	TolOnly_down					Similar to Alpha-L-fucosidase 2.
Os01g0331100	LOC_Os01g22780.1	1	12804579	12810204		-1.09512	-	TolOnly_down		-4.66634	-	TolOnly_down					Similar to Alpha-L-fucosidase 2.
Os01g0331900	LOC_Os01g22870.1	1	12848923	12853398	0.486129		-	SusOnly_up	0.709922		-	SusOnly_up					Protein of unknown function DUF846, eukaryotic family protein.
Os01g0332100	LOC_Os01g22900.1	1	12870240	12874218	3.5435	2.49307	-1.05043	ΔLFC<-1	3.30195	2.251	-1.05095	ΔLFC<-1					Similar to Neutral invertase-like protein (Fragment).
Os01g0332150	None	1	12870691	12873687	3.06479	1.98342	-1.08137	ΔLFC<-1									Hypothetical protein.
Os01g0335700	LOC_Os01g23380.1	1	13142060	13144941						-0.316313	-	TolOnly_down					NB-ARC domain containing protein.
Os01g0337100	LOC_Os01g23530.1	1	13211987	13218563					6.50609		-	SusOnly_up					Similar to Sesquiterpene synthase.
Os01g0337160	None	1	13198486	13199578		-0.590756	-	TolOnly_down		-0.667608	-	TolOnly_down					Conserved hypothetical protein.
Os01g0337700	LOC_Os01g23600.1	1	13264930	13268354						-0.508423	-	TolOnly_down					Conserved hypothetical protein.
Os01g0338000	LOC_Os01g23620.1	1	13286103	13288444					0.68411		-	SusOnly_up					Similar to GTP-binding protein SAR1A.
Os01g0339600	None	1	13344958	13348414	-1.80313	-0.678989	1.12415	ΔLFC>1									Proteasome assembly chaperone 3 domain containing protein.
Os01g0341750	None	1	13487892	13506871	0.933158		-	SusOnly_up		-2.1009	-	TolOnly_down					Hypothetical protein.
Os01g0342750	LOC_Os01g24010.1	1	13524554	13528480					3.13311	2.04568	-1.08743	ΔLFC<-1					Hypothetical conserved gene.
Os01g0343200	LOC_Os01g24060.1	1	13560832	13566871		-0.333585	-	TolOnly_down									Similar to Importin alpha-1b subunit.
Os01g0343300	LOC_Os01g24070.1	1	13570702	13573119	0.524838		-	SusOnly_up					-0.468878		-	SusOnly_down	Zinc finger, NHR/GATA-type domain containing protein.
Os01g0343400	LOC_Os01g24080.1	1	13580715	13581665	-3.05936		-	SusOnly_down									Conserved hypothetical protein.
Os01g0343500	LOC_Os01g24090.1	1	13582038	13584915		-0.293213	-	TolOnly_down					-1.05666		-	SusOnly_down	Similar to TPR repeat.
Os01g0346250	LOC_Os01g24420.1	1	13770746	13772078	-2.26499	-0.896182	1.36881	ΔLFC>1									Conserved hypothetical protein.
Os01g0346400	None	1	13642909	13644537		-2.09334	-	TolOnly_down									Conserved hypothetical protein.
Os01g0346600	LOC_Os01g24430.1	1	13775186	13776654									1.47825		-	SusOnly_up	Conserved hypothetical protein.
Os01g0347000	LOC_Os01g24470.1	1	13794854	13799906	-1.15205		-	SusOnly_down									Similar to PROPYZAMIDE-HTPERSENSITIVE 1.
Os01g0347100	LOC_Os01g24480.1	1	13799955	13804764						0.500558	-	TolOnly_up					Protein of unknown function DUF1399 family protein.
Os01g0347200	LOC_Os01g24490.1	1	13807525	13809820		0.561982	-	TolOnly_up	-1.52414		-	SusOnly_down					Conserved hypothetical protein.
Os01g0348700	LOC_Os01g24690.1	1	13896299	13898120									-0.316104		-	SusOnly_down	Similar to 60S ribosomal protein L23a (L25).
Os01g0348900	LOC_Os01g24710.1	1	13903285	13904626									2.53695		-	SusOnly_up	SalT gene product (Salt-induced protein).
Os01g0349000	None	1	13911234	13912822		1.20898	-	TolOnly_up									Conserved hypothetical protein.
Os01g0349400	LOC_Os01g24750.1	1	13922501	13927453									-0.405238		-	SusOnly_down	Similar to Serine/threonine protein phosphatase PP1 (EC 3.1.3.16) (Fragment).
Os01g0349600	LOC_Os01g24764.1	1	13934496	13935854									-0.762701		-	SusOnly_down	Hypothetical protein.
Os01g0349800	LOC_Os01g24780.1	1	13941318	13944605	-0.598372		-	SusOnly_down									Similar to Cytochrome P450.
Os01g0350300	LOC_Os01g24820.1	1	13980666	13983744						5.78609	-	TolOnly_up	5.0235		-	SusOnly_up	Disease resistance protein domain containing protein.
Os01g0351200	LOC_Os01g24940.1	1	14047844	14054909						-0.719935	-	TolOnly_down					Similar to Poly.
Os01g0351800	LOC_Os01g24980.1	1	14077661	14080700	-0.656311		-	SusOnly_down	-2.90624	-1.36357	1.54267	ΔLFC>1					2OG-Fe(II) oxygenase domain containing protein.
Os01g0352100	LOC_Os01g25010.1	1	14101994	14108083	1.15241		-	SusOnly_up									2OG-Fe(II) oxygenase domain containing protein.
Os01g0354700	LOC_Os01g25240.1	1	14252929	14256623					-0.854574		-	SusOnly_down					Pre-mRNA cleavage complex II Clp1 domain containing protein.
Os01g0355100	LOC_Os01g25270.1	1	14264078	14267208	-1.03789		-	SusOnly_down									Pentatricopeptide repeat domain containing protein.
Os01g0355800	LOC_Os01g25360.1	1	14326183	14327100						-0.747483	-	TolOnly_down	0.990634		-	SusOnly_up	Similar to Esterase PIR7A.
Os01g0357100	LOC_Os01g25484.1	1	14446913	14453454									-0.865098		-	SusOnly_down	Ferredoxin-nitrite reductase, Nitrate reduction (assimilation), Determination of regeneration ability
Os01g0357200	LOC_Os01g25500.1	1	14453690	14454549									1.24158		-	SusOnly_up	Sterol-binding domain containing protein.
Os01g0357900	LOC_Os01g25540.1	1	14480825	14481553									-0.671645		-	SusOnly_down	Similar to RALF.
Os01g0358300	LOC_Os01g25600.1	1	14506676	14513133									-1.06695		-	SusOnly_down	Tetratricopeptide-like helical domain containing protein.
Os01g0358400	LOC_Os01g25610.1	1	14513332	14515250	-0.719327		-	SusOnly_down									Similar to 40S ribosomal protein S4.
Os01g0359400	LOC_Os01g25710.1	1	14576601	14581963					-2.41191	-1.02951	1.38241	ΔLFC>1					NB-ARC domain containing protein.
Os01g0359600	LOC_Os01g25740.1	1	14587756	14591782					-1.30333		-	SusOnly_down					Disease resistance protein domain containing protein.
Os01g0360100	LOC_Os01g25810.1	1	14608644	14613681		-1.00771	-	TolOnly_down		-0.895137	-	TolOnly_down					Similar to Powdery mildew resistance protein pm3f (Fragment).
Os01g0360200	LOC_Os01g25820.1	1	14621368	14627934	-1.00883		-	SusOnly_down	-1.40228		-	SusOnly_down					Similar to Respiratory burst oxidase homolog.
Os01g0361000	LOC_Os01g25920.1	1	14702436	14705998									-0.3928		-	SusOnly_down	Conserved hypothetical protein.
Os01g0361500	LOC_Os01g25990.2	1	14732018	14738430	0.266889		-	SusOnly_up									Phospholipid/glycerol acyltransferase domain containing protein.
Os01g0361800	None	1	14744917	14748525						0.656186	-	TolOnly_up	0.70378		-	SusOnly_up	Hypothetical conserved gene.
Os01g0362100	LOC_Os01g26039.1	1	14754835	14764507		0.920472	-	TolOnly_up		0.617962	-	TolOnly_up	-0.691256		-	SusOnly_down	Esterase/lipase/thioesterase domain containing protein.
Os01g0362400	LOC_Os01g26070.1	1	14769271	14769881		-0.417115	-	TolOnly_down					-0.656806		-	SusOnly_down	Conserved hypothetical protein.
Os01g0362800	None	1	14783393	14785500					-1.14521		-	SusOnly_down					Conserved hypothetical protein.
Os01g0363300	LOC_Os01g26120.1	1	14793093	14797054	-0.931764		-	SusOnly_down		-0.342016	-	TolOnly_down	0.575116		-	SusOnly_up	Uncharacterised protein family UPF0497, trans-membrane plant subgroup domain containing protein.
Os01g0363500	LOC_Os01g26130.1	1	14798822	14803608									0.407631		-	SusOnly_up	Similar to predicted protein.
Os01g0364000	None	1	14823230	14825669					-0.868297		-	SusOnly_down					Hypothetical gene.
Os01g0364400	LOC_Os01g26210.1	1	14856256	14878542					-3.35831	-1.91045	1.44786	ΔLFC>1		-1.12271	-	TolOnly_down	Protein kinase, catalytic domain domain containing protein.
Os01g0364800	LOC_Os01g26270.1	1	14892931	14898978	-2.42567	-1.10937	1.31629	ΔLFC>1					-0.742332		-	SusOnly_down	Protein kinase, catalytic domain domain containing protein.
Os01g0365000	LOC_Os01g26300.1	1	14903885	14915751	-2.47207	-1.41802	1.05405	ΔLFC>1									Protein kinase, catalytic domain domain containing protein.
Os01g0366100	LOC_Os01g26370.1	1	14955728	14959343					-0.918784		-	SusOnly_down					Similar to cDNA clone:J023120H23, full insert sequence.
Os01g0367100	LOC_Os01g26920.1	1	14993204	14998103	-1.99398		-	SusOnly_down									Chloroplast-localized UDP-glucose epimerase (UGE), Galactolipid biosynthesis for chloroplast membranes, Photosynthetic capability and carbon assimilate homeostasis
Os01g0367400	LOC_Os01g26970.1	1	15019814	15023931		-0.620054	-	TolOnly_down					-0.816731		-	SusOnly_down	Conserved hypothetical protein.
Os01g0367700	LOC_Os01g27020.1	1	15059450	15067522	0.727456		-	SusOnly_up									Similar to Cyclin-dependent protein kinase-like protein.
Os01g0367900	LOC_Os01g27040.1	1	15075863	15083305		0.510532	-	TolOnly_up									Similar to Possible global transcription activator SNF2L1 (SWI/SNF related matrix associated actin dependent regulator of chromatin subfamily A member 1).
Os01g0368000	LOC_Os01g27050.1	1	15085497	15086919	-2.65574		-	SusOnly_down									Similar to cDNA clone:J023132I08, full insert sequence.
Os01g0369000	LOC_Os01g27150.1	1	15130898	15139459									0.397801		-	SusOnly_up	Similar to Cullin-1.
Os01g0369600	None	1	15161786	15165714						0.451527	-	TolOnly_up					Conserved hypothetical protein.
Os01g0369700	LOC_Os01g27210.1	1	15170441	15171859									1.17682		-	SusOnly_up	Similar to Glutathione S-transferase GST 8 (EC 2.5.1.18).
Os01g0369900	LOC_Os01g27230.1	1	15185168	15188301					2.47996		-	SusOnly_up	-0.734291		-	SusOnly_down	Similar to 12-oxo-phytodienoic acid reductase6.
Os01g0370900	LOC_Os01g27340.1	1	15258848	15260219	3.78441	2.4034	-1.38101	ΔLFC<-1									Similar to Glutathione transferase.
Os01g0371200	LOC_Os01g27360.1	1	15281170	15283073									0.809405		-	SusOnly_up	Similar to Glutathione-S-transferase 19E50.
Os01g0372350	None	1	15338118	15341480						0.642274	-	TolOnly_up					Conserved hypothetical protein.
Os01g0372500	LOC_Os01g27490.1	1	15346352	15347941									-1.30344		-	SusOnly_down	Similar to Leucoanthocyanidin dioxygenase (EC 1.14.11.19) (LDOX) (Leucocyanidin oxygenase) (Leucoanthocyanidin hydroxylase).
Os01g0373400	LOC_Os01g27590.1	1	15389760	15392040		-1.10336	-	TolOnly_down		0.543624	-	TolOnly_up					Homeodomain-like containing protein.
Os01g0373700	None	1	15400221	15400863						-0.95392	-	TolOnly_down					Conserved hypothetical protein.
Os01g0374200	LOC_Os01g27650.1	1	15418911	15421118		-1.17016	-	TolOnly_down									Pentatricopeptide repeat domain containing protein.
Os01g0374600	LOC_Os01g27700.1	1	15445662	15447633					-2.21908		-	SusOnly_down					Similar to Laccase-21.
Os01g0374900	LOC_Os01g27720.1	1	15453686	15457657						-0.302491	-	TolOnly_down					Zinc finger, RING/FYVE/PHD-type domain containing protein.
Os01g0375000	LOC_Os01g27730.1	1	15462065	15465895	-0.37068		-	SusOnly_down	-0.726256		-	SusOnly_down					GTP1/OBG domain containing protein.
Os01g0375100	LOC_Os01g27740.1	1	15474284	15478322					-0.422985		-	SusOnly_down					Similar to DnAJ-like protein slr0093.
Os01g0375500	LOC_Os01g27770.1	1	15503196	15511423									-1.47857		-	SusOnly_down	Similar to Shikimate biosynthesis protein aroDE.
Os01g0376600	LOC_Os01g27860.1	1	15562767	15563289					5.88894		-	SusOnly_up					Hypothetical conserved gene.
Os01g0376700	LOC_Os01g27880.1	1	15568888	15573347									-0.728851		-	SusOnly_down	Similar to Sucrose-phosphatase (EC 3.1.3.24).
Os01g0378100	LOC_Os01g28030.1	1	15672663	15675607	0.765954	1.94567	1.17972	ΔLFC>1	-2.59725	-5.56652	-2.96927	ΔLFC<-1	0.876661		-	SusOnly_up	Plant peroxidase domain containing protein.
Os01g0379101	LOC_Os01g28134.1	1	15760533	15763102	-1.87688	-2.96063	-1.08375	ΔLFC<-1									Conserved hypothetical protein.
Os01g0382000	LOC_Os01g28450.1	1	15934495	15935317						0.741149	-	TolOnly_up					Similar to Pathogenesis-related protein PRB1-2 precursor.
Os01g0382400	LOC_Os01g28500.1	1	15958748	15959497						-1.67559	-	TolOnly_down					Similar to Pathogenesis-related protein PRB1-2 precursor.
Os01g0382450	None	1	15960361	15962152					-0.848409		-	SusOnly_down	-1.71925		-	SusOnly_down	Similar to Kinesin heavy chain (Fragment).
Os01g0382700	LOC_Os01g28540.1	1	15975326	15980519									-0.616697		-	SusOnly_down	Similar to stress regulated protein.
Os01g0383700	LOC_Os01g28680.1	1	16046692	16056268									0.381373		-	SusOnly_up	Similar to LEC14B protein.
Os01g0383900	LOC_Os01g28690.1	1	16061947	16067655	0.632804		-	SusOnly_up									Peptidase S59, nucleoporin family protein.
Os01g0384300	LOC_Os01g28730.1	1	16086670	16088900		0.485635	-	TolOnly_up		-0.647713	-	TolOnly_down					Similar to RKF3 (RECEPTOR-LIKE KINASE IN IN FLOWERS 3)%3B kinase.
Os01g0384800	LOC_Os01g28790.1	1	16130515	16131331	0.726083	2.22055	1.49447	ΔLFC>1	1.84148		-	SusOnly_up					Conserved hypothetical protein.
Os01g0385400	LOC_Os01g28840.1	1	16151562	16154044					4.79015	5.92694	1.1368	ΔLFC>1					C4-dicarboxylate transporter/malic acid transport protein family protein.
Os01g0386500	LOC_Os01g28970.2	1	16224955	16226730					5.97362	8.9309	2.95728	ΔLFC>1					Conserved hypothetical protein.
Os01g0386700	LOC_Os01g28989.1	1	16232158	16234453	0.444047		-	SusOnly_up									Similar to BSK1 (BR-SIGNALING KINASE 1)%3B ATP binding / binding / kinase/ protein kinase/ protein tyrosine kinase.
Os01g0387133	None	1	16279679	16280251						0.896313	-	TolOnly_up					Hypothetical gene.
Os01g0388000	LOC_Os01g29150.1	1	16325492	16327497	1.3882		-	SusOnly_up									Similar to Cytochrome P450 monooxygenase CYP72A5 (Fragment).
Os01g0389200	LOC_Os01g29280.1	1	16415043	16416009					1.528		-	SusOnly_up					Protein of unknown function DUF679 family protein.
Os01g0389700	LOC_Os01g29330.1	1	16435858	16436778					1.51418		-	SusOnly_up					Protein of unknown function DUF679 family protein.
Os01g0390300	LOC_Os01g29390.1	1	16468660	16479809	0.360209		-	SusOnly_up					-0.437618		-	SusOnly_down	Nucleic acid-binding, OB-fold domain containing protein.
Os01g0390600	LOC_Os01g29430.1	1	16495359	16503329	0.599957		-	SusOnly_up									Pentatricopeptide repeat domain containing protein.
Os01g0390900	LOC_Os01g29469.1	1	16511620	16518660		0.590058	-	TolOnly_up		-0.623604	-	TolOnly_down					Similar to Dual-specificity protein phosphatase-like protein.
Os01g0391100	None	1	16536661	16542320						0.708781	-	TolOnly_up					Hypothetical gene.
Os01g0391600	None	1	16609803	16613226	-3.80594	-2.06312	1.74282	ΔLFC>1		0.704051	-	TolOnly_up					Conserved hypothetical protein.
Os01g0392600	LOC_Os01g29804.1	1	16693961	16700566	0.890916		-	SusOnly_up									Conserved hypothetical protein.
Os01g0392800	LOC_Os01g29820.1	1	16706252	16709603									-0.617645		-	SusOnly_down	Similar to DET1-like protein.
Os01g0393000	LOC_Os01g29830.1	1	16716670	16719374	0.72791		-	SusOnly_up									Conserved hypothetical protein.
Os01g0444100	LOC_Os01g31050.1	1	16982700	16982963		-1.84655	-	TolOnly_down					-8.94981	-4.65691	4.2929	ΔLFC>1	Conserved hypothetical protein.
Os01g0495701	None	1	16980463	16981993	-0.781618	-2.41304	-1.63142	ΔLFC<-1					-8.37868	-4.48243	3.89625	ΔLFC>1	Hypothetical conserved gene.
Os01g0495900	LOC_Os01g31110.1	1	17012671	17016236									-0.560089		-	SusOnly_down	Similar to CRS2-associated factor 1.
Os01g0496900	LOC_Os01g31220.1	1	17066937	17070813					0.809783		-	SusOnly_up					Conserved hypothetical protein.
Os01g0498200	LOC_Os01g31360.2	1	17155310	17157677						-0.419521	-	TolOnly_down					Conserved hypothetical protein.
Os01g0498300	LOC_Os01g31370.1	1	17159733	17161535	3.68228	5.36719	1.68491	ΔLFC>1	3.59227	2.26627	-1.32599	ΔLFC<-1	1.23154		-	SusOnly_up	Glycosyltransferase AER61, uncharacterized domain containing protein.
Os01g0500400	None	1	17262122	17263066	0.573565		-	SusOnly_up									Conserved hypothetical protein.
Os01g0500900	LOC_Os01g31610.1	1	17301967	17303705									-0.685748		-	SusOnly_down	Rossmann-like alpha/beta/alpha sandwich fold domain containing protein.
Os01g0501700	LOC_Os01g31680.1	1	17341236	17346405									-0.458575		-	SusOnly_down	Similar to TATC (CpTatC).
Os01g0501800	LOC_Os01g31690.1	1	17349338	17350785									-1.35232		-	SusOnly_down	Similar to Photosystem II oxygen-evolving complex protein 1 (Fragment).
Os01g0502700	LOC_Os01g31800.1	1	17420279	17421266		1.04592	-	TolOnly_up									Similar to Histone H2A.
Os01g0502800	LOC_Os01g31810.2	1	17422915	17427640									-0.599852		-	SusOnly_down	RNA recognition motif domain domain containing protein.
Os01g0502900	None	1	17425616	17426120					-2.00326	-0.873083	1.13017	ΔLFC>1					Similar to Histone H2B.2.
Os01g0503400	LOC_Os01g31870.1	1	17454023	17464973									-0.377921		-	SusOnly_down	Similar to (Rice Genome Annotation Project) metal transporter Nramp6.
Os01g0504100	LOC_Os01g31940.1	1	17490478	17491818					-2.41832	-1.03273	1.38559	ΔLFC>1					Protein of unknown function DUF250 domain containing protein.
Os01g0505500	LOC_Os01g32090.1	1	17565806	17567476										-1.01001	-	TolOnly_down	Pentatricopeptide repeat domain containing protein.
Os01g0505600	LOC_Os01g32120.1	1	17581215	17582104					3.21881	1.53597	-1.68284	ΔLFC<-1					EF-Hand type domain containing protein.
Os01g0506100	LOC_Os01g32170.1	1	17605172	17607509					-0.867829		-	SusOnly_down					Pentatricopeptide repeat domain containing protein.
Os01g0507300	LOC_Os01g32280.1	1	17697147	17706364						-0.386356	-	TolOnly_down					Protein of unknown function DUF92, transmembrane family protein.
Os01g0507900	LOC_Os01g32350.1	1	17746363	17752009	-0.363774		-	SusOnly_down	-0.529317		-	SusOnly_down	-0.416478		-	SusOnly_down	Similar to NClpP3 (ATP-dependent Clp protease proteolytic subunit ClpP3).
Os01g0508500	LOC_Os01g32460.1	1	17798266	17799004					-2.14328	-0.626693	1.51659	ΔLFC>1					Conserved hypothetical protein.
Os01g0509700	LOC_Os01g32610.1	1	17881781	17885487						-2.25473	-	TolOnly_down					Conserved hypothetical protein.
Os01g0510200	LOC_Os01g32670.1	1	17911538	17912144					0.654404	-1.34204	-1.99645	ΔLFC<-1					Conserved hypothetical protein.
Os01g0510600	LOC_Os01g32730.1	1	17947850	17951625									-0.982354		-	SusOnly_down	Tetratricopeptide-like helical domain containing protein.
Os01g0510901	None	1	17967782	17973329						1.38043	-	TolOnly_up					Conserved hypothetical protein.
Os01g0511000	LOC_Os01g32770.1	1	17975866	17977327	0.997611	2.47024	1.47263	ΔLFC>1					-1.79593		-	SusOnly_down	Similar to LOB domain protein 40.
Os01g0511100	LOC_Os01g32780.1	1	17990846	17993750									3.06941	1.88346	-1.18594	ΔLFC<-1	UspA domain containing protein.
Os01g0511200	LOC_Os01g32790.1	1	17994680	17997769						0.373189	-	TolOnly_up					Conserved hypothetical protein.
Os01g0511700	LOC_Os01g32840.1	1	18022167	18023518					-2.49523	-1.0978	1.39743	ΔLFC>1	-0.675645		-	SusOnly_down	Conserved hypothetical protein.
Os01g0512100	LOC_Os01g32870.1	1	18041761	18050083					0.505923		-	SusOnly_up					Similar to Chaperone protein dnaJ 15 (Protein ALTERED RESPONSE TO GRAVITY) (AtARG1) (AtJ15) (AtDjB15).
Os01g0513100	LOC_Os01g32964.1	1	18087603	18092828					1.15817		-	SusOnly_up					Similar to Protein phosphatase 2C ABI2.
Os01g0513500	None	1	18130245	18131759					-1.18556		-	SusOnly_down					Hypothetical gene.
Os01g0514600	LOC_Os01g33080.1	1	18186985	18193374						-2.81421	-	TolOnly_down	-0.947223		-	SusOnly_down	Similar to Fimbrin 1 (AtFIM1).
Os01g0515300	LOC_Os01g33110.1	1	18229321	18233091					-1.6676		-	SusOnly_down					Similar to Leucine Rich Repeat family protein.
Os01g0516700	LOC_Os01g33230.1	1	18298221	18303977	-0.44036		-	SusOnly_down									Similar to glycosyltransferase family 28 C-terminal domain containing protein.
Os01g0518500	LOC_Os01g33420.1	1	18394242	18401686						0.377295	-	TolOnly_up					Glycoside hydrolase, family 27 protein.
Os01g0518800	LOC_Os01g33450.1	1	18417660	18418723		0.612326	-	TolOnly_up					1.04031		-	SusOnly_up	Conserved hypothetical protein.
Os01g0519700	LOC_Os01g33540.1	1	18460124	18460861	-0.363903		-	SusOnly_down					0.525645		-	SusOnly_up	Hypothetical protein.
Os01g0520600	LOC_Os01g33684.1	1	18531902	18540738									0.700759		-	SusOnly_up	NB-ARC domain containing protein.
Os01g0520800	LOC_Os01g33710.1	1	18555703	18556813					-1.01822		-	SusOnly_down					Hypothetical protein.
Os01g0521200	LOC_Os01g33762.1	1	18584847	18587837						0.515796	-	TolOnly_up					Similar to cDNA clone:J023118N19, full insert sequence.
Os01g0522400	LOC_Os01g33869.1	1	18639233	18641762					-3.34792	-2.11618	1.23175	ΔLFC>1					Armadillo-like helical domain containing protein.
Os01g0524400	LOC_Os01g34050.1	1	18749285	18750480	-1.52274		-	SusOnly_down		-4.51533	-	TolOnly_down					Conserved hypothetical protein.
Os01g0524700	LOC_Os01g34080.1	1	18763270	18774476									0.736042		-	SusOnly_up	Armadillo-like helical domain containing protein.
Os01g0525700	None	1	18833287	18833812	1.41034		-	SusOnly_up	-4.18997	-2.9465	1.24347	ΔLFC>1					Similar to DVL4/RTFL17 (ROTUNDIFOLIA LIKE 17).
Os01g0527400	LOC_Os01g34330.1	1	18923609	18939279									0.602246		-	SusOnly_up	Transcription elongation factor S-II, central region domain containing protein.
Os01g0527600	LOC_Os01g34350.1	1	18940502	18945666					-1.05819		-	SusOnly_down					RNA-dependent RNA polymerase, Small RNA biogenesis, Regulation of shoot apical meristem (SAM) initiation, Spikelet development
Os01g0528000	LOC_Os01g34420.1	1	18977424	18978319	-0.720634		-	SusOnly_down	-1.22732		-	SusOnly_down					Transcription factor IIIC, subunit 5 domain containing protein.
Os01g0528800	LOC_Os01g34480.1	1	19009708	19014136									0.74071		-	SusOnly_up	Similar to Cinnamyl alcohol dehydrogenase.
Os01g0529800	LOC_Os01g34560.1	1	19059236	19061167		2.03309	-	TolOnly_up		2.2596	-	TolOnly_up					Similar to Very-long-chain fatty acid condensing enzyme CUT1.
Os01g0530100	LOC_Os01g34590.1	1	19073048	19073890		-1.61506	-	TolOnly_down									Conserved hypothetical protein.
Os01g0530300	LOC_Os01g34610.1	1	19079255	19081450	-0.798025		-	SusOnly_down									SANT associated domain containing protein.
Os01g0530400	LOC_Os01g34620.1	1	19089919	19094304						0.390015	-	TolOnly_up					Thioredoxin fold domain containing protein.
Os01g0530500	LOC_Os01g34630.1	1	19095631	19097491					0.614702		-	SusOnly_up					Protein of unknown function DUF295 domain containing protein.
Os01g0531000	LOC_Os01g34660.1	1	19110942	19114994	0.412122		-	SusOnly_up	-0.789716		-	SusOnly_down					RNAse P, Rpr2/Rpp21 subunit domain containing protein.
Os01g0531200	LOC_Os01g34670.1	1	19115283	19122409					-0.510744		-	SusOnly_down					Phospholipase C, phosphatidylinositol-specific, Y domain domain containing protein.
Os01g0531400	LOC_Os01g34690.1	1	19129984	19131278		-0.670966	-	TolOnly_down									Hypothetical conserved gene.
Os01g0531500	LOC_Os01g34700.1	1	19135843	19139893	-0.460439		-	SusOnly_down									Dienelactone hydrolase domain containing protein.
Os01g0532600	LOC_Os01g34850.1	1	19242042	19243812					-1.70157		-	SusOnly_down	-1.32228		-	SusOnly_down	Similar to HKT1 (High-affinity potassium uptake transporter).
Os01g0532700	LOC_Os01g34860.1	1	19245153	19248201		-0.840027	-	TolOnly_down		0.792041	-	TolOnly_up					Conserved hypothetical protein.
Os01g0532800	LOC_Os01g34870.1	1	19252892	19257320	1.13484		-	SusOnly_up	1.26452	2.63361	1.36909	ΔLFC>1					Similar to Condensin complex subunit 2.
Os01g0533000	LOC_Os01g34880.1	1	19258575	19266655									0.495198		-	SusOnly_up	Similar to predicted protein.
Os01g0533500	LOC_Os01g34930.1	1	19303393	19306036	0.324424		-	SusOnly_up									Similar to Callose synthase 1 catalytic subunit.
Os01g0533900	LOC_Os01g34970.1	1	19352055	19359444		-1.7693	-	TolOnly_down									Similar to Multidrug resistance protein 1 homolog.
Os01g0534700	LOC_Os01g35030.1	1	19381153	19387198	0.548923	-0.773541	-1.32246	ΔLFC<-1	-2.34026		-	SusOnly_down					ABC transporter, transmembrane domain domain containing protein.
Os01g0534800	LOC_Os01g35040.1	1	19389831	19392838									0.355448		-	SusOnly_up	Similar to PRLI-interacting factor K (Fragment).
Os01g0534900	LOC_Os01g35050.1	1	19394542	19405480						-0.27612	-	TolOnly_down					Similar to Hv711N16.16 (Fragment).
Os01g0535400	LOC_Os01g35160.1	1	19454154	19458225									0.839051		-	SusOnly_up	Protein kinase, catalytic domain domain containing protein.
Os01g0536000	LOC_Os01g35184.1	1	19469262	19477590									-0.366235		-	SusOnly_down	Similar to CBL-interacting serine/threonine-protein kinase 24 (EC 2.7.1.37) (SNF1-related kinase 3.11) (SALT OVERLY SENSITIVE 2 protein).
Os01g0537250	LOC_Os01g35330.1	1	19549155	19550345						-2.30552	-	TolOnly_down	-0.822994		-	SusOnly_down	Protein of unknown function DUF3778 domain containing protein.
Os01g0540800	None	1	19874748	19881638					-1.04489		-	SusOnly_down					Conserved hypothetical protein.
Os01g0541000	LOC_Os01g35930.1	1	19882057	19885523					-0.669793		-	SusOnly_down					Transcriptional factor B3 family protein.
Os01g0541600	LOC_Os01g35990.1	1	19911224	19914280		0.507346	-	TolOnly_up									RNAse P, Rpr2/Rpp21 subunit domain containing protein.
Os01g0541800	LOC_Os01g36070.1	1	19959667	19961939						-1.65706	-	TolOnly_down					MtN3 and saliva related transmembrane protein family protein.
Os01g0541900	LOC_Os01g36080.1	1	19962944	19970079									-0.340806		-	SusOnly_down	Protein kinase, core domain containing protein.
Os01g0542100	LOC_Os01g36100.1	1	19973271	19977472	-1.31294		-	SusOnly_down									Conserved hypothetical protein.
Os01g0542700	LOC_Os01g36220.1	1	20034162	20035006									1.4463		-	SusOnly_up	bZIP transcription factor, bZIP-1 domain containing protein.
Os01g0543000	LOC_Os01g36229.1	1	20041617	20044749					-0.993729		-	SusOnly_down					Hypothetical gene.
Os01g0543100	LOC_Os01g36240.1	1	20061961	20066455									2.07145		-	SusOnly_up	Similar to Peroxidase 72 precursor (EC 1.11.1.7) (Atperox P72) (PRXR8) (ATP6a).
Os01g0543600	LOC_Os01g36294.1	1	20124194	20126848		-2.69446	-	TolOnly_down					2.11894		-	SusOnly_up	Cytochrome P450 domain containing protein.
Os01g0544200	LOC_Os01g36350.1	1	20153482	20156277									1.09725		-	SusOnly_up	Similar to P450.
Os01g0544450	LOC_Os01g36390.1	1	20192025	20196937									-2.3063		-	SusOnly_down	Similar to DNA replication licensing factor mcm4.
Os01g0544700	None	1	20197279	20199912					-1.15909		-	SusOnly_down					Hypothetical conserved gene.
Os01g0546400	LOC_Os01g36580.1	1	20299783	20302467					-4.17175	-1.33289	2.83885	ΔLFC>1					Protein of unknown function DUF6, transmembrane domain containing protein.
Os01g0546500	LOC_Os01g36600.1	1	20312947	20314161					-1.18344		-	SusOnly_down					Pentatricopeptide repeat domain containing protein.
Os01g0546700	LOC_Os01g36610.1	1	20314316	20316106					-1.11381		-	SusOnly_down					Hypothetical conserved gene.
Os01g0546800	LOC_Os01g36620.1	1	20317878	20319355						-0.468128	-	TolOnly_down					AmbAllergen domain containing protein.
Os01g0546900	LOC_Os01g36630.1	1	20322698	20326374					-0.746048		-	SusOnly_down					Similar to transcription factor jumonji (jmjC) domain-containing protein.
Os01g0547000	LOC_Os01g36640.1	1	20327992	20334833					-0.814603		-	SusOnly_down					Similar to LRR19.
Os01g0547600	LOC_Os01g36720.1	1	20385993	20388511	1.96256	2.99186	1.0293	ΔLFC>1					3.04647		-	SusOnly_up	High-affinity nitrate transporter, Nitrate transport, Auxin signaling
Os01g0548750	LOC_Os01g36790.1	1	20468335	20469249									1.33956		-	SusOnly_up	Gnk2-homologous domain domain containing protein.
Os01g0549200	LOC_Os01g36840.1	1	20489205	20501757									0.718943		-	SusOnly_up	Hypothetical conserved gene.
Os01g0549500	LOC_Os01g36870.1	1	20535110	20538945	0.378281		-	SusOnly_up									Phox-like domain containing protein.
Os01g0550000	LOC_Os01g36920.2	1	20571063	20576206						0.304584	-	TolOnly_up					DEAD-like helicase, N-terminal domain containing protein.
Os01g0550100	LOC_Os01g36930.1	1	20581641	20589583									0.388938		-	SusOnly_up	Similar to Ubiquitin-specific protease 6.
Os01g0550200	LOC_Os01g36940.1	1	20595249	20598788					0.613633		-	SusOnly_up					Cyclin-like F-box domain containing protein.
Os01g0551000	LOC_Os01g37040.1	1	20662993	20665013						-1.22064	-	TolOnly_down					Conserved hypothetical protein.
Os01g0551100	LOC_Os01g37050.1	1	20665550	20671003									0.451143		-	SusOnly_up	Ribonuclease III domain containing protein.
Os01g0551900	LOC_Os01g37120.1	1	20717034	20722254		-0.381444	-	TolOnly_down		0.451693	-	TolOnly_up					Similar to transducin family protein / WD-40 repeat family protein.
Os01g0552000	None	1	20722370	20727207						0.353458	-	TolOnly_up					Hypothetical conserved gene.
Os01g0552300	LOC_Os01g37130.1	1	20738654	20742427									-0.404381		-	SusOnly_down	Similar to Protein phosphatase-2C.
Os01g0552850	None	1	20783516	20785479	-0.999158		-	SusOnly_down									Similar to E3 SUMO-protein ligase SIZ2.
Os01g0555200	LOC_Os01g37470.1	1	20938340	20941280						0.537605	-	TolOnly_up					Asp/Glu racemase family protein.
Os01g0555600	LOC_Os01g37490.1	1	20950664	20951670	-1.67628	-2.99207	-1.31579	ΔLFC<-1									Dynein light chain, type 1 family protein.
Os01g0555800	LOC_Os01g37510.1	1	20953961	20954922									-0.931255		-	SusOnly_down	Formylmethionine deformylase family protein.
Os01g0556400	LOC_Os01g37560.1	1	20987876	20992377					0.599983		-	SusOnly_up					Heat shock protein DnaJ family protein.
Os01g0556650	None	1	21039083	21040738	-2.85073		-	SusOnly_down	-3.20731	-1.77623	1.43107	ΔLFC>1	-1.32377		-	SusOnly_down	Hypothetical protein.
Os01g0556700	LOC_Os01g37590.1	1	21040111	21041071	-2.17456		-	SusOnly_down	-2.765	-1.54303	1.22197	ΔLFC>1	-0.930994		-	SusOnly_down	Hypothetical conserved gene.
Os01g0556800	LOC_Os01g37600.1	1	21041870	21046818	2.56998	1.2182	-1.35178	ΔLFC<-1									Hypothetical conserved gene.
Os01g0557100	LOC_Os01g37630.1	1	21056832	21058033						-1.0328	-	TolOnly_down					Alpha/beta hydrolase family protein.
Os01g0558600	LOC_Os01g37800.1	1	21143578	21146346									0.397086		-	SusOnly_up	Ras-related protein RIC1.
Os01g0558700	LOC_Os01g37810.1	1	21150419	21151079	2.71945	3.8991	1.17965	ΔLFC>1					1.40211		-	SusOnly_up	Conserved hypothetical protein.
Os01g0558800	LOC_Os01g37820.1	1	21151629	21155639									-0.653351		-	SusOnly_down	Similar to oxidoreductase/ transition metal ion binding protein.
Os01g0558900	LOC_Os01g37825.1	1	21166661	21167476					0.534312		-	SusOnly_up					Conserved hypothetical protein.
Os01g0559500	LOC_Os01g37870.1	1	21195400	21201154									-0.361168		-	SusOnly_down	Similar to predicted protein.
Os01g0559600	LOC_Os01g37910.1	1	21230393	21234906	-0.750487		-	SusOnly_down					0.552727	-0.62593	-1.17866	ΔLFC<-1	Similar to C13 endopeptidase NP1 precursor.
Os01g0559750	None	1	21242600	21243209										-1.1161	-	TolOnly_down	Hypothetical gene.
Os01g0559825	None	1	21261706	21262137									0.99909		-	SusOnly_up	Hypothetical protein.
Os01g0560000	LOC_Os01g37960.1	1	21265812	21270762		0.53332	-	TolOnly_up					0.741664		-	SusOnly_up	Similar to Auxin amidohydrolase.
Os01g0560200	LOC_Os01g37980.1	1	21275618	21278757					0.359778		-	SusOnly_up					Similar to Vesicle transport v-SNARE 13 (AtVTI13) (Vesicle transport v-SNARE protein VTI13) (Vesicle soluble NSF attachment protein receptor 13).
Os01g0561500	LOC_Os01g38100.1	1	21337973	21340953	-2.07535		-	SusOnly_down									Conserved hypothetical protein.
Os01g0561600	LOC_Os01g38110.1	1	21342129	21344066					9.5598	5.4179	-4.1419	ΔLFC<-1					Cytochrome P450 family protein.
Os01g0563700	None	1	21444283	21449074		-1.82461	-	TolOnly_down									Hypothetical gene.
Os01g0564300	LOC_Os01g38359.1	1	21525509	21549819	-0.522231		-	SusOnly_down									Peptidyl-prolyl cis-trans isomerase, FKBP-type domain containing protein.
Os01g0564400	None	1	21534121	21537684					-1.61425	-0.567691	1.04656	ΔLFC>1					Conserved hypothetical protein.
Os01g0566000	LOC_Os01g38520.1	1	21633972	21635454					3.85984		-	SusOnly_up					Armadillo-like helical domain containing protein.
Os01g0566500	LOC_Os01g38580.1	1	21665759	21668304					3.33778	4.64154	1.30376	ΔLFC>1	1.37987		-	SusOnly_up	Similar to Dioxygenase RAMOSUS1.
Os01g0566800	LOC_Os01g38610.1	1	21687799	21689199									1.00441		-	SusOnly_up	Hypothetical conserved gene.
Os01g0570700	LOC_Os01g38970.1	1	21896614	21897709									-0.436668		-	SusOnly_down	Carbamoyl-phosphate synthetase, large subunit, ATP-binding domain containing protein.
Os01g0570800	LOC_Os01g38980.1	1	21900067	21903103					1.09389		-	SusOnly_up		-0.892693	-	TolOnly_down	IQ calmodulin-binding region domain containing protein.
Os01g0571100	LOC_Os01g39000.1	1	21922042	21923916						-1.59785	-	TolOnly_down					Similar to gibberellin responsive1.
Os01g0571133	None	1	21922193	21924309						-0.678706	-	TolOnly_down					Hypothetical gene.
Os01g0571166	LOC_Os01g39000.1	1	21925151	21927844						-2.44698	-	TolOnly_down					Similar to gibberellin responsive1.
Os01g0571300	LOC_Os01g39020.1	1	21938865	21941797	1.77083		-	SusOnly_up	6.89904	9.12791	2.22886	ΔLFC>1	3.72922	2.65145	-1.07776	ΔLFC<-1	Similar to Heat shock transcription factor 31 (Fragment).
Os01g0572100	LOC_Os01g39100.1	1	21976583	21981580					-0.696632		-	SusOnly_down					Zinc finger, CCCH-type domain containing protein.
Os01g0574400	LOC_Os01g39250.1	1	22074387	22079852						0.489098	-	TolOnly_up	0.41895		-	SusOnly_up	Similar to Cell division protein ftsH (EC 3.4.24.-).
Os01g0574600	LOC_Os01g39270.1	1	22088204	22091018									-0.877803		-	SusOnly_down	Similar to Gamma hydroxybutyrate dehydrogenase (EC 1.1.1.61).
Os01g0574800	LOC_Os01g39290.1	1	22098634	22099659	-0.425361		-	SusOnly_down		-1.10351	-	TolOnly_down					Harpin-induced 1 domain containing protein.
Os01g0578000	LOC_Os01g39630.1	1	22353427	22358405					-0.806389		-	SusOnly_down					DNA repair protein, DNA double-strand break repair, synaptonemal complex assembly
Os01g0578700	LOC_Os01g39680.1	1	22379059	22382876					-0.569054		-	SusOnly_down					Similar to SaM+.
Os01g0579600	LOC_Os01g39770.1	1	22427835	22430779	0.912954		-	SusOnly_up									Similar to Calcineurin B-like protein 9.
Os01g0579800	LOC_Os01g39780.1	1	22436022	22438392					-0.800416		-	SusOnly_down					Conserved hypothetical protein.
Os01g0579900	LOC_Os01g39790.1	1	22439040	22441966					-0.601728		-	SusOnly_down					Esterase/lipase/thioesterase domain containing protein.
Os01g0580100	LOC_Os01g39810.1	1	22450498	22456233					-0.705932		-	SusOnly_down					Alg9-like mannosyltransferase family protein.
Os01g0580200	LOC_Os01g39830.1	1	22466601	22472572		-0.817592	-	TolOnly_down									Similar to Beta-galactosidase precursor (EC 3.2.1.23) (Lactase).
Os01g0580500	LOC_Os01g39860.1	1	22489496	22490967					1.14112		-	SusOnly_up					ACC oxidase, Ethylene biosynthesis
Os01g0581300	LOC_Os01g39960.1	1	22535013	22538645					-3.34718	-2.14456	1.20262	ΔLFC>1	-0.96228		-	SusOnly_down	Similar to Lycopene epsilon-cyclase (Fragment).
Os01g0581400	LOC_Os01g39970.1	1	22538998	22542226										0.958497	-	TolOnly_up	Serine/threonine protein kinase-related domain containing protein.
Os01g0581800	LOC_Os01g39990.1	1	22552874	22554531		-1.03753	-	TolOnly_down									Hypothetical conserved gene.
Os01g0581900	LOC_Os01g40000.1	1	22557515	22561678					-0.612464		-	SusOnly_down					Conserved hypothetical protein.
Os01g0582600	LOC_Os01g40070.1	1	22604528	22606674					3.02729	1.16271	-1.86457	ΔLFC<-1		-0.766544	-	TolOnly_down	Phospholipase A2, active site domain containing protein.
Os01g0583200	LOC_Os01g40110.1	1	22625256	22628038					-0.758289		-	SusOnly_down					Zinc finger, C2H2, LYAR-type domain containing protein.
Os01g0583300	LOC_Os01g40120.1	1	22632732	22637148	-3.04887	-1.91256	1.13632	ΔLFC>1	-2.7157		-	SusOnly_down					Zinc finger, C2H2, LYAR-type domain containing protein.
Os01g0584032	None	1	22676086	22678573	1.75636		-	SusOnly_up	3.81886	2.67434	-1.14452	ΔLFC<-1					Similar to skin secretory protein xP2.
Os01g0584100	LOC_Os01g40190.1	1	22677778	22678619	2.18725		-	SusOnly_up									Similar to hydroxyproline-rich glycoprotein family protein.
Os01g0584250	None	1	22683593	22688031					1.22		-	SusOnly_up					Hypothetical gene.
Os01g0584800	LOC_Os01g40250.1	1	22727081	22728388	0.363913		-	SusOnly_up									Similar to binding.
Os01g0584900	LOC_Os01g40260.1	1	22731943	22733237	2.21493	4.63131	2.41638	ΔLFC>1	1.2371		-	SusOnly_up	2.27615	1.23557	-1.04058	ΔLFC<-1	WRKY transcription factor 28-like (WRKY5) (WRKY transcription factor 77).
Os01g0585200	LOC_Os01g40290.1	1	22747354	22748143										2.25068	-	TolOnly_up	Similar to cDNA clone:J023088C01, full insert sequence.
Os01g0585300	LOC_Os01g40310.1	1	22754546	22755398	-1.02697		-	SusOnly_down					-0.93945		-	SusOnly_down	Protein of unknown function DUF1118 family protein.
Os01g0585600	LOC_Os01g40330.1	1	22767949	22772615		0.348651	-	TolOnly_up									Protein of unknown function DUF632 domain containing protein.
Os01g0586800	LOC_Os01g40430.1	1	22824809	22826277					4.97247		-	SusOnly_up					Similar to WRKY transcription factor 5 (Fragment).
Os01g0587400	LOC_Os01g40499.1	1	22879904	22895941	-1.92111	-0.905939	1.01517	ΔLFC>1		-1.07977	-	TolOnly_down					Serine/threonine protein kinase-related domain containing protein.
Os01g0588000	LOC_Os01g40550.1	1	22901067	22902273										-4.13585	-	TolOnly_down	Heat shock protein Hsp20 domain containing protein.
Os01g0588200	LOC_Os01g40570.1	1	22908290	22910674						1.75619	-	TolOnly_up					Voltage-dependent anion channel.
Os01g0588400	LOC_Os01g40580.1	1	22914602	22916173									1.27531		-	SusOnly_up	Band 7 protein family protein.
Os01g0588700	LOC_Os01g40610.1	1	22931955	22937186					1.48469	0.411098	-1.07359	ΔLFC<-1					Protein of unknown function DUF572 family protein.
Os01g0588900	LOC_Os01g40630.1	1	22955070	22959148									-0.64749		-	SusOnly_down	Cytokinin-activating enzyme, Bioactive cytokinin synthesis
Os01g0589100	LOC_Os01g40650.1	1	22983392	22985787	-0.559687		-	SusOnly_down									Conserved hypothetical protein.
Os01g0589200	LOC_Os01g40660.1	1	22986666	22987781		0.700702	-	TolOnly_up					1.25986		-	SusOnly_up	Similar to Embryo-abundant protein EMB-like.
Os01g0589800	LOC_Os01g40710.1	1	23004127	23004931		0.367181	-	TolOnly_up					-0.661585		-	SusOnly_down	Similar to OHP2.
Os01g0590200	LOC_Os01g40750.1	1	23023170	23026116	-0.94019		-	SusOnly_down									Conserved hypothetical protein.
Os01g0590700	LOC_Os01g40820.1	1	23073608	23079776	-0.457091		-	SusOnly_down									Peptidase M41 domain containing protein.
Os01g0590900	LOC_Os01g40840.1	1	23090754	23095161	-0.26893		-	SusOnly_down									Similar to Serine/threonine-protein kinase AFC3.
Os01g0591000	LOC_Os01g40860.1	1	23097292	23106301					1.06348		-	SusOnly_up					Aldehyde/histidinol dehydrogenase domain containing protein.
Os01g0591300	LOC_Os01g40870.1	1	23113647	23120516		0.818135	-	TolOnly_up									Similar to Cytosolic aldehyde dehydrogenase RF2D.
Os01g0593000	LOC_Os01g40990.2	1	23208157	23213230						0.400898	-	TolOnly_up					Similar to predicted protein.
Os01g0593200	LOC_Os01g41010.1	1	23224373	23226605									-0.931827		-	SusOnly_down	Protein of unknown function DUF581 family protein.
Os01g0594800	LOC_Os01g41160.1	1	23301874	23306377					-4.18329	-1.74031	2.44298	ΔLFC>1	-1.40738		-	SusOnly_down	Similar to D-amino acid oxidase.
Os01g0595400	LOC_Os01g41220.1	1	23333024	23337221									0.476481		-	SusOnly_up	Protein of unknown function DUF538 family protein.
Os01g0595600	LOC_Os01g41240.1	1	23343306	23345362	1.20926	2.24269	1.03342	ΔLFC>1		0.762792	-	TolOnly_up	-1.46475		-	SusOnly_down	Alpha/beta hydrolase fold-1 domain containing protein.
Os01g0597400	LOC_Os01g41400.1	1	23439509	23441397		-0.939304	-	TolOnly_down					-1.46387		-	SusOnly_down	Amino acid transporter, transmembrane domain containing protein.
Os01g0597600	LOC_Os01g41420.1	1	23447173	23448687		3.13013	-	TolOnly_up	2.77183		-	SusOnly_up		-2.32962	-	TolOnly_down	Amino acid transporter, transmembrane domain containing protein.
Os01g0597800	LOC_Os01g41430.1	1	23456074	23458035						-1.10907	-	TolOnly_down	0.865326		-	SusOnly_up	UDP-glucuronosyl/UDP-glucosyltransferase family protein.
Os01g0598600	LOC_Os01g41550.1	1	23515008	23516765	-0.945348		-	SusOnly_down	-1.29125	-3.13089	-1.83964	ΔLFC<-1	0.563177		-	SusOnly_up	Peptidase A1 domain containing protein.
Os01g0598900	LOC_Os01g41565.1	1	23530089	23532422					-1.78437		-	SusOnly_down	-0.424477		-	SusOnly_down	Cytoplasmic tRNA 2-thiolation protein 1.
Os01g0599550	None	1	23541689	23544345									-0.348775		-	SusOnly_down	Hypothetical gene.
Os01g0600000	LOC_Os01g41610.1	1	23554268	23557549		0.353492	-	TolOnly_up									Similar to Copia-like retroelement pol polyprotein.
Os01g0600300	LOC_Os01g41640.1	1	23577237	23580592						0.540028	-	TolOnly_up					Conserved hypothetical protein.
Os01g0600500	LOC_Os01g41660.1	1	23584039	23585690					0.568286		-	SusOnly_up					Similar to Phosphoethanolamine/phosphocholine phosphatase.
Os01g0600900	LOC_Os01g41710.1	1	23607363	23608541	-3.46233	-2.21646	1.24587	ΔLFC>1					-2.32438	-1.29289	1.0315	ΔLFC>1	Chlorophyll a-b binding protein 2, chloroplast precursor (LHCII type I CAB-2) (LHCP).
Os01g0601000	LOC_Os01g41720.1	1	23611048	23615257	1.41242		-	SusOnly_up									Mg2+ transporter protein, CorA-like/Zinc transport protein ZntB domain containing protein.
Os01g0601625	LOC_Os01g41750.1	1	23631980	23635375						0.92409	-	TolOnly_up					Leucine rich repeat, N-terminal domain containing protein.
Os01g0601700	LOC_Os01g41780.1	1	23648429	23651499					-0.801689		-	SusOnly_down					Leucine-rich repeat domain containing protein.
Os01g0602200	LOC_Os01g41800.1	1	23663277	23664196	2.46798		-	SusOnly_up									Cytochrome P450 monooxygenase, Tolerance to acetolactate synthase-inhibiting herbicides (pseudogene)
Os01g0602400	LOC_Os01g41810.1	1	23673178	23675960					0.869535		-	SusOnly_up					Similar to Cytochrome P450 monooxygenase CYP72A5 (Fragment).
Os01g0602466	None	1	23682415	23685494	2.50647	1.30455	-1.20192	ΔLFC<-1					1.50454		-	SusOnly_up	Hypothetical protein.
Os01g0602800	LOC_Os01g41870.1	1	23727763	23733053									-0.560277		-	SusOnly_down	Serine/threonine protein kinase-related domain containing protein.
Os01g0603800	LOC_Os01g41930.1	1	23776466	23779747		-2.09108	-	TolOnly_down									Similar to Triticum sp. (pAWJL3) leucine rich repeat region mRNA (Fragment).
Os01g0604500	LOC_Os01g41990.1	1	23810484	23811557									-0.868161		-	SusOnly_down	EF-Hand type domain containing protein.
Os01g0604700	LOC_Os01g42010.1	1	23814822	23819251									0.316064		-	SusOnly_up	Similar to cDNA clone:001-043-A08, full insert sequence.
Os01g0604900	LOC_Os01g42024.1	1	23829864	23830601		1.69537	-	TolOnly_up									Hypothetical protein.
Os01g0605300	LOC_Os01g42040.1	1	23843274	23846735	1.6803	2.97832	1.29801	ΔLFC>1									Similar to Likely ubiquitin-conjugating enzyme e2.
Os01g0605400	LOC_Os01g42060.1	1	23847041	23850326					3.6027		-	SusOnly_up					Quinonprotein alcohol dehydrogenase-like domain containing protein.
Os01g0605650	LOC_Os01g42080.1	1	23856793	23861718									0.529733		-	SusOnly_up	Zinc finger, C3HC-like domain containing protein.
Os01g0605700	LOC_Os01g42090.1	1	23864681	23867205	1.08503		-	SusOnly_up									MtN3 and saliva related transmembrane protein family protein.
Os01g0606000	LOC_Os01g42110.1	1	23877540	23880467					5.33583	3.76488	-1.57095	ΔLFC<-1	3.80535	2.41811	-1.38724	ΔLFC<-1	MtN3 and saliva related transmembrane protein family protein.
Os01g0606200	LOC_Os01g42150.1	1	23890258	23890668	-1.37275		-	SusOnly_down									Conserved hypothetical protein.
Os01g0606400	None	1	23895058	23897435					-2.79313	-1.69084	1.10228	ΔLFC>1					Hypothetical protein.
Os01g0607200	LOC_Os01g42234.1	1	23923718	23933449					1.67775	0.627575	-1.05018	ΔLFC<-1	0.921422		-	SusOnly_up	Amino acid permease subfamily protein.
Os01g0607250	None	1	23929777	23933117	4.4497		-	SusOnly_up									Hypothetical protein.
Os01g0607800	LOC_Os01g42280.1	1	23970594	23972310		-0.677416	-	TolOnly_down					-0.685836		-	SusOnly_down	Pentatricopeptide repeat domain containing protein.
Os01g0608101	None	1	24004176	24006793		-2.17359	-	TolOnly_down	-3.07135	-4.25723	-1.18588	ΔLFC<-1					Conserved hypothetical protein.
Os01g0608400	LOC_Os01g42330.1	1	24024938	24027535		-1.15459	-	TolOnly_down									Hypothetical conserved gene.
Os01g0609200	LOC_Os01g42370.1	1	24065207	24073621					4.06287	2.95514	-1.10772	ΔLFC<-1					Similar to Pleiotropic drug resistance protein 3.
Os01g0609300	LOC_Os01g42380.1	1	24075070	24081389									1.95166		-	SusOnly_up	Similar to Pleiotropic drug resistance protein 3.
Os01g0609501	None	1	24080593	24081885									2.26593		-	SusOnly_up	Hypothetical protein.
Os01g0610100	LOC_Os01g42430.1	1	24126625	24129621									0.495566		-	SusOnly_up	Similar to Clone ZZZ51 mRNA sequence.
Os01g0610400	LOC_Os01g42470.1	1	24145891	24148846						0.553005	-	TolOnly_up	-0.506015		-	SusOnly_down	Acyl-CoA N-acyltransferase domain containing protein.
Os01g0610600	LOC_Os01g42490.1	1	24155649	24162572	0.347124		-	SusOnly_up									Endonuclease/exonuclease/phosphatase domain containing protein.
Os01g0611000	LOC_Os01g42520.1	1	24181111	24183979	0.442886		-	SusOnly_up	-3.5602	-5.97288	-2.41268	ΔLFC<-1	1.70288		-	SusOnly_up	Protein of unknown function DUF642 domain containing protein.
Os01g0611100	None	1	24187312	24189794									0.580515		-	SusOnly_up	Similar to GTP-binding nuclear protein Ran-2.
Os01g0611300	LOC_Os01g42550.1	1	24195504	24196616	-1.46191	-3.66495	-2.20303	ΔLFC<-1									Similar to Metal tolerance protein 7.
Os01g0612200	LOC_Os01g42650.1	1	24255379	24259940	0.257974		-	SusOnly_up									Cytochrome c oxidase, subunit Vb family protein.
Os01g0612500	LOC_Os01g42690.1	1	24277095	24280999	2.3865	1.11056	-1.27594	ΔLFC<-1						1.0787	-	TolOnly_up	Phospholipase/carboxylesterase domain containing protein.
Os01g0612600	LOC_Os01g42700.1	1	24282911	24285306					0.503059		-	SusOnly_up	-0.313876		-	SusOnly_down	Protein of unknown function DUF1644 family protein.
Os01g0612700	LOC_Os01g42710.1	1	24294290	24299500					-0.827505		-	SusOnly_down					Zinc finger, LSD1-type domain containing protein.
Os01g0612800	LOC_Os01g42720.1	1	24300144	24301062					-0.774107		-	SusOnly_down					Conserved hypothetical protein.
Os01g0612900	LOC_Os01g42730.1	1	24312652	24317113						-1.33872	-	TolOnly_down					Lipase, GDSL domain containing protein.
Os01g0613300	LOC_Os01g42770.1	1	24341214	24343585	-0.45074		-	SusOnly_down									Conserved hypothetical protein CHP02058 domain containing protein.
Os01g0613500	LOC_Os01g42780.1	1	24343518	24345172	-4.43838		-	SusOnly_down									Peptidase C1A, papain family protein.
Os01g0613800	LOC_Os01g42790.1	1	24351308	24353345	-2.17598		-	SusOnly_down	-3.07117	-1.48155	1.58962	ΔLFC>1	-0.821378		-	SusOnly_down	Peptidase C1A, papain family protein.
Os01g0613900	LOC_Os01g42800.1	1	24354168	24360484		0.311125	-	TolOnly_up					-0.493601		-	SusOnly_down	Hypothetical conserved gene.
Os01g0614500	LOC_Os01g42820.1	1	24369103	24372156		0.307784	-	TolOnly_up									Nucleotide-binding, alpha-beta plait domain containing protein.
Os01g0614700	LOC_Os01g42830.1	1	24375877	24379899		-0.879992	-	TolOnly_down									Similar to Adaptin ear-binding coat-associated protein 1.
Os01g0614750	None	1	24375913	24379864	1.98891		-	SusOnly_up									Hypothetical protein.
Os01g0614900	LOC_Os01g42850.1	1	24380637	24386666									0.498795		-	SusOnly_up	NAD(P)-binding domain containing protein.
Os01g0615000	None	1	24387024	24387834		-0.573476	-	TolOnly_down					-0.580836		-	SusOnly_down	Hypothetical protein.
Os01g0615200	LOC_Os01g42870.1	1	24395081	24396820									0.913906		-	SusOnly_up	Transferase family protein.
Os01g0616500	LOC_Os01g42980.1	1	24480898	24483661					-0.540336		-	SusOnly_down					Similar to 50S ribosomal protein L22.
Os01g0617500	LOC_Os01g43030.1	1	24534886	24546684					-0.472373		-	SusOnly_down					Tetratricopeptide-like helical domain containing protein.
Os01g0617600	LOC_Os01g43040.1	1	24549202	24554122					-0.859223		-	SusOnly_down					Plant organelle RNA recognition domain domain containing protein.
Os01g0617700	LOC_Os01g43050.1	1	24559329	24568659						0.752976	-	TolOnly_up					Similar to CENP-C (Fragment).
Os01g0617800	LOC_Os01g43060.1	1	24569001	24571535	-0.536619		-	SusOnly_down									Conserved hypothetical protein.
Os01g0617900	LOC_Os01g43070.1	1	24572983	24575556									-0.546362		-	SusOnly_down	Similar to oxygen-evolving complex-related.
Os01g0618000	LOC_Os01g43080.1	1	24575726	24576859		1.38526	-	TolOnly_up					1.39382		-	SusOnly_up	Exonuclease domain containing protein.
Os01g0618100	LOC_Os01g43090.1	1	24579647	24582075					-0.82907		-	SusOnly_down					Similar to IN2-2 protein.
Os01g0618200	LOC_Os01g43100.1	1	24584355	24589429									-0.858636		-	SusOnly_down	Protein phosphatase 2C family protein.
Os01g0618300	LOC_Os01g43110.1	1	24592460	24596220	2.51867		-	SusOnly_up									Armadillo-type fold domain containing protein.
Os01g0618400	LOC_Os01g43120.1	1	24598181	24601809					-1.8852	-0.701843	1.18336	ΔLFC>1	-0.633645		-	SusOnly_down	Similar to RNA helicase (Fragment).
Os01g0618700	LOC_Os01g43140.1	1	24614231	24615465		3.48272	-	TolOnly_up	1.09758	-0.798292	-1.89587	ΔLFC<-1					Lipase, class 3 family protein.
Os01g0618800	LOC_Os01g43150.1	1	24616103	24618581									-0.539437		-	SusOnly_down	Similar to ATP-dependent zinc metalloprotease FTSH 9, chloroplastic/mitochondrial.
Os01g0618900	LOC_Os01g43160.1	1	24630323	24632327					0.593562		-	SusOnly_up					Similar to Polygalacturonase.
Os01g0619800	LOC_Os01g43220.1	1	24691392	24696311	0.760252		-	SusOnly_up									Similar to Hydrolase, hydrolyzing O-glycosyl compounds.
Os01g0619900	LOC_Os01g43230.1	1	24696532	24697792					-7.98946	-6.68289	1.30657	ΔLFC>1					Similar to DNA binding.
Os01g0620301	None	1	24712185	24713658	-2.99674	-4.62387	-1.62713	ΔLFC<-1									Hypothetical protein.
Os01g0621200	LOC_Os01g43320.1	1	24753864	24758578					3.34182	1.53308	-1.80874	ΔLFC<-1					Similar to proline transporter.
Os01g0621300	LOC_Os01g43330.1	1	24763107	24768254						-0.695644	-	TolOnly_down	-1.0829		-	SusOnly_down	Hypothetical conserved gene.
Os01g0621700	LOC_Os01g43360.1	1	24792133	24794372	0.3767		-	SusOnly_up									Myosin tail 2 domain containing protein.
Os01g0621900	LOC_Os01g43370.1	1	24808516	24813386						-0.902782	-	TolOnly_down					Similar to OSIGBa0097P08.1 protein.
Os01g0622300	LOC_Os01g43390.1	1	24823998	24828139									-0.899132		-	SusOnly_down	Similar to Plastid uroporphyrinogen decarboxylase (Fragment).
Os01g0622500	None	1	24833455	24838546					-0.977632		-	SusOnly_down					Hypothetical gene.
Os01g0622600	LOC_Os01g43410.1	1	24839124	24843459						-0.416567	-	TolOnly_down	-0.565575		-	SusOnly_down	Similar to calcium-dependent protein kinase, isoform 2.
Os01g0623200	LOC_Os01g43460.1	1	24861697	24864291									1.17635		-	SusOnly_up	Similar to C4-dicarboxylate transporter/malic acid transport protein.
Os01g0624000	LOC_Os01g43520.1	1	24913551	24924014		-0.630092	-	TolOnly_down					0.456552		-	SusOnly_up	Neutral/alkaline nonlysosomal ceramidase family protein.
Os01g0624500	LOC_Os01g43540.1	1	24941444	24942799					0.447445		-	SusOnly_up					Similar to Sgt1.
Os01g0624700	LOC_Os01g43550.1	1	24945282	24947217	1.20639		-	SusOnly_up	3.27533	1.87396	-1.40137	ΔLFC<-1					Similar to WRKY transcription factor 12.
Os01g0625200	LOC_Os01g43580.1	1	24961079	24962826						-2.03558	-	TolOnly_down					Similar to kinesin motor family protein.
Os01g0625300	LOC_Os01g43590.1	1	24967398	24969047										-0.997534	-	TolOnly_down	Similar to Heat shock transcription factor 31 (Fragment).
Os01g0626500	None	1	25019149	25021608					-1.46176	-0.441983	1.01977	ΔLFC>1					Conserved hypothetical protein.
Os01g0627400	LOC_Os01g43700.1	1	25040769	25043903									0.779666		-	SusOnly_up	Similar to Cytochrome P450 monooxygenase CYP72A5 (Fragment).
Os01g0627450	None	1	25040923	25043717	3.51953		-	SusOnly_up									Hypothetical protein.
Os01g0627500	LOC_Os01g43710.1	1	25045721	25049413									1.24089		-	SusOnly_up	Cytochrome P450 family protein.
Os01g0627550	None	1	25045913	25049352		2.01766	-	TolOnly_up									Hypothetical protein.
Os01g0627800	LOC_Os01g43740.1	1	25060764	25063562						-1.23164	-	TolOnly_down					Similar to Cytochrome P450 monooxygenase CYP72A5 (Fragment).
Os01g0627900	LOC_Os01g43750.1	1	25066171	25068280									1.37476		-	SusOnly_up	Similar to Cytochrome P450.
Os01g0627933	LOC_Os01g43760.1	1	25070716	25072692		0.429772	-	TolOnly_up									Similar to Cytochrome P450.
Os01g0627967	None	1	25076430	25078374					1.17136		-	SusOnly_up	-0.919534		-	SusOnly_down	Hypothetical protein.
Os01g0628700	LOC_Os01g43844.1	1	25114083	25118356					0.980627		-	SusOnly_up					Cytochrome P450.
Os01g0628900	LOC_Os01g43851.1	1	25119734	25121919		2.28867	-	TolOnly_up	3.74974	1.75413	-1.99561	ΔLFC<-1					Cytochrome P450 family protein.
Os01g0629600	LOC_Os01g43890.1	1	25144502	25145949	1.95169	0.766713	-1.18498	ΔLFC<-1					1.21974		-	SusOnly_up	Peptidase S10, serine carboxypeptidase family protein.
Os01g0629750	LOC_Os01g43895.1	1	25146732	25147447		0.423317	-	TolOnly_up					-0.582681		-	SusOnly_down	Conserved hypothetical protein.
Os01g0629900	LOC_Os01g43910.1	1	25152108	25158338					2.61086	1.32691	-1.28395	ΔLFC<-1	0.766631		-	SusOnly_up	Similar to Blast and wounding induced mitogen-activated protein kinase.
Os01g0630900	LOC_Os01g44020.1	1	25219700	25221448	-0.684826		-	SusOnly_down	-0.911358		-	SusOnly_down					Hypothetical conserved gene.
Os01g0631100	LOC_Os01g44040.1	1	25226874	25233773	0.36062		-	SusOnly_up		0.346614	-	TolOnly_up					Cas1p-like family protein.
Os01g0631200	LOC_Os01g44050.1	1	25234709	25238165					-0.729203	-2.13015	-1.40095	ΔLFC<-1					Similar to siroheme uroporphyrinogen methyltransferase1.
Os01g0631700	LOC_Os01g44110.1	1	25282067	25286614	-0.575169		-	SusOnly_down					-1.01699		-	SusOnly_down	Similar to Ser Thr specific protein kinase-like protein.
Os01g0631800	LOC_Os01g44120.1	1	25288392	25289157	1.14423	2.87735	1.73312	ΔLFC>1	3.3489	1.7826	-1.5663	ΔLFC<-1					Conserved hypothetical protein.
Os01g0633000	LOC_Os01g44210.1	1	25350681	25351536									-0.878133		-	SusOnly_down	Similar to 50S ribosomal protein L31.
Os01g0633100	LOC_Os01g44220.1	1	25353805	25361883					3.30035	-0.361033	-3.66139	ΔLFC<-1	0.627498		-	SusOnly_up	ADP-glucose pyrophosphorylase large subunit, Controll of starch biosynthesis in endosperm development
Os01g0633400	LOC_Os01g44250.1	1	25368481	25371006					3.40828	2.19532	-1.21295	ΔLFC<-1		1.20187	-	TolOnly_up	Cystathionine beta-synthase, core domain containing protein.
Os01g0633500	LOC_Os01g44260.1	1	25382714	25384678									-1.81768		-	SusOnly_down	Similar to Dihydroflavonol reductase.
Os01g0635200	LOC_Os01g44390.1	1	25462003	25463635					-3.75334	-5.12341	-1.37007	ΔLFC<-1	-1.0126		-	SusOnly_down	Homeodomain-like containing protein.
Os01g0635400	LOC_Os01g44394.1	1	25466388	25474144	-0.429406		-	SusOnly_down		-1.22479	-	TolOnly_down					Similar to mRNA-associated protein mrnp 41 (Rae1 protein homolog).
Os01g0635550	LOC_Os01g44430.1	1	25476388	25477555						-1.36363	-	TolOnly_down	-0.494764		-	SusOnly_down	ZF-HD homeobox protein Cys/His-rich dimerisation region domain containing protein.
Os01g0636600	LOC_Os01g44980.1	1	25516026	25523268		-0.62794	-	TolOnly_down	-1.4412		-	SusOnly_down					Hypothetical conserved gene.
Os01g0637300	LOC_Os01g45040.1	1	25551701	25573478									-0.364032		-	SusOnly_down	Conserved hypothetical protein.
Os01g0637800	LOC_Os01g45090.1	1	25592575	25593523	2.01563		-	SusOnly_up									Similar to Transcription factor (Fragment).
Os01g0638000	LOC_Os01g45110.1	1	25598451	25600345	5.87902	4.68214	-1.19688	ΔLFC<-1									UDP-glucuronosyl/UDP-glucosyltransferase family protein.
Os01g0638600	LOC_Os01g45140.1	1	25615791	25617367	-3.69749	-1.96738	1.73011	ΔLFC>1	-9.70983	-6.63875	3.07109	ΔLFC>1	-1.51783		-	SusOnly_down	UDP-glucuronosyl/UDP-glucosyltransferase family protein.
Os01g0639100	LOC_Os01g45190.1	1	25636995	25640474					-0.365217		-	SusOnly_down					DEAD box RNA helicase homologous to eukaryotic initiation factor 4AIII (eIF4AIII), Core components of the exon junction complex (EJC), Regulation of plant height, pollen, and seed development
Os01g0639200	LOC_Os01g45200.1	1	25640719	25647590					0.496172		-	SusOnly_up					Cinnamoyl-CoA reductase-like gene family member, Defense response
Os01g0639600	LOC_Os01g45250.1	1	25681571	25682862					2.51167	1.16477	-1.3469	ΔLFC<-1	0.859802		-	SusOnly_up	Protein of unknown function DUF1645 family protein.
Os01g0639900	LOC_Os01g45274.1	1	25696671	25705077									-1.76533	-0.714602	1.05073	ΔLFC>1	beta-carbonic anhydrase (EC:4.2.1.1), Carbon assimilation, CO<sub>2</sub>-mediated stomatal pore response
Os01g0640700	LOC_Os01g45360.1	1	25748348	25750451	-0.299333		-	SusOnly_down									Similar to vegetative cell wall protein gp1.
Os01g0640800	LOC_Os01g45370.1	1	25752298	25755783									-0.809901		-	SusOnly_down	Similar to radical SAM domain-containing protein.
Os01g0641700	LOC_Os01g45439.1	1	25777616	25781934									-0.371409		-	SusOnly_down	Uncharacterised protein family UPF0121 domain containing protein.
Os01g0641800	LOC_Os01g45450.1	1	25788671	25790988						1.10465	-	TolOnly_up		2.2667	-	TolOnly_up	Similar to Carbonic anhydrase.
Os01g0642200	LOC_Os01g45470.1	1	25800668	25801243		0.539595	-	TolOnly_up									Conserved hypothetical protein.
Os01g0642700	LOC_Os01g45520.1	1	25836151	25838904					-1.21811		-	SusOnly_down					S-locus glycoprotein domain containing protein.
Os01g0642900	LOC_Os01g45530.1	1	25841673	25843494	-0.43007		-	SusOnly_down	-0.53203		-	SusOnly_down					Nucleic acid-binding, OB-fold domain containing protein.
Os01g0643800	LOC_Os01g45620.1	1	25917636	25922976	-0.594373		-	SusOnly_down									Similar to Mitogen-activated protein kinase.
Os01g0644000	LOC_Os01g45640.1	1	25926370	25928206		0.499827	-	TolOnly_up									Twin-arginine translocation pathway signal domain containing protein.
Os01g0644200	None	1	25931149	25931730					7.35209	9.30776	1.95566	ΔLFC>1	8.7958		-	SusOnly_up	Similar to Little protein 1.
Os01g0644600	LOC_Os01g45700.1	1	25949366	25950192		-0.856316	-	TolOnly_down		-0.778662	-	TolOnly_down					Glutelin family protein.
Os01g0645200	LOC_Os01g45750.1	1	25973499	25980398									0.499591		-	SusOnly_up	Hypothetical conserved gene.
Os01g0647000	LOC_Os01g45900.1	1	26075030	26076876						0.436106	-	TolOnly_up	0.692346		-	SusOnly_up	Cyclin-like F-box domain containing protein.
Os01g0647200	LOC_Os01g45914.1	1	26086062	26088337	-2.32245	-3.95076	-1.62832	ΔLFC<-1	-6.41317	-7.44036	-1.02719	ΔLFC<-1	-8.71131	-5.38224	3.32907	ΔLFC>1	Hypothetical conserved gene.
Os01g0648700	LOC_Os01g46040.1	1	26173196	26177230	0.858454		-	SusOnly_up									Bromodomain containing protein.
Os01g0649200	LOC_Os01g46080.1	1	26200285	26201321									1.07325		-	SusOnly_up	Similar to Esterase.
Os01g0649900	LOC_Os01g46120.1	1	26222617	26225117					-1.27944		-	SusOnly_down	1.04472		-	SusOnly_up	Lipase, GDSL domain containing protein.
Os01g0650000	LOC_Os01g46130.1	1	26230738	26234611					-3.11057	-1.86509	1.24548	ΔLFC>1					Similar to esterase.
Os01g0650100	LOC_Os01g46140.1	1	26235768	26238284					-3.05448	-2.05111	1.00337	ΔLFC>1					Similar to Esterase.
Os01g0651350	None	1	26306408	26309172					-4.98853	-3.26519	1.72334	ΔLFC>1					Hypothetical protein.
Os01g0651400	None	1	26309253	26311638						-3.93003	-	TolOnly_down					Lipase, GDSL domain containing protein.
Os01g0651932	LOC_Os01g46340.1	1	26364766	26367362									-2.44764		-	SusOnly_down	Hypothetical conserved gene.
Os01g0652100	LOC_Os01g46350.1	1	26368398	26374101						-3.49364	-	TolOnly_down					Protein of unknown function DUF231, plant domain containing protein.
Os01g0652300	LOC_Os01g46370.2	1	26383595	26387037		-1.47808	-	TolOnly_down									Similar to Phospholipase A1-II 7.
Os01g0652375	None	1	26383821	26387010					3.09432		-	SusOnly_up					Hypothetical protein.
Os01g0652450	None	1	26384648	26385354					3.59969	2.18602	-1.41367	ΔLFC<-1					Hypothetical gene.
Os01g0652600	LOC_Os01g46380.1	1	26392164	26396100					-0.334791		-	SusOnly_down					Similar to Ketol-acid reductoisomerase, chloroplast precursor (EC 1.1.1.86) (Acetohydroxy-acid reductoisomerase) (Alpha-keto-beta-hydroxylacil reductoisomerase).
Os01g0652800	LOC_Os01g46400.1	1	26401569	26403477	2.42559	1.3798	-1.04578	ΔLFC<-1		-2.11213	-	TolOnly_down					Protein of unknown function DUF231, plant domain containing protein.
Os01g0653200	LOC_Os01g46430.1	1	26420263	26421981					4.36999		-	SusOnly_up					Glycosyl transferase, group 1 domain containing protein.
Os01g0653700	LOC_Os01g46500.1	1	26449179	26452724					0.519915		-	SusOnly_up					Cyclin-like F-box domain containing protein.
Os01g0653800	LOC_Os01g46510.1	1	26453784	26465951									0.44755		-	SusOnly_up	Similar to predicted protein.
Os01g0654100	LOC_Os01g46570.1	1	26514543	26521761	0.741715		-	SusOnly_up									Similar to CTP synthase (EC 6.3.4.2) (UTP--ammonia ligase) (CTP synthetase).
Os01g0654400	LOC_Os01g46600.1	1	26532021	26532497									5.2065		-	SusOnly_up	Similar to Salt tolerant correlative protein.
Os01g0654450	LOC_Os01g46580.1	1	26532180	26532659					7.68905		-	SusOnly_up					Hypothetical gene.
Os01g0654500	LOC_Os01g46610.1	1	26533072	26537108									-0.487285		-	SusOnly_down	Similar to NADP-isocitrate dehydrogenase.
Os01g0655300	LOC_Os01g46700.1	1	26599136	26599632					0.597149		-	SusOnly_up					Similar to Trithorax 4 (Fragment).
Os01g0655400	LOC_Os01g46710.1	1	26601979	26608476	0.275883		-	SusOnly_up									Conserved hypothetical protein.
Os01g0655500	LOC_Os01g46720.1	1	26611799	26618704		-2.22697	-	TolOnly_down					-0.599021		-	SusOnly_down	Protein kinase, core domain containing protein.
Os01g0655800	LOC_Os01g46750.1	1	26628877	26636906									0.563429		-	SusOnly_up	Similar to ACS-like protein.
Os01g0656200	LOC_Os01g46760.1	1	26652966	26658299		-1.05129	-	TolOnly_down									Protein phosphatase 2C family protein.
Os01g0656250	None	1	26653444	26657999	1.11306		-	SusOnly_up	5.32016	7.38506	2.0649	ΔLFC>1					Hypothetical gene.
Os01g0656400	LOC_Os01g46800.1	1	26687377	26688416	-0.754744	1.02745	1.7822	ΔLFC>1		-0.898988	-	TolOnly_down		-1.44635	-	TolOnly_down	Similar to WRKY transcription factor 15.
Os01g0658400	LOC_Os01g46926.1	1	26781113	26784353						-0.586808	-	TolOnly_down	-0.352691		-	SusOnly_down	Ubiquitin-conjugating enzyme E2
Os01g0659200	LOC_Os01g46980.1	1	26811872	26816519									0.428669		-	SusOnly_up	Similar to Vacuolar ATP synthase subunit E (EC 3.6.3.14) (V-ATPase E subunit) (Vacuolar proton pump E subunit).
Os01g0659800	LOC_Os01g47040.1	1	26862081	26863434					-1.39716		-	SusOnly_down					C2 calcium-dependent membrane targeting domain containing protein.
Os01g0659900	LOC_Os01g47050.1	1	26872217	26875031						-1.51898	-	TolOnly_down	-1.51139		-	SusOnly_down	Cyclin-like F-box domain containing protein.
Os01g0660200	LOC_Os01g47070.1	1	26885484	26886719	1.1488	2.28597	1.13716	ΔLFC>1	-0.751204		-	SusOnly_down					Acidic class III chitinase OsChib3a precursor (Chitinase) (EC 3.2.1.14).
Os01g0661000	LOC_Os01g47200.1	1	26975616	26978062	2.56637	-1.74049	-4.30686	ΔLFC<-1									Uncharacterised protein family UPF0497, trans-membrane plant domain containing protein.
Os01g0661400	LOC_Os01g47256.1	1	27004281	27008038					-1.23195		-	SusOnly_down					S1, RNA binding domain containing protein.
Os01g0661500	LOC_Os01g47262.2	1	27008803	27012114					2.84406	1.44243	-1.40163	ΔLFC<-1					Mov34/MPN/PAD-1 family protein.
Os01g0661601	None	1	27013833	27014965					1.38797		-	SusOnly_up					Hypothetical gene.
Os01g0662300	LOC_Os01g47330.1	1	27041773	27042644									-0.75353		-	SusOnly_down	Similar to Isoform 2 of 50S ribosomal protein L12, chloroplastic.
Os01g0662700	LOC_Os01g47350.1	1	27050876	27054574						-0.883743	-	TolOnly_down	-0.738726		-	SusOnly_down	Similar to Naphthoate synthase (EC 4.1.3.36).
Os01g0663051	LOC_Os01g47370.1	1	27062505	27064276					-4.52628	-9.4978	-4.97152	ΔLFC<-1					Similar to SANT/MYB protein.
Os01g0663300	LOC_Os01g47400.1	1	27081819	27085661					-2.49893	-3.753	-1.25408	ΔLFC<-1	0.976057		-	SusOnly_up	Similar to (1-4)-beta-mannan endohydrolase-like protein.
Os01g0663400	LOC_Os01g47410.1	1	27085767	27092237						-1.15601	-	TolOnly_down	0.747313		-	SusOnly_up	Similar to Aspartic proteinase oryzasin 1 precursor (EC 3.4.23.-).
Os01g0663500	LOC_Os01g47420.1	1	27095458	27100193	-0.42188		-	SusOnly_down		-0.75134	-	TolOnly_down					Transcriptional coactivator/pterin dehydratase family protein.
Os01g0664000	LOC_Os01g47450.1	1	27115631	27120123									-0.611946		-	SusOnly_down	Similar to carboxyl-terminal-processing protease.
Os01g0664200	LOC_Os01g47470.1	1	27130541	27134194					-0.81549	-2.33566	-1.52017	ΔLFC<-1					Similar to Ser Thr specific protein kinase-like protein.
Os01g0664500	LOC_Os01g47490.1	1	27145068	27149003	-0.393523		-	SusOnly_down									Lg106-like family protein.
Os01g0665200	LOC_Os01g47530.1	1	27171290	27178237	0.718591		-	SusOnly_up					-0.817816		-	SusOnly_down	Similar to Blast and wounding induced mitogen-activated protein kinase.
Os01g0665300	LOC_Os01g47540.1	1	27178705	27183840									0.732744		-	SusOnly_up	Similar to CTD-phosphatase-like protein.
Os01g0665750	LOC_Os01g47560.1	1	27198727	27199216		0.724884	-	TolOnly_up									Similar to WRKY transcription factor 16.
Os01g0665900	LOC_Os01g47570.1	1	27220793	27221419									1.08987		-	SusOnly_up	Conserved hypothetical protein.
Os01g0666000	LOC_Os01g47580.1	1	27226175	27230292	0.997034	2.43169	1.43466	ΔLFC>1					-1.14311		-	SusOnly_down	Similar to Lipid phosphate phosphatase 2 (EC 3.1.3.-) (AtLPP2) (Phosphatidic acid phosphatase 2) (AtPAP2) (Prenyl diphosphate phosphatase).
Os01g0666200	LOC_Os01g47600.1	1	27236519	27239874						0.54135	-	TolOnly_up					High mobility group, HMG1/HMG2 domain containing protein.
Os01g0666400	LOC_Os01g47610.1	1	27240118	27241139									1.01595		-	SusOnly_up	Similar to predicted protein.
Os01g0666600	LOC_Os01g47630.1	1	27246279	27247948									-0.727654		-	SusOnly_down	Conserved hypothetical protein.
Os01g0666800	LOC_Os01g47650.1	1	27257387	27266432						0.273432	-	TolOnly_up					Similar to predicted protein.
Os01g0666950	None	1	27266745	27268261									-0.503275		-	SusOnly_down	Hypothetical conserved gene.
Os01g0667100	LOC_Os01g47680.1	1	27271350	27273931					0.737559		-	SusOnly_up					Similar to 60S ribosomal protein L18A.
Os01g0667200	LOC_Os01g47690.1	1	27274750	27278556		-0.364316	-	TolOnly_down					1.00947		-	SusOnly_up	Mitochondrial sulfur dioxygenase, Abiotic stress response
Os01g0667800	LOC_Os01g47750.1	1	27317349	27320807					-0.589515		-	SusOnly_down					Similar to U2 snRNP auxiliary factor, small subunit.
Os01g0667900	LOC_Os01g47760.1	1	27326050	27327025										-1.16749	-	TolOnly_down	CC-type glutaredoxin, Homeostatic regulation of nitrogen use, Hormone signaling
Os01g0668000	LOC_Os01g47770.1	1	27336260	27339335						0.285103	-	TolOnly_up					CS domain containing protein.
Os01g0668200	None	1	27354111	27355778					-0.636343		-	SusOnly_down					Conserved hypothetical protein.
Os01g0668600	LOC_Os01g47820.1	1	27375122	27377698	-2.71775	-1.63706	1.08069	ΔLFC>1	-3.58233	-1.9294	1.65294	ΔLFC>1					Curculin-like (mannose-binding) lectin domain containing protein.
Os01g0668700	None	1	27385840	27390795					-0.624931	0.790343	1.41527	ΔLFC>1					Hypothetical protein.
Os01g0670100	LOC_Os01g48000.1	1	27474092	27476781									1.24487		-	SusOnly_up	Serine/threonine protein kinase-related domain containing protein.
Os01g0672100	LOC_Os01g48130.1	1	27556027	27560681		0.598699	-	TolOnly_up	1.16685		-	SusOnly_up					No apical meristem (NAM) protein domain containing protein.
Os01g0672500	LOC_Os01g48200.1	1	27606058	27608639					0.853567		-	SusOnly_up					Glycosyl transferase, family 48 protein.
Os01g0672700	LOC_Os01g48210.1	1	27624620	27630340		0.432471	-	TolOnly_up									Hypothetical conserved gene.
Os01g0673300	LOC_Os01g48250.1	1	27656267	27657910	-0.562663		-	SusOnly_down									Protein of unknown function DUF295 family protein.
Os01g0673800	LOC_Os01g48300.1	1	27677194	27681560						-0.669004	-	TolOnly_down	-0.421773		-	SusOnly_down	Similar to ATP synthase protein I -related.
Os01g0674000	LOC_Os01g48320.1	1	27690597	27691968	0.453905		-	SusOnly_up									Homeodomain-like containing protein.
Os01g0674150	LOC_Os01g48339.1	1	27704013	27705072		-1.23846	-	TolOnly_down									Conserved hypothetical protein.
Os01g0674400	LOC_Os01g48360.1	1	27714540	27715226									1.28654		-	SusOnly_up	Hypothetical conserved gene.
Os01g0674700	LOC_Os01g48380.1	1	27725579	27731480									-0.480797		-	SusOnly_down	Similar to EMB2279 (EMBRYO DEFECTIVE 2279).
Os01g0674800	LOC_Os01g48390.1	1	27737142	27739719	-0.453094		-	SusOnly_down									Serine/threonine-specific protein kinase NPK15-like.
Os01g0675700	LOC_Os01g48444.1	1	27777432	27780995									-0.617291		-	SusOnly_down	Similar to Auxin-responsive protein IAA14 (Indoleacetic acid-induced protein 14) (SOLITARY-ROOT protein).
Os01g0675800	LOC_Os01g48446.1	1	27780948	27782265									1.0505		-	SusOnly_up	No apical meristem (NAM) protein domain containing protein.
Os01g0676200	LOC_Os01g48500.1	1	27801413	27802410					1.2167		-	SusOnly_up	-0.708279		-	SusOnly_down	Conserved hypothetical protein.
Os01g0677900	LOC_Os01g48610.1	1	27868771	27871845	-1.78661		-	SusOnly_down	-2.3652	-1.10519	1.26002	ΔLFC>1					Protein of unknown function DUF2921 domain containing protein.
Os01g0678000	LOC_Os01g48620.1	1	27875639	27878341	-1.61729		-	SusOnly_down	-3.27326	-1.99893	1.27433	ΔLFC>1		-1.56181	-	TolOnly_down	Protein of unknown function DUF2921 domain containing protein.
Os01g0678100	LOC_Os01g48640.1	1	27883020	27886068					-3.54752	-1.35122	2.1963	ΔLFC>1					Protein of unknown function DUF2921 domain containing protein.
Os01g0678500	LOC_Os01g48680.1	1	27906660	27920949									-0.711219		-	SusOnly_down	Voltage-gated Ca2+ channel protein, Elicitor-induced defense reponses, Hypersensitive cell death, Activation of MAPK cascade
Os01g0678600	LOC_Os01g48690.1	1	27922318	27924335									-1.13664		-	SusOnly_down	Ribosomal protein S20 family protein.
Os01g0678700	LOC_Os01g48700.1	1	27924913	27928433		-0.614695	-	TolOnly_down									DP protein.
Os01g0679000	LOC_Os01g48720.1	1	27938801	27947024		-0.490872	-	TolOnly_down	-0.490402		-	SusOnly_down					RNA polymerase III Rpc82, C -terminal domain containing protein.
Os01g0679600	LOC_Os01g48760.1	1	27961739	27965436					-0.774365		-	SusOnly_down					Similar to THAP domain-containing protein 4.
Os01g0680500	None	1	28012378	28014462					1.46425		-	SusOnly_up					Hypothetical protein.
Os01g0680700	LOC_Os01g48830.1	1	28016284	28021413					0.729873		-	SusOnly_up					Protein of unknown function DUF1639 family protein.
Os01g0681000	LOC_Os01g48874.1	1	28033034	28051826	-0.636378		-	SusOnly_down		-0.607926	-	TolOnly_down		-0.707095	-	TolOnly_down	Uncharacterised protein family UPF0089 domain containing protein.
Os01g0681200	LOC_Os01g48910.1	1	28061734	28067159		0.822172	-	TolOnly_up					0.800587		-	SusOnly_up	Similar to Acyl-CoA synthetase (EC 6.2.1.3).
Os01g0681600	LOC_Os01g48930.1	1	28080392	28083298									0.606695		-	SusOnly_up	Hypothetical conserved gene.
Os01g0681700	LOC_Os01g48940.1	1	28085781	28086459						-0.878337	-	TolOnly_down					Hypothetical conserved gene.
Os01g0681800	LOC_Os01g48950.1	1	28088399	28089095	-1.04303		-	SusOnly_down	-2.45447	-1.31501	1.13947	ΔLFC>1	-0.998977		-	SusOnly_down	Conserved hypothetical protein.
Os01g0682500	LOC_Os01g48990.1	1	28126575	28130263									-0.632037		-	SusOnly_down	Similar to Protein Kinase C630.09c.
Os01g0683100	LOC_Os01g49000.1	1	28136367	28143339	0.396026		-	SusOnly_up									Similar to Katanin p60 ATPase-containing subunit (EC 3.6.4.3) (Katanin p60 subunit) (p60 katanin) (Atp60) (CAD ATPase) (Katanin 1) (BOTERO1 protein) (ECTOPIC ROOT HAIR 3 protein) (FAT ROOT protein) (FRAGILE FIBER 2 protein) (AtAAA1).
Os01g0683400	LOC_Os01g49010.1	1	28161732	28166115						1.14585	-	TolOnly_up					Similar to Origin recognition complex 4.
Os01g0683700	LOC_Os01g49030.1	1	28176745	28177756					1.40534		-	SusOnly_up					Protein of unknown function DUF599 family protein.
Os01g0684200	LOC_Os01g49060.1	1	28187891	28193349					-0.635015		-	SusOnly_down					Conserved hypothetical protein.
Os01g0684800	LOC_Os01g49110.1	1	28231419	28234854	2.27308	3.53507	1.26199	ΔLFC>1									Protein prenyltransferase, alpha subunit domain containing protein.
Os01g0684900	LOC_Os01g49120.1	1	28235071	28238631						-0.780484	-	TolOnly_down	-0.40307		-	SusOnly_down	Multi antimicrobial extrusion protein MatE family protein.
Os01g0685100	LOC_Os01g49130.1	1	28240209	28242532		1.89304	-	TolOnly_up									Conserved hypothetical protein.
Os01g0685400	LOC_Os01g49160.1	1	28250506	28251508					1.34213		-	SusOnly_up					Homeodomain-like domain containing protein.
Os01g0685900	LOC_Os01g49200.1	1	28282813	28287091	1.18418		-	SusOnly_up					-1.86178		-	SusOnly_down	Similar to 65kD microtubule associated protein.
Os01g0686000	LOC_Os01g49210.1	1	28289381	28290175	-0.700844		-	SusOnly_down					-1.03268		-	SusOnly_down	Similar to cDNA, clone: J100026I16, full insert sequence.
Os01g0686100	LOC_Os01g49219.1	1	28295136	28299994									-0.380361		-	SusOnly_down	Hypothetical conserved gene.
Os01g0686200	LOC_Os01g49230.1	1	28303270	28304839					-1.64477		-	SusOnly_down					UDP-glucuronosyl/UDP-glucosyltransferase family protein.
Os01g0686400	LOC_Os01g49250.1	1	28316497	28317263						0.623781	-	TolOnly_up					Similar to AR401.
Os01g0686800	LOC_Os01g49290.1	1	28330800	28333317									-0.342445		-	SusOnly_down	Protein containing the WD-40 repeat, Innate immunuty
Os01g0687300	LOC_Os01g49310.1	1	28345842	28350882						-1.26312	-	TolOnly_down	-0.651506		-	SusOnly_down	Conserved hypothetical protein.
Os01g0687500	LOC_Os01g49330.1	1	28364038	28368033	0.435351		-	SusOnly_up					-1.48682		-	SusOnly_down	Methionine tRNA Formyltransferase-like domain containing protein.
Os01g0687800	LOC_Os01g49360.1	1	28376585	28379713		0.914427	-	TolOnly_up									FAD linked oxidase, N-terminal domain containing protein.
Os01g0688900	LOC_Os01g49430.1	1	28425816	28427634		4.30812	-	TolOnly_up									Similar to HSP70B (heat shock protein 70B)%3B ATP binding.
Os01g0689451	LOC_Os01g49470.1	1	28447888	28458988		-1.39082	-	TolOnly_down									Similar to predicted protein.
Os01g0689600	LOC_Os01g49490.1	1	28467690	28471172					-0.47317		-	SusOnly_down					Hypothetical conserved gene.
Os01g0689900	LOC_Os01g49529.1	1	28482950	28496176		0.890135	-	TolOnly_up	0.56463		-	SusOnly_up					Hypothetical conserved gene.
Os01g0690200	LOC_Os01g49560.1	1	28502293	28503364		1.21614	-	TolOnly_up	-1.0214		-	SusOnly_down					Hypothetical conserved gene.
Os01g0690600	LOC_Os01g49580.1	1	28513039	28517678		0.958041	-	TolOnly_up					1.00034		-	SusOnly_up	Conserved hypothetical protein.
Os01g0690800	LOC_Os01g49614.1	1	28524105	28534387	-1.0827	0.59091	1.67361	ΔLFC>1									Protein kinase, core domain containing protein.
Os01g0691050	None	1	28536737	28537615						0.6079	-	TolOnly_up					Protein kinase, catalytic domain domain containing protein.
Os01g0691400	LOC_Os01g49660.1	1	28539955	28541359	-1.276		-	SusOnly_down									Similar to seed maturation protein.
Os01g0691700	LOC_Os01g49690.1	1	28555960	28560504					0.511242		-	SusOnly_up					Similar to Serine/threonine protein phosphatase 2A.
Os01g0692100	LOC_Os01g49720.1	1	28568839	28569792		-1.17479	-	TolOnly_down									Glutathione S-transferase, C-terminal-like domain containing protein.
Os01g0692200	LOC_Os01g49730.1	1	28572037	28572921						-0.658273	-	TolOnly_down					Conserved hypothetical protein.
Os01g0692600	LOC_Os01g49760.1	1	28578167	28582863	2.03646		-	SusOnly_up									Uncharacterised conserved protein UCP031088, alpha/beta hydrolase, At1g15070 domain containing protein.
Os01g0692700	LOC_Os01g49770.1	1	28583152	28586500						-0.450729	-	TolOnly_down					Similar to Protein binding protein.
Os01g0693400	LOC_Os01g49830.1	1	28619585	28621117									-0.478724		-	SusOnly_down	Pathogenesis-related transcriptional factor and ERF, DNA-binding domain containing protein.
Os01g0693800	LOC_Os01g49890.1	1	28654048	28655948									-0.906229		-	SusOnly_down	Similar to Threonine synthase, chloroplast precursor (EC 4.2.3.1) (TS).
Os01g0693900	LOC_Os01g49900.1	1	28657603	28660499									-0.95843		-	SusOnly_down	Peptidyl-tRNA hydrolase family protein.
Os01g0694000	LOC_Os01g49910.1	1	28666309	28668105					-2.6629	-0.849788	1.81311	ΔLFC>1		1.35748	-	TolOnly_up	Protein kinase, core domain containing protein.
Os01g0695300	LOC_Os01g50050.1	1	28752172	28755024		0.936288	-	TolOnly_up						0.67663	-	TolOnly_up	Similar to Farnesyl pyrophosphate synthetase (FPP synthetase) (FPS) (Farnesyl diphosphate synthetase) [Includes: Dimethylallyltranstransferase (EC 2.5.1.1)%3B Geranyltranstransferase (EC 2.5.1.10)].
Os01g0695700	LOC_Os01g50070.1	1	28768976	28780102	-0.692374		-	SusOnly_down									Similar to MDR-like ABC transporter.
Os01g0695800	LOC_Os01g50100.1	1	28786544	28787701					1.63381		-	SusOnly_up					Similar to MDR-like ABC transporter.
Os01g0695900	LOC_Os01g50110.1	1	28796526	28797649									-1.29319		-	SusOnly_down	OSMYB4.
Os01g0696500	None	1	28823442	28824184									-1.09073		-	SusOnly_down	Conserved hypothetical protein.
Os01g0697100	LOC_Os01g50200.1	1	28847995	28849719					-2.88915	-1.5631	1.32605	ΔLFC>1					UDP-glucuronosyl/UDP-glucosyltransferase family protein.
Os01g0698100	LOC_Os01g50320.1	1	28885452	28890777		-0.301656	-	TolOnly_down		0.365733	-	TolOnly_up					SWAP/Surp domain containing protein.
Os01g0698800	LOC_Os01g50350.1	1	28910215	28911081					1.03281		-	SusOnly_up	-1.66099		-	SusOnly_down	Conserved hypothetical protein.
Os01g0699400	LOC_Os01g50400.1	1	28933836	28935191		1.9825	-	TolOnly_up					3.60075		-	SusOnly_up	Serine/threonine protein kinase domain containing protein.
Os01g0699600	LOC_Os01g50420.1	1	28946730	28948045	1.35397	5.87953	4.52556	ΔLFC>1	7.37402	5.23429	-2.13973	ΔLFC<-1	1.8025	-1.18547	-2.98797	ΔLFC<-1	Serine/threonine protein kinase domain containing protein.
Os01g0699900	LOC_Os01g50440.1	1	28955683	28957013		1.31368	-	TolOnly_up									Similar to Plasma membrane associated protein-like.
Os01g0700000	LOC_Os01g50450.1	1	28970632	28974459									0.904403		-	SusOnly_up	Conserved hypothetical protein.
Os01g0700200	LOC_Os01g50470.1	1	28978119	28983863	2.14458	0.85048	-1.2941	ΔLFC<-1									Similar to Chromosome condensation regulator protein (Fragment).
Os01g0701900	LOC_Os01g50616.1	1	29067275	29072196	0.506712		-	SusOnly_up					1.13833		-	SusOnly_up	Similar to Phosphatidylinositol transfer-like protein III.
Os01g0702000	LOC_Os01g50622.1	1	29072787	29076338					2.77754	0.874487	-1.90306	ΔLFC<-1					Protein of unknown function DUF151 domain containing protein.
Os01g0702400	LOC_Os01g50690.1	1	29109936	29119338					-0.783584		-	SusOnly_down					WD40/YVTN repeat-like domain containing protein.
Os01g0702500	LOC_Os01g50700.1	1	29123535	29124590					6.28149	10.4905	4.20905	ΔLFC>1					Similar to Dehydrin Rab25.
Os01g0702700	LOC_Os01g50720.1	1	29132173	29133909						-1.49654	-	TolOnly_down					Similar to Transcription factor MYB86 (Myb-related protein 86) (AtMYB86) (Myb homolog 4) (AtMyb4).
Os01g0703300	LOC_Os01g50750.1	1	29152729	29154822		-1.12267	-	TolOnly_down									Zinc finger, RING/FYVE/PHD-type domain containing protein.
Os01g0703400	LOC_Os01g50760.1	1	29158306	29162547									-0.424726		-	SusOnly_down	Similar to Farnesyl pyrophosphate synthetase (FPP synthetase) (FPS) (Farnesyl diphosphate synthetase) [Includes: Dimethylallyltranstransferase (EC 2.5.1.1)%3B Geranyltranstransferase (EC 2.5.1.10)].
Os01g0704100	LOC_Os01g50820.1	1	29188850	29190936	-1.51026		-	SusOnly_down		-0.934817	-	TolOnly_down					Nitrate transporter, Nitrate transport
Os01g0704200	LOC_Os01g50830.1	1	29191992	29194734	-0.65407		-	SusOnly_down									Similar to predicted protein.
Os01g0704300	LOC_Os01g50840.1	1	29202204	29203802	-0.630232		-	SusOnly_down									Conserved hypothetical protein.
Os01g0704400	LOC_Os01g50849.1	1	29206326	29209606					-2.04224	-0.997291	1.04495	ΔLFC>1	-0.386177		-	SusOnly_down	Conserved hypothetical protein.
Os01g0704700	LOC_Os01g50860.1	1	29216948	29221583									-0.671651		-	SusOnly_down	Similar to Chloride channel protein CLC-f (AtCLC-f). Splice isoform 2.
Os01g0705000	None	1	29230315	29231441					1.69423		-	SusOnly_up					Hypothetical conserved gene.
Os01g0705100	LOC_Os01g50900.1	1	29231900	29232574					5.18411		-	SusOnly_up					Similar to Germin-like protein.
Os01g0705200	LOC_Os01g50910.1	1	29233040	29234256	1.58901		-	SusOnly_up					5.01573	6.49708	1.48136	ΔLFC>1	Late embryogenesis abundant protein repeat containing protein.
Os01g0705300	LOC_Os01g50930.1	1	29240068	29246825									-0.767825		-	SusOnly_down	Similar to PDE225/PTAC7.
Os01g0705500	LOC_Os01g50934.1	1	29247022	29250112									-0.706067		-	SusOnly_down	Similar to fiber protein Fb11.
Os01g0705700	LOC_Os01g50940.1	1	29271158	29273175					1.72571		-	SusOnly_up					Similar to Transcription factor ICE1 (Inducer of CBF expression 1) (Basic helix- loop-helix protein 116) (bHLH116) (AtbHLH116).
Os01g0706100	LOC_Os01g50970.1	1	29285414	29288695					-1.20292		-	SusOnly_down					Conserved hypothetical protein.
Os01g0706600	LOC_Os01g51030.1	1	29317540	29318156					5.74531	4.10779	-1.63752	ΔLFC<-1	0.967287		-	SusOnly_up	Conserved hypothetical protein.
Os01g0706800	LOC_Os01g51050.1	1	29323176	29323982	1.54163	2.96866	1.42703	ΔLFC>1		1.15839	-	TolOnly_up					Similar to agglutinin.
Os01g0706900	LOC_Os01g51060.1	1	29327583	29334792						-1.38794	-	TolOnly_down					Similar to Auxin amidohydrolase.
Os01g0707300	LOC_Os01g51120.1	1	29364593	29367897					0.498382		-	SusOnly_up					Similar to Vesicle transport v-SNARE 13 (AtVTI13) (Vesicle transport v-SNARE protein VTI13) (Vesicle soluble NSF attachment protein receptor 13).
Os01g0708100	LOC_Os01g51170.1	1	29412196	29413954	-0.91185		-	SusOnly_down									Similar to N-myristoyl transferase (EC 2.3.1.97).
Os01g0708300	LOC_Os01g51190.1	1	29423549	29427813									0.377498		-	SusOnly_up	Protein of unknown function DUF803 domain containing protein.
Os01g0708500	LOC_Os01g51210.1	1	29437301	29439863									0.901358		-	SusOnly_up	Similar to lysine decarboxylase-like protein.
Os01g0708700	LOC_Os01g51230.1	1	29447990	29450454	1.21433		-	SusOnly_up		2.9464	-	TolOnly_up					IQ calmodulin-binding region domain containing protein.
Os01g0708900	LOC_Os01g51250.1	1	29458644	29462865									0.400944		-	SusOnly_up	Mitochondrial substrate carrier family protein.
Os01g0709500	LOC_Os01g51290.1	1	29483251	29492536	2.56716	1.45154	-1.11562	ΔLFC<-1									Conserved hypothetical protein.
Os01g0709750	None	1	29484876	29488093	2.01968	0.815496	-1.20419	ΔLFC<-1	0.977659		-	SusOnly_up					Hypothetical gene.
Os01g0710200	LOC_Os01g51320.1	1	29513380	29514941						-0.827416	-	TolOnly_down					Polyamine oxidase, Polyamine catabolism
Os01g0710250	None	1	29521077	29523276	-0.731119		-	SusOnly_down									Hypothetical conserved gene.
Os01g0710700	LOC_Os01g51360.1	1	29529874	29532765									-0.587733		-	SusOnly_down	Lipase, class 3 family protein.
Os01g0711000	LOC_Os01g51380.1	1	29536726	29542409									0.577464		-	SusOnly_up	Similar to Vacuolar ATP synthase subunit B isoform 2 (EC 3.6.3.14) (V-ATPase B subunit 2) (Vacuolar proton pump B subunit 2).
Os01g0711100	LOC_Os01g51390.1	1	29544661	29548520									0.616925		-	SusOnly_up	Similar to Mitochondrial processing peptidase beta subunit.
Os01g0711200	LOC_Os01g51400.1	1	29551666	29553996	1.91529		-	SusOnly_up									Tyrosine protein kinase domain containing protein.
Os01g0711500	LOC_Os01g51420.1	1	29568500	29572068									0.546024		-	SusOnly_up	Similar to Calcineurin B-like protein 10.
Os01g0712700	LOC_Os01g51540.1	1	29605141	29606513									1.01252		-	SusOnly_up	CMP/dCMP deaminase, zinc-binding domain containing protein.
Os01g0713200	LOC_Os01g51570.1	1	29620958	29622314	-1.09246		-	SusOnly_down									Similar to Beta-glucanase.
Os01g0714600	LOC_Os01g51670.1	1	29708354	29709366	1.87909	2.94136	1.06227	ΔLFC>1	2.23451	0.726783	-1.50772	ΔLFC<-1					Similar to cDNA clone:J023088C01, full insert sequence.
Os01g0714900	LOC_Os01g51700.1	1	29730171	29735065		0.442544	-	TolOnly_up									Similar to RAB7A.
Os01g0715800	LOC_Os01g51800.1	1	29783548	29785955	-0.564044		-	SusOnly_down					0.374636		-	SusOnly_up	Conserved hypothetical protein.
Os01g0716400	LOC_Os01g51860.1	1	29816823	29819737					-0.772494		-	SusOnly_down					Violaxanthin de-epoxidase family protein.
Os01g0716500	LOC_Os01g51870.1	1	29820731	29821898									1.15157		-	SusOnly_up	Methyltransferase type 12 domain containing protein.
Os01g0716800	LOC_Os01g51890.1	1	29830265	29836090						-1.34805	-	TolOnly_down	-0.720453		-	SusOnly_down	Endonuclease/exonuclease/phosphatase domain containing protein.
Os01g0717000	LOC_Os01g51920.1	1	29842914	29846824					4.22203	2.85341	-1.36862	ΔLFC<-1					Similar to GmCK1p (EC 2.7.1.32).
Os01g0717400	LOC_Os01g51980.1	1	29874486	29877459					-2.90124	-4.47311	-1.57186	ΔLFC<-1					EGF-like, alliinase domain containing protein.
Os01g0717700	LOC_Os01g52010.1	1	29894029	29898449	-0.539352		-	SusOnly_down	0.569782		-	SusOnly_up	1.38398		-	SusOnly_up	EGF-like, alliinase domain containing protein.
Os01g0718000	LOC_Os01g52030.1	1	29904106	29904790		-0.603432	-	TolOnly_down					0.686948		-	SusOnly_up	Zinc finger, AN1-type domain containing protein.
Os01g0718300	LOC_Os01g52050.1	1	29927587	29931452	1.65211	0.614977	-1.03714	ΔLFC<-1									Receptor serine/threonine kinase, Organ development through controlling cell division and elongation
Os01g0718500	LOC_Os01g52060.1	1	29937455	29938094									3.53163		-	SusOnly_up	Protein of unknown function DUF1070 domain containing protein.
Os01g0719000	LOC_Os01g52100.1	1	29960694	29963065					4.05518	2.95314	-1.10204	ΔLFC<-1					Protein of unknown function DUF581 family protein.
Os01g0719100	LOC_Os01g52110.1	1	29965312	29970765										0.732216	-	TolOnly_up	Similar to RING finger and CHY zinc finger domain-containing protein 1.
Os01g0719600	LOC_Os01g52160.1	1	30003535	30005888	-4.91291	-2.84594	2.06697	ΔLFC>1	-3.87296	-6.09725	-2.22429	ΔLFC<-1					Heavy metal transport/detoxification protein domain containing protein.
Os01g0719700	LOC_Os01g52170.1	1	30011021	30011903	1.48042	2.62842	1.148	ΔLFC>1					-0.514401		-	SusOnly_down	Similar to HCF101 (HIGH-CHLOROPHYLL-FLUORESCENCE 101)%3B ATP binding.
Os01g0719800	None	1	30010144	30015371	1.26274	2.62208	1.35934	ΔLFC>1					-0.670591		-	SusOnly_down	Hypothetical protein.
Os01g0720300	LOC_Os01g52214.1	1	30021240	30023716		-0.402699	-	TolOnly_down									NADH-ubiquinone oxidoreductase 20 kDa subunit, mitochondrial precursor (EC 1.6.5.3) (EC 1.6.99.3) (Complex I-20KD) (CI-20KD).
Os01g0720400	LOC_Os01g52230.1	1	30025366	30026465	4.27703	6.40978	2.13274	ΔLFC>1									HAD-superfamily subfamily IB hydrolase, hypothetical 1 protein.
Os01g0720500	LOC_Os01g52240.1	1	30030998	30032054					-9.2511	-10.3976	-1.14647	ΔLFC<-1	-3.25125	-1.49832	1.75293	ΔLFC>1	Similar to Type I chlorophyll a/b-binding protein b (Fragment).
Os01g0720800	LOC_Os01g52270.1	1	30048381	30049982									-0.553741		-	SusOnly_down	Hypothetical conserved gene.
Os01g0721000	LOC_Os01g52290.1	1	30059264	30060869						0.507605	-	TolOnly_up	0.76154		-	SusOnly_up	NB-ARC domain containing protein.
Os01g0721100	LOC_Os01g52304.1	1	30062758	30066302									0.482379		-	SusOnly_up	Conserved hypothetical protein.
Os01g0721200	LOC_Os01g52320.1	1	30068602	30070131					0.717478		-	SusOnly_up					Similar to cDNA clone:J013002N02, full insert sequence.
Os01g0721300	LOC_Os01g52330.1	1	30075624	30077126	2.30507		-	SusOnly_up									Similar to cDNA clone:J013002N02, full insert sequence.
Os01g0721400	LOC_Os01g52340.1	1	30079674	30081481									1.65053		-	SusOnly_up	NB-ARC domain containing protein.
Os01g0721500	None	1	30082783	30085762					-0.498533		-	SusOnly_down					NB-ARC domain containing protein.
Os01g0721900	LOC_Os01g52390.1	1	30095422	30098794					-0.427164		-	SusOnly_down	-0.626682		-	SusOnly_down	Similar to Nuclear RNA binding protein B (Fragment).
Os01g0722100	LOC_Os01g52400.1	1	30102985	30107341		-0.411549	-	TolOnly_down	-0.971366		-	SusOnly_down					Bacterial transferase hexapeptide repeat domain containing protein.
Os01g0722800	LOC_Os01g52460.1	1	30135889	30137738					-0.533422		-	SusOnly_down					Dimethylmenaquinone methyltransferase family protein.
Os01g0723100	LOC_Os01g52480.1	1	30155680	30157642	2.96342	4.06327	1.09984	ΔLFC>1									Senescence-associated family protein.
Os01g0723200	LOC_Os01g52490.1	1	30157961	30159769					-0.700959		-	SusOnly_down					Similar to 40S ribosomal protein S19-like.
Os01g0723600	LOC_Os01g52530.1	1	30180581	30184467					3.26204	1.96801	-1.29403	ΔLFC<-1					Ribose-phosphate pyrophosphokinase 3 (EC 2.7.6.1) (Phosphoribosyl pyrophosphate synthetase 3).
Os01g0723700	LOC_Os01g52540.1	1	30185134	30189525									-1.00873		-	SusOnly_down	Transcriptional factor B3 family protein.
Os01g0723800	LOC_Os01g52550.1	1	30189384	30195340					-0.466603		-	SusOnly_down					Similar to P-glycoprotein homologue.
Os01g0724500	LOC_Os01g52560.1	1	30217567	30223067									0.897593		-	SusOnly_up	Similar to ABC transporter (PDR5-like) isolog (PDR1 ABC transporter).
Os01g0724700	LOC_Os01g52570.1	1	30225839	30226507	-2.05812		-	SusOnly_down									Similar to lachrymatory-factor synthase.
Os01g0725000	LOC_Os01g52594.1	1	30236130	30236776					0.819106	-0.418178	-1.23728	ΔLFC<-1					Similar to H0402C08.3 protein.
Os01g0725600	LOC_Os01g52630.1	1	30251471	30254956									0.681483		-	SusOnly_up	Regulator of chromosome condensation, RCC1 domain containing protein.
Os01g0725800	LOC_Os01g52640.3	1	30257752	30263365									-0.432636		-	SusOnly_down	WD40/YVTN repeat-like domain containing protein.
Os01g0727100	LOC_Os01g52710.1	1	30311446	30315773										-1.96846	-	TolOnly_down	Glycosyl transferase, family 8 protein.
Os01g0727500	LOC_Os01g52730.1	1	30322749	30325083									1.05837		-	SusOnly_up	Protein of unknown function DUF584 family protein.
Os01g0727600	LOC_Os01g52740.1	1	30340015	30340752					5.28599	2.17422	-3.11177	ΔLFC<-1					Conserved hypothetical protein.
Os01g0727820	None	1	30344327	30346491	-0.783944		-	SusOnly_down									Hypothetical protein.
Os01g0727840	LOC_Os01g52750.1	1	30347875	30349017					-3.96527	-2.63863	1.32665	ΔLFC>1					Similar to subtilase family protein.
Os01g0727900	LOC_Os01g52760.1	1	30352663	30353959					-1.09906		-	SusOnly_down					Conserved hypothetical protein.
Os01g0728100	LOC_Os01g52770.1	1	30361864	30364101									-4.39618		-	SusOnly_down	Lipase, GDSL domain containing protein.
Os01g0728150	LOC_Os01g52780.1	1	30364320	30365422	0.716187		-	SusOnly_up						-1.67361	-	TolOnly_down	Similar to HVA22F (HVA22-LIKE PROTEIN F).
Os01g0728200	LOC_Os01g52780.1	1	30366118	30367630		1.19357	-	TolOnly_up	2.31623	1.14283	-1.1734	ΔLFC<-1					Conserved hypothetical protein.
Os01g0728250	LOC_Os01g52780.1	1	30369522	30370159	0.839555	1.91042	1.07086	ΔLFC>1									Conserved hypothetical protein.
Os01g0728400	LOC_Os01g52810.1	1	30381185	30383228	0.328301		-	SusOnly_up									Conserved hypothetical protein.
Os01g0728700	LOC_Os01g52830.1	1	30386907	30387873					5.80528	7.9706	2.16532	ΔLFC>1					Protein of unknown function DUF1264 family protein.
Os01g0729100	LOC_Os01g52864.1	1	30398989	30405483					-0.417452		-	SusOnly_down					Protein of unknown function DUF92, transmembrane family protein.
Os01g0729500	LOC_Os01g52890.1	1	30412907	30413574		-0.805176	-	TolOnly_down									Conserved hypothetical protein.
Os01g0730500	LOC_Os01g53020.1	1	30472593	30475205									-0.758174		-	SusOnly_down	Similar to Ferredoxin (Bacterial type ferredoxin family).
Os01g0730700	LOC_Os01g53040.1	1	30480114	30481849					1.1203		-	SusOnly_up					WRKY transcription factor 14 (WRKY14).
Os01g0730800	LOC_Os01g53060.1	1	30488192	30490382									-0.800844		-	SusOnly_down	Mpv17/PMP22 family protein.
Os01g0731100	LOC_Os01g53090.1	1	30512281	30513627					-2.63067	-3.82645	-1.19579	ΔLFC<-1					Similar to Pathogen-related protein.
Os01g0731201	None	1	30516127	30517387		-0.661142	-	TolOnly_down									Hypothetical gene.
Os01g0731800	LOC_Os01g53130.1	1	30524993	30529059						0.693554	-	TolOnly_up					Zinc finger, RING/FYVE/PHD-type domain containing protein.
Os01g0732100	LOC_Os01g53140.1	1	30533818	30536908					-0.867873		-	SusOnly_down					Conserved hypothetical protein.
Os01g0732200	LOC_Os01g53150.1	1	30537136	30541871									-0.882483		-	SusOnly_down	GTP-binding protein, HSR1-related domain containing protein.
Os01g0732300	LOC_Os01g53160.1	1	30542800	30544054		-1.30243	-	TolOnly_down									Protein of unknown function DUF623, plant domain containing protein.
Os01g0732801	None	1	30573184	30574499									0.661739		-	SusOnly_up	Conserved hypothetical protein.
Os01g0733600	LOC_Os01g53250.1	1	30593524	30598517						0.728645	-	TolOnly_up					Flavoprotein pyridine nucleotide cytochrome reductase domain containing protein.
Os01g0734000	LOC_Os01g53260.1	1	30604326	30608077									0.989858		-	SusOnly_up	Similar to WRKY DNA binding protein.
Os01g0734100	LOC_Os01g53280.1	1	30608366	30610446					-0.754616		-	SusOnly_down					Similar to 50S ribosomal protein L20.
Os01g0734150	None	1	30621883	30623119		1.32503	-	TolOnly_up		0.76652	-	TolOnly_up	1.06823		-	SusOnly_up	Hypothetical gene.
Os01g0734333	LOC_Os01g53294.1	1	30624252	30625036		1.17072	-	TolOnly_up		0.942674	-	TolOnly_up	1.11955		-	SusOnly_up	Similar to RbohAOsp (Fragment).
Os01g0734399	None	1	30630662	30633179									1.06513		-	SusOnly_up	Hypothetical protein.
Os01g0734466	LOC_Os01g53294.1	1	30630841	30634318									1.07315		-	SusOnly_up	Similar to NAD(P)H oxidase (Fragment).
Os01g0734600	LOC_Os01g53330.1	1	30647512	30649342					-4.52346	-3.46485	1.05861	ΔLFC>1	-0.889487		-	SusOnly_down	UDP-glucuronosyl/UDP-glucosyltransferase family protein.
Os01g0735300	LOC_Os01g53370.1	1	30666642	30668299										-1.14164	-	TolOnly_down	UDP-glucuronosyl/UDP-glucosyltransferase family protein.
Os01g0736100	LOC_Os01g53430.1	1	30694936	30696704					3.19663		-	SusOnly_up					UDP-glucuronosyl/UDP-glucosyltransferase family protein.
Os01g0736551	None	1	30727331	30731409						-0.83293	-	TolOnly_down					Hypothetical gene.
Os01g0736900	LOC_Os01g53520.1	1	30738700	30740720					0.563271		-	SusOnly_up	0.451621		-	SusOnly_up	Reticulon family protein.
Os01g0737401	LOC_Os01g53560.1	1	30759831	30761217		-0.839552	-	TolOnly_down									Similar to diphosphonucleotide phosphatase 2.
Os01g0737500	LOC_Os01g53570.1	1	30764089	30766588					-3.26651	-1.86286	1.40365	ΔLFC>1					Uncharacterised protein family UPF0005 domain containing protein.
Os01g0738300	LOC_Os01g53640.1	1	30819009	30823245	1.28069		-	SusOnly_up		-2.22468	-	TolOnly_down					Protein kinase, core domain containing protein.
Os01g0738400	LOC_Os01g53650.1	1	30824689	30825665					5.60187	6.8521	1.25024	ΔLFC>1					Similar to Zn-finger transcription factor.
Os01g0738600	LOC_Os01g53670.1	1	30832796	30837960									0.368449		-	SusOnly_up	ENTH/VHS domain containing protein.
Os01g0738800	LOC_Os01g53680.1	1	30840199	30840478					0.696608		-	SusOnly_up					Conserved hypothetical protein.
Os01g0739300	None	1	30872353	30872898						-0.605508	-	TolOnly_down					Hypothetical gene.
Os01g0739400	LOC_Os01g53720.1	1	30879000	30885267		-0.356294	-	TolOnly_down									Similar to predicted protein.
Os01g0739500	LOC_Os01g53730.1	1	30885172	30886338	0.708233	1.91312	1.20488	ΔLFC>1	1.36085		-	SusOnly_up					Conserved hypothetical protein.
Os01g0740350	None	1	30918126	30921252	-1.08971		-	SusOnly_down									Hypothetical gene.
Os01g0740500	LOC_Os01g53800.1	1	30923013	30927457					-1.85616	-0.603472	1.25269	ΔLFC>1					Similar to glutamate carboxypeptidase 2.
Os01g0740600	LOC_Os01g53810.1	1	30933396	30933963					1.53118		-	SusOnly_up					Transferrin receptor-like, dimerisation domain containing protein.
Os01g0740650	LOC_Os01g53810.1	1	30933009	30936727					1.29603		-	SusOnly_up					Similar to glutamate carboxypeptidase 2.
Os01g0740651	None	1	30933645	30935642									1.46367		-	SusOnly_up	Hypothetical protein.
Os01g0741900	LOC_Os01g53880.1	1	30975765	30979337									0.578704		-	SusOnly_up	Auxin-responsive protein, Drought tolerance, Control of tiller outgrowth
Os01g0742100	None	1	30985374	30986791						0.593199	-	TolOnly_up					Hypothetical protein.
Os01g0742400	LOC_Os01g53920.1	1	31006026	31009770	1.43766	2.54985	1.11219	ΔLFC>1	0.70365		-	SusOnly_up	-0.807333		-	SusOnly_down	Hypothetical conserved gene.
Os01g0742500	LOC_Os01g53930.1	1	31009626	31013954									-0.450856		-	SusOnly_down	Similar to Hexokinase.
Os01g0743400	LOC_Os01g54020.1	1	31070183	31076275		-0.934171	-	TolOnly_down									Similar to Tryptophanyl-tRNA synthetase (Fragment).
Os01g0743500	LOC_Os01g54030.1	1	31076571	31081251		1.83076	-	TolOnly_up	6.16205	8.54579	2.38374	ΔLFC>1					Cytosolic NADP malic enzyme.
Os01g0743600	LOC_Os01g54040.1	1	31078718	31087974	-0.549383		-	SusOnly_down									Peptidase S16, lon N-terminal domain containing protein.
Os01g0744300	LOC_Os01g54100.1	1	31111317	31116126	0.344151		-	SusOnly_up									Similar to Casein kinase-like protein.
Os01g0745300	LOC_Os01g54190.1	1	31165741	31168673									-0.580137		-	SusOnly_down	Similar to cDNA, clone: J075185I03, full insert sequence.
Os01g0745700	LOC_Os01g54210.1	1	31180196	31182456		-1.38781	-	TolOnly_down									Similar to GATA transcription factor 3 (AtGATA-3).
Os01g0746200	LOC_Os01g54240.1	1	31203445	31211272					-0.459845		-	SusOnly_down	0.464219		-	SusOnly_up	Nucleoporin, Common symbiosis signaling (SYM) pathway
Os01g0746400	LOC_Os01g54270.1	1	31225458	31228566						-1.37629	-	TolOnly_down	-1.57479		-	SusOnly_down	Similar to Carotenoid cleavage dioxygenase.
Os01g0747400	LOC_Os01g54350.1	1	31275242	31279385					2.28241	1.1976	-1.08481	ΔLFC<-1					Protein kinase, core domain containing protein.
Os01g0747500	LOC_Os01g54370.1	1	31283686	31286692					-0.902658		-	SusOnly_down					Similar to Dihydroorotase (EC 3.5.2.3).
Os01g0747700	LOC_Os01g54390.1	1	31288175	31292795									-0.536337		-	SusOnly_down	RNA-binding S4 domain containing protein.
Os01g0748100	LOC_Os01g54424.1	1	31313398	31317559		-0.656807	-	TolOnly_down	-1.85271		-	SusOnly_down					Conserved hypothetical protein.
Os01g0748200	LOC_Os01g54440.1	1	31320668	31322049		0.732891	-	TolOnly_up									Conserved hypothetical protein.
Os01g0748600	LOC_Os01g54480.1	1	31333328	31337096									-0.594489		-	SusOnly_down	Similar to Protein kinase family protein.
Os01g0748950	LOC_Os01g54515.1	1	31356182	31358948					5.8197	7.27023	1.45053	ΔLFC>1					Similar to predicted protein.
Os01g0749200	LOC_Os01g54540.1	1	31367052	31369399									-1.12101		-	SusOnly_down	Chloroplast ribosome L13 protein, Chloroplast development under low temperature conditions
Os01g0749300	LOC_Os01g54550.1	1	31370413	31372729									0.414568		-	SusOnly_up	Heat shock transcription factor, Cadmium tolerance, Heat stress response
Os01g0749400	LOC_Os01g54560.1	1	31373447	31377544						-0.628551	-	TolOnly_down					HAD-superfamily hydrolase subfamily IIB protein.
Os01g0750000	LOC_Os01g54590.1	1	31403796	31407261	0.918338		-	SusOnly_up									Similar to ras-related protein RIC2.
Os01g0750100	LOC_Os01g54600.1	1	31409132	31410736		0.451219	-	TolOnly_up									Similar to WRKY transcription factor-like (WRKY transcription factor 13) (WRKY13).
Os01g0750500	LOC_Os01g54670.1	1	31453335	31457548					-1.66615	-3.12107	-1.45492	ΔLFC<-1	-1.08651		-	SusOnly_down	Protein of unknown function DUF814 domain containing protein.
Os01g0750600	LOC_Os01g54700.1	1	31473999	31477461					1.22396		-	SusOnly_up	-0.878547		-	SusOnly_down	Protein kinase-like domain containing protein.
Os01g0751300	LOC_Os01g54784.1	1	31511536	31519595		0.35221	-	TolOnly_up					-0.448363		-	SusOnly_down	Domain of unknown function DUF1084 domain containing protein.
Os01g0751600	LOC_Os01g54810.1	1	31524164	31527114					0.691172		-	SusOnly_up					Class III lipase, Regulation of tillering, plant height, and spikelet fertility
Os01g0752500	LOC_Os01g54890.1	1	31567786	31568709		-1.96482	-	TolOnly_down									APETELA2/ethylene response factor (AP2/ERF) type transcription factor, Negative regulation of disease resistance, Negative regulation of salt tolerance
Os01g0752700	LOC_Os01g54910.1	1	31575708	31583476	-0.306605		-	SusOnly_down		0.591618	-	TolOnly_up	0.308489		-	SusOnly_up	Similar to GTP-binding protein.
Os01g0753100	LOC_Os01g54940.1	1	31599199	31604576									0.373965		-	SusOnly_up	Alcohol dehydrogenase superfamily, zinc-containing protein.
Os01g0753500	LOC_Os01g54990.1	1	31617190	31623205									-0.555486		-	SusOnly_down	Transcriptional factor B3 family protein.
Os01g0753800	LOC_Os01g55000.1	1	31629372	31630731										-2.09463	-	TolOnly_down	Conserved hypothetical protein.
Os01g0754200	LOC_Os01g55040.1	1	31641231	31648357									0.482321		-	SusOnly_up	Glycosyl transferase, family 48 protein.
Os01g0755100	LOC_Os01g55094.1	1	31678312	31689878	-0.273017		-	SusOnly_down	-0.355126		-	SusOnly_down					Conserved hypothetical protein.
Os01g0755500	LOC_Os01g55100.1	1	31699518	31701126					3.21054	2.00764	-1.2029	ΔLFC<-1					Similar to Transcription factor PCF7 (Fragment).
Os01g0756000	LOC_Os01g55120.1	1	31717300	31719808	5.75064		-	SusOnly_up									Conserved hypothetical protein.
Os01g0756200	LOC_Os01g55150.1	1	31728015	31730360									-3.73442		-	SusOnly_down	Similar to VirE2-interacting protein VIP1.
Os01g0756400	LOC_Os01g55170.1	1	31738060	31739670						0.44651	-	TolOnly_up	0.388444		-	SusOnly_up	Conserved hypothetical protein.
Os01g0757400	LOC_Os01g55260.1	1	31806962	31811863		-0.942816	-	TolOnly_down									Similar to Katanin p60 ATPase-containing subunit A1 (EC 3.6.4.3) (Katanin p60 subunit A1) (p60 katanin). Splice isoform 2.
Os01g0757500	LOC_Os01g55270.1	1	31811367	31814552						1.3586	-	TolOnly_up					CS domain domain containing protein.
Os01g0757600	LOC_Os01g55280.1	1	31815517	31816532	0.633916		-	SusOnly_up									Similar to Myosin heavy chain-like protein (Fragment).
Os01g0757700	LOC_Os01g55290.1	1	31826639	31830179									-0.433012		-	SusOnly_down	Similar to EMB1417.
Os01g0757900	LOC_Os01g55310.1	1	31836076	31839761		0.992145	-	TolOnly_up		-0.441741	-	TolOnly_down					Haloacid dehalogenase/epoxide hydrolase domain containing protein.
Os01g0758200	LOC_Os01g55340.1	1	31850541	31851617									1.74507		-	SusOnly_up	Similar to Dof2 (Fragment).
Os01g0758500	LOC_Os01g55370.1	1	31889711	31891221					1.79311		-	SusOnly_up					Similar to predicted protein.
Os01g0759400	LOC_Os01g55450.1	1	31943529	31948580		-0.706359	-	TolOnly_down					1.0326		-	SusOnly_up	OsPK7.
Os01g0759700	LOC_Os01g55490.1	1	31969296	31973706					0.4744		-	SusOnly_up					Similar to transcription regulator.
Os01g0759800	None	1	31976419	31979916		2.84749	-	TolOnly_up									Hypothetical protein.
Os01g0759900	LOC_Os01g55500.1	1	31976840	31980051		2.50443	-	TolOnly_up									Similar to Permease 1.
Os01g0760000	LOC_Os01g55510.1	1	31981933	31982776		0.598653	-	TolOnly_up	0.974092	-0.866199	-1.84029	ΔLFC<-1					Similar to Dynein light chain.
Os01g0760600	LOC_Os01g55540.1	1	31998877	32003690									0.526842		-	SusOnly_up	Aspartate aminotransferase, cytoplasmic (EC 2.6.1.1) (Transaminase A).
Os01g0761000	LOC_Os01g55570.1	1	32014488	32016245									-1.21942		-	SusOnly_down	Conserved hypothetical protein.
Os01g0762000	LOC_Os01g55650.1	1	32057400	32062829									0.522675		-	SusOnly_up	ARF/SAR superfamily domain containing protein.
Os01g0762300	LOC_Os01g55670.1	1	32070785	32072008					-3.35226	-2.3352	1.01705	ΔLFC>1	-0.641578		-	SusOnly_down	Similar to predicted protein.
Os01g0762400	LOC_Os01g55700.1	1	32072708	32082549	0.575057		-	SusOnly_up		0.566587	-	TolOnly_up					Similar to Import inner membrane translocase subunit TIM50.
Os01g0762500	LOC_Os01g55690.1	1	32076744	32078652						1.82684	-	TolOnly_up					Glutelin subunit mRNA.
Os01g0762900	LOC_Os01g55720.1	1	32088269	32089040									-0.929244		-	SusOnly_down	Similar to UPA24.
Os01g0763100	LOC_Os01g55740.1	1	32094307	32098510					-0.927637		-	SusOnly_down					Hypothetical conserved gene.
Os01g0763700	LOC_Os01g55799.1	1	32137366	32139052									-0.78559		-	SusOnly_down	Similar to CRR7 (CHLORORESPIRATORY REDUCTION 7).
Os01g0763900	LOC_Os01g55820.1	1	32145847	32147094					3.93398		-	SusOnly_up		1.70786	-	TolOnly_up	X8 domain containing protein.
Os01g0764000	LOC_Os01g55830.1	1	32148159	32152034						0.361478	-	TolOnly_up	0.897814		-	SusOnly_up	Similar to Glutathione S-transferase I (EC 2.5.1.18) (GST-I) (GST-29) (GST class- phi).
Os01g0764400	LOC_Os01g55870.1	1	32171834	32174870	0.295269		-	SusOnly_up									Similar to Chorismate mutase, chloroplast precursor (EC 5.4.99.5) (CM-1).
Os01g0764500	LOC_Os01g55880.1	1	32177351	32179312									-0.656194		-	SusOnly_down	Similar to uvrB/uvrC motif-containing protein.
Os01g0764700	LOC_Os01g55900.1	1	32189932	32193266						0.89087	-	TolOnly_up					Resolvase, holliday junction-type, YqgF-like domain containing protein.
Os01g0764800	LOC_Os01g55940.1	1	32221378	32225121	5.01894	2.17434	-2.8446	ΔLFC<-1					1.35736		-	SusOnly_up	Indole-3-acetic acid (IAA)-amido synthetase, Disease resistance, Abiotic stress tolerance
Os01g0764900	LOC_Os01g55950.1	1	32226157	32229661									-0.521057		-	SusOnly_down	Similar to Formamidase.
Os01g0764950	LOC_Os01g55960.1	1	32230712	32232641		-1.01948	-	TolOnly_down									Pentatricopeptide repeat domain containing protein.
Os01g0765200	LOC_Os01g56000.1	1	32241235	32244856									0.468848		-	SusOnly_up	Conserved hypothetical protein.
Os01g0765300	LOC_Os01g56000.1	1	32245206	32250127						0.416968	-	TolOnly_up					RNA recognition motif domain domain containing protein.
Os01g0766200	LOC_Os01g56070.1	1	32276583	32278225									0.662114		-	SusOnly_up	Similar to RING finger protein 5.
Os01g0766300	LOC_Os01g56080.1	1	32289147	32289742	0.810709		-	SusOnly_up	1.7061		-	SusOnly_up	2.60742		-	SusOnly_up	Conserved hypothetical protein.
Os01g0766400	LOC_Os01g56090.1	1	32293824	32295257									2.40584		-	SusOnly_up	Conserved hypothetical protein.
Os01g0766600	LOC_Os01g56100.1	1	32298893	32303035					0.364026		-	SusOnly_up	0.447528		-	SusOnly_up	BSD domain containing protein.
Os01g0766966	None	1	32321709	32322680						-0.647596	-	TolOnly_down					Hypothetical gene.
Os01g0767000	LOC_Os01g56140.1	1	32327830	32328818	0.643605		-	SusOnly_up									Similar to Nuclear matrix constituent-like protein (Fragment).
Os01g0767100	LOC_Os01g56150.1	1	32334681	32338053					-1.20372		-	SusOnly_down					Similar to Lysosomal Pro-X carboxypeptidase.
Os01g0767966	None	1	32368410	32371318		1.40972	-	TolOnly_up									Hypothetical protein.
Os01g0768100	LOC_Os01g56220.1	1	32379784	32380582		1.2586	-	TolOnly_up		-1.20229	-	TolOnly_down					Conserved hypothetical protein.
Os01g0768300	LOC_Os01g56235.1	1	32386510	32388520						1.74722	-	TolOnly_up					Similar to predicted protein.
Os01g0768333	LOC_Os01g56240.1	1	32390305	32390673					2.36549		-	SusOnly_up					Auxin responsive SAUR protein family protein.
Os01g0768600	LOC_Os01g56270.1	1	32408282	32413597	-1.53709	-2.54302	-1.00593	ΔLFC<-1									Conserved hypothetical protein.
Os01g0768700	LOC_Os01g56290.1	1	32424442	32427507		-0.875842	-	TolOnly_down									Conserved hypothetical protein.
Os01g0769700	LOC_Os01g56330.1	1	32461878	32465053					1.27958	-0.596345	-1.87593	ΔLFC<-1	-0.978522		-	SusOnly_down	Receptor-like kinase, Control of reproductive growth and development, Repression of cell death
Os01g0769900	LOC_Os01g56350.1	1	32470279	32476597					-0.884842		-	SusOnly_down	-0.365761		-	SusOnly_down	Similar to PTAC12 (PLASTID TRANSCRIPTIONALLY ACTIVE12).
Os01g0770500	LOC_Os01g56400.1	1	32513694	32517028									-0.651095		-	SusOnly_down	Similar to ABC transporter ATP-binding protein.
Os01g0771000	LOC_Os01g56450.1	1	32534857	32535912	2.56476	-0.994814	-3.55957	ΔLFC<-1	1.19763	-1.01617	-2.2138	ΔLFC<-1					Protein of unknown function DUF567 family protein.
Os01g0771100	LOC_Os01g56460.1	1	32538907	32541617	-1.14314	-2.36586	-1.22273	ΔLFC<-1									Mitochondrial glycoprotein family protein.
Os01g0771300	LOC_Os01g56480.1	1	32547110	32547706		-0.644085	-	TolOnly_down									Hypothetical protein.
Os01g0771350	None	1	32553145	32569704						0.44645	-	TolOnly_up					Hypothetical gene.
Os01g0771900	LOC_Os01g56510.1	1	32580716	32586143					-0.449864		-	SusOnly_down					Similar to Exo-beta-glucanase.
Os01g0772150	LOC_Os01g56540.1	1	32594937	32597265					1.08276		-	SusOnly_up					Similar to histone-lysine N-methyltransferase SUVR3.
Os01g0772400	LOC_Os01g56560.1	1	32608386	32611306									0.874044		-	SusOnly_up	Streptomyces cyclase/dehydrase family protein.
Os01g0772500	LOC_Os01g56570.1	1	32611416	32613138	5.84936	2.80748	-3.04188	ΔLFC<-1	7.95862	5.10532	-2.8533	ΔLFC<-1	2.61337		-	SusOnly_up	Glycosyl transferase, family 14 protein.
Os01g0772700	LOC_Os01g56590.1	1	32625958	32646696	-0.405896		-	SusOnly_down									Armadillo-type fold domain containing protein.
Os01g0773200	LOC_Os01g56640.1	1	32676081	32681407						0.452715	-	TolOnly_up	0.579468		-	SusOnly_up	Hypothetical conserved gene.
Os01g0773700	LOC_Os01g56680.1	1	32708550	32709283	-0.615961		-	SusOnly_down					-1.09207		-	SusOnly_down	Similar to Photosystem II reaction center W protein (PSII 6.1 kDa protein) (Fragment).
Os01g0773800	LOC_Os01g56690.1	1	32714779	32716649					5.20396	3.78683	-1.41713	ΔLFC<-1					Hypothetical conserved gene.
Os01g0774200	LOC_Os01g56730.1	1	32735360	32739829		-1.954	-	TolOnly_down	-1.67279	-0.552923	1.11987	ΔLFC>1					FBD domain containing protein.
Os01g0774500	LOC_Os01g56764.1	1	32747576	32757798										-1.94897	-	TolOnly_down	Similar to H1flk (Fragment).
Os01g0775200	LOC_Os01g56790.1	1	32768618	32773224		-0.444372	-	TolOnly_down									Conserved hypothetical protein.
Os01g0775400	LOC_Os01g56810.1	1	32788488	32792747					2.18354	0.719173	-1.46436	ΔLFC<-1					Similar to Cytokinin dehydrogenase 5 precursor (EC 1.5.99.12) (Cytokinin oxidase 5) (CKO5) (AtCKX5) (AtCKX6).
Os01g0775500	None	1	32812249	32814794									-0.623496		-	SusOnly_down	Mannose-binding lectin domain containing protein.
Os01g0776300	LOC_Os01g56850.1	1	32835841	32838252					0.937981		-	SusOnly_up					Protein of unknown function DUF26 domain containing protein.
Os01g0776400	LOC_Os01g56860.1	1	32838525	32842473						0.458745	-	TolOnly_up					Similar to predicted protein.
Os01g0776500	LOC_Os01g56870.1	1	32842696	32847884						-0.858685	-	TolOnly_down	-0.823597		-	SusOnly_down	Peptidase cysteine/serine, trypsin-like domain containing protein.
Os01g0777200	LOC_Os01g56930.1	1	32886869	32892451									0.69592		-	SusOnly_up	Peptidase aspartic, catalytic domain containing protein.
Os01g0777300	LOC_Os01g56940.1	1	32893402	32899783									-0.951595		-	SusOnly_down	DNA repair protein (XPGC)/yeast Rad family protein.
Os01g0777400	LOC_Os01g56969.1	1	32901281	32902616		-1.43224	-	TolOnly_down									Conserved hypothetical protein.
Os01g0777800	LOC_Os01g56990.1	1	32929073	32932792						0.424928	-	TolOnly_up					Hypothetical conserved gene.
Os01g0778500	LOC_Os01g57050.1	1	32947996	32948879		-0.788861	-	TolOnly_down						1.04579	-	TolOnly_up	Similar to predicted protein.
Os01g0778800	LOC_Os01g57073.1	1	32965371	32976817									1.16523		-	SusOnly_up	Peptidase M16, core domain containing protein.
Os01g0779100	LOC_Os01g57082.1	1	32985048	32994371	-1.89202		-	SusOnly_down									Peptidase M16, zinc-binding site domain containing protein.
Os01g0779400	LOC_Os01g57110.1	1	33000078	33010221					0.473755		-	SusOnly_up					Zinc finger, RING/FYVE/PHD-type domain containing protein.
Os01g0780500	LOC_Os01g57220.1	1	33059198	33064709									0.438537		-	SusOnly_up	SCAMP family protein.
Os01g0780600	LOC_Os01g57230.1	1	33064726	33067834					6.76486		-	SusOnly_up					Similar to Transposon protein Mutator sub-class.
Os01g0780800	LOC_Os01g57240.1	1	33073583	33078968	0.295803		-	SusOnly_up									SAND domain containing protein.
Os01g0781200	LOC_Os01g57280.1	1	33098082	33103904		-0.85654	-	TolOnly_down									Similar to Rust resistance protein.
Os01g0782100	LOC_Os01g57340.1	1	33136846	33145541		-1.35667	-	TolOnly_down		2.46253	-	TolOnly_up					Protein with NBS (nucleotide-binding site) and LRR(leucine-rich repeat), Race-specific resistance to blast
Os01g0782200	LOC_Os01g57350.1	1	33137907	33152527	1.11898		-	SusOnly_up	1.00331		-	SusOnly_up	-0.812396		-	SusOnly_down	Diacylglycerol kinase, catalytic region domain containing protein.
Os01g0782300	None	1	33147601	33148342						0.91864	-	TolOnly_up					Conserved hypothetical protein.
Os01g0782500	LOC_Os01g57360.1	1	33154311	33158317	0.688987		-	SusOnly_up									Phospholipid/glycerol acyltransferase domain containing protein.
Os01g0782800	LOC_Os01g57370.1	1	33168429	33172680						5.85894	-	TolOnly_up					Similar to Cyclic nucleotide-gated ion channel 4 (AtCNGC4) (Cyclic nucleotide-and calmodulin-regulated ion channel 4) (AtHLM1).
Os01g0783100	LOC_Os01g57410.1	1	33182589	33186141									-0.571716		-	SusOnly_down	Pentatricopeptide repeat domain containing protein.
Os01g0783200	LOC_Os01g57420.1	1	33185460	33192979					1.80917	0.579605	-1.22957	ΔLFC<-1					Similar to Diacylglycerol kinase.
Os01g0783400	LOC_Os01g57440.1	1	33196867	33197909	1.9727		-	SusOnly_up	3.84422	1.05702	-2.7872	ΔLFC<-1					Similar to DNA cross-link repair protein-related.
Os01g0783700	LOC_Os01g57470.1	1	33207714	33208262		1.96187	-	TolOnly_up									Similar to EF-hand Ca2+-binding protein CCD1.
Os01g0783800	LOC_Os01g57480.1	1	33210231	33216314					-1.85047	-0.772636	1.07783	ΔLFC>1					Serine/threonine protein kinase-related domain containing protein.
Os01g0784000	None	1	33221020	33221565	-0.723633		-	SusOnly_down									Similar to OSIGBa0117N13.1 protein.
Os01g0784500	LOC_Os01g57540.1	1	33240486	33243618	-0.601145		-	SusOnly_down									Conserved hypothetical protein.
Os01g0784700	LOC_Os01g57560.1	1	33248878	33256713	-0.766374		-	SusOnly_down									Serine/threonine protein kinase-related domain containing protein.
Os01g0784800	LOC_Os01g57570.1	1	33264366	33268325									0.624582		-	SusOnly_up	Flavodoxin/nitric oxide synthase domain containing protein.
Os01g0784900	LOC_Os01g57580.1	1	33272134	33274419		0.675346	-	TolOnly_up		-1.29236	-	TolOnly_down					Conserved hypothetical protein.
Os01g0785300	LOC_Os01g57599.1	1	33302721	33303613		-1.14141	-	TolOnly_down	-0.989028		-	SusOnly_down	-0.687579		-	SusOnly_down	Hypothetical protein.
Os01g0785700	LOC_Os01g57630.1	1	33318039	33322908					-0.728988		-	SusOnly_down					Pentatricopeptide repeat domain containing protein.
Os01g0787400	LOC_Os01g57740.1	1	33392410	33395692					1.82775	0.747939	-1.07981	ΔLFC<-1					Conserved hypothetical protein.
Os01g0787600	LOC_Os01g57770.1	1	33409655	33415562					2.63051	1.12192	-1.50859	ΔLFC<-1	1.45717		-	SusOnly_up	Similar to Salicylic acid-binding protein 2.
Os01g0788400	LOC_Os01g57854.1	1	33453435	33460079		1.72323	-	TolOnly_up					1.92974		-	SusOnly_up	Similar to Pectinesterase (EC 3.1.1.11) (Fragment).
Os01g0788500	LOC_Os01g57870.1	1	33460402	33463754					-0.557699		-	SusOnly_down	0.851721		-	SusOnly_up	Disease resistance protein domain containing protein.
Os01g0788800	LOC_Os01g57890.1	1	33474895	33478458					3.31071		-	SusOnly_up	3.37463		-	SusOnly_up	Similar to Isoform 2 of Homeobox-leucine zipper protein TF1.
Os01g0793200	LOC_Os01g58080.1	1	33593744	33597339					-0.648887	0.403368	1.05225	ΔLFC>1					Pentatricopeptide repeat domain containing protein.
Os01g0793300	LOC_Os01g58100.1	1	33601018	33605323	2.82162	1.76099	-1.06063	ΔLFC<-1		1.58303	-	TolOnly_up		-1.63954	-	TolOnly_down	Di-copper centre-containing domain containing protein.
Os01g0793701	None	1	33609385	33616266					3.45912		-	SusOnly_up					Hypothetical protein.
Os01g0793900	LOC_Os01g58140.1	1	33625287	33626043					1.07541		-	SusOnly_up					Conserved hypothetical protein.
Os01g0794100	LOC_Os01g58150.1	1	33629559	33630287		-1.32043	-	TolOnly_down	1.12302		-	SusOnly_up					Conserved hypothetical protein.
Os01g0794500	LOC_Os01g58220.1	1	33651161	33655179					0.7869		-	SusOnly_up					Translation initiation factor SUI1 domain containing protein.
Os01g0794800	LOC_Os01g58240.1	1	33659782	33663245	-0.589187		-	SusOnly_down		0.656936	-	TolOnly_up	1.0712		-	SusOnly_up	Similar to Subtilase.
Os01g0794900	None	1	33660222	33665168	-1.02081		-	SusOnly_down									Hypothetical protein.
Os01g0795200	LOC_Os01g58280.1	1	33684778	33688225									1.96983		-	SusOnly_up	Similar to Subtilase.
Os01g0795600	LOC_Os01g58310.1	1	33699128	33699682	1.61061	3.51195	1.90133	ΔLFC>1									Conserved hypothetical protein.
Os01g0795832	LOC_Os01g58335.1	1	33708780	33709258		0.952155	-	TolOnly_up									Conserved hypothetical protein.
Os01g0796000	LOC_Os01g58350.1	1	33713552	33714121	0.742166	1.89469	1.15252	ΔLFC>1	1.71869		-	SusOnly_up					Conserved hypothetical protein.
Os01g0796400	LOC_Os01g58380.1	1	33730378	33733010									0.763861		-	SusOnly_up	NAD(P)-binding domain containing protein.
Os01g0796500	LOC_Os01g58390.1	1	33733124	33735548									-0.615699		-	SusOnly_down	Similar to predicted protein.
Os01g0796700	LOC_Os01g58400.1	1	33740652	33745858						0.756724	-	TolOnly_up					Zinc finger, RING/FYVE/PHD-type domain containing protein.
Os01g0797600	LOC_Os01g58420.1	1	33766984	33768044					3.02526	1.81526	-1.21001	ΔLFC<-1	-0.529628		-	SusOnly_down	AP2/ERF family protein, ERF-associated EAR-motif-containing repressor, Abiotic stress response, Stress signaling
Os01g0798500	LOC_Os01g58470.1	1	33803155	33805386					-3.72309	-2.32858	1.39452	ΔLFC>1	-1.00331		-	SusOnly_down	Similar to predicted protein.
Os01g0798800	LOC_Os01g58500.1	1	33812915	33815127					-1.60753	-0.513164	1.09436	ΔLFC>1					Protein of unknown function DUF594 family protein.
Os01g0798900	LOC_Os01g58510.1	1	33815405	33816598					-1.23666		-	SusOnly_down					Similar to disease resistance protein RGA4.
Os01g0799000	LOC_Os01g58520.1	1	33816659	33820971	-0.768783		-	SusOnly_down	-1.37832		-	SusOnly_down					Leucine-rich repeat-containing protein domain containing protein.
Os01g0799100	LOC_Os01g58530.1	1	33821312	33828770					-0.713293		-	SusOnly_down					NB-ARC domain containing protein.
Os01g0799500	LOC_Os01g58550.1	1	33837388	33840967					1.26167		-	SusOnly_up					Methyladenine glycosylase domain containing protein.
Os01g0799900	LOC_Os01g58580.1	1	33869142	33871835									0.440275		-	SusOnly_up	Similar to Latex-abundant protein.
Os01g0800300	LOC_Os01g58620.1	1	33890098	33891727									1.04847		-	SusOnly_up	Immunoglobulin/major histocompatibility complex, conserved site domain containing protein.
Os01g0800500	LOC_Os01g58640.1	1	33897380	33904345		2.43148	-	TolOnly_up					1.05438		-	SusOnly_up	Purple acid phosphatase, N-terminal domain containing protein.
Os01g0800900	LOC_Os01g58670.1	1	33917599	33918536	-2.56224	-4.66673	-2.10449	ΔLFC<-1									Conserved hypothetical protein.
Os01g0801000	LOC_Os01g58680.1	1	33919497	33924589					-2.10272	-0.986169	1.11655	ΔLFC>1	-0.639505		-	SusOnly_down	Similar to Apurinic endonuclease-redox protein (DNA-(apurinic or apyrimidinic site) lyase) (EC 4.2.99.18).
Os01g0801100	LOC_Os01g58690.1	1	33926609	33929782						0.442943	-	TolOnly_up					Similar to Apurinic endonuclease-redox protein (DNA-(apurinic or apyrimidinic site) lyase) (EC 4.2.99.18).
Os01g0801901	LOC_Os01g58760.1	1	33961844	33963347	-1.08767		-	SusOnly_down					-1.37386		-	SusOnly_down	Similar to Transcription factor (Fragment).
Os01g0802200	LOC_Os01g58800.1	1	33976537	33977291					1.62048		-	SusOnly_up					Conserved hypothetical protein.
Os01g0802600	LOC_Os01g58850.1	1	33996722	33998005	2.00335		-	SusOnly_up									Similar to Circadian clock coupling factor ZGT.
Os01g0802900	None	1	34017557	34019231	0.623144		-	SusOnly_up	2.04845		-	SusOnly_up					Hypothetical protein.
Os01g0803200	LOC_Os01g58890.1	1	34033159	34034924	0.444194		-	SusOnly_up					0.370558		-	SusOnly_up	Cysteine proteinase inhibitor-I (Oryzacystatin-I).
Os01g0803300	LOC_Os01g58910.1	1	34043179	34044975	1.84872		-	SusOnly_up	-1.3203		-	SusOnly_down					Protein of unknown function DUF6, transmembrane domain containing protein.
Os01g0804900	LOC_Os01g59050.1	1	34131886	34133448	0.723023		-	SusOnly_up									Similar to Cytochrome P450.
Os01g0805000	LOC_Os01g59060.1	1	34133841	34135636									-0.989396		-	SusOnly_down	50S ribosomal protein L34.
Os01g0805200	LOC_Os01g59080.1	1	34138399	34139709									-0.415542		-	SusOnly_down	Protein of unknown function DUF3007 domain containing protein.
Os01g0805300	LOC_Os01g59090.1	1	34139768	34141211									-1.92487	-0.908477	1.0164	ΔLFC>1	Mog1/PsbP, alpha/beta/alpha sandwich domain containing protein.
Os01g0805400	LOC_Os01g59100.1	1	34141778	34145201	0.86661	2.18004	1.31343	ΔLFC>1	3.39774	2.37479	-1.02295	ΔLFC<-1					UDP-glucuronosyl/UDP-glucosyltransferase family protein.
Os01g0805500	LOC_Os01g59110.1	1	34146163	34149144									-0.665339		-	SusOnly_down	Similar to indole-3-acetate beta-glucosyltransferase.
Os01g0805600	LOC_Os01g59120.1	1	34149458	34151206									-1.23989		-	SusOnly_down	Similar to Cyclin-B1-1.
Os01g0805700	LOC_Os01g59130.1	1	34153483	34160139									0.476391		-	SusOnly_up	Similar to plectin-related.
Os01g0805900	LOC_Os01g59150.1	1	34167936	34171573									-0.963276		-	SusOnly_down	Tubulin beta-2 chain (Beta-2 tubulin).
Os01g0805975	None	1	34174550	34178666					1.61084		-	SusOnly_up					Hypothetical gene.
Os01g0806200	LOC_Os01g59180.1	1	34183076	34186865					3.60596	2.19737	-1.40859	ΔLFC<-1					Cyclin-like F-box domain containing protein.
Os01g0806300	LOC_Os01g59190.1	1	34192980	34194025	-1.24552		-	SusOnly_down									Conserved hypothetical protein.
Os01g0807532	None	1	34260691	34261452	-0.625274		-	SusOnly_down	-0.751467		-	SusOnly_down					Hypothetical conserved gene.
Os01g0807800	LOC_Os01g59320.1	1	34293077	34295574						0.42045	-	TolOnly_up					Conserved hypothetical protein.
Os01g0808100	LOC_Os01g59350.1	1	34306542	34313315	1.45935		-	SusOnly_up									Similar to BZIP transcription factor.
Os01g0809900	LOC_Os01g59490.1	1	34406376	34409200					-0.535083		-	SusOnly_down					FAD dependent oxidoreductase domain containing protein.
Os01g0810100	LOC_Os01g59510.1	1	34412916	34416988					-0.453236		-	SusOnly_down	-0.607347		-	SusOnly_down	Ribonuclease III domain containing protein.
Os01g0810200	LOC_Os01g59520.1	1	34417119	34420330									0.522344		-	SusOnly_up	Cupin, RmlC-type domain containing protein.
Os01g0810800	LOC_Os01g59570.1	1	34445750	34454439						-1.04367	-	TolOnly_down					Hypothetical conserved gene.
Os01g0811300	LOC_Os01g59620.1	1	34480570	34484981					-0.690136		-	SusOnly_down					Similar to SET domain protein SDG111.
Os01g0812000	LOC_Os01g59660.1	1	34508452	34512776									0.445717		-	SusOnly_up	Transcriptional activator of gibberellin-dependent alpha-amylase expression, Regulation of nutrient mobilization in germination
Os01g0812050	LOC_Os01g59670.1	1	34515277	34520432	0.797911		-	SusOnly_up									Conserved hypothetical protein.
Os01g0812800	LOC_Os01g59730.1	1	34550416	34552611					-1.38474		-	SusOnly_down	-0.801759		-	SusOnly_down	Ribosomal protein L30e domain containing protein.
Os01g0813000	LOC_Os01g59750.1	1	34560768	34564315									-0.710677		-	SusOnly_down	Similar to 14 kDa zinc-binding protein.
Os01g0813500	LOC_Os01g59800.1	1	34583893	34587110	0.398304		-	SusOnly_up									EAP30 domain containing protein.
Os01g0813700	LOC_Os01g59819.1	1	34588835	34602432		-0.629003	-	TolOnly_down									Similar to Non-cyanogenic beta-glucosidase.
Os01g0814000	LOC_Os01g59860.1	1	34620233	34623904					-1.07672		-	SusOnly_down					Nuclear fragile X mental retardation-interacting protein 1, conserved domain domain containing protein.
Os01g0814200	LOC_Os01g59880.1	1	34629568	34635205						-1.5984	-	TolOnly_down	-0.881831		-	SusOnly_down	Endonuclease/exonuclease/phosphatase domain containing protein.
Os01g0814400	LOC_Os01g59900.1	1	34639786	34642794									-1.05754		-	SusOnly_down	Conserved hypothetical protein.
Os01g0814700	LOC_Os01g59910.1	1	34643311	34646270					0.435365		-	SusOnly_up					Cyclin-like F-box domain containing protein.
Os01g0814800	LOC_Os01g59920.1	1	34647146	34650771					-2.03718	-0.94031	1.09687	ΔLFC>1	-0.929191		-	SusOnly_down	Similar to Cysteine synthase, chloroplast precursor (EC 2.5.1.47) (O-acetylserine sulfhydrylase) (O-acetylserine (Thiol)-lyase) (CSase B) (CS-B) (OAS-TL B).
Os01g0814900	LOC_Os01g59930.1	1	34652114	34655453	0.548608		-	SusOnly_up	0.38801		-	SusOnly_up					Similar to Cytochrome b5 reductase.
Os01g0815100	LOC_Os01g59950.1	1	34664064	34665591									0.704375		-	SusOnly_up	Hypothetical conserved gene.
Os01g0815400	LOC_Os01g59970.1	1	34674484	34676184					0.465908		-	SusOnly_up					Conserved hypothetical protein.
Os01g0815700	LOC_Os01g59980.1	1	34678036	34682189					-0.61736		-	SusOnly_down	-0.533418		-	SusOnly_down	Zinc finger, RanBP2-type domain containing protein.
Os01g0816100	LOC_Os01g60020.1	1	34692912	34694391					2.14277		-	SusOnly_up					Similar to NAC domain protein.
Os01g0816600	LOC_Os01g60060.1	1	34738566	34744023					-1.32577		-	SusOnly_down					Similar to predicted protein.
Os01g0817000	LOC_Os01g60110.1	1	34769362	34772195									-0.841416		-	SusOnly_down	Protein of unknown function DUF607 family protein.
Os01g0817800	LOC_Os01g60200.1	1	34808259	34812170		-0.64233	-	TolOnly_down	-0.636897		-	SusOnly_down					WD40 repeat-like domain containing protein.
Os01g0818000	LOC_Os01g60230.1	1	34834574	34839504									0.562596		-	SusOnly_up	Auxin efflux carrier domain containing protein.
Os01g0818300	LOC_Os01g60260.1	1	34852308	34855786	0.340537		-	SusOnly_up					0.558087		-	SusOnly_up	K Homology domain containing protein.
Os01g0818600	LOC_Os01g60280.1	1	34868412	34872484					0.685109		-	SusOnly_up					Similar to Leucine-rich repeat transmembrane protein kinase.
Os01g0819100	LOC_Os01g60330.1	1	34899988	34901713						-1.1055	-	TolOnly_down					Similar to predicted protein.
Os01g0819300	LOC_Os01g60350.1	1	34911566	34913753	-0.949013		-	SusOnly_down									Similar to calcium lipid binding protein-like.
Os01g0819700	LOC_Os01g60420.1	1	34943808	34945708					1.77605		-	SusOnly_up		-1.08446	-	TolOnly_down	Hypothetical conserved gene.
Os01g0820000	LOC_Os01g60450.1	1	34961974	34963697		7.56784	-	TolOnly_up									Similar to Cinnamate-4-hydroxylase.
Os01g0820400	LOC_Os01g60490.1	1	34981468	34985447					3.13778		-	SusOnly_up					WRKY transcription factor 22, Resistance to blast
Os01g0821300	LOC_Os01g60600.1	1	35032858	35033657		3.49493	-	TolOnly_up	3.97479	1.92454	-2.05025	ΔLFC<-1		-2.57404	-	TolOnly_down	Hypothetical conserved gene.
Os01g0821600	LOC_Os01g60640.1	1	35062738	35064472					1.55722		-	SusOnly_up		-1.46695	-	TolOnly_down	WRKY transcription factor 48-like protein (WRKY transcription factor 21).
Os01g0821700	LOC_Os01g60650.1	1	35064445	35068207									0.676674		-	SusOnly_up	Similar to Chitin-binding lectin 1 precursor (PL-I).
Os01g0821800	LOC_Os01g60660.1	1	35069269	35074488					-0.515422		-	SusOnly_down					Nucleic acid-binding, OB-fold-like domain containing protein.
Os01g0821900	LOC_Os01g60670.1	1	35082084	35085074	1.05988		-	SusOnly_up					-0.996625		-	SusOnly_down	Protein kinase, core domain containing protein.
Os01g0822001	None	1	35094186	35094930					4.26207	5.57823	1.31616	ΔLFC>1					Hypothetical gene.
Os01g0822200	LOC_Os01g60700.1	1	35096177	35100619									0.524786		-	SusOnly_up	Protein kinase, core domain containing protein.
Os01g0822900	LOC_Os01g60740.1	1	35130013	35130913									-2.46748		-	SusOnly_down	Similar to Lipid transfer protein.
Os01g0823100	LOC_Os01g60770.1	1	35145517	35147323	-1.2859	-2.76597	-1.48007	ΔLFC<-1	-3.61593	-5.76616	-2.15023	ΔLFC<-1	1.8098		-	SusOnly_up	Alpha-expansin OsEXPA2.
Os01g0823300	LOC_Os01g60790.1	1	35153705	35155694									-0.531907		-	SusOnly_down	Similar to Ribosomal protein S26.
Os01g0823400	LOC_Os01g60800.1	1	35156414	35159205					1.08139		-	SusOnly_up	1.31197		-	SusOnly_up	Hypothetical conserved gene.
Os01g0823500	LOC_Os01g60810.1	1	35167601	35169129		-0.903805	-	TolOnly_down	-5.1982	-3.57891	1.61929	ΔLFC>1		-1.53283	-	TolOnly_down	Protein of unknown function DUF623, plant domain containing protein.
Os01g0823600	LOC_Os01g60830.1	1	35175501	35176458									-0.851711		-	SusOnly_down	Conserved hypothetical protein.
Os01g0823700	LOC_Os01g60850.1	1	35176451	35180214		-2.66788	-	TolOnly_down									Protein of unknown function DUF641, plant domain containing protein.
Os01g0823900	LOC_Os01g60860.1	1	35185594	35188003		-0.907692	-	TolOnly_down		-0.520375	-	TolOnly_down					U-box E3ubiquitin ligase, Positive regulation of cold stress response
Os01g0824600	LOC_Os01g60910.1	1	35228913	35234373	0.589963		-	SusOnly_up		0.680447	-	TolOnly_up					Serine/threonine protein kinase domain containing protein.
Os01g0824800	LOC_Os01g60930.1	1	35243923	35246577									1.08089		-	SusOnly_up	Conserved hypothetical protein.
Os01g0825500	LOC_Os01g61010.1	1	35303468	35305739		1.13348	-	TolOnly_up						-0.876587	-	TolOnly_down	Nodulin-like domain containing protein.
Os01g0825700	LOC_Os01g61030.1	1	35314473	35318814									0.415548		-	SusOnly_up	Similar to VHS2 protein (Fragment).
Os01g0825800	LOC_Os01g61044.1	1	35320840	35327164									-1.82339		-	SusOnly_down	Amino acid transporter, transmembrane domain containing protein.
Os01g0825900	LOC_Os01g61060.1	1	35328778	35331207		0.525461	-	TolOnly_up									Protein of unknown function Cys-rich family protein.
Os01g0826400	LOC_Os01g61080.1	1	35347982	35350546	2.13684	3.32364	1.1868	ΔLFC>1	2.76203		-	SusOnly_up		-1.96575	-	TolOnly_down	WRKY transcription factor 24 (WRKY24).
Os01g0826800	LOC_Os01g61110.1	1	35378733	35379626	-1.65662		-	SusOnly_down									Conserved hypothetical protein.
Os01g0826900	LOC_Os01g61120.1	1	35386776	35391613					-2.62124	-1.60526	1.01598	ΔLFC>1					Domain of unknown function DUF399 domain containing protein.
Os01g0827400	LOC_Os01g61170.1	1	35407605	35408396					-0.80242		-	SusOnly_down	-0.820364		-	SusOnly_down	Prenylated rab acceptor PRA1 family protein.
Os01g0827500	LOC_Os01g61180.1	1	35409292	35411679						0.464713	-	TolOnly_up					Exo70 exocyst complex subunit family protein.
Os01g0827600	LOC_Os01g61190.1	1	35412930	35417464		0.420932	-	TolOnly_up									Exo70 exocyst complex subunit family protein.
Os01g0828100	LOC_Os01g61230.1	1	35431411	35432857		1.38516	-	TolOnly_up									Similar to Cinnamoyl-CoA reductase.
Os01g0829000	LOC_Os01g61320.1	1	35477420	35479511					-1.46633		-	SusOnly_down	-0.768379		-	SusOnly_down	Thioredoxin-like fold domain containing protein.
Os01g0829100	LOC_Os01g61330.1	1	35480071	35482185					-4.07162	-2.64494	1.42668	ΔLFC>1					Ankyrin domain containing protein.
Os01g0829400	LOC_Os01g61350.1	1	35491910	35492921						-0.654711	-	TolOnly_down					Thioredoxin fold domain containing protein.
Os01g0829800	LOC_Os01g61380.1	1	35499019	35501745	-0.960615		-	SusOnly_down		0.722036	-	TolOnly_up					Similar to Malate dehydrogenase precursor (EC 1.1.1.37).
Os01g0830000	LOC_Os01g61400.1	1	35505513	35508520	1.22251	2.7239	1.5014	ΔLFC>1									Similar to Plastid sufB (Fragment).
Os01g0830200	LOC_Os01g61420.1	1	35514139	35517546	-0.35533		-	SusOnly_down									Zinc finger, RING/FYVE/PHD-type domain containing protein.
Os01g0830500	LOC_Os01g61440.1	1	35525560	35527592									0.684898		-	SusOnly_up	2OG-Fe(II) oxygenase domain containing protein.
Os01g0830700	LOC_Os01g61460.1	1	35538475	35544326									0.548491		-	SusOnly_up	Protein of unknown function DUF231, plant domain containing protein.
Os01g0831200	LOC_Os01g61500.1	1	35582280	35585575						0.279438	-	TolOnly_up					Ubiquitin domain containing protein.
Os01g0831250	None	1	35586264	35588352										1.08891	-	TolOnly_up	Hypothetical gene.
Os01g0831300	LOC_Os01g61510.1	1	35587306	35588445					1.55703		-	SusOnly_up					Similar to Ammonium transporter.
Os01g0832300	LOC_Os01g61590.1	1	35619733	35625793	0.525294		-	SusOnly_up		-0.787853	-	TolOnly_down	-0.806048		-	SusOnly_down	Similar to Calcium-dependent protein kinase.
Os01g0832600	LOC_Os01g61610.1	1	35636303	35640933									3.17016		-	SusOnly_up	Similar to Leucoanthocyanidin dioxygenase-like protein.
Os01g0832900	LOC_Os01g61620.1	1	35653186	35658307						-0.695808	-	TolOnly_down					Similar to ATP binding protein.
Os01g0833100	LOC_Os01g61640.1	1	35661145	35663837					0.583954		-	SusOnly_up	0.497039		-	SusOnly_up	NLI interacting factor domain containing protein.
Os01g0833150	LOC_Os01g61670.1	1	35682337	35682777									-0.766913		-	SusOnly_down	Similar to predicted protein.
Os01g0833200	LOC_Os01g61670.1	1	35682818	35685747									-0.414675		-	SusOnly_down	Similar to expressed protein.
Os01g0833400	LOC_Os01g61680.1	1	35686409	35687796					2.47313	1.43782	-1.03531	ΔLFC<-1					Conserved hypothetical protein.
Os01g0833800	LOC_Os01g61720.1	1	35709533	35713436									-0.483492		-	SusOnly_down	IQ calmodulin-binding region domain containing protein.
Os01g0834100	LOC_Os01g61760.1	1	35721021	35722721					3.25718	1.25142	-2.00576	ΔLFC<-1					Aldehyde dehydrogenase, conserved site domain containing protein.
Os01g0834400	LOC_Os01g61810.1	1	35756352	35758663	-0.44051		-	SusOnly_down	0.390657		-	SusOnly_up					Similar to HAP3.
Os01g0834700	LOC_Os01g61830.1	1	35767582	35772351									0.324577		-	SusOnly_up	Zinc finger, CCCH-type domain containing protein.
Os01g0835000	LOC_Os01g61860.1	1	35784466	35793928						-0.602053	-	TolOnly_down					Similar to predicted protein.
Os01g0835500	LOC_Os01g61880.1	1	35813149	35817706	0.863239		-	SusOnly_up	-3.05336	-4.19559	-1.14223	ΔLFC<-1	-0.532664		-	SusOnly_down	Similar to Respiratory burst oxidase protein.
Os01g0835700	LOC_Os01g61900.1	1	35827222	35828772		0.829054	-	TolOnly_up						-1.00597	-	TolOnly_down	CCT domain containing protein.
Os01g0835800	LOC_Os01g61910.1	1	35832991	35836375									-0.498702		-	SusOnly_down	Hypothetical conserved gene.
Os01g0835900	LOC_Os01g61920.1	1	35840539	35841246									0.56736		-	SusOnly_up	Similar to Histone H4.
Os01g0836400	LOC_Os01g61930.1	1	35844675	35854963					-0.443381		-	SusOnly_down					Hypothetical conserved gene.
Os01g0836600	LOC_Os01g61940.1	1	35861267	35863888						-1.79409	-	TolOnly_down	-3.05871	-1.65936	1.39935	ΔLFC>1	ABC transporter-like domain containing protein.
Os01g0836700	LOC_Os01g61960.1	1	35868921	35869820					6.94963		-	SusOnly_up					Hypothetical conserved gene.
Os01g0836800	LOC_Os01g61970.1	1	35871455	35873198					0.530099		-	SusOnly_up					Transmembrane receptor, eukaryota domain containing protein.
Os01g0836900	LOC_Os01g61980.1	1	35881024	35882412					3.97373		-	SusOnly_up					Conserved hypothetical protein.
Os01g0837000	LOC_Os01g61990.1	1	35885095	35888562									0.672911		-	SusOnly_up	Ankyrin repeat containing protein.
Os01g0837200	LOC_Os01g62010.1	1	35894448	35895172									1.39468		-	SusOnly_up	Similar to esterase/lipase/thioesterase family protein.
Os01g0837500	LOC_Os01g62040.1	1	35902972	35908325	0.513196		-	SusOnly_up									Similar to Ruvbl1 protein.
Os01g0837600	LOC_Os01g62060.1	1	35912084	35913241		-1.6247	-	TolOnly_down		-0.441117	-	TolOnly_down	0.797496		-	SusOnly_up	Similar to plant-specific domain TIGR01589 family protein.
Os01g0837800	LOC_Os01g62070.1	1	35917435	35921969									0.337866		-	SusOnly_up	Metal tolerance protein, Manganese transporter, Mn-cation diffusion facilitator (CDF ), Mn and other heavy metal tolerance and homeostasis
Os01g0837900	LOC_Os01g62080.1	1	35923866	35929372	0.260197		-	SusOnly_up									Similar to Protein kinase AFC1 (EC 2.7.1.-).
Os01g0838100	LOC_Os01g62100.1	1	35939939	35949979									-0.393117		-	SusOnly_down	Conserved hypothetical protein.
Os01g0838300	None	1	35956631	35957194		-1.83652	-	TolOnly_down									Hypothetical protein.
Os01g0838350	None	1	35958635	35959019	-0.825306		-	SusOnly_down									Conserved hypothetical protein.
Os01g0838600	LOC_Os01g62130.1	1	35965949	35966946					2.86486	1.27129	-1.59356	ΔLFC<-1	1.88021		-	SusOnly_up	Zinc finger, C2H2-like domain containing protein.
Os01g0838800	None	1	35981651	35984194					-0.804265		-	SusOnly_down					Similar to cDNA clone:J033065F01, full insert sequence (Fragment).
Os01g0838900	LOC_Os01g62160.1	1	35984258	35987592						0.492217	-	TolOnly_up					Trp repressor/replication initiator domain containing protein.
Os01g0839100	LOC_Os01g62190.1	1	36001242	36002101	2.67817		-	SusOnly_up									Zinc finger, C2H2 domain containing protein.
Os01g0839200	LOC_Os01g62200.1	1	36002559	36005000					-1.63998	-2.99558	-1.3556	ΔLFC<-1					DUF966 family protein, Abiotic stress response
Os01g0839300	LOC_Os01g62210.1	1	36007402	36009895						0.666147	-	TolOnly_up					Similar to 50S ribosomal protein L17.
Os01g0839500	LOC_Os01g62230.1	1	36014027	36014684									0.670076		-	SusOnly_up	Histone-fold domain containing protein.
Os01g0839900	LOC_Os01g62260.1	1	36029895	36030895					7.8019	6.77214	-1.02976	ΔLFC<-1	1.31343		-	SusOnly_up	Thaumatin, pathogenesis-related family protein.
Os01g0840100	LOC_Os01g62290.1	1	36039716	36043151					0.702819	1.7554	1.05258	ΔLFC>1					Heat shock protein Hsp70 family protein.
Os01g0840200	LOC_Os01g62300.1	1	36044182	36046520						0.40432	-	TolOnly_up					HSP20-like chaperone domain containing protein.
Os01g0840700	LOC_Os01g62350.1	1	36083073	36084198									-0.484638		-	SusOnly_down	Similar to 60S ribosomal protein L36.
Os01g0841000	LOC_Os01g62370.1	1	36094898	36096559	0.71711		-	SusOnly_up									ENTH/VHS domain containing protein.
Os01g0841100	LOC_Os01g62380.1	1	36102687	36104273	0.68004		-	SusOnly_up									FAS1 domain domain containing protein.
Os01g0841200	LOC_Os01g62390.1	1	36105408	36108015					0.556237		-	SusOnly_up					Protein of unknown function DUF246, plant family protein.
Os01g0841600	LOC_Os01g62420.1	1	36129470	36132564					0.503806		-	SusOnly_up					Triose phosphate isomerase (EC 5.3.1.1), Abiotic stress response, Response to methylglyoxal (cytotoxin)
Os01g0841700	LOC_Os01g62430.1	1	36135911	36137281	2.63162	3.90531	1.2737	ΔLFC>1	1.27148		-	SusOnly_up					Similar to Isoform ERG1b of Elicitor-responsive protein 1.
Os01g0841800	LOC_Os01g62440.1	1	36141663	36146280									-0.689703		-	SusOnly_down	Ribonuclease II and R domain containing protein.
Os01g0842400	LOC_Os01g62480.1	1	36165929	36168939		-1.00025	-	TolOnly_down		-4.13464	-	TolOnly_down					Similar to Laccase (EC 1.10.3.2).
Os01g0842500	LOC_Os01g62490.1	1	36177292	36180127	-2.64522	-1.28747	1.35775	ΔLFC>1					1.11703		-	SusOnly_up	Similar to Laccase (EC 1.10.3.2).
Os01g0842600	LOC_Os01g62500.1	1	36182463	36187878	0.470268		-	SusOnly_up									Similar to AAA-metalloprotease FtsH.
Os01g0843432	LOC_Os01g62584.1	1	36230259	36231480	2.30965		-	SusOnly_up									Conserved hypothetical protein.
Os01g0843700	LOC_Os01g62584.1	1	36232930	36233540	4.72766	2.62991	-2.09775	ΔLFC<-1									Conserved hypothetical protein.
Os01g0843800	LOC_Os01g62600.1	1	36236705	36239144									2.57424	4.73733	2.16309	ΔLFC>1	Similar to L-ascorbate oxidase.
Os01g0844300	LOC_Os01g62610.1	1	36253547	36256956									1.06976		-	SusOnly_up	Similar to Peptidylprolyl isomerase.
Os01g0844500	LOC_Os01g62630.1	1	36268205	36269639	0.43217		-	SusOnly_up	-1.26117		-	SusOnly_down					Peptidase aspartic, catalytic domain containing protein.
Os01g0844900	LOC_Os01g62660.1	1	36287282	36289641									-1.03044		-	SusOnly_down	Homeodomain-like containing protein.
Os01g0845100	LOC_Os01g62670.1	1	36296586	36298621					2.97714	1.6683	-1.30884	ΔLFC<-1					Protein of unknown function DUF668 family protein.
Os01g0846000	LOC_Os01g62750.1	1	36325343	36336541		-0.381267	-	TolOnly_down									Nucleic acid-binding, OB-fold domain containing protein.
Os01g0846600	LOC_Os01g62800.1	1	36368246	36373939		-0.777142	-	TolOnly_down									Protein of unknown function DUF248, methyltransferase putative family protein.
Os01g0847300	LOC_Os01g62850.1	1	36398984	36401707	0.871073		-	SusOnly_up	1.33719		-	SusOnly_up					Uncharacterised protein family UPF0497, trans-membrane plant domain containing protein.
Os01g0847600	LOC_Os01g62860.1	1	36403442	36407379		-0.530052	-	TolOnly_down									Aldo-keto reductase, Detoxification of abiotic stress-related reactive aldehydes, Oxidative and heat stress tolerance, Herbicide resistance
Os01g0847700	LOC_Os01g62870.1	1	36410714	36414587						-0.339655	-	TolOnly_down		-0.828555	-	TolOnly_down	Aldo-keto reductase, Detoxification of reactive aldehydes, Abiotic stress tolerance
Os01g0847800	LOC_Os01g62880.1	1	36418161	36420029	-0.518292		-	SusOnly_down									Similar to Aldose reductase (EC 1.1.1.21) (AR) (Aldehyde reductase) (20-alpha- hydroxysteroid dehydrogenase) (EC 1.1.1.149) (20-alpha-HSD).
Os01g0848200	LOC_Os01g62900.1	1	36430978	36440843	0.637113		-	SusOnly_up					1.0563		-	SusOnly_up	Similar to Delta 1-pyrroline-5-carboxylate synthetase (P5CS) [Includes: Glutamate 5-kinase (EC 2.7.2.11) (Gamma-glutamyl kinase) (GK)%3B Gamma-glutamyl phosphate reductase (GPR) (EC 1.2.1.41) (Glutamate-5-semialdehyde dehydrogenase) (Glutamyl-gamma-semialdehyde dehydrogenase)].
Os01g0848300	LOC_Os01g62910.1	1	36438950	36442944						-0.866862	-	TolOnly_down	-0.723679		-	SusOnly_down	Pentatricopeptide repeat domain containing protein.
Os01g0848400	LOC_Os01g62920.1	1	36445456	36449951						-1.83768	-	TolOnly_down					BEL1-type homeobox family, Seed shattering
Os01g0848700	LOC_Os01g62950.1	1	36467919	36470441					2.60386	0.814723	-1.78914	ΔLFC<-1	-1.64435		-	SusOnly_down	Similar to Ras-related protein Rab11C.
Os01g0848900	LOC_Os01g62970.1	1	36480510	36483990	2.24743	1.01461	-1.23282	ΔLFC<-1									Conserved hypothetical protein.
Os01g0849000	LOC_Os01g62980.1	1	36484020	36484818					4.11542	2.02363	-2.09179	ΔLFC<-1		1.30556	-	TolOnly_up	Hypothetical protein.
Os01g0849100	LOC_Os01g62990.1	1	36485437	36489944					5.36739		-	SusOnly_up					Small GTPase Rac/ROP guanine nucleotide exchange factor, Signal transduction
Os01g0849600	LOC_Os01g63010.1	1	36496934	36498132					4.95487		-	SusOnly_up					Similar to ENOD18 protein (Fragment).
Os01g0850000	LOC_Os01g63050.1	1	36528042	36529841					1.32727		-	SusOnly_up					Uncharacterised conserved protein UCP022260 domain containing protein.
Os01g0850200	LOC_Os01g63150.1	1	36597719	36600524	-0.877673		-	SusOnly_down	0.451835		-	SusOnly_up					Zinc finger, RING/FYVE/PHD-type domain containing protein.
Os01g0850550	LOC_Os01g63180.1	1	36617104	36621116					-4.01687	-1.92905	2.08782	ΔLFC>1					Similar to Laccase-6.
Os01g0850700	LOC_Os01g63190.1	1	36622829	36627662					-1.1914	-2.76316	-1.57176	ΔLFC<-1					Similar to Laccase-7.
Os01g0850900	LOC_Os01g63210.1	1	36639626	36640552						-0.84442	-	TolOnly_down	0.825414		-	SusOnly_up	SOUL haem-binding protein domain containing protein.
Os01g0851000	LOC_Os01g63220.1	1	36640971	36647111	0.491396		-	SusOnly_up					-0.614733		-	SusOnly_down	Carbohydrate/purine kinase domain containing protein.
Os01g0851100	LOC_Os01g63230.1	1	36643577	36648018		-0.603406	-	TolOnly_down					0.828461		-	SusOnly_up	GDP-fucose protein O-fucosyltransferase domain containing protein.
Os01g0851300	LOC_Os01g63240.1	1	36652530	36654649		-0.698247	-	TolOnly_down									Reticulon family protein.
Os01g0852100	LOC_Os01g63280.1	1	36683837	36687072	-0.521806		-	SusOnly_down									Conserved hypothetical protein.
Os01g0852500	LOC_Os01g63354.1	1	36718064	36723161									0.376775		-	SusOnly_up	ELM2 domain containing protein.
Os01g0853000	LOC_Os01g63410.1	1	36736127	36737198					3.16948	1.51414	-1.65533	ΔLFC<-1	0.731145		-	SusOnly_up	Conserved hypothetical protein.
Os01g0853400	LOC_Os01g63420.1	1	36747521	36750925						0.355051	-	TolOnly_up					Component of the SCF E3 ubiquitin ligase complex, Jasmonate-regulated defense responses, Promoting leaf senescence
Os01g0853700	LOC_Os01g63460.1	1	36763677	36765294		1.02161	-	TolOnly_up									Similar to MCB1 protein.
Os01g0853800	LOC_Os01g63470.1	1	36771018	36772336					-0.627509		-	SusOnly_down					C2 calcium-dependent membrane targeting domain containing protein.
Os01g0855000	LOC_Os01g63580.1	1	36863177	36871094		-0.631202	-	TolOnly_down	-0.580656	0.496614	1.07727	ΔLFC>1					Similar to Glycerol-3-phosphate acyltransferase 6 (EC 2.3.1.15) (AtGPAT6).
Os01g0855200	LOC_Os01g63620.1	1	36894607	36897206										-0.923044	-	TolOnly_down	Tetratricopeptide-like helical domain containing protein.
Os01g0855600	LOC_Os01g63690.1	1	36942716	36944585					2.31654		-	SusOnly_up					Similar to Hs1pro-1 protein.
Os01g0856000	LOC_Os01g63710.1	1	36952073	36956727					-1.84274		-	SusOnly_down					Similar to CDC6 protein.
Os01g0856800	LOC_Os01g63800.1	1	37017072	37018035	-0.422858		-	SusOnly_down									Similar to pleckstrin homology domain-containing protein 1.
Os01g0856900	LOC_Os01g63810.1	1	37021544	37023529						-0.382719	-	TolOnly_down					Glycoside hydrolase, carbohydrate-binding domain containing protein.
Os01g0857200	LOC_Os01g63830.1	1	37034026	37035656					-0.783754		-	SusOnly_down	-0.562111		-	SusOnly_down	Di-trans-poly-cis-decaprenylcistransferase family protein.
Os01g0857500	LOC_Os01g63870.1	1	37062340	37064615									-1.04981		-	SusOnly_down	Xanthine/uracil/vitamin C permease family protein.
Os01g0857650	None	1	37065903	37068669		1.47084	-	TolOnly_up									Hypothetical protein.
Os01g0857925	None	1	37079120	37079350					-1.05401		-	SusOnly_down					Conserved hypothetical protein.
Os01g0857950	None	1	37079730	37089386					-0.540588		-	SusOnly_down					Hypothetical gene.
Os01g0858500	LOC_Os01g63940.1	1	37118464	37120942						0.303222	-	TolOnly_up					Similar to Transcription initiation factor TFIID subunit 12 (Transcription initiation factor TFIID 20/15 kDa subunits) (TAFII-20/TAFII-15) (TAFII20/TAFII15).
Os01g0858900	LOC_Os01g63970.1	1	37133703	37135319		1.02112	-	TolOnly_up									Glycosyl transferase, family 29 protein.
Os01g0859200	LOC_Os01g63990.1	1	37154448	37157448					-0.773958		-	SusOnly_down					Alpha/beta hydrolase fold-1 domain containing protein.
Os01g0859300	LOC_Os01g64000.1	1	37174784	37176384					6.72507	8.57225	1.84718	ΔLFC>1					Similar to ABA response element binding factor (Fragment).
Os01g0860300	LOC_Os01g64090.1	1	37231558	37234572	-0.389006		-	SusOnly_down	-0.420415		-	SusOnly_down	-0.793695		-	SusOnly_down	Similar to Ribosomal protein L1.
Os01g0860400	LOC_Os01g64100.1	1	37235781	37237206	-1.4503		-	SusOnly_down		-1.54779	-	TolOnly_down					Similar to Acidic endochitinase precursor (EC 3.2.1.14).
Os01g0860450	None	1	37238917	37242334		1.41973	-	TolOnly_up	1.81087		-	SusOnly_up					Hypothetical protein.
Os01g0860800	LOC_Os01g64170.1	1	37269811	37274701					5.02696	4.00565	-1.02131	ΔLFC<-1	1.03333		-	SusOnly_up	Glycoside hydrolase, family 17 protein.
Os01g0860900	LOC_Os01g64180.2	1	37275755	37277138		-1.76336	-	TolOnly_down									Conserved hypothetical protein.
Os01g0861700	LOC_Os01g64250.1	1	37303624	37307696					0.924517		-	SusOnly_up					Hypothetical conserved gene.
Os01g0861900	LOC_Os01g64256.1	1	37308289	37310312		0.637357	-	TolOnly_up									Similar to transposon protein Mutator sub-class.
Os01g0862000	LOC_Os01g64262.1	1	37310842	37314676					0.384344		-	SusOnly_up					Alpha/beta hydrolase fold-1 domain containing protein.
Os01g0862200	LOC_Os01g64270.1	1	37315305	37316250									-1.09127		-	SusOnly_down	Conserved hypothetical protein.
Os01g0862800	LOC_Os01g64310.1	1	37334397	37336207					1.40518	-0.945911	-2.35109	ΔLFC<-1	-1.78724		-	SusOnly_down	NAC (NAM ATAF1/2 CUC2) transcription factor, Early and transient regulator of abiotic stress responses
Os01g0863100	LOC_Os01g64330.1	1	37349398	37352086	1.50649	3.20206	1.69556	ΔLFC>1									Similar to H0423H10.6 protein.
Os01g0863166	LOC_Os01g64350.1	1	37353469	37356150		-0.524816	-	TolOnly_down		-0.40747	-	TolOnly_down					Conserved hypothetical protein.
Os01g0863300	LOC_Os01g64360.1	1	37358205	37359556									0.891931		-	SusOnly_up	Similar to MCB2 protein.
Os01g0863400	LOC_Os01g64370.1	1	37360416	37363396									-0.383604		-	SusOnly_down	Hypothetical protein.
Os01g0863500	None	1	37365499	37366446		2.79026	-	TolOnly_up									Control of leaf rolling and bending
Os01g0864200	LOC_Os01g64440.1	1	37403082	37403883	1.20474	2.2736	1.06886	ΔLFC>1		-0.71147	-	TolOnly_down					Conserved hypothetical protein.
Os01g0864500	LOC_Os01g64470.1	1	37412047	37413011	2.30985	3.44425	1.1344	ΔLFC>1	2.79546	1.24361	-1.55185	ΔLFC<-1					Harpin-induced 1 domain containing protein.
Os01g0864700	LOC_Os01g64490.1	1	37417036	37417649						-0.651072	-	TolOnly_down					Similar to Serine/threonine-protein kinase Nek5.
Os01g0865100	LOC_Os01g64520.1	1	37440434	37444669	0.573517		-	SusOnly_up					0.684581		-	SusOnly_up	Similar to Uricase (Fragment).
Os01g0865400	LOC_Os01g64540.1	1	37451411	37452954									0.589014		-	SusOnly_up	UDP-glucuronosyl/UDP-glucosyltransferase family protein.
Os01g0865600	LOC_Os01g64560.1	1	37457525	37463751						-0.292786	-	TolOnly_down					Basic helix-loop-helix dimerisation region bHLH domain containing protein.
Os01g0865700	LOC_Os01g64570.1	1	37464074	37465567					2.79201	1.45587	-1.33614	ΔLFC<-1					Zinc finger, RING/FYVE/PHD-type domain containing protein.
Os01g0866100	LOC_Os01g64630.1	1	37509885	37513263					0.836827		-	SusOnly_up	0.454355		-	SusOnly_up	Similar to Actin 4.
Os01g0866133	None	1	37510909	37512831					0.791327		-	SusOnly_up	0.31024		-	SusOnly_up	Hypothetical gene.
Os01g0866200	LOC_Os01g64640.1	1	37513878	37514462					1.28383		-	SusOnly_up	0.578933		-	SusOnly_up	Similar to Histone H3.
Os01g0866300	LOC_Os01g64650.1	1	37514821	37518597	0.367806		-	SusOnly_up	1.04905		-	SusOnly_up					VAMP-like protein YKT61 (AtYKT61) (Geranylgeranylated protein 1) (AtGP1).
Os01g0866400	LOC_Os01g64660.1	1	37519585	37522414					-4.10949	-3.09449	1.015	ΔLFC>1	-0.846366		-	SusOnly_down	Similar to Fructose-1,6-bisphosphatase (EC 3.1.3.11) (Fragment).
Os01g0866600	LOC_Os01g64680.1	1	37525983	37526487	-0.451555		-	SusOnly_down					-0.690072		-	SusOnly_down	Similar to bolA-like protein.
Os01g0867200	LOC_Os01g64720.1	1	37552036	37556471		-0.720865	-	TolOnly_down									WD40 repeat-like domain containing protein.
Os01g0867800	LOC_Os01g64770.1	1	37580580	37584836	0.484418		-	SusOnly_up									Nucleotide-binding, alpha-beta plait domain containing protein.
Os01g0867900	LOC_Os01g64780.1	1	37584884	37588115					1.00629	-0.353111	-1.3594	ΔLFC<-1					Protein of unknown function DUF502 family protein.
Os01g0868000	LOC_Os01g64790.1	1	37590034	37592446					3.71945	2.44593	-1.27352	ΔLFC<-1					AP2/ERF transcription factor, Abiotic stress response, Salt stress response
Os01g0868200	LOC_Os01g64810.1	1	37615956	37622057					0.628024		-	SusOnly_up					Zinc finger, DHHC-type domain containing protein.
Os01g0868900	LOC_Os01g64860.1	1	37651834	37654381										-1.96396	-	TolOnly_down	Peptidase S8, subtilisin-related domain containing protein.
Os01g0869000	LOC_Os01g64870.1	1	37655441	37661234									0.541807		-	SusOnly_up	Protein of unknown function DUF639 family protein.
Os01g0869200	LOC_Os01g64890.1	1	37664233	37667335	0.3687		-	SusOnly_up									Magnesium transporter, Mg-mediated aluminum tolerance
Os01g0869450	None	1	37682625	37684068									2.67185		-	SusOnly_up	Hypothetical protein.
Os01g0869600	LOC_Os01g64930.1	1	37690326	37693116						-0.771	-	TolOnly_down					TRAM, LAG1 and CLN8 homology domain containing protein.
Os01g0869800	LOC_Os01g64960.1	1	37697024	37699582									-0.779715		-	SusOnly_down	22-kDa Photosystem II protein, Photoprotection
Os01g0869900	LOC_Os01g64970.1	1	37710241	37714835	0.720705		-	SusOnly_up									Serine/threonine protein kinase, Hyperosmotic stress response
Os01g0870201	LOC_Os01g64990.1	1	37722462	37726352					-0.792431		-	SusOnly_down					Similar to GPI transamidase subunit PIG-U family protein.
Os01g0870400	LOC_Os01g65010.1	1	37739465	37742721	-1.13337		-	SusOnly_down	-3.51699	-1.69607	1.82092	ΔLFC>1	-1.24166		-	SusOnly_down	Similar to S-domain class receptor-like kinase3.
Os01g0871100	LOC_Os01g65070.1	1	37763432	37770402		-0.369101	-	TolOnly_down									Alpha/beta hydrolase fold-1 domain containing protein.
Os01g0871300	LOC_Os01g65090.1	1	37779512	37782837		-0.459859	-	TolOnly_down									Pyridoxal phosphate-dependent transferase, major region domain containing protein.
Os01g0871400	None	1	37789052	37790984		-4.02045	-	TolOnly_down									Hypothetical protein.
Os01g0871500	LOC_Os01g65100.1	1	37790484	37792882	-3.26151	-4.54352	-1.28201	ΔLFC<-1									TGF-beta receptor, type I/II extracellular region family protein.
Os01g0871600	LOC_Os01g65110.1	1	37795606	37797741		-2.21104	-	TolOnly_down	-0.960745	-3.09834	-2.1376	ΔLFC<-1					Similar to Peptide transporter PTR2-B.
Os01g0872400	LOC_Os01g65190.1	1	37830130	37832381					-1.83569	-0.780452	1.05524	ΔLFC>1					Similar to POT family protein.
Os01g0872500	LOC_Os01g65200.1	1	37834199	37836889					1.15763		-	SusOnly_up					Oligopeptide transporter domain containing protein.
Os01g0872600	LOC_Os01g65210.1	1	37839529	37840372		-0.943087	-	TolOnly_down									TGF-beta receptor, type I/II extracellular region family protein.
Os01g0872900	LOC_Os01g65240.1	1	37860133	37861943						-2.65895	-	TolOnly_down					Protein of unknown function DUF635 family protein.
Os01g0873000	None	1	37862635	37863183									-2.70358		-	SusOnly_down	Hypothetical conserved gene.
Os01g0873100	LOC_Os01g65260.1	1	37866113	37866722									-1.36061		-	SusOnly_down	Similar to Amidophosphoribosyltransferase, chloroplast precursor (EC 2.4.2.14) (Glutamine phosphoribosylpyrophosphate amidotransferase) (ATASE) (GPAT).
Os01g0873200	None	1	37866333	37868311		1.04979	-	TolOnly_up									Similar to Amidophosphoribosyltransferase, chloroplast precursor (EC 2.4.2.14) (Glutamine phosphoribosylpyrophosphate amidotransferase) (ATASE) (GPAT) (Fragment).
Os01g0873300	None	1	37869529	37870325		1.65223	-	TolOnly_up									Conserved hypothetical protein.
Os01g0873700	LOC_Os01g65310.1	1	37887626	37890353									0.441059		-	SusOnly_up	Protein of unknown function DUF803 family protein.
Os01g0873800	LOC_Os01g65320.1	1	37890722	37897447	0.355555		-	SusOnly_up									Conserved hypothetical protein.
Os01g0874300	LOC_Os01g65370.1	1	37932258	37933372					3.43966	2.0662	-1.37346	ΔLFC<-1					Similar to MybHv5 (Fragment).
Os01g0874700	LOC_Os01g65380.1	1	37948867	37951945									0.944522		-	SusOnly_up	GOLD domain containing protein.
Os01g0874900	LOC_Os01g65410.1	1	37962564	37966769					0.790967		-	SusOnly_up					Similar to Hydroxymethyltransferase.
Os01g0875400	LOC_Os01g65450.1	1	37986867	37991746	-0.308174		-	SusOnly_down					0.570524		-	SusOnly_up	Ubiquitin domain containing protein.
Os01g0875500	LOC_Os01g65460.1	1	37994513	38001584					2.8851	1.32412	-1.56097	ΔLFC<-1					Similar to Beta-galactosidase (EC 3.2.1.23).
Os01g0875700	LOC_Os01g65480.1	1	38009641	38011902	0.759819		-	SusOnly_up		0.813384	-	TolOnly_up					Heat shock protein DnaJ family protein.
Os01g0876300	LOC_Os01g65510.1	1	38022813	38024140	0.950238		-	SusOnly_up									F-box associated type 1 domain containing protein.
Os01g0876400	LOC_Os01g65520.1	1	38026660	38030181									1.21947		-	SusOnly_up	Sad1/UNC-like, C-terminal domain containing protein.
Os01g0876650	None	1	38037620	38038360		-0.781433	-	TolOnly_down					-1.27321		-	SusOnly_down	Hypothetical conserved gene.
Os01g0877300	LOC_Os01g65580.1	1	38064447	38071692		-0.39772	-	TolOnly_down									Mitotic checkpoint family protein.
Os01g0877600	None	1	38082295	38088758		-0.525178	-	TolOnly_down									Hypothetical protein.
Os01g0877900	LOC_Os01g65620.1	1	38098937	38099628									1.09328		-	SusOnly_up	Conserved hypothetical protein.
Os01g0878000	LOC_Os01g65630.1	1	38101549	38102991	-1.6591	-3.5061	-1.847	ΔLFC<-1									Conserved hypothetical protein.
Os01g0878300	LOC_Os01g65650.1	1	38112112	38117971					0.864016		-	SusOnly_up					Protein kinase, core domain containing protein.
Os01g0878700	LOC_Os01g65670.1	1	38133475	38137770					4.06462	3.0176	-1.04702	ΔLFC<-1					Amino acid transporter, transmembrane domain containing protein.
Os01g0878900	LOC_Os01g65690.1	1	38144793	38146141					-3.87077	-5.71663	-1.84587	ΔLFC<-1					Similar to 4,5-DOPA dioxygenase extradiol-like protein.
Os01g0879200	LOC_Os01g65700.1	1	38148684	38149534		-1.45482	-	TolOnly_down					2.07964		-	SusOnly_up	Plant disease resistance response protein domain containing protein.
Os01g0879400	LOC_Os01g65720.1	1	38154147	38156987					-0.578765		-	SusOnly_down					Glycoside hydrolase, family 43 protein.
Os01g0880200	LOC_Os01g65780.1	1	38197022	38202612					2.65932	1.62679	-1.03252	ΔLFC<-1					Glycosyl transferase, family 8 protein.
Os01g0880300	LOC_Os01g65790.1	1	38206952	38211683	-0.991323		-	SusOnly_down					-0.829519		-	SusOnly_down	Similar to Pectin methylesterase-like protein.
Os01g0880400	LOC_Os01g65800.1	1	38212858	38217134	0.594374	1.85002	1.25564	ΔLFC>1					-0.751483		-	SusOnly_down	Protein of unknown function DUF231, plant domain containing protein.
Os01g0880900	LOC_Os01g65840.1	1	38226425	38228440	-2.57632		-	SusOnly_down									Similar to Pentatricopeptide repeat protein PPR868-14.
Os01g0881000	LOC_Os01g65850.1	1	38228812	38237228	2.25573	4.39221	2.13648	ΔLFC>1									SNF2-related domain containing protein.
Os01g0881300	LOC_Os01g65880.1	1	38254053	38257595									-0.766983		-	SusOnly_down	Non-protein coding transcript.
Os01g0881400	LOC_Os01g65890.1	1	38257939	38261435		0.477639	-	TolOnly_up									DNA repair metallo-beta-lactamase domain containing protein.
Os01g0881800	LOC_Os01g65904.1	1	38273297	38274800									0.780254		-	SusOnly_up	Conserved hypothetical protein.
Os01g0881900	LOC_Os01g65920.1	1	38275062	38279030	-0.605187		-	SusOnly_down									Leucine-rich repeat, cysteine-containing containing protein.
Os01g0882200	LOC_Os01g65970.1	1	38291672	38292452						-1.62493	-	TolOnly_down					Similar to octopine synthase binding factor3.
Os01g0882300	LOC_Os01g65986.1	1	38299999	38305642									0.478509		-	SusOnly_up	Protein of unknown function DUF803 family protein.
Os01g0882400	LOC_Os01g65992.1	1	38305824	38306726									0.789811		-	SusOnly_up	Protein of unknown function DUF679 domain containing protein.
Os01g0882500	LOC_Os01g66000.1	1	38306570	38307754		-0.491979	-	TolOnly_down	-5.24609	-4.08865	1.15744	ΔLFC>1	-0.929667		-	SusOnly_down	Similar to NADH dehydrogenase I subunit N.
Os01g0882800	LOC_Os01g66010.1	1	38310588	38313631									2.12078		-	SusOnly_up	Similar to Amino acid carrier (Fragment).
Os01g0883100	LOC_Os01g66030.1	1	38321342	38323892	-0.887881		-	SusOnly_down									Similar to PISTILLATA-like MADS box protein.
Os01g0883800	LOC_Os01g66100.1	1	38382385	38385469	-5.13235	-3.60782	1.52453	ΔLFC>1		0.56532	-	TolOnly_up					Similar to GA C20oxidase2.
Os01g0883900	LOC_Os01g66110.1	1	38386425	38391652						-0.535597	-	TolOnly_down	-1.10569		-	SusOnly_down	Protein of unknown function DUF248, methyltransferase putative family protein.
Os01g0884200	None	1	38397406	38398976									1.50843		-	SusOnly_up	Hypothetical gene.
Os01g0884300	LOC_Os01g66120.1	1	38398996	38401481									0.965777		-	SusOnly_up	No apical meristem (NAM) protein domain containing protein.
Os01g0884350	None	1	38400848	38401417					4.58634	3.20829	-1.37806	ΔLFC<-1					Hypothetical protein.
Os01g0884500	LOC_Os01g66140.1	1	38413181	38424557	0.614453		-	SusOnly_up									Plus-3 domain containing protein.
Os01g0884800	LOC_Os01g66160.1	1	38432750	38437074					1.07138		-	SusOnly_up					Pentatricopeptide repeat domain containing protein.
Os01g0884900	LOC_Os01g66170.1	1	38437193	38438811									-0.485001		-	SusOnly_down	Similar to DNA glycosylase.
Os01g0885000	LOC_Os01g66180.1	1	38443627	38446419									-0.968788		-	SusOnly_down	Similar to Cytochrome c.
Os01g0885200	LOC_Os01g66190.1	1	38448148	38450486									-0.87384		-	SusOnly_down	Uncharacterised conserved protein UCP031277 domain containing protein.
Os01g0885300	LOC_Os01g66200.1	1	38454841	38460529						-2.27274	-	TolOnly_down					Conserved hypothetical protein.
Os01g0885500	LOC_Os01g66230.1	1	38469634	38475218		-0.706252	-	TolOnly_down	-1.52308		-	SusOnly_down					Hypothetical conserved gene.
Os01g0885700	LOC_Os01g66250.1	1	38481235	38484005					3.97211	1.96964	-2.00247	ΔLFC<-1					Protein kinase-like domain containing protein.
Os01g0886000	LOC_Os01g66280.1	1	38491273	38494120									0.445872		-	SusOnly_up	Protein of unknown function DUF179 family protein.
Os01g0886300	LOC_Os01g66300.1	1	38509123	38513469									-0.387593		-	SusOnly_down	K Homology domain containing protein.
Os01g0886350	None	1	38515103	38516802					-2.15722	-1.08814	1.06908	ΔLFC>1					Conserved hypothetical protein.
Os01g0886600	LOC_Os01g66330.1	1	38520634	38526006						-0.584924	-	TolOnly_down	-0.43139		-	SusOnly_down	Similar to CLP protease regulatory subunit CLPX precursor.
Os01g0886900	LOC_Os01g66350.1	1	38534739	38539826						-0.49146	-	TolOnly_down					Similar to EMB1879 (EMBRYO DEFECTIVE 1879).
Os01g0887100	LOC_Os01g66360.1	1	38544060	38545821									-0.963931		-	SusOnly_down	Similar to 4-(Cytidine 5'-diphospho)-2-C-methyl-D-erythritol synthase.
Os01g0887400	LOC_Os01g66379.1	1	38545767	38558365									-0.5892		-	SusOnly_down	Similar to predicted protein.
Os01g0887550	None	1	38563355	38563756	-2.84017		-	SusOnly_down									Similar to OSIGBa0124N08.3 protein.
Os01g0887700	LOC_Os01g66420.1	1	38566148	38570861	0.450127		-	SusOnly_up									Zinc finger, RING/FYVE/PHD-type domain containing protein.
Os01g0888300	LOC_Os01g66490.1	1	38611671	38613870	0.684009		-	SusOnly_up		-0.648202	-	TolOnly_down					Similar to NAC-domain containing protein 18 (ANAC018) (NO APICAL MERISTEM protein) (AtNAM).
Os01g0888500	LOC_Os01g66500.1	1	38618768	38621877					-0.683043		-	SusOnly_down	-0.422348		-	SusOnly_down	Similar to Phosphoribosylformylglycinamidine synthase.
Os01g0888700	LOC_Os01g66520.1	1	38631901	38635571		0.761662	-	TolOnly_up	-0.876097		-	SusOnly_down					RIO-like kinase domain containing protein.
Os01g0888800	LOC_Os01g66530.1	1	38637420	38638185					3.31836	1.9551	-1.36326	ΔLFC<-1					Conserved hypothetical protein.
Os01g0888900	LOC_Os01g66544.1	1	38645146	38645757									0.602441		-	SusOnly_up	Conserved hypothetical protein.
Os01g0889000	LOC_Os01g66560.1	1	38650527	38654601		-0.316558	-	TolOnly_down									Tetratricopeptide-like helical domain containing protein.
Os01g0889400	LOC_Os01g66590.1	1	38676241	38679639						0.9081	-	TolOnly_up	1.07173		-	SusOnly_up	LOB (LATERAL ORGAN BOUNDARIES) domain-containing protein, Regulation of empty-glume identity, floral organ number control and female gametophyte development
Os01g0889800	LOC_Os01g66600.1	1	38684636	38688097		-0.394769	-	TolOnly_down					-0.884317		-	SusOnly_down	Rhodanese-like domain containing protein.
Os01g0889900	LOC_Os01g66610.1	1	38688239	38692619									1.17061		-	SusOnly_up	Serine/threonine protein kinase-related domain containing protein.
Os01g0890001	None	1	38698163	38702593	-1.82962		-	SusOnly_down									Hypothetical conserved gene.
Os01g0890050	None	1	38699392	38701281	-2.43879		-	SusOnly_down									Hypothetical protein.
Os01g0890600	LOC_Os01g66680.1	1	38732782	38734779					-3.62027	-2.27044	1.34983	ΔLFC>1					Protein kinase, catalytic domain domain containing protein.
Os01g0891400	LOC_Os01g66730.1	1	38755058	38759513	-0.690157		-	SusOnly_down									S1, RNA binding domain containing protein.
Os01g0891601	LOC_Os01g66740.1	1	38761910	38763273					-3.43165	-2.27025	1.1614	ΔLFC>1	-1.07697		-	SusOnly_down	Leucine-rich repeat, N-terminal domain containing protein.
Os01g0891700	LOC_Os01g66760.1	1	38770126	38771794	-0.639896	1.01598	1.65588	ΔLFC>1	-1.43324	-2.74886	-1.31562	ΔLFC<-1	-0.735365		-	SusOnly_down	Leucine-rich repeat, N-terminal domain containing protein.
Os01g0892300	LOC_Os01g66820.1	1	38795480	38797375					-2.49319	-1.2559	1.23729	ΔLFC>1					Leucine-rich repeat, plant specific containing protein.
Os01g0892600	LOC_Os01g66850.1	1	38812119	38815213									-0.87349		-	SusOnly_down	Pectinacetylesterase family protein.
Os01g0892800	LOC_Os01g66860.2	1	38818767	38822164					0.953398		-	SusOnly_up	-1.99368		-	SusOnly_down	Similar to Ankyrin-kinase.
Os01g0893400	LOC_Os01g66890.1	1	38843729	38846523						-2.11229	-	TolOnly_down					Zinc finger, TAZ-type domain containing protein.
Os01g0894000	LOC_Os01g66920.1	1	38864030	38867821		-1.06019	-	TolOnly_down		0.374421	-	TolOnly_up					Metallophosphoesterase domain containing protein.
Os01g0894300	LOC_Os01g66940.1	1	38884960	38887720						-0.518018	-	TolOnly_down					Similar to Fructokinase 1.
Os01g0894600	LOC_Os01g66970.1	1	38893658	38897428	-0.35704		-	SusOnly_down					-0.587337		-	SusOnly_down	Zinc finger, RING/FYVE/PHD-type domain containing protein.
Os01g0894700	LOC_Os01g66980.1	1	38900613	38902714									-1.15849		-	SusOnly_down	Trigger factor, ribosome-binding, bacterial domain containing protein.
Os01g0895000	LOC_Os01g66990.1	1	38909165	38909694					1.656		-	SusOnly_up					Hypothetical protein.
Os01g0895100	LOC_Os01g67000.1	1	38910993	38915492		-0.289408	-	TolOnly_down					-0.410399		-	SusOnly_down	Similar to Membrane-associated 30 kDa protein, chloroplast precursor (M30).
Os01g0896500	LOC_Os01g67120.1	1	38961459	38966130									-0.808553		-	SusOnly_down	Rhodanese-like domain containing protein.
Os01g0896700	None	1	38968295	38971038									-0.453463		-	SusOnly_down	Similar to 60S ribosomal protein L5.
Os01g0896800	LOC_Os01g67134.1	1	38973653	38976375					-0.607872		-	SusOnly_down	-0.519253		-	SusOnly_down	Ribosomal protein L18/L5 domain containing protein.
Os01g0897000	LOC_Os01g67160.1	1	38981299	38984176									-0.795612		-	SusOnly_down	Similar to Cyclin-dependent kinase B1-1.
Os01g0897100	LOC_Os01g67170.1	1	38986663	38990488	0.390417		-	SusOnly_up									Conserved hypothetical protein.
Os01g0897200	LOC_Os01g67180.1	1	38990969	38993803	-0.539947		-	SusOnly_down					0.482177		-	SusOnly_up	Similar to Ribonuclease 2 precursor (EC 3.1.27.1).
Os01g0897500	LOC_Os01g67210.1	1	39002131	39004439					-1.21403		-	SusOnly_down					Pentatricopeptide repeat domain containing protein.
Os01g0897700	LOC_Os01g67240.1	1	39013826	39014879	0.874297		-	SusOnly_up		-1.00627	-	TolOnly_down					Similar to FH protein NFH1.
Os01g0898400	LOC_Os01g67300.1	1	39063700	39065530		-0.929812	-	TolOnly_down									Conserved hypothetical protein.
Os01g0898600	LOC_Os01g67314.1	1	39070132	39072668						-0.750059	-	TolOnly_down					Conserved hypothetical protein.
Os01g0898800	LOC_Os01g67320.1	1	39079600	39082185									-0.56303		-	SusOnly_down	Protein of unknown function DUF1685 domain containing protein.
Os01g0898900	LOC_Os01g67330.1	1	39085081	39091029		0.404253	-	TolOnly_up					0.497184		-	SusOnly_up	Nucleotide-sugar transporter family protein.
Os01g0899500	LOC_Os01g67370.1	1	39130113	39134770									-0.644005		-	SusOnly_down	Hypothetical conserved gene.
Os01g0899700	LOC_Os01g67390.1	1	39136937	39139380	-1.66621		-	SusOnly_down									Pollen Ole e 1 allergen and extensin domain containing protein.
Os01g0900800	LOC_Os01g67480.1	1	39211307	39216467					1.06335		-	SusOnly_up					Helix-loop-helix DNA-binding domain containing protein.
Os01g0901000	LOC_Os01g67500.1	1	39222268	39226573						-0.481647	-	TolOnly_down					Similar to Arm repeat-containing protein.
Os01g0901200	LOC_Os01g67510.1	1	39238851	39243943	-0.345638		-	SusOnly_down	-1.54735		-	SusOnly_down					Similar to RecA protein (Fragment).
Os01g0901300	LOC_Os01g67520.1	1	39244622	39247128										1.00951	-	TolOnly_up	Similar to VTC2-like protein.
Os01g0901500	LOC_Os01g67530.1	1	39252983	39256753									-0.411731		-	SusOnly_down	Similar to 4-coumarate--CoA ligase-like 5.
Os01g0901600	LOC_Os01g67540.1	1	39257838	39261362						0.801081	-	TolOnly_up					Similar to 4-coumarate--CoA ligase-like 6.
Os01g0901900	LOC_Os01g67570.1	1	39270573	39274992					-1.60044		-	SusOnly_down					S1, RNA binding domain containing protein.
Os01g0902000	None	1	39275190	39283019					-1.27781		-	SusOnly_down					Hypothetical protein.
Os01g0902100	LOC_Os01g67580.1	1	39276426	39281147					-0.720469		-	SusOnly_down	-1.04953		-	SusOnly_down	Similar to MRP-like ABC transporter.
Os01g0902200	LOC_Os01g67590.1	1	39289364	39296595						-0.464897	-	TolOnly_down					Peptidase M3A and M3B, thimet/oligopeptidase F domain containing protein.
Os01g0902300	LOC_Os01g67600.1	1	39296976	39299837		0.846288	-	TolOnly_up									Alpha/beta hydrolase fold-3 domain containing protein.
Os01g0904200	LOC_Os01g67720.1	1	39357530	39362871									-0.550757		-	SusOnly_down	Protein kinase, core domain containing protein.
Os01g0904300	LOC_Os01g67730.1	1	39363108	39365639		-0.68163	-	TolOnly_down									Protein of unknown function DUF971 family protein.
Os01g0904400	LOC_Os01g67740.1	1	39365920	39374228						0.543211	-	TolOnly_up	-0.905301		-	SusOnly_down	Similar to Chromosome assembly protein homolog.
Os01g0904700	LOC_Os01g67770.1	1	39387278	39391014					-0.76474		-	SusOnly_down					B-type response regulator, Cytokinin signaling
Os01g0905200	LOC_Os01g67810.1	1	39408313	39410361	1.81248	3.72068	1.9082	ΔLFC>1		-2.84219	-	TolOnly_down		-1.52378	-	TolOnly_down	Exo70 exocyst complex subunit family protein.
Os01g0905300	LOC_Os01g67820.1	1	39411052	39413189						-0.832504	-	TolOnly_down					Similar to Leucine zipper protein-like.
Os01g0905700	LOC_Os01g67850.1	1	39429069	39432424						-0.526937	-	TolOnly_down					Zinc finger, RING/FYVE/PHD-type domain containing protein.
Os01g0905800	LOC_Os01g67860.1	1	39433408	39435696									0.646857		-	SusOnly_up	Aldolase C-1.
Os01g0906000	LOC_Os01g67870.1	1	39437968	39438606					1.85745		-	SusOnly_up					Similar to Ceramide glucosyltransferase.
Os01g0907200	LOC_Os01g67950.1	1	39483848	39484629					-2.36122	-5.83997	-3.47875	ΔLFC<-1	1.55899		-	SusOnly_up	Similar to BCL-2 binding anthanogene-1.
Os01g0907300	LOC_Os01g67960.1	1	39486898	39492098						0.388913	-	TolOnly_up					Hypothetical conserved gene.
Os01g0907400	LOC_Os01g67970.1	1	39493173	39499938					-0.632418		-	SusOnly_down					Histone lysine demethylase, Stress-responsive H3K27me3(histon H3 lysine 27 trimethylation) demethylation
Os01g0908200	LOC_Os01g68020.1	1	39544235	39548599						-0.66421	-	TolOnly_down					Member of the Bric-a-Brac/Tramtrack/Broad (BTB) family, BT1/BT2 ortholog, Negative regulation of nitrate uptake and nitrogen use efficiency
Os01g0908600	LOC_Os01g68050.1	1	39562727	39565686					-1.21743	-3.45467	-2.23724	ΔLFC<-1					Amino acid transporter, transmembrane domain containing protein.
Os01g0908800	LOC_Os01g68070.1	1	39577048	39580184	-0.496219		-	SusOnly_down									Pentatricopeptide repeat domain containing protein.
Os01g0909100	LOC_Os01g68104.1	1	39588274	39591239					-1.05439		-	SusOnly_down					Hypothetical conserved gene.
Os01g0910200	LOC_Os01g68230.1	1	39654634	39657644					-1.09795		-	SusOnly_down					Hypothetical protein.
Os01g0910900	LOC_Os01g68300.1	1	39682842	39683433	-1.01121		-	SusOnly_down		-0.410771	-	TolOnly_down					Conserved hypothetical protein.
Os01g0911000	LOC_Os01g68310.1	1	39684584	39687171	1.00873	2.50373	1.49501	ΔLFC>1	2.08322	0.649318	-1.4339	ΔLFC<-1					Sas10/Utp3/C1D domain containing protein.
Os01g0911200	LOC_Os01g68324.3	1	39696056	39703152		0.396877	-	TolOnly_up									Ribophorin II family protein.
Os01g0911300	LOC_Os01g68330.1	1	39703410	39706057									-0.894547		-	SusOnly_down	Similar to Transporter associated with antigen processing-like protein.
Os01g0912700	LOC_Os01g68450.1	1	39777762	39779892									-1.0126		-	SusOnly_down	Similar to T23K8.14 protein.
Os01g0912850	LOC_Os01g68470.1	1	39789653	39791187	0.815624	1.95542	1.13979	ΔLFC>1					-2.79253	-3.83207	-1.03954	ΔLFC<-1	Conserved hypothetical protein.
Os01g0913300	LOC_Os01g68510.1	1	39810307	39815206									-1.22871		-	SusOnly_down	TGF-beta receptor, type I/II extracellular region family protein.
Os01g0913400	LOC_Os01g68524.1	1	39811724	39819555									0.634563		-	SusOnly_up	Nucleotide-binding, alpha-beta plait domain containing protein.
Os01g0913800	None	1	39824933	39826647									0.776748		-	SusOnly_up	Hypothetical conserved gene.
Os01g0914000	LOC_Os01g68570.1	1	39829709	39831455	1.39604		-	SusOnly_up	3.61042	2.59643	-1.01399	ΔLFC<-1					Conserved hypothetical protein.
Os01g0914200	None	1	39839262	39846761		-1.0878	-	TolOnly_down									Hypothetical protein.
Os01g0914400	LOC_Os01g68598.1	1	39845391	39846627	-0.843484		-	SusOnly_down									Similar to EPIDERMAL PATTERNING FACTOR-like protein 9.
Os01g0915000	LOC_Os01g68650.1	1	39866435	39867460	1.91614		-	SusOnly_up									Protein of unknown function DUF506, plant family protein.
Os01g0915350	None	1	39881691	39890325	0.49208	-0.655912	-1.14799	ΔLFC<-1	-0.8429		-	SusOnly_down	-0.757658		-	SusOnly_down	Hypothetical protein.
Os01g0915401	LOC_Os01g68670.1	1	39878959	39879405						-1.24592	-	TolOnly_down					Proteinase inhibitor I25, cystatin domain containing protein.
Os01g0915600	LOC_Os01g68700.1	1	39894690	39897520	0.749047		-	SusOnly_up					-0.857061		-	SusOnly_down	Similar to TA1 protein (Fragment).
Os01g0915900	LOC_Os01g68720.1	1	39918940	39920664		0.561845	-	TolOnly_up									Conserved hypothetical protein.
Os01g0916000	LOC_Os01g68730.1	1	39922260	39923794					-1.79552		-	SusOnly_down	-2.05613		-	SusOnly_down	Conserved hypothetical protein.
Os01g0916100	LOC_Os01g68740.1	1	39926253	39927260	0.544831	1.74141	1.19657	ΔLFC>1									Similar to loricrin.
Os01g0916300	LOC_Os01g68760.1	1	39938822	39944886		0.323304	-	TolOnly_up									Similar to PQBP-1 protein (Nuclear protein containing a WW domain) (Npw38) (JM26 protein).
Os01g0916350	None	1	39947871	39953554					2.10027		-	SusOnly_up					Hypothetical gene.
Os01g0916600	LOC_Os01g68790.1	1	39954580	39956409									-0.381642		-	SusOnly_down	RNA recognition motif, glycine rich protein domain containing protein.
Os01g0916700	LOC_Os01g68800.1	1	39958548	39959622	-1.42297		-	SusOnly_down									Conserved hypothetical protein.
Os01g0917200	LOC_Os01g68830.1	1	39991966	39994903	0.939653		-	SusOnly_up									Peptidase, trypsin-like serine and cysteine proteases domain containing protein.
Os01g0917400	LOC_Os01g68860.1	1	40006067	40010924									-1.163		-	SusOnly_down	CCCH-type zinc finger protein, Resistance against bacterial blight disease
Os01g0917500	LOC_Os01g68870.1	1	40018401	40023853						-0.406437	-	TolOnly_down					Leucine-rich repeat receptor-like kinase, Specification of anther cell identity, Control of early sporogenic development, Initiation of anther wall formation
Os01g0918100	LOC_Os01g68930.1	1	40056074	40059404					-0.3991		-	SusOnly_down					Conserved hypothetical protein.
Os01g0918200	LOC_Os01g68940.1	1	40061648	40063633	0.466142		-	SusOnly_up									Similar to Ubiquitin-like protein SMT3.
Os01g0918300	LOC_Os01g68950.1	1	40064408	40066375					-0.536354		-	SusOnly_down	-0.474571		-	SusOnly_down	Ubiquitin-like protein SMT3.
Os01g0918400	LOC_Os01g68960.1	1	40067581	40069618	-1.98824	-0.938048	1.05019	ΔLFC>1		1.9091	-	TolOnly_up					Conserved hypothetical protein.
Os01g0918500	LOC_Os01g68970.1	1	40070821	40073753					0.707801		-	SusOnly_up					Conserved hypothetical protein.
Os01g0919600	LOC_Os01g69050.1	1	40127415	40132359	-0.887839		-	SusOnly_down									Protein of unknown function DUF707 family protein.
Os01g0919700	LOC_Os01g69060.1	1	40133109	40138135		-0.350277	-	TolOnly_down					-0.689589		-	SusOnly_down	Alpha/beta hydrolase fold-1 domain containing protein.
Os01g0919800	LOC_Os01g69070.1	1	40136226	40142760									-0.539726		-	SusOnly_down	Similar to Efflux carrier of polar auxin transport.
Os01g0919900	LOC_Os01g69080.1	1	40146818	40150808		0.413883	-	TolOnly_up					-0.699401		-	SusOnly_down	Similar to Acyl-[acyl-carrier-protein] desaturase, chloroplast precursor (EC 1.14.19.2) (Stearoyl-ACP desaturase) (Delta(9) stearoyl-acyl carrier protein desaturase).
Os01g0920000	LOC_Os01g69090.1	1	40153226	40157441									-0.535316		-	SusOnly_down	Cystathionine beta-synthase, core domain containing protein.
Os01g0920100	LOC_Os01g69100.1	1	40167809	40170157									0.913099		-	SusOnly_up	Conserved hypothetical protein.
Os01g0920300	LOC_Os01g69120.1	1	40177696	40181549									-0.840308		-	SusOnly_down	Methyltransferase small domain containing protein.
Os01g0920700	LOC_Os01g69140.1	1	40190285	40203691					1.59657		-	SusOnly_up					Nucleotide-diphospho-sugar transferase domain containing protein.
Os01g0921100	LOC_Os01g69200.1	1	40215071	40216944	-1.70946		-	SusOnly_down	-5.2681	-3.0585	2.20959	ΔLFC>1	-1.04547		-	SusOnly_down	Hypothetical conserved gene.
Os01g0921200	LOC_Os01g69210.1	1	40220895	40229111					-0.402614		-	SusOnly_down					Mannosyl-oligosaccharide glucosidase, N-glycan formation, Auxin-mediated root development
Os01g0921300	LOC_Os01g69220.1	1	40230297	40233212		-0.335666	-	TolOnly_down									Exostosin-like family protein.
Os01g0921600	LOC_Os01g69250.1	1	40240810	40244636	0.329221		-	SusOnly_up									Similar to Mitochondrial import receptor subunit TOM20 (Translocase of outer membrane 20 kDa subunit).
Os01g0921800	LOC_Os01g69270.1	1	40256826	40258624									-1.1151		-	SusOnly_down	Tetratricopeptide-like helical domain containing protein.
Os01g0922000	LOC_Os01g69279.1	1	40275511	40278116		-0.680432	-	TolOnly_down									Hypothetical protein.
Os01g0922600	LOC_Os01g69830.1	1	40332266	40335625					1.70969	2.91842	1.20873	ΔLFC>1					Similar to SBP-domain protein 4.
Os01g0922700	LOC_Os01g69840.1	1	40336798	40337314	-1.94899	-3.04235	-1.09336	ΔLFC<-1					-0.633931		-	SusOnly_down	Conserved hypothetical protein.
Os01g0922800	LOC_Os01g69850.1	1	40344374	40364362									0.373281		-	SusOnly_up	MADS-box transcription factor, Short-day flowering promoter
Os01g0923300	LOC_Os01g69900.1	1	40385339	40389177	0.316915		-	SusOnly_up									Cystathionine beta-synthase, core domain containing protein.
Os01g0923400	LOC_Os01g69904.1	1	40390934	40393093		-1.24287	-	TolOnly_down	-1.6944	-0.58944	1.10496	ΔLFC>1					Hypothetical conserved gene.
Os01g0923600	LOC_Os01g69910.1	1	40397315	40403249									0.395788		-	SusOnly_up	Hypothetical conserved gene.
Os01g0923700	LOC_Os01g69920.1	1	40403818	40409611									0.493914		-	SusOnly_up	Similar to Histidine kinase.
Os01g0924000	LOC_Os01g69950.1	1	40453863	40455608									-0.913941		-	SusOnly_down	Similar to Chloroplast 50S ribosomal protein L27 (Fragment).
Os01g0924200	LOC_Os01g69960.1	1	40460001	40461062										1.66742	-	TolOnly_up	Conserved hypothetical protein.
Os01g0924300	LOC_Os01g69970.1	1	40463040	40467753					-0.690716		-	SusOnly_down					WD40 repeat-like domain containing protein.
Os01g0924600	LOC_Os01g69990.1	1	40483306	40485494						0.306675	-	TolOnly_up					Conserved hypothetical protein.
Os01g0924900	LOC_Os01g70020.1	1	40501147	40507498	0.39557		-	SusOnly_up									GTP-binding signal recognition particle SRP54, G-domain containing protein.
Os01g0924966	LOC_Os01g70050.1	1	40526591	40527179	-2.21078	-0.922527	1.28825	ΔLFC>1									Auxin responsive SAUR protein family protein.
Os01g0925100	LOC_Os01g70080.1	1	40559547	40561419						1.35105	-	TolOnly_up					Conserved hypothetical protein.
Os01g0925200	LOC_Os01g70090.1	1	40563533	40566329									0.616728		-	SusOnly_up	Similar to Enoyl CoA hydratase-like protein.
Os01g0925300	LOC_Os01g70100.1	1	40566683	40569769		-0.909962	-	TolOnly_down									Zinc finger, DHHC-type domain containing protein.
Os01g0925400	LOC_Os01g70110.1	1	40572822	40573816	-1.1077		-	SusOnly_down	1.29914		-	SusOnly_up					No apical meristem (NAM) protein domain containing protein.
Os01g0925600	LOC_Os01g70120.1	1	40584383	40585467					2.55967		-	SusOnly_up					Conserved hypothetical protein.
Os01g0925800	LOC_Os01g70140.1	1	40596070	40599069	-0.326549		-	SusOnly_down		-0.45697	-	TolOnly_down	-0.369564		-	SusOnly_down	Similar to Ubiquitin conjugating enzyme.
Os01g0926300	LOC_Os01g70170.1	1	40610656	40613449		1.14726	-	TolOnly_up									Similar to Transaldolase (EC 2.2.1.2).
Os01g0926400	LOC_Os01g70180.1	1	40615704	40619630	0.7744		-	SusOnly_up	1.12787	-0.750694	-1.87856	ΔLFC<-1					Similar to Pectin-glucuronyltransferase.
Os01g0926600	LOC_Os01g70190.1	1	40626435	40629466		-0.568818	-	TolOnly_down									Similar to Pectin-glucuronyltransferase.
Os01g0926700	LOC_Os01g70200.1	1	40633318	40634763		-0.568142	-	TolOnly_down	1.04792		-	SusOnly_up	0.576618		-	SusOnly_up	Similar to secondary cell wall-related glycosyltransferase family 47.
Os01g0926800	LOC_Os01g70210.1	1	40644654	40648302	0.333662	1.3427	1.00904	ΔLFC>1									Cellular retinaldehyde-binding/triple function, N-terminal domain containing protein.
Os01g0927300	LOC_Os01g70240.1	1	40668641	40671873	0.409046		-	SusOnly_up		-1.69743	-	TolOnly_down	0.744921		-	SusOnly_up	Heavy metal transport/detoxification protein domain containing protein.
Os01g0927500	LOC_Os01g70260.1	1	40679579	40683903		0.871872	-	TolOnly_up									Serine/threonine protein kinase-related domain containing protein.
Os01g0927600	LOC_Os01g70270.1	1	40695664	40700914						0.361334	-	TolOnly_up	-0.544168		-	SusOnly_down	Similar to Auxin response factor 2 (ARF1-binding protein) (ARF1-BP).
Os01g0928300	LOC_Os01g70330.1	1	40739117	40743667	0.308405		-	SusOnly_up									Prefoldin domain containing protein.
Os01g0929100	LOC_Os01g70400.1	1	40785129	40786742	-0.325977		-	SusOnly_down					-0.850752		-	SusOnly_down	Conserved hypothetical protein.
Os01g0929200	LOC_Os01g70410.1	1	40786741	40790609									-0.982714		-	SusOnly_down	Serine/threonine protein kinase domain containing protein.
Os01g0929500	LOC_Os01g70430.1	1	40794124	40796977						0.675742	-	TolOnly_up					Similar to predicted protein.
Os01g0930000	LOC_Os01g70460.1	1	40807159	40808380									-0.542134		-	SusOnly_down	Similar to CM0545.330.nc protein.
Os01g0930400	LOC_Os01g70490.1	1	40825678	40830191					0.87379		-	SusOnly_up	1.15908		-	SusOnly_up	Potassium transporter, High-affinity K acquisition, Root-to-shoot K transport, K-regulated salt tolerance
Os01g0930500	LOC_Os01g70500.1	1	40833605	40834861	2.33172		-	SusOnly_up					3.31908	1.73798	-1.5811	ΔLFC<-1	Conserved hypothetical protein.
Os01g0930950	LOC_Os01g70540.1	1	40851828	40852154						0.581545	-	TolOnly_up					NAD(P)-binding domain domain containing protein.
Os01g0931000	LOC_Os01g70540.1	1	40852489	40852947	0.592248	1.62814	1.0359	ΔLFC>1		0.415419	-	TolOnly_up	0.71844		-	SusOnly_up	Similar to tropinone reductase 2.
Os01g0931100	LOC_Os01g70550.1	1	40858427	40861827	0.782927		-	SusOnly_up		0.754927	-	TolOnly_up					Conserved hypothetical protein.
Os01g0931300	LOC_Os01g70570.1	1	40864915	40868356					-0.708903		-	SusOnly_down					Tafazzin family protein.
Os01g0931400	LOC_Os01g70580.1	1	40868709	40871916						0.472315	-	TolOnly_up					Similar to thiamin pyrophosphokinase 1.
Os01g0932550	None	1	40909710	40914137	-0.557394		-	SusOnly_down									Similar to Mitochondrial import inner membrane translocase subunit Tim13.
Os01g0933075	None	1	40927131	40928334		-1.62227	-	TolOnly_down		-0.706349	-	TolOnly_down					Hypothetical protein.
Os01g0933200	LOC_Os01g70710.1	1	40930756	40932359	-0.366192		-	SusOnly_down									Heavy metal transport/detoxification protein domain containing protein.
Os01g0933400	LOC_Os01g70720.1	1	40938570	40940996		-0.874271	-	TolOnly_down									Similar to NADP-dependant malate dehydrogenase (Fragment).
Os01g0933500	LOC_Os01g70730.1	1	40942545	40942986	1.46478		-	SusOnly_up									Similar to FLP1.
Os01g0933600	LOC_Os01g70740.1	1	40947072	40949536						-0.407164	-	TolOnly_down					Similar to cDNA clone:J023013D17, full insert sequence.
Os01g0934100	LOC_Os01g70790.1	1	40973410	40974780					1.9813	0.842567	-1.13874	ΔLFC<-1		-0.713536	-	TolOnly_down	C2 calcium-dependent membrane targeting domain containing protein.
Os01g0934200	LOC_Os01g70800.1	1	40978458	40983489						-0.546647	-	TolOnly_down	-0.478059		-	SusOnly_down	Mitochondrial carrier protein domain containing protein.
[truncated: 12,328 more rows]
