# Supplementary material for: A Meta-Analysis of Comparative Transcriptomic Data Reveals a Set of Key Genes Involved in the Tolerance to Abiotic Stresses in Rice
Source: Int J Mol Sci. 2019 Nov 12;20(22):5662. doi: 10.3390/ijms20225662 (PMC6888222; doi:10.3390/ijms20225662)
Supplement: Supplementary file 1 [file ijms-20-05662-s001.zip › Table_S6.xlsx]

## Sheet: Table_S6
GENES		LOCATION			Chilling				Osmotic				Salt				GENE DESCRIPTION	CLUSTER	RPKM Chilling												RPKM Osmotic												RPKM Salt
RAP-DB	MSU	Chr	starts	ends	ChSus LFC	ChTol LFC	Ch ΔLFC	DEG Class Ch	OsSus LFC	OsTol LFC	Os ΔLFC	DEG Class Os	SaSus LFC	SaTol LFC	Sa ΔLFC	DEG Class Sa			ChSusC1	ChSusC2	ChSusC3	ChSusT1	ChSusT2	ChSusT3	ChTolC1	ChTolC2	ChTolC3	ChTolT1	ChTolT2	ChTolT3	OsSusC1	OsSusC2	OsSusC3	OsSusT1	OsSusT2	OsSusT3	OsTolC1	OsTolC2	OsTolC3	OsTolT1	OsTolT2	OsTolT3	SaSusC1	SaSusC2	SaSusC3	SaSusT1	SaSusT2	SaSusT3	SaTolC1
Os01g0106300	LOC_Os01g01650.1	1	322591	323923		-1.34582	-	TolOnly_down	-4.90922	-5.94376	-1.03453	ΔLFC<-1		-1.29177	-	TolOnly_down	Similar to Isoflavone reductase homolog IRL (EC 1.3.1.-).	3	11.4264	24.6254	20.7696	15.4111	17.9691	7.41323	39.1325	30.3489	21.0003	9.17691	14.847	4.07196	5.00884	2.79407	3.02305	0.194109	0.0474556	0.101762	10.7738	2.61702	6.95229	0.058984	0.159443	0.178186	9.61906	2.16449	5.94042	3.50066	5.41933	5.27686	33.9485
Os01g0115500	LOC_Os01g02550.1	1	839809	840828		-2.61599	-	TolOnly_down	-3.68678		-	SusOnly_down	-0.905397		-	SusOnly_down	Similar to Receptor-like kinase.	1	0.812665	0.173021	0.66095	0	0.0434874	0	24.8562	24.1752	21.8599	2.61501	2.92437	3.46703	5.73682	9.3229	5.92606	0.253674	0.558161	0.797935	0.336838	0.25334	0.317681	0.077084	0.260463	0.310486	5.72596	5.59003	4.86852	3.4746	3.12455	3.48154	1.32078
Os01g0118400	LOC_Os01g02900.1	1	1057177	1059852	0.444337	1.8612	1.41687	ΔLFC>1	2.22812	-0.908822	-3.13694	ΔLFC<-1	1.04275		-	SusOnly_up	Similar to HGA6.	2	29.4853	26.6437	26.8055	27.6911	28.4111	30.7966	22.8255	18.8175	16.7405	44.3382	38.8896	81.4422	6.61611	6.60372	10.2036	25.8893	40.6829	43.873	14.842	7.16992	14.0464	7.06633	7.46583	7.98841	11.8158	7.80412	8.65163	30.7923	17.547	19.2422	16.6134
Os01g0119000	LOC_Os01g02930.1	1	1078565	1081597	-2.88697		-	SusOnly_down	4.26133	1.34451	-2.91683	ΔLFC<-1	2.19403		-	SusOnly_up	Glycosyltransferase AER61, uncharacterized domain containing protein.	4	0.486781	0.473776	0.180985	0.0703429	0.0148849	0.0317326	0.567188	0.684376	0.641726	0.385806	0.476648	0.758938	0.276919	0.37229	0.48961	4.81896	8.40613	8.9674	0.645644	0.151749	0.500188	0.949841	1.71171	1.19558	0.495605	0.714631	0.45038	4.00395	2.66181	2.22292	0.41098
Os01g0130900	LOC_Os01g03980.1	1	1712137	1712947	-1.0859		-	SusOnly_down	0.726804	-1.40461	-2.13142	ΔLFC<-1	-1.0916		-	SusOnly_down	Conserved hypothetical protein.	4	6.77137	7.83396	7.53695	2.58473	2.29716	3.14822	5.74929	3.20056	4.46516	3.2322	2.62714	2.43377	3.51512	3.71307	5.99686	7.3381	5.30402	9.45027	7.54085	8.44362	6.47271	2.86	3.8	3.02638	8.27768	12.7059	3.55806	4.37002	4.10443	4.96821	4.15287
Os01g0140700	LOC_Os01g04750.1	1	2154326	2155279	-2.0909		-	SusOnly_down	-2.6226	-1.11713	1.50547	ΔLFC>1	-1.31379	-2.51445	-1.20066	ΔLFC<-1	Similar to RAV2 (REGULATOR OF THE ATPASE OF THE VACUOLAR MEMBRANE)%3B DNA binding / transcription factor.	1	0.70597	1.04828	1.08357	0.164797	0.185984	0.148684	1.34406	2.33212	2.0472	0.723082	0.843709	1.46552	1.02229	1.32905	1.16525	0.271224	0.198925	0.0710949	5.76226	8.126	4.07591	3.54393	4.34433	1.24487	1.40738	1.29617	0.703423	0.557247	0.445429	0.572678	2.05404
Os01g0144900	None	1	2416643	2418825	-0.316078		-	SusOnly_down		-0.404924	-	TolOnly_down		1.40359	-	TolOnly_up	Hypothetical protein.	3	8.47239	7.49151	7.41184	5.08931	4.91728	4.46175	0.186891	0.203834	0.130471	0.0421329	0.0650669	0.0376735	0.103097	0.0726016	0	0	0.0579553	0.0310694	5.03637	6.65844	4.57182	4.48415	4.38122	5.29519	0.399778	0.188814	0.338146	0.838806	0.681304	0.469252	0.196359
Os01g0147800	LOC_Os01g05480.1	1	2584986	2587547		-3.39189	-	TolOnly_down	3.76146		-	SusOnly_up	-1.81779		-	SusOnly_down	Domain of unknown function DUF547 domain containing protein.	4	0.343765	0.367383	0.368398	0.184094	0.259702	0.0738197	0.614228	0.709195	0.603494	0.0538502	0.036961	0.0481506	0	0.123723	0	0.73221	0.493819	0.476519	0.0804624	0.100861	0	0.276203	0.207394	0.0927096	0.759885	0.402206	0.26193	0.161388	0.165862	0.133278	0.28682
Os01g0149800	LOC_Os01g05650.1	1	2693231	2695079	-1.40967		-	SusOnly_down	2.55943	1.27593	-1.2835	ΔLFC<-1	-0.481393		-	SusOnly_down	Metallothionein-like protein type 2.	4	258.336	224.873	140.376	56.09	60.1664	64.5422	243.82	354.042	274.827	121.424	126.242	217.968	326.412	336.393	370.386	1926.72	1855.26	2322.54	206.405	170.711	175.214	525.589	558.788	456.803	791.859	833.055	1042.64	732.777	723.4	791.727	424.347
Os01g0151700	LOC_Os01g05840.1	1	2800516	2803701	-0.562102		-	SusOnly_down	-2.28827	-1.21483	1.07344	ΔLFC>1	-0.78613		-	SusOnly_down	Similar to Short-chain dehydrogenase Tic32.	1	5.77264	4.20986	4.31671	2.48375	2.51997	2.44867	1.70131	1.76907	1.36649	0.649548	1.08485	1.53589	12.7388	13.0085	9.9005	1.62428	2.10464	3.61901	14.968	11.1522	13.9947	6.21898	5.50357	8.5486	15.0868	12.2473	11.9427	9.54806	6.60216	10.396	14.3768
Os01g0152900	LOC_Os01g05970.1	1	2844503	2845212	-0.790516		-	SusOnly_down		0.861681	-	TolOnly_up	0.455761		-	SusOnly_up	Similar to Histone H2B.1.	4	10.6533	11.5997	9.30543	4.05958	5.31036	4.59497	40.1417	39.4832	41.2039	35.495	42.1455	34.4602	19.0192	21.7644	21.8219	19.0417	34.5693	34.772	18.3885	25.2038	18.5293	33.499	53.2841	42.4863	25.5291	26.8014	33.0807	44.9251	49.0775	43.7645	23.3732
Os01g0153400	LOC_Os01g06020.1	1	2877647	2882523	0.324558		-	SusOnly_up	-0.398801		-	SusOnly_down	-0.547166		-	SusOnly_down	Similar to tRNA synthetase class II (D, K and N) family protein.	3	10.2298	9.96336	11.3444	10.0147	10.4958	9.92747	17.209	17.206	17.2531	17.2467	15.0769	13.8193	7.73735	7.73436	6.95207	5.61054	5.91465	5.46546	4.11416	4.10632	4.26554	4.28838	4.08559	4.95142	11.4663	12.6491	10.9666	9.16846	9.88939	9.10184	9.27894
Os01g0160700	LOC_Os01g06730.1	1	3182139	3185207	-2.30821		-	SusOnly_down	6.99181		-	SusOnly_up	1.95681		-	SusOnly_up	Leucine-rich repeat, N-terminal domain containing protein.	2	0.286975	0.402532	0.439341	0.0853788	0.0289066	0.0616247	0.132937	0.169153	0.11932	0.164832	0.138847	0.160784	0.171111	0.025821	0.0679159	13.7847	13.6039	7.44766	0.15673	0.210497	0.19005	0.37148	0.450145	0.154788	0.174994	0.156689	0.153062	1.13556	0.623078	0.445043	0.119718
Os01g0161000	LOC_Os01g06760.1	1	3201220	3204252	-2.54738		-	SusOnly_down		-2.81048	-	TolOnly_down		-1.14939	-	TolOnly_down	Hypothetical conserved gene.	1	8.60894	6.98246	9.61723	0.22462	1.08224	1.97981	0.0576493	0.134483	0.120736	0	0.0468318	0.0135577	0.0247346	0	0	0	0	0	6.00378	6.66677	6.30335	0.764741	1.4015	0.939751	0	0	0	0	0	0	9.30755
Os01g0175700	LOC_Os01g08020.1	1	3894296	3898729	3.57722		-	SusOnly_up	-5.28001	-4.12068	1.15933	ΔLFC>1	-0.715557		-	SusOnly_down	Boron (B) transporter	1	0.0233682	0.0530692	0.0202727	0.248199	0.270104	0.373219	0.0131447	0	0.0091764	0.031115	0.0320345	0.213301	1.77652	1.62636	1.39457	0.0583554	0.0285333	0.0305929	1.64271	1.60266	1.94392	0.0709298	0.155784	0.124993	1.28692	1.30143	1.2713	0.626117	1.00628	1.13974	1.64346
Os01g0183100	LOC_Os01g08770.1	1	4397653	4401942	-0.746067		-	SusOnly_down	-0.843028		-	SusOnly_down	-0.651064		-	SusOnly_down	Cytochrome cd1-nitrite reductase-like, C-terminal haem d1 domain containing protein.	3	4.83052	4.64858	5.13353	2.16218	2.21269	2.33652	5.02678	4.56378	4.73273	4.17001	3.4986	3.32607	2.78046	2.38288	3.02853	1.99037	1.09117	1.48613	1.55369	2.12327	1.79768	1.56702	1.59775	2.34385	6.08726	5.26836	5.4749	3.96542	4.0777	4.50503	3.98248
Os01g0184500	LOC_Os01g08930.1	1	4485764	4490158	0.40729		-	SusOnly_up	-0.93788		-	SusOnly_down	-0.50057		-	SusOnly_down	DEAD-like helicase, N-terminal domain containing protein.	3	15.4774	18.3509	19.4607	18.5416	16.5216	19.4613	17.359	14.8492	19.8395	17.0977	15.3945	10.769	6.28154	5.75177	6.68696	3.19387	2.99379	3.61113	5.23766	6.11474	5.41164	4.60663	4.23141	7.13377	14.3581	14.6928	16.2613	12.0959	12.102	13.4097	11.5645
Os01g0192600	LOC_Os01g09670.1	1	4982182	4985143	1.56238		-	SusOnly_up		-0.515242	-	TolOnly_down	-1.03884		-	SusOnly_down	Ndr family protein.	3	4.72248	4.13101	4.56729	11.4825	8.65577	10.4875	4.84056	5.95896	4.68422	3.5244	3.96423	3.34574	2.0262	2.32758	1.89997	2.55516	2.09295	1.92345	2.20389	2.15921	2.5599	1.7785	1.74005	2.11166	4.60087	4.7777	3.39837	3.19072	1.72156	2.3056	5.56127
Os01g0199900	LOC_Os01g10280.1	1	5406050	5412737		-0.737411	-	TolOnly_down	-1.93852	-0.406773	1.53174	ΔLFC>1	-0.703403		-	SusOnly_down	Similar to Phosphoribosylaminoimidazole carboxylase catalytic subunit (EC 4.1.1.21) (AIR carboxylase) (AIRC).	3	11.2399	12.2351	11.9485	7.39695	7.94555	9.02789	11.146	12.0368	12.2831	6.00292	6.61215	4.15018	3.81382	4.00489	3.38663	0.860816	0.794512	1.27779	3.21587	3.62225	3.52718	2.82738	2.52643	3.75271	7.42788	6.10136	7.51537	5.02539	4.79708	5.30977	6.22615
Os01g0207400	LOC_Os01g10950.1	1	5837660	5838639	1.29318		-	SusOnly_up	-1.33369	-2.63972	-1.30603	ΔLFC<-1	-0.660897		-	SusOnly_down	Similar to peptide-N4-asparagine amidase A.	3	24.1592	25.872	16.281	35.1331	44.1308	45.7376	25.9897	24.1403	28.5648	24.308	30.8239	21.4834	16.1523	13.1805	16.6605	3.23435	5.87398	9.34317	17.95	15.8867	21.3599	2.28656	3.63266	4.60502	11.3713	13.6693	12.5311	10.3068	7.94954	9.54692	10.2477
Os01g0210600	LOC_Os01g11240.1	1	6010862	6011818	-0.371515		-	SusOnly_down	-0.607227		-	SusOnly_down	-0.469844		-	SusOnly_down	Protein of unknown function DUF538 family protein.	4	78.7126	94.9104	83.2203	58.3743	49.6874	45.3053	88.6737	73.929	79.6332	47.5258	65.3062	49.9291	128.091	131.743	149.773	73.6769	77.0733	119.703	114.74	139.329	107.741	94.6877	96.1639	144.697	101.926	106.455	102.448	98.1383	86.8823	77.7827	89.2625
Os01g0214800	LOC_Os01g11650.1	1	6278520	6283559	-0.779114		-	SusOnly_down	0.406888		-	SusOnly_up	0.63627		-	SusOnly_up	Lipase, GDSL domain containing protein.	3	11.7873	9.3786	8.46401	4.33094	4.07809	4.88197	9.31546	12.0481	10.2851	6.85778	7.30917	10.2116	4.69917	5.23601	5.15223	5.62041	7.63087	6.75641	4.8735	5.48246	5.22489	6.6329	6.42037	6.67116	4.84262	3.52576	4.25772	6.51671	9.1731	7.31353	4.87512
Os01g0220700	LOC_Os01g12130.1	1	6612386	6613717		1.49241	-	TolOnly_up	-6.30422	-4.31524	1.98898	ΔLFC>1	-0.715968		-	SusOnly_down	Similar to predicted protein.	3	7.62331	4.8581	6.37727	6.80642	4.66216	8.51919	5.29452	10.4672	5.4984	5.93839	15.2847	25.3454	6.30799	6.7822	3.96421	0.0485638	0.0474912	0.101839	12.3811	10.9609	11.531	0.295142	0.438798	1.486	5.49353	5.36371	5.84412	4.70062	3.6156	3.53764	4.91911
Os01g0243100	LOC_Os01g14090.1	1	7891541	7894719	0.351527		-	SusOnly_up	1.02649		-	SusOnly_up	-0.879419		-	SusOnly_down	Similar to Kinesin.	3	12.1411	10.9919	13.7562	11.3746	12.3904	12.4934	8.80027	11.6409	11.5575	6.33619	8.13195	7.70931	1.48671	1.64522	1.59544	4.70044	2.54705	2.32553	1.38338	1.28025	1.40663	2.26306	1.45414	1.44451	2.87196	4.10582	3.48304	1.72801	2.42835	2.55638	3.42875
Os01g0263300	LOC_Os01g15830.1	1	8917756	8919968	-1.68401		-	SusOnly_down	1.03422		-	SusOnly_up	-2.46274		-	SusOnly_down	Similar to Peroxidase 72 precursor (EC 1.11.1.7) (Atperox P72) (PRXR8) (ATP6a).	3	1.66214	3.11016	2.03094	0.592019	0.440965	0.59823	3.02874	2.66418	5.38709	1.01826	3.08087	7.00519	0.135599	0.214852	0.313954	0.263074	0.485942	0.643613	0.248405	0.116768	0.175708	1.50998	0.408172	0.286214	9.07025	9.96461	3.94209	1.52141	1.63217	1.69727	10.7917
Os01g0266500	LOC_Os01g16146.1	1	9114579	9117424	0.753823		-	SusOnly_up	-0.503426		-	SusOnly_down	0.587809		-	SusOnly_up	Phenazine biosynthesis PhzC/PhzF protein family protein.	3	9.93915	10.9138	10.2491	9.33576	15.1338	15.8325	23.8376	26.3448	21.2162	15.6579	21.8768	18.1185	6.77447	7.79638	7.0308	4.34125	5.69013	5.19527	10.0441	7.44531	9.06296	8.61955	10.3804	10.5157	5.47246	6.22761	5.61186	11.4359	10.3522	8.68645	5.63733
Os01g0268900	LOC_Os01g16340.1	1	9264978	9268375		-0.552695	-	TolOnly_down	-0.75182	0.655866	1.40769	ΔLFC>1	-0.455017		-	SusOnly_down	Conserved hypothetical protein.	3	11.6788	13.6767	11.957	7.78834	8.32838	8.96095	9.94832	10.6834	11.4593	6.10377	5.61531	5.46984	2.05323	1.79571	2.47405	1.14221	1.07975	1.55689	0.46511	0.589362	0.36237	0.890845	0.797486	0.862106	3.45735	3.5986	3.45605	2.86823	3.41819	2.71318	2.63109
Os01g0278000	LOC_Os01g17050.1	1	9770018	9771047	2.01391	3.04421	1.0303	ΔLFC>1	1.74012	-1.07956	-2.81969	ΔLFC<-1	-0.664513		-	SusOnly_down	VQ domain containing protein.	3	11.8704	10.7945	13.5707	34.5469	45.4768	32.7757	5.71517	4.50009	5.84646	29.7806	29.0517	44.3544	0.801185	1.46179	1.55145	4.83582	3.5007	4.47774	3.80267	2.32064	4.8448	1.87022	1.90871	2.30604	5.73555	6.20272	5.60307	4.18638	4.60694	4.17707	11.8905
Os01g0279000	LOC_Os01g17160.1	1	9866730	9870864	1.85698		-	SusOnly_up	1.02787		-	SusOnly_up	1.33104		-	SusOnly_up	Zinc finger, DHHC-type domain containing protein.	2	0.25058	0.0711333	0.228256	0.659029	0.536362	0.377337	0.126856	0.0807078	0.0688796	0.20019	0.36641	0.119334	0.253998	0.191644	0.201629	0.62575	0.321263	0.377258	0.216032	0.109362	0.0156728	0.133103	0.0899495	0.344651	0.0487052	0.199362	0.14606	0.357123	0.291171	0.528498	0.0296184
Os01g0279100	LOC_Os01g17170.1	1	9874379	9876678		-0.431582	-	TolOnly_down	-4.62265	-3.24057	1.38208	ΔLFC>1	-1.46262		-	SusOnly_down	Subunit of magnesium-protoporphyrin IX monomethyl ester cyclase (EC:1.14.13.81), Core component of FLU-YGL8-LCAA-POR complex, Chlorophyll biosynthesis, Chloroplast development	1	164.431	155.574	139.3	108.95	103.377	94.5028	151.351	171.516	163.556	104.103	105.641	74.2267	1773.86	1628.45	1779.03	44.4156	70.6317	96.9847	2004.51	1448.07	2125.01	184.445	165.394	348.366	887.852	1215.28	1322.34	513.216	362.506	588.136	1023.34
Os01g0285300	LOC_Os01g18240.1	1	10217782	10219691	0.866193	-0.520959	-1.38715	ΔLFC<-1		-1.37413	-	TolOnly_down	0.754397		-	SusOnly_up	Myb transcription factor domain containing protein.	3	3.87877	5.29753	4.35327	6.31061	8.03537	4.65389	7.3846	7.78501	6.15648	3.94871	5.05696	2.71267	1.02121	0.705319	0.691142	1.1515	0.463673	0.603674	1.2232	0.541166	1.1197	0.411653	0.389467	0.497428	3.79594	1.97818	3.12696	5.69034	5.19123	6.65041	8.56021
Os01g0362100	LOC_Os01g26039.1	1	14754835	14764507		0.920472	-	TolOnly_up		0.617962	-	TolOnly_up	-0.691256		-	SusOnly_down	Esterase/lipase/thioesterase domain containing protein.	3	24.8834	18.4698	16.3321	16.6269	14.5595	15.9837	6.97738	11.4159	9.03948	8.80015	11.5174	20.1458	10.2529	9.8636	7.98713	11.0944	10.3392	10.3914	7.56553	5.75024	7.77845	12.5299	11.5739	13.5954	17.503	19.3385	18.3567	14.1976	10.7776	15.0944	16.314
Os01g0363300	LOC_Os01g26120.1	1	14793093	14797054	-0.931764		-	SusOnly_down		-0.342016	-	TolOnly_down	0.575116		-	SusOnly_up	Uncharacterised protein family UPF0497, trans-membrane plant subgroup domain containing protein.	4	6.17257	6.66449	4.348	3.04187	1.70517	2.22685	4.12495	4.10645	5.67646	2.30643	2.74825	3.4651	5.02298	5.91107	7.65885	3.47478	6.24852	8.7716	5.79039	7.08842	6.33551	5.09426	6.16836	6.2283	2.52941	2.72828	2.83597	4.67673	4.92228	4.55511	2.58788
Os01g0378100	LOC_Os01g28030.1	1	15672663	15675607	0.765954	1.94567	1.17972	ΔLFC>1	-2.59725	-5.56652	-2.96927	ΔLFC<-1	0.876661		-	SusOnly_up	Plant peroxidase domain containing protein.	3	15.1992	17.6182	15.9328	25.1795	24.4755	14.3851	6.43196	4.33133	5.01521	15.7406	19.5336	12.3571	8.38084	8.71826	7.97404	1.42773	0.665876	2.07274	2.42661	1.29423	1.82648	0.026698	0.0360845	0.0806526	1.80082	2.12272	1.41277	5.31513	3.07822	3.01458	3.61802
Os01g0498300	LOC_Os01g31370.1	1	17159733	17161535	3.68228	5.36719	1.68491	ΔLFC>1	3.59227	2.26627	-1.32599	ΔLFC<-1	1.23154		-	SusOnly_up	Glycosyltransferase AER61, uncharacterized domain containing protein.	2	0.57468	0.685176	1.86958	10.2311	9.00427	12.1416	0.61419	0.53472	0.789842	10.1515	13.4452	38.6119	1.04021	0.57137	1.42578	11.6602	13.613	11.9624	0.647894	1.39737	0.71888	5.47284	6.10029	3.42516	5.21269	3.73394	3.23809	13.1044	12.7662	7.42385	2.68311
Os01g0507900	LOC_Os01g32350.1	1	17746363	17752009	-0.363774		-	SusOnly_down	-0.529317		-	SusOnly_down	-0.416478		-	SusOnly_down	Similar to NClpP3 (ATP-dependent Clp protease proteolytic subunit ClpP3).	3	18.1193	19.866	20.0965	10.83	11.7511	12.1909	21.0964	22.0501	23.3739	15.4895	14.6392	14.0977	7.62555	7.17089	7.81273	4.74241	5.16417	5.80118	7.19152	7.90504	7.52849	7.22627	6.64298	10.0387	16.0727	16.0702	14.5336	11.8199	14.9121	14.3066	13.1971
Os01g0556650	None	1	21039083	21040738	-2.85073		-	SusOnly_down	-3.20731	-1.77623	1.43107	ΔLFC>1	-1.32377		-	SusOnly_down	Hypothetical protein.	1	35.7271	25.3994	9.662	1.58229	2.16964	3.76882	16.225	10.4569	6.5848	4.69322	4.34586	11.8197	94.1374	83.9343	114.957	2.49998	8.93867	20.888	130.002	114.067	119.869	26.5647	38.6316	59.5239	113.265	113.25	167.078	90.6354	45.6758	47.796	76.0273
Os01g0556700	LOC_Os01g37590.1	1	21040111	21041071	-2.17456		-	SusOnly_down	-2.765	-1.54303	1.22197	ΔLFC>1	-0.930994		-	SusOnly_down	Hypothetical conserved gene.	1	11.0515	9.12097	5.14454	1.19971	1.80013	1.27921	5.57968	6.40521	2.62504	2.7277	1.47805	3.97942	16.7058	13.4411	16.9176	1.07699	1.97476	3.95231	21.8801	19.4948	25.3563	5.9317	7.51955	13.7586	9.15118	12.1524	13.7565	5.65481	5.74839	10.3042	8.09258
Os01g0571300	LOC_Os01g39020.1	1	21938865	21941797	1.77083		-	SusOnly_up	6.89904	9.12791	2.22886	ΔLFC>1	3.72922	2.65145	-1.07776	ΔLFC<-1	Similar to Heat shock transcription factor 31 (Fragment).	2	1.30711	1.7249	1.79288	5.23519	4.06821	3.44979	3.25894	2.1366	2.10863	2.39897	3.77743	1.71044	0.102312	0.216146	0.307949	21.1727	29.6988	25.6915	0.0702846	0.0220258	0.0220958	22.947	30.3807	23.323	0.274662	0.23422	0.114399	4.2695	2.0042	3.42274	0.167026
Os01g0584900	LOC_Os01g40260.1	1	22731943	22733237	2.21493	4.63131	2.41638	ΔLFC>1	1.2371		-	SusOnly_up	2.27615	1.23557	-1.04058	ΔLFC<-1	WRKY transcription factor 28-like (WRKY5) (WRKY transcription factor 77).	2	6.28089	2.99814	6.59419	24.1996	17.2633	15.5536	3.73554	1.80393	1.69665	44.0704	28.2985	65.6342	6.8358	2.75368	10.9984	14.1362	16.2664	18.6976	4.72249	8.28099	4.05357	10.3215	11.1193	6.54179	11.5602	6.25963	7.66932	34.3462	62.1822	47.7779	7.99141
Os01g0595600	LOC_Os01g41240.1	1	23343306	23345362	1.20926	2.24269	1.03342	ΔLFC>1		0.762792	-	TolOnly_up	-1.46475		-	SusOnly_down	Alpha/beta hydrolase fold-1 domain containing protein.	4	6.5987	5.06194	2.94969	6.9806	6.68483	12.2973	1.30337	1.40608	1.70111	6.23756	5.70834	4.59783	33.0424	39.4104	50.0903	30.4724	40.5628	42.9632	23.8181	37.4985	25.8976	62.0367	67.419	37.6048	13.3481	18.6019	17.2252	6.89176	9.15846	4.94676	7.74009
Os01g0597600	LOC_Os01g41420.1	1	23447173	23448687		3.13013	-	TolOnly_up	2.77183		-	SusOnly_up		-2.32962	-	TolOnly_down	Amino acid transporter, transmembrane domain containing protein.	4	0.547141	0.427128	2.28431	0.65723	1.37609	1.71649	0.961773	0.758748	0.671422	2.45877	1.65636	11.9698	2.32735	2.66764	2.10956	17.933	16.4513	13.9678	1.40605	4.17885	7.82817	8.82269	5.33098	6.74155	5.14014	5.12392	1.90467	1.79349	3.97358	1.08185	37.1054
Os01g0598600	LOC_Os01g41550.1	1	23515008	23516765	-0.945348		-	SusOnly_down	-1.29125	-3.13089	-1.83964	ΔLFC<-1	0.563177		-	SusOnly_up	Peptidase A1 domain containing protein.	3	11.1475	10.3049	10.1048	4.01173	4.25216	4.33686	9.48613	9.69214	9.06364	3.77419	3.39592	6.91961	3.4147	2.89653	2.7312	1.07068	1.39604	1.21616	3.55422	4.49984	3.53086	0.35246	0.366444	0.928247	3.51864	5.21148	4.4892	7.41407	7.03347	8.5247	4.77218
Os01g0611000	LOC_Os01g42520.1	1	24181111	24183979	0.442886		-	SusOnly_up	-3.5602	-5.97288	-2.41268	ΔLFC<-1	1.70288		-	SusOnly_up	Protein of unknown function DUF642 domain containing protein.	3	49.3788	36.1162	44.0904	51.4854	45.3767	38.9035	59.3067	53.4634	40.5924	41.2519	35.0153	37.7789	14.2029	7.48701	9.17989	0.866395	0.755664	1.00663	28.854	17.0946	19.3776	0.370003	0.384684	0.458564	15.577	17.0095	9.88683	51.5737	53.9153	56.1414	22.4107
Os01g0613800	LOC_Os01g42790.1	1	24351308	24353345	-2.17598		-	SusOnly_down	-3.07117	-1.48155	1.58962	ΔLFC>1	-0.821378		-	SusOnly_down	Peptidase C1A, papain family protein.	1	6.71106	3.08857	10.6958	1.20857	0.65295	1.624	12.8121	1.78308	3.01468	2.64014	1.60301	0.504424	7.76704	3.18845	10.5001	0.476106	0.620788	1.4976	7.72116	8.40012	8.49042	2.33408	4.56258	3.2633	15.5477	10.7528	20.3493	9.0718	13.4835	8.51135	10.9371
Os01g0638600	LOC_Os01g45140.1	1	25615791	25617367	-3.69749	-1.96738	1.73011	ΔLFC>1	-9.70983	-6.63875	3.07109	ΔLFC>1	-1.51783		-	SusOnly_down	UDP-glucuronosyl/UDP-glucosyltransferase family protein.	1	5.35485	4.70021	2.85001	0.232618	0.33753	0.179892	1.07179	1.52838	1.47066	0.204132	0.180141	0.417204	5.23285	4.02002	4.53787	0	0	0	8.49677	5.61219	8.05464	0	0.0673867	0.251027	2.0859	2.17808	5.02129	0.936401	1.48203	1.42906	4.34904
Os01g0647200	LOC_Os01g45914.1	1	26086062	26088337	-2.32245	-3.95076	-1.62832	ΔLFC<-1	-6.41317	-7.44036	-1.02719	ΔLFC<-1	-8.71131	-5.38224	3.32907	ΔLFC>1	Hypothetical conserved gene.	3	1046.11	2534.98	2634.55	153.522	304.178	498.286	2415.57	2391.55	3285.42	172.217	228.354	16.1647	699.209	760.324	380.878	6.79089	7.17412	7.58803	716.636	1024.62	890.413	8.52532	1.91365	7.03769	224.699	278.946	154.628	0.497893	0.705518	0.627971	814.087
Os01g0656400	LOC_Os01g46800.1	1	26687377	26688416	-0.754744	1.02745	1.7822	ΔLFC>1		-0.898988	-	TolOnly_down		-1.44635	-	TolOnly_down	Similar to WRKY transcription factor 15.	3	20.972	16.0078	15.5577	5.13977	6.82417	11.9113	15.1313	10.4824	8.52887	10.1262	13.4302	30.1683	2.30831	1.37154	3.20667	2.42576	2.31136	3.26079	3.56789	4.47242	4.7359	1.85224	3.06545	3.12128	5.6804	2.57613	4.32321	1.5903	5.37984	2.8236	2.59075
Os01g0678000	LOC_Os01g48620.1	1	27875639	27878341	-1.61729		-	SusOnly_down	-3.27326	-1.99893	1.27433	ΔLFC>1		-1.56181	-	TolOnly_down	Protein of unknown function DUF2921 domain containing protein.	1	3.21999	2.06755	1.94544	0.911231	0.410258	0.507275	5.15344	3.2101	1.35477	5.01904	3.60839	2.3428	4.74599	3.69398	4.18975	0.191452	0.491463	0.627308	4.77928	7.6241	7.19279	1.46896	2.12302	2.07967	2.45877	1.32158	1.93648	1.31117	1.86032	1.23799	5.79963
Os01g0681000	LOC_Os01g48874.1	1	28033034	28051826	-0.636378		-	SusOnly_down		-0.607926	-	TolOnly_down		-0.707095	-	TolOnly_down	Uncharacterised protein family UPF0089 domain containing protein.	3	0.865616	0.860825	0.758125	0.50473	0.361126	0.369839	0.635774	0.637316	0.710143	0.482075	0.395545	0.501071	0.131733	0.122285	0.158972	0.106704	0.168303	0.176843	0.160882	0.199377	0.127593	0.108778	0.132886	0.126389	0.589409	0.614115	0.599899	0.546898	0.542677	0.588691	0.677757
Os01g0681800	LOC_Os01g48950.1	1	28088399	28089095	-1.04303		-	SusOnly_down	-2.45447	-1.31501	1.13947	ΔLFC>1	-0.998977		-	SusOnly_down	Conserved hypothetical protein.	3	14.9401	15.1921	23.4718	5.93979	5.28212	8.81865	18.731	7.66087	8.52292	8.97327	7.74398	9.38046	5.70453	3.18343	7.57579	1.2065	0.907579	0.875783	7.88693	10.8442	7.15945	3.27137	4.34528	4.43011	12.9063	15.5726	14.0568	4.5763	12.295	8.32827	7.11638
Os01g0699600	LOC_Os01g50420.1	1	28946730	28948045	1.35397	5.87953	4.52556	ΔLFC>1	7.37402	5.23429	-2.13973	ΔLFC<-1	1.8025	-1.18547	-2.98797	ΔLFC<-1	Serine/threonine protein kinase domain containing protein.	2	1.37786	0.223508	2.52728	2.15038	2.7976	3.19761	0.0442883	0.309945	0.216426	2.76068	1.40314	22.8726	0.399043	0.301082	0.686332	79.2858	77.1981	80.7091	0.469935	0.932699	1.52661	46.3928	53.4978	26.9528	2.14251	1.09623	1.07085	8.84227	5.3817	3.1655	13.7734
Os01g0717700	LOC_Os01g52010.1	1	29894029	29898449	-0.539352		-	SusOnly_down	0.569782		-	SusOnly_up	1.38398		-	SusOnly_up	EGF-like, alliinase domain containing protein.	3	14.7887	11.6297	8.22442	6.49586	5.4882	6.38477	13.2097	13.5708	14.4217	7.94726	9.98131	17.2909	4.63254	4.23021	5.15466	4.38952	8.18451	8.36109	7.98902	8.10991	7.44672	6.91821	9.74712	10.4228	7.62276	5.46964	6.72432	22.366	20.4412	17.5788	11.1917
Os01g0734150	None	1	30621883	30623119		1.32503	-	TolOnly_up		0.76652	-	TolOnly_up	1.06823		-	SusOnly_up	Hypothetical gene.	4	0.502578	0.380451	0.363335	0.466015	0.537879	0.382227	0.471168	0.299763	0.559175	0.780718	0.956891	0.864298	0.970348	0.832806	1.62883	1.41192	1.68757	3.01564	0.888794	0.731143	0.733466	1.71616	1.5034	1.2801	1.6281	1.77712	1.68173	3.86784	2.74819	5.90721	1.78213
Os01g0734333	LOC_Os01g53294.1	1	30624252	30625036		1.17072	-	TolOnly_up		0.942674	-	TolOnly_up	1.11955		-	SusOnly_up	Similar to RbohAOsp (Fragment).	4	1.25394	0.449635	0.80156	1.46869	1.18662	0.903469	0.742464	1.4171	0.932977	1.69892	1.99038	1.93817	2.0069	2.32182	1.77014	2.47211	2.4981	1.90081	1.66316	1.39902	1.48602	3.15505	3.11361	3.93349	1.71037	1.75024	1.62424	4.7405	2.70662	5.48074	1.87218
Os01g0742400	LOC_Os01g53920.1	1	31006026	31009770	1.43766	2.54985	1.11219	ΔLFC>1	0.70365		-	SusOnly_up	-0.807333		-	SusOnly_down	Hypothetical conserved gene.	3	12.0548	10.9896	20.007	28.7214	30.4549	30.622	20.2809	12.2763	10.5849	56.9732	51.9409	87.2053	5.68282	3.10904	7.6324	6.67661	11.1492	9.12924	3.11068	4.71815	4.30286	6.12206	5.58044	4.03815	16.431	9.61983	9.98447	5.82927	11.029	7.17234	7.07813
Os01g0752700	LOC_Os01g54910.1	1	31575708	31583476	-0.306605		-	SusOnly_down		0.591618	-	TolOnly_up	0.308489		-	SusOnly_up	Similar to GTP-binding protein.	4	9.26918	8.32168	8.33636	5.55151	5.33267	5.27041	8.0422	8.02804	8.69907	6.63568	6.06388	5.49404	8.04372	7.67048	8.03973	11.2488	8.66351	9.27142	5.38646	6.63562	5.7558	9.75611	9.93749	11.1897	9.23723	8.01124	8.33542	12.6743	12.0971	12.2888	6.6919
Os01g0766300	LOC_Os01g56080.1	1	32289147	32289742	0.810709		-	SusOnly_up	1.7061		-	SusOnly_up	2.60742		-	SusOnly_up	Conserved hypothetical protein.	2	1.65158	1.67796	2.8656	2.02236	2.60486	3.80791	4.49839	2.42642	3.95959	4.08954	2.85989	7.3134	1.13285	2.92514	3.49721	10.745	4.77621	9.21776	3.11292	4.76925	2.50094	5.21093	5.88402	5.71222	0.675825	0.461052	0.45038	2.08126	5.22856	4.35418	1.02745
Os01g0772500	LOC_Os01g56570.1	1	32611416	32613138	5.84936	2.80748	-3.04188	ΔLFC<-1	7.95862	5.10532	-2.8533	ΔLFC<-1	2.61337		-	SusOnly_up	Glycosyl transferase, family 14 protein.	2	0.0300681	0	0	0.608305	0.772323	0.466504	0.169134	0.129126	0.165303	0.693957	0.934299	0.930763	0	0	0.0403238	6.04446	3.26755	5.15671	0	0.112481	0	1.41462	2.06617	1.47044	0.194811	0.0797409	0.0389475	0.78849	0.411046	1.10979	0.0710807
Os01g0782200	LOC_Os01g57350.1	1	33137907	33152527	1.11898		-	SusOnly_up	1.00331		-	SusOnly_up	-0.812396		-	SusOnly_down	Diacylglycerol kinase, catalytic region domain containing protein.	3	2.34276	2.51026	3.36899	4.31909	5.39362	4.04856	2.69064	2.49597	2.59283	2.55284	2.48971	1.68481	0.849884	1.03989	1.00355	2.27175	1.70799	1.80567	1.51799	1.22586	1.70698	1.71466	1.57008	1.33794	3.6822	3.25568	2.55312	2.19153	2.11951	1.99218	2.5668
Os01g0785300	LOC_Os01g57599.1	1	33302721	33303613		-1.14141	-	TolOnly_down	-0.989028		-	SusOnly_down	-0.687579		-	SusOnly_down	Hypothetical protein.	4	0	0	0	0	0	0	24.1488	23.1703	22.4628	9.4242	9.17248	6.30854	17.8099	17.393	19.3729	5.65015	8.7839	13.2915	17.929	20.6176	20.0299	18.754	14.5183	22.4312	6.23959	9.07752	5.93664	5.42395	4.20339	5.81207	19.5434
Os01g0793300	LOC_Os01g58100.1	1	33601018	33605323	2.82162	1.76099	-1.06063	ΔLFC<-1		1.58303	-	TolOnly_up		-1.63954	-	TolOnly_down	Di-copper centre-containing domain containing protein.	4	1.0347	0.642099	1.82659	5.24542	7.34478	6.53333	0.879801	0.404736	2.33395	3.49236	2.26509	3.85804	1.84675	2.09798	2.48481	0.660991	2.0567	3.68577	1.54792	8.02645	1.11373	9.16631	7.42846	19.3982	7.38982	9.46057	3.49091	8.83416	19.0298	3.80633	2.68778
Os01g0794800	LOC_Os01g58240.1	1	33659782	33663245	-0.589187		-	SusOnly_down		0.656936	-	TolOnly_up	1.0712		-	SusOnly_up	Similar to Subtilase.	4	1.58705	1.26147	1.35961	0.963225	0.628456	0.579364	1.18285	1.4909	1.10621	1.32074	0.92464	0.614093	0.746896	0.879991	1.22381	0.743101	0.750912	0.909002	0.473624	0.766859	0.595584	1.17419	0.854546	1.33397	0.925426	0.789165	0.411145	1.01783	2.00686	2.22279	0.65656
Os01g0821300	LOC_Os01g60600.1	1	35032858	35033657		3.49493	-	TolOnly_up	3.97479	1.92454	-2.05025	ΔLFC<-1		-2.57404	-	TolOnly_down	Hypothetical conserved gene.	2	2.65513	1.32361	21.0678	8.18836	27.6123	18.7944	2.69561	0.741615	1.22065	9.08264	5.26735	25.649	0.3751	0.495279	0.607932	10.4308	4.82344	8.56285	0.429468	0.969025	1.13412	4.47184	3.71941	2.77109	1.00698	2.40439	0.587183	0.590682	1.59352	0.341459	1.60744
Os01g0823100	LOC_Os01g60770.1	1	35145517	35147323	-1.2859	-2.76597	-1.48007	ΔLFC<-1	-3.61593	-5.76616	-2.15023	ΔLFC<-1	1.8098		-	SusOnly_up	Alpha-expansin OsEXPA2.	3	28.441	23.6676	28.8272	8.67141	10.359	6.51527	33.1251	41.5748	28.2138	4.50464	2.90842	4.41472	3.07221	2.67511	3.22974	0.250586	0.420088	0.0375343	6.99698	7.29316	5.70244	0.195803	0.0588096	0.131445	8.21038	3.91576	4.19648	12.6505	27.6316	26.4173	12.3014
Os01g0823500	LOC_Os01g60810.1	1	35167601	35169129		-0.903805	-	TolOnly_down	-5.1982	-3.57891	1.61929	ΔLFC>1		-1.53283	-	TolOnly_down	Protein of unknown function DUF623, plant domain containing protein.	1	2.20241	2.23151	1.44034	1.78227	1.76964	1.70077	1.8297	2.08564	1.59666	0.691775	0.898013	0.726133	3.09108	1.65849	2.09025	0.0423067	0.0413723	0.0887175	3.19082	2.4928	2.5855	0.205692	0.104253	0.569597	2.41482	1.66238	1.58001	2.31791	2.59392	2.6352	4.96616
Os01g0826400	LOC_Os01g61080.1	1	35347982	35350546	2.13684	3.32364	1.1868	ΔLFC>1	2.76203		-	SusOnly_up		-1.96575	-	TolOnly_down	WRKY transcription factor 24 (WRKY24).	2	18.178	13.3709	31.4174	62.7231	62.4112	87.6874	22.9725	18.1284	13.8958	97.1576	109.443	220.112	6.34672	4.97403	8.72199	39.8714	53.6647	42.9687	5.89368	11.8373	15.0079	26.3005	32.1085	11.5443	16.7241	8.57036	9.73242	7.69153	12.7288	7.77435	24.6854
Os01g0832300	LOC_Os01g61590.1	1	35619733	35625793	0.525294		-	SusOnly_up		-0.787853	-	TolOnly_down	-0.806048		-	SusOnly_down	Similar to Calcium-dependent protein kinase.	3	2.84637	2.91176	2.86234	3.09539	3.20548	3.25299	2.89446	2.92437	2.50399	2.57217	2.87472	2.05569	1.03971	1.37282	0.859734	1.17399	0.887139	0.637848	1.49651	1.3643	1.4221	0.959958	0.902961	0.992777	2.03799	2.33485	1.74935	1.40337	1.18019	1.50983	1.8388
Os01g0835500	LOC_Os01g61880.1	1	35813149	35817706	0.863239		-	SusOnly_up	-3.05336	-4.19559	-1.14223	ΔLFC<-1	-0.532664		-	SusOnly_down	Similar to Respiratory burst oxidase protein.	1	9.41952	6.5327	5.1042	10.7596	10.8566	7.88246	5.59195	6.85605	5.07606	6.94644	5.23135	5.69363	5.12025	4.4776	4.08122	0.633299	0.530838	0.474297	9.18762	8.09554	8.44757	0.494847	0.505335	0.642251	14.1587	14.5272	11.9759	13.3668	9.62799	9.79964	18.3965
Os01g0837600	LOC_Os01g62060.1	1	35912084	35913241		-1.6247	-	TolOnly_down		-0.441117	-	TolOnly_down	0.797496		-	SusOnly_up	Similar to plant-specific domain TIGR01589 family protein.	3	96.546	125.071	99.8251	63.0857	87.6034	94.4406	202.381	219.987	262.857	62.9456	59.286	52.4483	55.2608	54.0616	57.4783	58.4305	44.1387	61.2646	44.8012	55.8431	40.2385	37.6833	43.9116	36.9205	22.5512	20.5853	13.966	35.043	41.1606	39.7484	38.2857
Os01g0860300	LOC_Os01g64090.1	1	37231558	37234572	-0.389006		-	SusOnly_down	-0.420415		-	SusOnly_down	-0.793695		-	SusOnly_down	Similar to Ribosomal protein L1.	3	11.822	10.5557	11.5827	5.97927	7.5179	6.44534	12.4686	11.9421	10.2429	8.05363	7.12953	6.83298	7.11633	5.36183	6.10668	5.04194	4.28016	4.58912	4.33029	4.84245	4.70737	4.68103	5.05791	5.48835	12.224	11.3697	12.3307	7.71902	9.30215	7.29352	11.7191
Os01g0870400	LOC_Os01g65010.1	1	37739465	37742721	-1.13337		-	SusOnly_down	-3.51699	-1.69607	1.82092	ΔLFC>1	-1.24166		-	SusOnly_down	Similar to S-domain class receptor-like kinase3.	3	2.06784	1.463	1.79392	0.627514	0.490284	0.754879	0.697898	1.10434	1.08685	0.282395	0.363425	1.13628	0.483703	0.608264	0.597293	0.0198609	0.0194222	0.104121	0.654026	0.555372	0.616831	0.144843	0.293651	0.21878	0.412232	0.569485	0.618114	0.199493	0.326174	0.27258	0.300822
Os01g0882500	LOC_Os01g66000.1	1	38306570	38307754		-0.491979	-	TolOnly_down	-5.24609	-4.08865	1.15744	ΔLFC>1	-0.929667		-	SusOnly_down	Similar to NADH dehydrogenase I subunit N.	3	214.093	247.471	198.856	147.841	130.114	160.638	176.67	172.731	191.423	98.263	109.597	94.0049	52.1658	44.27	58.6898	0.436705	0.85412	2.86179	62.8582	53.2078	66.5571	2.18958	3.04907	7.68355	108.941	132.292	135.572	83.9914	73.3334	75.0922	134.616
Os01g0891700	LOC_Os01g66760.1	1	38770126	38771794	-0.639896	1.01598	1.65588	ΔLFC>1	-1.43324	-2.74886	-1.31562	ΔLFC<-1	-0.735365		-	SusOnly_down	Leucine-rich repeat, N-terminal domain containing protein.	3	6.39444	4.37063	5.17038	2.76314	3.40186	1.69976	3.66672	3.79917	2.92545	5.97927	3.71627	6.7015	1.03383	2.61142	0.874198	0.620127	0.530626	0.487654	2.96433	3.59973	2.09681	0.635978	0.382033	0.379504	2.97649	4.44533	2.45267	2.12348	2.5885	2.25048	2.38486
Os01g0905200	LOC_Os01g67810.1	1	39408313	39410361	1.81248	3.72068	1.9082	ΔLFC>1		-2.84219	-	TolOnly_down		-1.52378	-	TolOnly_down	Exo70 exocyst complex subunit family protein.	3	7.8635	5.23835	14.8716	28.9801	23.0482	23.7305	6.01559	5.14046	5.80524	48.1868	50.7127	75.3549	2.65692	0.922149	2.60125	1.89823	1.56825	1.61283	4.17192	3.17043	5.44294	0.556924	0.645194	0.921327	9.71401	5.83914	5.46631	6.57475	5.87655	3.62795	28.3795
Os01g0915350	None	1	39881691	39890325	0.49208	-0.655912	-1.14799	ΔLFC<-1	-0.8429		-	SusOnly_down	-0.757658		-	SusOnly_down	Hypothetical protein.	1	5.21974	5.98832	7.42744	6.14786	6.69338	7.35369	5.86547	5.52668	5.55545	3.6588	3.33924	1.50006	6.95901	7.69963	6.40468	3.76061	3.87535	4.1001	6.02399	6.71827	6.22928	6.16896	5.65496	6.47329	6.58492	6.15765	6.29488	4.67894	3.83027	4.65824	5.00667
Os01g0921100	LOC_Os01g69200.1	1	40215071	40216944	-1.70946		-	SusOnly_down	-5.2681	-3.0585	2.20959	ΔLFC>1	-1.04547		-	SusOnly_down	Hypothetical conserved gene.	1	3.37273	2.26017	1.65484	0.615219	0.686423	0.403684	1.39955	1.5236	1.19416	0.638041	0.656895	0.877708	2.52202	2.41032	2.29863	0.103554	0	0.0723848	2.49339	1.65469	2.42075	0.335649	0.226828	0.337989	1.54038	2.0895	1.61142	1.04015	0.718058	1.20258	2.28736
Os01g0925800	LOC_Os01g70140.1	1	40596070	40599069	-0.326549		-	SusOnly_down		-0.45697	-	TolOnly_down	-0.369564		-	SusOnly_down	Similar to Ubiquitin conjugating enzyme.	1	14.5061	15.9618	13.6332	9.01374	8.75313	9.33022	13.2692	13.0277	12.3963	8.24719	9.26423	10.7873	15.5041	14.132	14.7988	10.3284	11.9136	13.1806	13.5826	13.7386	14.0415	10.3524	12.3095	12.1664	14.4781	14.495	14.8753	13.3494	13.7633	12.6795	15.0436
Os01g0926700	LOC_Os01g70200.1	1	40633318	40634763		-0.568142	-	TolOnly_down	1.04792		-	SusOnly_up	0.576618		-	SusOnly_up	Similar to secondary cell wall-related glycosyltransferase family 47.	3	13.2564	16.029	18.183	11.2349	13.2519	8.53422	30.0285	28.5158	18.8246	13.0713	12.8682	14.8159	5.86256	5.15145	7.2553	12.0785	15.0927	10.6474	7.88843	5.0484	4.66108	7.74839	8.63527	5.47538	11.5601	7.22124	6.54359	16.258	15.2324	12.3738	15.8384
Os01g0927300	LOC_Os01g70240.1	1	40668641	40671873	0.409046		-	SusOnly_up		-1.69743	-	TolOnly_down	0.744921		-	SusOnly_up	Heavy metal transport/detoxification protein domain containing protein.	3	2.32356	2.54742	2.71086	2.69079	2.90866	2.16445	1.35207	1.13548	1.00682	1.66427	0.878694	0.559637	0.812156	1.27458	0.8811	0.900375	0.704391	0.545449	1.82786	0.599459	1.64373	0.498555	0.558791	0.391829	0.872113	0.892442	0.643459	1.24239	1.68679	1.81661	1.62892
Os01g0931000	LOC_Os01g70540.1	1	40852489	40852947	0.592248	1.62814	1.0359	ΔLFC>1		0.415419	-	TolOnly_up	0.71844		-	SusOnly_up	Similar to tropinone reductase 2.	2	18.285	17.6866	16.842	20.7795	16.7185	23.8983	22.6023	14.7838	22.5159	44.0844	32.2867	67.4593	5.72048	7.0785	12.2608	4.36884	11.1632	12.1168	15.1203	20.8302	14.6839	21.5835	28.7088	27.4263	5.55776	6.13631	7.01768	9.65166	14.6584	12.0515	3.73553
Os01g0940000	LOC_Os01g71310.1	1	41300203	41302983	-1.37745		-	SusOnly_down	1.72894		-	SusOnly_up	-0.724884		-	SusOnly_down	Cytokinin oxidase/dehydrogenase, Crown root formation	4	38.0591	37.0394	41.4053	10.2512	12.0742	12.1732	19.5745	22.3071	18.1714	11.5094	10.6237	17.3591	17.4534	11.626	12.6664	55.8015	48.6777	33.6806	29.6999	30.547	33.4638	36.2877	30.3789	18.0497	30.3675	27.7406	31.4177	23.2152	20.0678	20.1118	27.7885
Os01g0944100	LOC_Os01g71624.1	1	41495711	41504742	-0.757778		-	SusOnly_down	5.0949		-	SusOnly_up	2.68745		-	SusOnly_up	Conserved hypothetical protein.	4	1.15781	1.21035	1.2117	0.446162	0.409111	0.771533	0.744308	0.526155	0.505174	0.40784	0.335913	0.306326	7.18531	9.2766	5.74259	235.204	318.288	200.947	0	0	0	0.0139457	0	0	5.7392	8.69981	7.26056	74.8253	45.4987	43.6302	0.434452
Os01g0952700	LOC_Os01g72350.1	1	41964153	41970108		-0.573955	-	TolOnly_down		-0.497092	-	TolOnly_down	-0.485851		-	SusOnly_down	Metal-dependent hydrolase, composite domain containing protein.	3	8.67225	10.4498	10.7155	8.27964	7.81984	8.2957	11.9972	11.4741	11.5862	7.01094	7.10682	4.43241	3.31267	3.51252	2.47302	2.51971	2.86765	2.52805	6.02236	6.36689	5.79955	4.93061	4.21079	5.79581	1.49908	1.31488	1.20557	0.971907	1.22478	1.16954	4.65747
Os01g0974400	LOC_Os01g74320.1	1	43063740	43065432		-0.996472	-	TolOnly_down	1.87023		-	SusOnly_up	0.789865		-	SusOnly_up	Zinc finger, RING/FYVE/PHD-type domain containing protein.	4	11.1081	10.5979	7.00849	6.59325	5.31866	6.45129	7.88358	9.11139	10.2622	3.85724	3.83139	3.08465	17.8577	21.2037	25.5669	57.0453	92.9631	86.8939	24.3932	22.1699	19.4076	22.1991	30.914	16.3212	12.332	14.8106	18.2333	35.9014	30.036	26.3002	21.3765
Os01g0974800	LOC_Os01g74350.1	1	43072763	43076466	-0.690681		-	SusOnly_down		0.295328	-	TolOnly_up	0.66443		-	SusOnly_up	Similar to AtPPa4 (Arabidopsis thaliana pyrophosphorylase 4)%3B inorganic diphosphatase.	3	9.31526	8.25868	9.08842	4.3011	4.45487	3.96991	12.2892	12.2935	11.9846	10.6527	10.8397	10.369	4.37482	4.87791	4.42678	3.75478	3.706	4.70597	5.93649	7.83103	6.05379	8.76685	8.63578	10.6663	7.88402	6.86226	4.87356	12.6142	12.2755	11.3574	7.02627
Os02g0102300	LOC_Os02g01220.1	2	124645	127131		-1.24046	-	TolOnly_down	-3.49344	-2.34246	1.15098	ΔLFC>1	-2.48404	-1.31919	1.16485	ΔLFC>1	Arsenate reductase, Sulfurtransferase/rhodanese-like protein, Regulation of arsenic accumulation	1	1.77066	2.86212	2.18669	1.13788	1.39118	1.21673	1.87482	1.34188	2.20865	0.647198	0.818625	0.347219	2.1417	1.94368	2.20698	0.10404	0.254356	0.190901	2.92874	2.44172	2.73612	0.442606	0.427298	1.08239	3.5361	2.81748	3.04907	0.593769	0.54107	0.823786	4.33355
Os02g0106100	LOC_Os02g01590.1	2	343057	346875	3.12546	2.00999	-1.11547	ΔLFC<-1	0.867051	2.6996	1.83255	ΔLFC>1	1.71264	3.24619	1.53355	ΔLFC>1	Similar to Fructosyltransferase.	2	2.12981	2.61865	4.51917	23.1358	21.7662	17.6424	12.7891	8.0395	5.48688	17.7498	39.524	25.5295	2.31798	1.78451	2.58336	2.96418	3.57784	5.78968	4.87608	4.70261	3.39393	29.0188	22.4002	46.9364	1.0547	1.72686	0.89616	3.94406	4.22825	6.00839	0.448968
Os02g0115900	LOC_Os02g02410.1	2	838743	842672	-1.25278		-	SusOnly_down		0.417368	-	TolOnly_up	0.418854		-	SusOnly_up	Endosperm lumenal binding protein.	4	29.9881	25.7577	29.8707	8.15555	9.84195	9.62872	26.0584	18.7118	20.3963	22.3799	7.91548	8.85984	24.3324	17.1961	30.6888	24.9512	30.9631	31.5957	20.3639	24.8519	19.6551	32.9828	33.0078	33.4263	23.9289	20.0233	22.3861	31.2634	37.9215	34.7597	28.4793
Os02g0120000	LOC_Os02g02770.1	2	1047669	1050120		-0.409556	-	TolOnly_down		-0.912863	-	TolOnly_down	-0.656163		-	SusOnly_down	Pentatricopeptide repeat domain containing protein.	3	14.5999	17.4898	18.2748	12.0755	12.2109	13.6908	16.9241	15.9544	18.1371	11.5533	10.6202	8.04972	3.64086	3.03793	4.08027	3.2449	2.78625	2.73843	6.27738	5.55912	4.8896	3.17453	3.70554	3.32582	14.8391	14.9609	13.4377	10.4309	10.2826	11.4191	11.3631
Os02g0120800	LOC_Os02g02840.1	2	1080513	1084282		-0.705835	-	TolOnly_down		-1.31147	-	TolOnly_down	-0.702527		-	SusOnly_down	Similar to Small GTP-binding protein (Fragment).	3	5.1641	5.20682	4.96944	5.09203	5.09026	2.78554	7.76245	8.10672	6.07795	3.82645	3.97918	2.7785	3.12103	2.38962	2.01751	3.30524	1.8369	2.38612	4.95001	2.41704	4.43326	1.89896	2.1957	1.3927	6.54169	5.79267	4.4032	4.51897	3.55945	3.88986	7.09561
Os02g0138600	LOC_Os02g04610.1	2	2064263	2065735		-0.322001	-	TolOnly_down		-0.518523	-	TolOnly_down	-0.407713		-	SusOnly_down	Protein of unknown function DUF1677, Oryza sativa family protein.	3	22.369	26.3984	24.5319	15.0848	17.1345	15.921	25.4421	22.757	25.551	14.861	15.9109	15.4377	14.9225	14.6331	18.9142	6.27986	10.8651	15.287	18.6599	20.569	16.5867	13.558	15.7997	15.48	20.4632	19.1679	19.2709	18.1255	17.6938	16.1341	21.7839
Os02g0152700	LOC_Os02g05880.1	2	2904358	2906571	0.534288		-	SusOnly_up		0.416909	-	TolOnly_up	0.578423		-	SusOnly_up	Similar to DNA-directed RNA polymerase.	2	13.0103	12.0365	11.8553	15.5512	12.4817	13.2192	12.9256	13.1474	12.1293	13.9377	12.8953	10.438	7.65787	9.5924	6.71557	7.21666	9.68588	8.57763	8.19365	9.24965	8.28382	12.0389	13.2956	14.34	5.21531	4.90248	4.51621	8.19057	8.98885	8.42081	7.44014
Os02g0156600	LOC_Os02g06200.1	2	3097247	3099450	-3.9951	-1.5181	2.477	ΔLFC>1	-1.07527		-	SusOnly_down	0.901634		-	SusOnly_up	Hypothetical conserved gene.	4	2.91475	1.97514	1.97805	0.0237774	0.0805029	0.214526	4.2311	3.43216	2.36302	0.918091	0.730398	1.06346	4.96956	3.77527	4.12959	1.43814	2.12392	2.58496	2.8995	4.30873	2.79341	3.58525	3.76088	5.53212	2.985	1.2156	2.13133	3.24285	6.13758	4.4619	1.75039
Os02g0162500	LOC_Os02g06700.1	2	3358928	3360718		-0.30543	-	TolOnly_down		0.364239	-	TolOnly_up	-0.422308		-	SusOnly_down	Similar to 40S ribosomal protein S14.	4	54.7	55.8382	58.7467	35.2589	35.3668	40.4969	69.0224	61.4907	63.0655	44.319	38.8081	39.6283	64.2131	52.8298	65.2495	53.2015	46.8344	51.7299	44.2753	56.2695	40.7441	62.9533	70.9646	74.9744	71.4425	75.5626	72.3522	60.5523	68.846	62.7629	61.065
Os02g0179600	LOC_Os02g08330.1	2	4424449	4426620	3.00784	5.31404	2.30619	ΔLFC>1	5.03517		-	SusOnly_up	2.09454		-	SusOnly_up	Uncharacterized conserved protein UCP015417, vWA domain containing protein.	2	0.0954095	0.0270844	0.0620782	0.554938	0.592245	0.065306	0.026834	0.153649	0.262263	6.09786	4.79574	4.22187	0	0.0364847	0	0.506298	0.203871	0.811896	0.221457	0.386658	0.059675	0.0723994	0.22017	0.255165	0	0.284655	0.339858	1.46855	0.684754	1.03758	0.817608
Os02g0181300	LOC_Os02g08440.1	2	4542938	4544874	2.14737	3.70444	1.55707	ΔLFC>1	2.64279	1.16584	-1.47694	ΔLFC<-1		-0.980793	-	TolOnly_down	WRKY transcription factor, Defense response	2	112.7	95.0455	391.337	608.236	682.487	746.713	399.937	200.831	238.663	2552.68	2194.92	3751.03	42.6886	49.0844	57.9415	299.66	311.925	324.444	60.1256	103.652	89.8351	226.562	234.644	187.3	146.914	84.0767	41.4408	64.5783	78.8833	49.5625	149.206
Os02g0186900	LOC_Os02g09400.1	2	4826405	4828206		-0.619499	-	TolOnly_down	0.695413		-	SusOnly_up	0.528555		-	SusOnly_up	Cytochrome P450 family protein.	4	8.42373	9.23868	6.63444	4.88575	5.04617	4.40804	11.7408	11.7086	10.1382	5.28275	6.98907	4.90618	4.70436	4.44157	5.05084	6.35382	7.93361	8.8074	6.13935	7.6719	6.00598	8.79194	9.99588	7.46924	5.88615	3.69789	3.79849	7.47366	8.13562	6.8974	3.53415
Os02g0204400	LOC_Os02g10990.1	2	5835504	5838694	0.887698		-	SusOnly_up		-1.61257	-	TolOnly_down		-0.906065	-	TolOnly_down	Similar to (6-4)DNA photolyase.	3	11.2836	9.60482	8.83117	15.5853	12.872	13.9429	5.47948	7.03035	8.26259	3.83354	5.19318	5.46385	1.45761	1.49003	1.15397	1.3582	0.594719	0.786433	1.93806	1.86254	2.19341	0.615996	0.849219	0.818785	5.36467	5.27443	5.15234	6.03454	4.92721	5.58576	6.02573
Os02g0209400	LOC_Os02g11870.1	2	6149352	6150136		1.32234	-	TolOnly_up	4.23535	2.97813	-1.25722	ΔLFC<-1	2.16205		-	SusOnly_up	Conserved hypothetical protein.	2	0.19799	0.374696	0.629797	0.801103	0.395541	0.602312	0.816711	0.755786	0.673817	1.28884	0.542832	2.51438	0.573401	0.504743	1.68163	12.5254	14.2633	27.1298	1.83823	3.86787	0.577897	21.4343	19.8323	14.1202	0.171037	0.350047	0.341944	1.05344	2.16529	1.47893	0.312031
Os02g0251900	LOC_Os02g15290.1	2	8541338	8542125		3.12618	-	TolOnly_up		-1.16055	-	TolOnly_down		-1.69048	-	TolOnly_down	Similar to Tobacco rattle virus-induced protein variant 2.	3	8.28392	7.01746	13.9169	9.11111	9.40055	13.5604	8.43187	9.3643	6.45434	32.9737	37.1926	93.9304	0.952031	0.201129	1.58706	0.65672	1.20415	1.37715	0.697613	1.31171	2.22054	0.947899	0.404577	0.803797	1.87424	0.697429	1.61805	0.599677	0.719017	1.21331	3.26385
Os02g0258300	LOC_Os02g15820.1	2	8938133	8943482	-1.46453		-	SusOnly_down	2.83327		-	SusOnly_up	-1.33752		-	SusOnly_down	Zinc finger, FYVE/PHD-type domain containing protein.	1	0.306942	0.315338	0.304322	0.0739251	0.137658	0.0400182	0.14799	0.292922	0.264023	0.11677	0.200368	0.139215	0	0.0447142	0.0588049	0.291999	0.214163	0.287027	0.116318	0.0182259	0.201122	0.199642	0.314804	0.31272	0.73865	0.213194	0.43545	0.166647	0.17983	0.289005	0.621948
Os02g0299300	LOC_Os02g19650.1	2	11484330	11488301		-0.514625	-	TolOnly_down	2.94706	1.53835	-1.4087	ΔLFC<-1	-0.595121		-	SusOnly_down	Similar to cDNA clone:J023112L03, full insert sequence.	3	2.49124	2.266	2.74963	1.45131	1.67512	1.6189	2.12767	1.94179	1.91558	1.29674	1.02514	0.962794	0.434406	0.219459	0.367331	3.32229	2.34113	2.28814	0.449796	0.390342	0.375267	1.41534	1.63202	0.956785	2.33238	2.02355	2.26392	1.79941	1.44428	1.87407	2.1892
Os02g0303500	LOC_Os02g20040.1	2	11798895	11799847	-4.30649	-2.90782	1.39867	ΔLFC>1	-2.17115	-0.680804	1.49035	ΔLFC>1	-0.767969		-	SusOnly_down	Eggshell protein family protein.	1	4.51208	2.90124	2.07509	0.21996	0.139634	0	4.46452	5.17496	4.35487	0.530817	0.447138	0.474635	5.51039	5.07232	6.41559	0.882403	1.1948	1.70807	9.4456	11.6595	8.90841	7.3428	6.63484	7.47708	9.15756	10.7406	6.47828	6.26011	6.24255	5.58947	15.2929
Os02g0326100	None	2	13122304	13127037	-0.686143		-	SusOnly_down		-0.606387	-	TolOnly_down	-0.838591		-	SusOnly_down	Hypothetical gene.	1	1.7291	1.93854	1.31017	0.752761	0.880771	0.739086	1.24348	0.979107	1.26345	0.57315	0.88013	0.816506	0.792353	0.853713	1.04202	0.31428	0.694852	0.702028	0.885427	0.900657	0.835071	0.622827	0.67344	0.685706	1.78678	1.63978	1.58765	1.5472	0.822829	0.879975	1.92737
Os02g0527100	LOC_Os02g32570.1	2	19294748	19303246		-0.592082	-	TolOnly_down	1.92036		-	SusOnly_up	0.501546		-	SusOnly_up	DEAD-like helicase, N-terminal domain containing protein.	2	2.06035	2.10419	2.15759	1.48602	1.73796	1.27397	2.26989	2.10731	2.17827	1.10925	1.31473	0.99185	0.679673	0.708624	0.670337	3.88929	1.90541	1.95517	0.63872	0.912131	0.648146	1.13327	0.962784	0.857043	1.24801	0.889122	1.05804	1.85565	1.67496	1.75169	0.590817
Os02g0540700	LOC_Os02g33680.1	2	20082159	20083676	2.01133	3.14954	1.13821	ΔLFC>1	4.06103	2.67394	-1.3871	ΔLFC<-1		-1.57845	-	TolOnly_down	Similar to Arm repeat-containing protein.	2	9.28301	6.62678	24.8705	21.8184	52.9188	51.0815	8.52366	4.81219	7.31744	25.1753	25.2954	90.6658	2.42159	2.34915	3.93617	35.7952	49.0897	62.1501	1.31274	3.74502	6.61732	34.6513	30.6976	20.1847	26.3132	16.7443	9.59297	14.9421	10.4975	7.42302	19.2018
Os02g0572200	LOC_Os02g36300.1	2	21917368	21918679	-1.46291		-	SusOnly_down		1.16531	-	TolOnly_up	1.17792		-	SusOnly_up	Similar to RING-H2 finger protein ATL3I (YGHL1-C3HC4 RING fusion protein).	4	1.14513	0.941594	0.582361	0.279602	0.101426	0.360378	0.310963	0.254365	0.713283	0.140207	0.216526	0.344761	0.285899	0.483199	0.582513	0.493041	0.530366	1.39578	0.471368	0.590869	0.691538	1.31842	1.74145	1.50865	0.307006	0.471243	0.30689	1.08052	1.1336	0.676672	0.233369
Os02g0588600	LOC_Os02g37600.1	2	22692610	22694029	-0.591454		-	SusOnly_down	-3.99943	-1.67306	2.32637	ΔLFC>1	-1.43179		-	SusOnly_down	Conserved hypothetical protein.	3	4.37809	5.5513	5.31739	2.25122	2.5927	2.93012	11.7388	11.6987	13.6678	9.32715	7.56885	9.006	7.44917	7.14318	5.52888	0.273325	0.400933	0.573165	4.54873	4.04898	4.56387	0.968979	1.49675	2.50904	6.42954	7.59535	5.76549	2.41264	2.29427	3.89552	5.69236
Os02g0591000	LOC_Os02g37834.1	2	22836027	22838425	-0.797164	-1.80279	-1.00562	ΔLFC<-1	-1.39519		-	SusOnly_down	-0.657546		-	SusOnly_down	Conserved hypothetical protein.	1	10.9664	14.4289	16.5734	7.70345	5.32807	5.65949	17.698	15.0285	16.5077	3.8436	4.31512	2.93595	12.036	15.9754	13.4521	6.03129	4.46341	5.21289	7.96527	7.7598	9.03651	8.96551	7.63208	9.7097	10.0938	10.0982	7.69429	7.21917	6.36546	7.05577	11.9849
Os02g0592300	LOC_Os02g37920.1	2	22917835	22924462	0.437846		-	SusOnly_up		0.692866	-	TolOnly_up	0.623902		-	SusOnly_up	Similar to predicted protein.	3	5.54155	5.6492	5.29891	6.12871	5.6303	5.46205	4.71033	5.35895	5.42573	5.84825	4.59177	4.52552	2.06853	2.56175	2.47723	2.42941	2.1051	2.59561	1.99268	2.44157	1.94098	3.57899	3.42273	4.98719	3.2074	2.17178	2.7436	4.54911	5.06721	5.0322	1.95047
Os02g0599400	LOC_Os02g38740.1	2	23416055	23416778		-3.01279	-	TolOnly_down	-5.81175		-	SusOnly_down	-1.14111		-	SusOnly_down	Conserved hypothetical protein.	1	0	0	0	0	0	0	4.34711	5.53138	5.45132	0.254078	0.653964	0.567964	2.27961	1.64181	3.07085	0	0	0.0936803	0	0	0	0	0	0	3.70895	5.02891	5.56132	2.77392	3.03248	1.79219	3.97526
Os02g0633100	LOC_Os02g42200.1	2	25379792	25394160		-0.447097	-	TolOnly_down	0.450441		-	SusOnly_up	0.385436		-	SusOnly_up	Hypothetical conserved gene.	4	8.97969	7.7415	8.81671	6.63913	5.65737	6.5148	10.5438	9.30828	10.5873	6.65561	6.35706	4.55116	6.94192	8.66071	6.41426	11.1292	9.95172	8.86037	5.88912	6.37088	6.30121	8.7609	7.59347	9.59941	6.86402	5.79958	6.30277	10.0995	8.63983	10.2261	5.05861
Os02g0669366	None	2	27183081	27184055	0.659645	2.12545	1.46581	ΔLFC>1	1.37193		-	SusOnly_up	1.20459		-	SusOnly_up	Hypothetical gene.	2	3.24128	2.5341	4.51751	3.7087	3.59406	5.28583	4.30401	2.31992	4.13141	6.65058	7.38127	22.1419	1.53887	1.21915	2.06652	3.18459	4.54162	4.93902	1.40954	3.84297	3.12403	3.02407	3.21532	2.67974	1.65248	0.634124	0.7571	2.66564	3.99515	1.54094	3.89398
Os02g0669900	LOC_Os02g44900.1	2	27204540	27207676	2.21567		-	SusOnly_up		1.23474	-	TolOnly_up	1.52706		-	SusOnly_up	Similar to H0211B05.8 protein.	2	0.0825747	0.112516	0.0859635	0.467757	0.2121	0.346661	0.0743174	0.0827431	0.103763	0.161259	0.256582	0.0786496	0.0956583	0.126306	0.0442958	0.268068	0.262148	0.410796	0.109523	0.0617804	0.227248	0.350896	0.406512	0.328104	0.0428001	0.153292	0.0641759	0.37659	0.180614	0.326547	0.0390411
Os02g0677300	LOC_Os02g45450.1	2	27652935	27654206		4.96109	-	TolOnly_up	2.26108	-3.02328	-5.28436	ΔLFC<-1	-2.26283		-	SusOnly_down	Similar to CRT/DRE binding factor 1.	3	0.407291	0.369983	4.20472	1.93637	5.19592	3.75427	0.229102	0.116606	0.191925	1.98848	1.52612	9.47197	0.235912	0.249197	0.218484	1.47478	0.74597	1.22639	0.648254	1.82835	8.61036	0.370876	0.668358	0.560193	6.86097	4.32055	1.26616	0.742996	1.28061	0.966394	2.40707
Os02g0681200	LOC_Os02g45710.1	2	27807061	27808092	-0.34436	1.10128	1.44564	ΔLFC>1		-1.35459	-	TolOnly_down		-0.789339	-	TolOnly_down	Zinc finger, RING/FYVE/PHD-type domain containing protein.	1	37.5001	38.9331	42.5928	23.7653	23.0812	25.4276	15.3615	17.3906	23.5376	19.6073	28.6743	45.8623	14.6841	12.286	19.6585	12.4109	31.4452	24.5141	32.027	35.0552	33.5967	14.1328	14.7767	16.648	43.3235	20.436	29.9118	31.0795	36.7841	22.6978	108.706
Os02g0703600	LOC_Os02g47470.1	2	28995717	28998452	2.84841	4.22137	1.37297	ΔLFC>1	3.43687	2.34308	-1.09379	ΔLFC<-1	-1.4748		-	SusOnly_down	Similar to Abscisic acid 8'-hydroxylase 1.	2	0.435515	0.301017	1.41273	3.88827	4.15037	4.00925	0.681678	0.352375	0.3123	6.87467	4.36091	7.95059	0.164518	0.173782	0.330122	3.04993	2.42767	1.9088	0.0753453	0.283341	0.450049	1.72425	1.92263	1.0707	1.93839	1.12988	0.245273	0.496553	0.491828	0.374407	1.25337
Os02g0736900	LOC_Os02g50374.1	2	30765565	30766141		3.10999	-	TolOnly_up	1.96829		-	SusOnly_up		-1.74447	-	TolOnly_down	Conserved hypothetical protein.	3	3.50171	2.24298	15.2671	6.8118	11.3007	16.6346	2.32326	2.69912	2.5386	7.33258	13.8677	29.6468	1.17016	0.274678	1.44495	4.9328	3.06972	3.64395	1.54817	2.12726	3.70647	2.58906	1.38131	1.50938	17.2193	4.76234	4.07059	0.921341	5.8917	2.84056	4.77577
Os02g0737401	LOC_Os02g50404.1	2	30784648	30785350		1.29915	-	TolOnly_up		-1.67883	-	TolOnly_down	-1.6912		-	SusOnly_down	Hypothetical conserved gene.	3	2.43193	1.17152	3.45236	1.34182	1.57742	1.74868	1.07779	0.949436	1.38907	2.22417	1.54905	2.80767	1.06714	1.12724	0.988306	1.01217	0.899833	1.25422	1.56392	2.11357	2.39684	0.894745	0.604659	0.563115	1.4324	1.17263	1.62278	0.252069	1.00744	0.29143	3.39716
Os02g0744700	LOC_Os02g51070.1	2	31233292	31238210		0.564992	-	TolOnly_up	-3.81792	-2.28648	1.53144	ΔLFC>1	-0.604545		-	SusOnly_down	Similar to Starch synthase isoform zSTSII-2 (EC 2.4.1.21).	1	17.998	14.2485	9.85767	10.8601	9.04057	10.1713	9.18127	9.8882	8.6673	9.98977	9.91143	12.1983	75.3061	63.2082	66.4174	2.67084	5.00743	6.99203	64.2966	56.1155	64.6621	11.2382	13.1072	20.1553	47.8442	43.0699	50.6851	39.7982	33.9728	35.2729	46.5088
Os02g0761900	LOC_Os02g52430.1	2	32088117	32090119	-0.557187		-	SusOnly_down		0.329014	-	TolOnly_up	0.419525		-	SusOnly_up	Dimethylmenaquinone methyltransferase family protein.	4	33.0123	34.0993	27.3457	17.3053	16.9769	15.2074	32.4304	35.5735	35.624	19.8767	22.9981	24.5831	40.3036	39.1722	41.9569	35.8301	44.2057	53.4925	35.3203	45.9926	32.7225	49.7639	53.3357	61.6442	39.5233	33.7847	37.3059	53.8935	66.7644	52.7576	32.2799
Os02g0798900	LOC_Os02g55550.1	2	34015499	34017287	-1.03112		-	SusOnly_down		0.706066	-	TolOnly_up	0.625969		-	SusOnly_up	Similar to F-box domain containing protein.	4	2.22983	2.79503	2.26105	1.05455	0.719036	0.977874	2.99725	2.5287	3.68445	1.85083	1.87906	1.86181	2.55798	3.36646	1.90297	2.35028	2.86412	2.76757	2.30458	3.97215	2.8618	5.33987	5.40552	6.46138	2.36407	2.11198	2.32566	4.78753	3.95881	3.51193	2.60142
Os02g0805300	LOC_Os02g56150.1	2	34358288	34360428		-1.22916	-	TolOnly_down	1.54456		-	SusOnly_up		1.38668	-	TolOnly_up	Conserved hypothetical protein.	4	1.0647	0.686913	0.377862	0.538496	0.124308	0.242922	0.544451	1.1604	0.874197	0.300716	0.19903	0.364919	0.315357	0.592207	0.55167	1.78259	1.12275	1.36219	0.67399	0.482778	0.484312	0.826286	0.71971	0.776578	0.501687	0.737985	0.846276	1.37945	1.1247	1.18019	0.371821
Os03g0103300	LOC_Os03g01320.1	3	219979	220919	-1.91137		-	SusOnly_down	-0.881906		-	SusOnly_down	-1.07974		-	SusOnly_down	Hybrid proline- or glycine-rich protein, Controll of low-temperature germinability, Pre-harvest sprouting resistance	4	45.3597	44.0562	22.5704	10.0692	7.16687	5.78115	31.8141	53.4351	65.2077	22.5924	34.8383	81.9719	295.33	434.634	597.389	147.594	205.658	373.035	62.4136	143.167	85.8905	184.633	135.156	165.436	162.553	152.393	90.9895	83.9593	102.523	37.2772	183.441
Os03g0107700	LOC_Os03g01740.1	3	470350	471075	2.27159	3.28085	1.00926	ΔLFC>1	2.68941	1.64455	-1.04486	ΔLFC<-1		-0.815265	-	TolOnly_down	Similar to EL2 protein.	2	22.6211	18.4747	49.4019	111.38	118.347	106.742	21.5954	18.8468	17.8221	116.744	128.932	195.125	9.71333	8.9505	10.9098	65.7562	64.1296	61.3784	10.2221	15.3051	12.8543	54.15	41.4976	41.4409	31.2543	15.0452	11.4617	23.5134	26.5343	18.531	47.15
Os03g0114000	LOC_Os03g02290.1	3	788208	791569	1.00006		-	SusOnly_up	-3.6585		-	SusOnly_down	-1.48457		-	SusOnly_down	Similar to Kinesin.	1	0.154097	0.192475	0.173789	0.358515	0.131937	0.323461	0.225367	0.165441	0.229945	0.177824	0.112664	0.220158	0.513224	0.35356	0.206657	0.0577219	0.0188157	0	0.388335	0.288229	0.269869	0.0116933	0.0474133	0.0235497	0.239614	0.490399	0.299405	0.193263	0.0842631	0.14219	0.364283
Os03g0146200	None	3	2562873	2564200	-0.878769	-3.19257	-2.3138	ΔLFC<-1	-1.26523		-	SusOnly_down	-1.02779		-	SusOnly_down	Conserved hypothetical protein.	1	5.65668	6.91043	9.07014	1.9731	3.13973	3.91639	8.99707	7.17602	7.38392	0.450184	0.49914	1.02182	4.06735	4.11738	2.51125	1.36388	1.09559	1.99183	2.43193	4.0376	3.85524	4.23324	3.44094	4.4118	4.1452	3.87971	3.13299	2.00156	2.02657	2.36553	2.0289
Os03g0166000	LOC_Os03g06980.1	3	3561596	3565365	-0.401195		-	SusOnly_down	-2.21027		-	SusOnly_down	-0.884977		-	SusOnly_down	Alba, DNA/RNA-binding protein family protein.	3	2.99576	2.48104	2.57508	1.54297	1.43543	1.71819	2.36535	2.22288	2.26645	1.79317	1.3438	1.35251	1.33325	0.924871	1.27161	0.171583	0.26847	0.323831	0.820205	0.873922	0.876699	0.750803	0.521479	0.966049	2.76007	2.62396	2.93703	1.59813	2.06646	1.63031	1.8517
Os03g0180800	LOC_Os03g08310.1	3	4232004	4233038	2.48134	4.65209	2.17076	ΔLFC>1	5.24328	3.31291	-1.93037	ΔLFC<-1		-1.56029	-	TolOnly_down	TIFY domain-containing transcriptional regulator, Salt and dehydration stress tolerance	2	8.60953	14.039	39.8639	72.7601	98.1428	97.5781	5.406	1.97047	5.85752	46.5212	38.3808	171.078	0.94228	1.76099	1.34257	60.7495	44.5558	47.7721	0.730304	2.43427	2.12893	24.8412	27.1576	6.96119	3.82685	5.64177	1.23191	4.22323	3.62669	1.97947	10.0581
Os03g0181100	LOC_Os03g08330.1	3	4248884	4249820	1.81173	3.68375	1.87202	ΔLFC>1	4.39616	2.26883	-2.12733	ΔLFC<-1		-1.17011	-	TolOnly_down	Tify domain containing protein.	2	40.1522	29.3805	67.8972	103.337	143.35	123.921	23.6018	23.5248	26.1796	156.07	138.313	434.935	5.48515	6.1506	6.643	142.617	109.012	134.047	8.657	12.6442	11.1535	68.8528	74.7707	33.2192	45.7615	20.7095	12.757	28.3713	29.6358	18.5901	83.5537
Os03g0187400	LOC_Os03g08840.1	3	4573148	4575550	1.32138	3.68542	2.36404	ΔLFC>1	0.791577		-	SusOnly_up	-0.802409		-	SusOnly_down	Zinc finger, FYVE/PHD-type domain containing protein.	2	0.344951	0.244807	0.243146	0.545209	0.572231	0.491901	3.32286	2.49983	3.21713	29.319	21.6342	39.5634	1.21755	1.41803	2.05282	2.7996	2.26392	3.10474	1.20101	1.85498	1.26755	1.42331	1.63627	1.61445	2.57018	3.14467	1.34046	1.4257	1.79784	1.50623	1.78382
Os03g0227900	LOC_Os03g12680.1	3	6763115	6767691		1.36347	-	TolOnly_up	0.800203		-	SusOnly_up	0.843528		-	SusOnly_up	Serine/threonine protein kinase domain containing protein.	3	1.36961	0.951107	0.795393	0.767133	1.01759	1.13633	1.2734	1.0289	0.88897	1.06505	1.67582	3.60266	0.376985	0.311646	0.455394	0.494657	0.677224	0.844658	1.17102	0.183487	0.651327	0.377926	0.626887	0.553543	0.924036	0.630384	0.77707	1.97453	1.34621	1.55175	1.93996
Os03g0254200	LOC_Os03g14910.1	3	8130378	8132030	2.78158	5.65182	2.87023	ΔLFC>1	-3.94974	-2.71352	1.23622	ΔLFC>1	1.50649		-	SusOnly_up	Similar to predicted protein.	1	3.51024	1.88617	0.734122	10.3036	7.48677	14.6164	0.669925	0.672972	0.270762	8.31846	12.2306	42.0908	4.17534	4.65017	6.64096	0.234798	0.153075	0.615467	8.06455	4.96335	5.76324	0.547003	1.22148	1.6764	7.95999	6.85721	8.07877	28.6586	20.1373	27.2672	8.18703
Os03g0269500	None	3	8968837	8969846		-2.04159	-	TolOnly_down	2.53624	1.46331	-1.07292	ΔLFC<-1	1.20757		-	SusOnly_up	Hypothetical protein.	4	0.615533	0.815427	0.533995	0.0518866	0.0439179	0	2.53908	1.32169	1.16827	0.273196	0.281269	0.366421	0.148554	0.0784601	0.41274	0.384279	1.50317	2.08174	0.204104	0.447734	0.256661	0.622778	1.15738	1.25424	0.398804	0.340083	0.531537	1.57905	0.771341	1.08185	0.242519
Os03g0273200	LOC_Os03g16610.1	3	9167619	9170326	-2.46066		-	SusOnly_down	3.61503	2.61257	-1.00246	ΔLFC<-1	1.5042		-	SusOnly_up	Similar to Laccase (EC 1.10.3.2).	4	1.37041	1.01485	0.172301	0.200903	0.119034	0.0362519	1.42999	1.46418	1.48184	0.758093	1.17982	0.520215	0.258838	0.273415	0.186446	1.19033	2.88585	4.91425	0.816624	1.26306	0.0745336	3.96369	7.67939	2.97453	2.11034	1.02709	2.13527	8.21995	5.24013	3.95325	4.17865
Os03g0316200	LOC_Os03g20120.1	3	11367200	11368889	0.530894		-	SusOnly_up	2.86552	0.747027	-2.1185	ΔLFC<-1	0.47231		-	SusOnly_up	Similar to Galactinol synthase (Fragment).	2	76.6688	84.2726	117.92	88.7792	134.121	87.0652	119.257	78.2645	112.916	86.2888	110.047	192.148	10.6537	12.5666	10.7711	100.016	56.5581	90.9009	13.9463	23.0502	16.7961	35.3816	32.2265	35.6986	6.27624	6.82903	5.9165	10.4505	9.13577	11.3146	10.508
Os03g0320000	LOC_Os03g20410.1	3	11546582	11549036	0.713406		-	SusOnly_up	-0.578475		-	SusOnly_down	0.629438		-	SusOnly_up	Similar to Small basic membrane integral protein ZmSIP2-1.	3	3.65078	3.09113	2.96579	5.3793	3.83043	3.10074	2.49277	2.85469	3.11584	2.52887	2.44931	3.68494	1.37511	1.90445	2.00934	1.31745	0.97915	1.24322	1.51145	2.13146	1.21431	1.50526	1.68818	1.99951	1.94149	2.09868	2.46012	3.56093	4.35613	3.92226	1.8957
Os03g0329700	LOC_Os03g21230.1	3	12117813	12122998	-0.363982	0.875677	1.23966	ΔLFC>1	-0.808413	0.355122	1.16354	ΔLFC>1		-0.833982	-	TolOnly_down	Similar to predicted protein.	1	13.0268	9.2109	11.3011	7.95278	6.11557	6.03555	12.1489	9.11646	7.32795	15.1904	12.4987	13.321	12.2671	12.637	16.9073	4.19106	7.77006	12.1629	8.71855	11.0368	9.59733	12.2578	14.9178	16.1523	23.1454	15.366	20.3545	18.4859	25.1282	15.9866	21.396
Os03g0341600	LOC_Os03g22210.1	3	12739354	12740552	-0.848536		-	SusOnly_down		-0.594612	-	TolOnly_down		1.64061	-	TolOnly_up	Pollen Ole e 1 allergen/extensin domain containing protein.	3	6.48132	5.7895	2.7739	3.14695	1.66478	1.65623	3.59714	4.17506	4.78485	4.10402	3.55399	3.87542	2.31505	1.98277	2.89733	2.26593	0.844147	1.81016	4.18364	3.34054	2.48634	2.95092	2.03852	2.5753	3.3594	5.04197	2.6865	5.86248	9.15562	5.8666	2.96221
Os03g0352200	LOC_Os03g22870.1	3	13218051	13222166		-0.979312	-	TolOnly_down	-0.709637		-	SusOnly_down	0.362941		-	SusOnly_up	Similar to SAC3/GANP family protein.	4	4.59419	3.48733	4.28044	4.13795	3.5671	3.21643	11.0874	12.3332	10.3895	3.87703	4.42871	5.10511	11.3551	13.4962	10.1786	6.96218	7.11579	7.29987	4.82474	5.08526	5.5108	6.72407	5.82207	5.86688	8.41596	10.0809	8.83668	13.2746	13.3353	14.6671	8.22728
Os03g0353000	LOC_Os03g22960.1	3	13263190	13264444		-2.33875	-	TolOnly_down		0.888864	-	TolOnly_up	1.49614		-	SusOnly_up	Conserved hypothetical protein.	4	0.577931	0.703114	0.501374	0.208787	0.282754	0.0753491	0.92882	0.945485	0.940205	0.146575	0.188633	0.0982963	0.298884	0.631432	0.332165	0.206174	0.756075	0.540434	0.328518	0.463279	0.361473	0.908425	0.804426	0.693955	0.267458	0.547385	0.481242	1.50612	0.959358	1.85014	0.585523
Os03g0366350	LOC_Os03g25080.1	3	14323784	14326412	-0.979755		-	SusOnly_down	-3.79827	-2.5216	1.27667	ΔLFC>1	-0.758971		-	SusOnly_down	Similar to F-box domain containing protein.	1	2.34503	2.03624	1.35056	0.817278	0.539911	0.881246	0.532066	0.818061	0.758357	0.437315	0.3782	1.11052	6.07808	5.2448	6.71259	0.147631	0.312802	0.851354	5.59338	5.84831	4.78226	0.687863	1.01054	1.68648	2.63012	3.47534	4.08408	2.24679	2.85556	2.00018	3.26095
Os03g0400700	LOC_Os03g28260.1	3	16250380	16251580	1.90771	0.844991	-1.06272	ΔLFC<-1	0.676013	-0.834458	-1.51047	ΔLFC<-1	1.43964		-	SusOnly_up	Similar to retrotransposon protein.	2	1.46665	1.17556	1.53433	4.05804	5.17069	2.91327	6.16319	4.56948	3.11683	8.30924	5.12499	5.95753	1.87394	2.77125	2.25615	4.57818	2.47555	3.95314	4.23389	3.87287	3.23765	2.84781	2.25633	2.04363	0.558967	1.37279	0.223502	1.77057	2.00499	3.12744	0.8158
Os03g0400800	LOC_Os03g28270.1	3	16262868	16265236		-0.897237	-	TolOnly_down	-3.59615	-1.91621	1.67994	ΔLFC>1	-1.45449		-	SusOnly_down	Similar to Leucine Rich Repeat family protein, expressed.	1	0.9841	1.2416	2.01103	1.41577	0.37448	0.0199584	3.78879	3.94443	3.70985	2.11595	1.39902	1.31919	6.61848	6.42253	6.04156	0.327667	0.560753	0.68712	11.2833	14.3983	11.4896	3.36873	3.18493	4.94629	1.33187	0.666959	0.453231	0.299206	0.35875	0.374755	3.10187
Os03g0429000	LOC_Os03g31510.1	3	17949269	17950045		1.7305	-	TolOnly_up		1.15206	-	TolOnly_up	-1.52528		-	SusOnly_down	Proteinase inhibitor I25, cystatin domain containing protein.	3	35.8718	28.3915	62.8762	36.0836	46.2981	37.9104	44.7815	18.1347	21.627	71.4975	48.9313	96.8478	25.4894	19.0718	37.6451	26.9737	25.8895	41.201	10.6123	14.5499	14.0957	28.536	33.7817	38.8228	102.037	138.72	69.1794	42.7997	49.0384	34.2777	30.7362
Os03g0437200	LOC_Os03g32230.1	3	18435990	18437086	2.75459	4.99212	2.23752	ΔLFC>1	6.2654	4.02784	-2.23756	ΔLFC<-1	1.57712		-	SusOnly_up	C2H2-type zinc finger protein, Abscisic acid-induced antioxidant defence, Water stress and oxidative stress tolerance	2	0.566717	0.268128	5.44907	9.07661	8.41046	15.2146	2.65649	0.743643	1.11271	15.4691	14.804	79.0176	0.410319	0.577901	1.07669	60.5593	54.3202	47.5452	0.751667	1.35446	2.54029	36.4818	39.9598	9.9599	1.71349	1.00196	0.42821	3.39225	5.55223	1.9921	6.25199
Os03g0439000	LOC_Os03g32420.1	3	18538968	18539959	1.95846		-	SusOnly_up	4.37454	3.34658	-1.02796	ΔLFC<-1	1.17523		-	SusOnly_up	Conserved hypothetical protein.	2	1.09673	1.66045	2.22005	4.49039	5.81293	4.71862	3.34895	2.05589	3.03521	2.45702	2.86373	6.508	0.605	0.718954	0.700382	13.9546	15.1769	13.3324	0.692691	1.75831	0.457307	12.4042	12.748	8.3005	1.35347	1.03876	0.879421	4.28721	2.5702	1.72106	0.617298
Os03g0576600	LOC_Os03g37960.1	3	21082861	21084621	-5.8047		-	SusOnly_down	-3.91295	-2.72796	1.18499	ΔLFC>1	-1.59117		-	SusOnly_down	Acyl-CoA-binding protein , Stress response	1	1.17677	1.1692	0.280744	0	0.0251886	0	0.297871	0.715926	0.369682	0.0261147	0.0537728	0.0700522	1.27802	0.674997	1.0258	0.0734662	0.0718436	0.0385148	1.32669	1.10054	1.36165	0.290214	0.241383	0.0449597	0.609944	0.780202	1.21943	0.268339	0.321741	0.426582	1.1823
Os03g0582900	None	3	21457124	21458020	1.02077		-	SusOnly_up	-3.9275	-2.854	1.07349	ΔLFC>1	-0.516005		-	SusOnly_down	Hypothetical gene.	1	11.0096	13.9129	13.7106	22.8123	16.7242	21.068	0.399544	0.254195	0.0697312	0.0788141	0.324572	0.493307	21.471	24.174	19.7658	1.1086	0.867294	2.32475	26.6145	22.0321	24.7677	3.03184	2.73185	6.51303	16.4522	18.3662	14.7209	13.16	14.4438	12.9912	0.734622
Os03g0587000	LOC_Os03g39000.1	3	21681989	21685007		-0.418983	-	TolOnly_down		-0.356743	-	TolOnly_down	-0.555731		-	SusOnly_down	Similar to L-galactose-1-phosphate phosphatase.	3	10.7081	12.6267	13.8898	8.24531	9.30045	7.95595	11.9887	13.3879	12.7361	8.51517	7.7474	6.18376	6.18747	6.43092	6.37476	4.71386	4.96595	5.36935	5.39431	5.92735	5.77446	5.33894	4.6992	5.32372	12.2078	9.71631	12.2921	7.86532	10.2282	9.22924	13.448
Os03g0607400	LOC_Os03g41064.1	3	22822747	22826585	3.20501		-	SusOnly_up	-3.49947	-4.53967	-1.04019	ΔLFC<-1	-2.60742		-	SusOnly_down	Similar to Metal transporter Nramp6.	1	0.16194	0.0919415	0.0468295	0.764446	0.739478	0.628121	0	0.0386358	0.0317959	0.215625	0.221997	0.374895	0.527622	0.639902	0.633427	0.1011	0.0329556	0.0176672	0.64437	0.387038	0.523318	0	0.0138407	0.0824944	0.104921	0.393678	0.332124	0.0153863	0.0368967	0.106734	0.239265
Os03g0625800	LOC_Os03g42760.1	3	23812565	23816582		-1.0551	-	TolOnly_down		1.05012	-	TolOnly_up	0.88739		-	SusOnly_up	Zinc finger, C6HC-type domain containing protein.	3	1.56015	1.39089	1.46534	1.01733	0.750693	0.82372	0.971874	0.941323	0.992394	0.480711	0.388863	0.235384	0.485446	0.433893	0.51875	0.386383	0.598261	0.759608	0.324934	0.594888	0.354842	0.988203	0.753774	1.33993	0.417695	0.427432	0.517746	0.779147	1.1986	1.00279	0.472453
Os03g0639700	LOC_Os03g43850.1	3	24591421	24596437	-0.294029		-	SusOnly_down	-0.632483		-	SusOnly_down	-0.430217		-	SusOnly_down	Similar to protein recA.	3	13.8477	12.4408	11.7714	7.19701	8.24899	8.43472	11.4313	12.4834	11.9299	8.41479	7.48379	8.26183	7.77564	8.11875	7.38125	4.68036	4.09785	6.28631	6.53319	9.01359	7.15628	6.61353	6.32276	8.90056	10.0223	9.66712	9.71086	7.73526	9.55696	8.31698	9.85
Os03g0650900	LOC_Os03g44810.1	3	25268199	25272892	3.54528	2.38758	-1.1577	ΔLFC<-1	4.7317	3.58322	-1.14847	ΔLFC<-1	0.836227		-	SusOnly_up	Ortholog of Arabidopsis NLA (AtNLA), RING-type E3 ubiquitin-ligase	2	0.485625	0.36344	0.698968	3.43862	5.4714	5.11696	0.794661	0.837358	0.650109	3.38003	4.1759	1.88345	0.703213	0.79346	0.503249	24.7503	18.1123	9.76766	0.556278	0.922095	0.759349	12.9982	12.146	5.12759	0.686479	0.907371	0.872071	2.20216	1.52389	1.42578	0.56096
Os03g0660000	LOC_Os03g45779.1	3	25859710	25860366	-0.926658		-	SusOnly_down	-3.85803	-2.85525	1.00279	ΔLFC>1	-0.422878		-	SusOnly_down	Conserved hypothetical protein.	1	23.814	30.3538	24.764	8.69436	12.9628	10.2191	18.1859	13.2068	13.2531	10.8495	6.12556	6.63438	17.5846	16.645	22.3133	0.787665	1.1554	1.96144	20.604	17.4041	18.5445	2.09429	3.1541	4.09728	34.0258	32.9368	34.3193	27.5112	28.782	32.3269	13.608
Os03g0678800	LOC_Os03g47530.1	3	26878159	26879403	1.75654	3.46911	1.71258	ΔLFC>1	5.12481	0.999275	-4.12554	ΔLFC<-1		-1.23556	-	TolOnly_down	Glycosyl transferase, family 8 protein.	2	1.08192	0.945016	1.8411	2.86231	2.95714	4.36737	0.421326	0.47654	0.490219	2.54873	2.62405	6.90298	0	0.190951	0.0558056	2.02634	2.69292	4.41268	0.331156	0.674556	0.936969	1.61041	1.66445	1.14468	2.69606	0.60696	0.269504	0.853998	0.853291	0.329117	8.01724
Os03g0718800	LOC_Os03g50960.1	3	29110322	29111067	2.53019	1.5075	-1.0227	ΔLFC<-1	4.93105	2.00398	-2.92706	ΔLFC<-1		1.90295	-	TolOnly_up	Similar to Physical impedance induced protein.	2	3.05566	2.99656	5.78376	14.3307	26.0434	12.4859	15.6256	6.5115	8.6176	26.6928	27.9258	13.8355	3.41914	3.93037	6.33311	163.972	103.113	153.378	4.78978	7.27418	6.77607	26.5599	26.3535	34.9172	6.20926	21.9167	7.37633	47.112	21.0761	25.0831	1.7238
Os03g0719400	LOC_Os03g51010.1	3	29150126	29153530	2.94412	1.8005	-1.14361	ΔLFC<-1	2.99472	1.95674	-1.03797	ΔLFC<-1	0.960587		-	SusOnly_up	Alpha/beta hydrolase fold-1 domain containing protein.	2	2.34312	1.95227	2.41552	13.2206	15.6585	10.9976	4.17655	2.82053	1.89998	8.36023	8.98272	6.8474	1.71852	2.49021	2.1833	16.8699	16.7574	17.2499	3.59215	4.28781	3.14043	16.1639	16.666	16.2301	1.47868	2.48156	2.16791	5.75936	4.15995	4.09149	2.01422
Os03g0722400	LOC_Os03g51230.1	3	29305425	29311650	0.583375		-	SusOnly_up	-0.881682		-	SusOnly_down	-0.756232		-	SusOnly_down	Chromatin remodeling factor, Genome-wide DNA methylation	3	8.28918	9.9418	6.92147	8.28007	9.18192	11.4894	6.99401	7.26783	7.20181	9.74946	7.19674	5.51016	2.32562	1.58489	2.57068	1.68186	1.07539	0.74607	1.3743	1.61504	1.23133	0.668319	1.3815	1.26678	4.90063	5.15226	5.56985	3.42595	2.97457	4.43897	3.79663
Os03g0741100	LOC_Os03g53020.1	3	30406830	30409342	0.922047	2.15908	1.23704	ΔLFC>1	3.64991	2.24546	-1.40445	ΔLFC<-1		-1.44079	-	TolOnly_down	Basic helix-loop-helix transcription factor, Drought tolerance	2	11.3387	8.98912	33.8381	24.7951	27.0767	26.9804	17.9048	13.1325	10.6213	35.6302	26.1134	82.0122	4.71674	5.36076	6.13773	86.9271	62.7548	53.0343	4.70313	6.29821	6.88558	44.5066	32.6672	19.2815	14.2652	19.327	10.4946	16.0069	19.8688	12.9355	20.6638
Os03g0758400	LOC_Os03g55110.1	3	31354606	31357464		-0.458012	-	TolOnly_down	1.49766	0.485395	-1.01227	ΔLFC<-1	-0.675319		-	SusOnly_down	Ankyrin repeat containing protein.	2	13.5867	15.8857	17.9588	10.3123	12.5748	11.446	20.5451	18.2287	20.4485	13.7044	12.2326	8.01892	8.04497	8.5541	7.8195	23.0542	21.8286	24.0764	11.1627	9.48848	10.3443	18.2546	16.5863	15.1034	13.3052	16.0467	17.314	10.8499	11.7809	11.7707	15.2359
Os03g0772600	LOC_Os03g56160.1	3	32008474	32010598	-1.14691		-	SusOnly_down	0.52401	-0.683787	-1.2078	ΔLFC<-1	1.04695		-	SusOnly_up	Similar to Lectin-like receptor kinase 7%3B2.	4	15.9445	12.1253	18.8873	5.91874	5.46897	4.96178	21.6952	15.9316	17.3475	14.5647	9.62536	15.2678	23.4415	30.0943	40.8694	37.2292	48.88	49.8869	27.6477	51.9853	32.9982	24.2907	26.5797	29.1733	24.0727	10.4096	18.6319	32.0775	57.6917	38.372	29.8543
Os03g0786400	LOC_Os03g57240.1	3	32645695	32646908	-0.581936	-1.67793	-1.09599	ΔLFC<-1	-4.80219	-3.62951	1.17268	ΔLFC>1	-0.527674		-	SusOnly_down	C2H2 zinc finger transcription factor, Drought and salt tolerance, Stomatal aperture control	1	43.7246	60.9265	43.3781	26.007	25.2154	25.1122	58.9606	47.1741	65.1011	17.7846	14.1845	10.1693	39.4711	43.8641	53.622	0.697868	0.472468	3.82744	64.7802	67.2286	79.1129	4.99159	5.73235	9.46146	23.7887	27.5927	27.8451	21.0292	20.8649	22.6695	34.5056
Os03g0793000	LOC_Os03g57900.1	3	32982204	32982969		1.0716	-	TolOnly_up	2.55488	0.858265	-1.69661	ΔLFC<-1	1.01018		-	SusOnly_up	Zinc finger, AN1-type domain containing protein.	2	3.38168	3.07192	2.93372	3.21548	3.8798	2.83936	3.95658	3.72744	3.02771	6.42392	6.11926	5.09982	1.66493	1.44834	1.63264	10.3871	8.58859	9.12001	2.78089	2.02407	1.77669	4.25975	4.16197	5.4781	2.45391	2.86984	2.01495	7.86547	4.34555	4.99261	3.03782
Os03g0818200	LOC_Os03g60380.1	3	34340287	34343211		-0.757788	-	TolOnly_down	1.83871		-	SusOnly_up	-0.829957		-	SusOnly_down	NAD(P)-binding domain containing protein.	3	15.799	18.2616	18.193	14.7452	14.9828	12.964	18.0529	17.8495	20.1702	8.78882	10.0036	7.29628	2.4622	1.7339	2.80287	10.2615	6.31501	8.57951	3.0305	2.65033	3.67794	3.84392	4.39608	4.27675	4.95744	5.00254	5.43735	3.29166	3.38983	3.4788	6.23874
Os03g0820400	LOC_Os03g60570.1	3	34427704	34428391	4.00191	5.90856	1.90665	ΔLFC>1	5.43874	4.34066	-1.09809	ΔLFC<-1	1.34815		-	SusOnly_up	Similar to ZPT2-13.	2	2.33434	0.940552	10.3869	39.7611	70.404	58.2772	2.20257	1.34741	2.01075	43.1806	41.7727	172.372	2.83506	2.87953	4.24139	153.349	114.931	168.378	2.0974	4.0376	2.63749	83.3684	71.9786	46.4917	5.5618	3.5946	3.41385	14.4236	11.4264	11.4151	6.23041
Os03g0823400	LOC_Os03g60840.1	3	34567109	34568087	1.58284		-	SusOnly_up		0.340912	-	TolOnly_up	-1.57387		-	SusOnly_down	Similar to Bowman-Birk type trypsin inhibitor (WTI).	2	15.3993	38.5772	37.8288	60.9167	76.5262	74.9067	42.2689	25.1119	44.8858	55.195	63.2099	19.4472	49.3492	57.5515	65.2908	43.0806	63.2583	90.0632	52.782	76.8093	49.7141	88.7852	81.5199	89.283	44.9832	42.1022	37.0149	14.5408	17.0728	17.2299	54.1679
Os03g0831500	LOC_Os03g61600.1	3	34923939	34926673	-0.377084		-	SusOnly_down	-0.517485		-	SusOnly_down	-0.455383		-	SusOnly_down	Similar to Phosphoribosylformylglycinamidine cyclo-ligase, chloroplast/mitochondrial precursor (EC 6.3.3.1) (AIRS) (Phosphoribosyl-aminoimidazole synthetase) (AIR synthase) (VUpur5).	3	9.07339	9.37794	9.56408	5.09684	6.00078	5.49745	8.60933	7.98558	9.40217	5.73379	5.60893	5.2472	4.38874	3.27409	4.6488	2.67262	2.82176	3.14944	3.09029	3.18875	2.65389	4.15408	3.55525	4.89229	9.42547	7.66089	8.26871	6.60872	7.48369	7.56578	6.53781
Os03g0833600	LOC_Os03g61780.1	3	35025977	35028759		-1.01021	-	TolOnly_down		-0.994099	-	TolOnly_down	1.21194		-	SusOnly_up	X8 domain containing protein.	3	0.279235	0.676418	0.54909	0.207136	0.318772	0.271831	0.753936	0.666201	0.657911	0.330492	0.204155	0.265962	0.242609	0.31322	0.399442	0.116218	0.136381	0.194968	0.543201	0.533898	0.558882	0.296648	0.248203	0.426737	0.289466	0.123422	0.0723391	0.445717	0.50897	0.368084	0.242039
Os03g0844000	LOC_Os03g62690.1	3	35474092	35479958		-0.978899	-	TolOnly_down	-2.93898	-1.86201	1.07697	ΔLFC>1	-0.475111		-	SusOnly_down	Pentatricopeptide repeat domain containing protein.	3	6.38254	7.01677	9.41301	5.41443	4.9058	4.62026	7.4578	6.49938	7.8494	4.21058	2.91652	1.6119	2.98274	2.68476	3.19036	0.380352	0.318815	0.455772	3.30924	3.50909	3.81058	0.913613	0.981905	1.57395	6.0525	5.78965	5.14831	4.44893	4.89803	4.97155	5.60665
Os03g0844900	LOC_Os03g62780.1	3	35520662	35523897		-0.43448	-	TolOnly_down	-4.2628	-3.07374	1.18905	ΔLFC>1	-1.10991		-	SusOnly_down	Nucleic acid-binding, OB-fold-like domain containing protein.	1	38.8075	41.8117	45.3474	28.9072	28.7581	27.9364	36.4542	40.5184	37.0544	23.3067	21.9177	21.0178	71.983	72.4858	63.1657	2.61866	2.95179	5.32368	66.9525	55.2987	70.5147	6.42661	7.30681	13.3098	50.5357	58.5706	58.853	31.3594	25.9568	34.0615	51.2066
Os03g0856500	LOC_Os03g63950.1	3	36132354	36134532		-0.755745	-	TolOnly_down	-0.82796		-	SusOnly_down	-0.428938		-	SusOnly_down	Similar to Plastid-specific 30S ribosomal protein 1, chloroplast precursor (CS- S5) (CS5) (S22) (Ribosomal protein 1) (PSRP-1).	4	130.508	323.71	311.957	149.321	178.418	231.618	170.052	106.94	170.089	81.611	90.2233	37.0915	196.921	221.133	199.483	76.2124	115.771	157.919	676.618	1053.34	679.067	841.528	717.132	1371.9	498.672	595.307	426.839	427.729	492.318	404.955	206.648
Os04g0119000	LOC_Os04g02880.1	4	1125771	1126711		-0.50827	-	TolOnly_down	-2.52837	-4.02871	-1.50035	ΔLFC<-1	-1.42779		-	SusOnly_down	Similar to H0716A07.5 protein.	3	287.567	430.86	533.598	303.283	311.11	325.704	280.329	243.368	317.307	187.003	150.219	127.685	5.44576	3.07457	2.43477	0.647679	0.712546	0.509321	4.90207	3.47669	5.5966	0.0984052	0.399007	0.594548	140.061	137.566	128.418	56.7764	62.2251	57.8643	224.557
Os04g0121100	LOC_Os04g03050.1	4	1248450	1260282	-2.07358		-	SusOnly_down	-4.38179	-2.94941	1.43238	ΔLFC>1	-0.82901		-	SusOnly_down	Similar to OSIGBa0115D20.4 protein.	1	2.11905	2.23715	0.900183	0.256868	0.307385	0.395578	0.09851	0.203689	0.127226	0.0582963	0.128041	0.118153	0.779807	0.830418	0.957061	0.0273333	0.0534592	0.0401227	1.54468	0.977242	1.75805	0.169438	0.179614	0.314475	0.567328	0.487664	0.584127	0.254583	0.311232	0.519417	0.393301
Os04g0196200	LOC_Os04g11970.1	4	6564647	6566873	-2.43716	-1.20642	1.23073	ΔLFC>1	-7.61095	-6.40684	1.20411	ΔLFC>1		-1.4193	-	TolOnly_down	Winged helix repressor DNA-binding domain containing protein.	1	7.32794	4.12081	3.53179	0.776552	0.876386	0.467083	4.97254	7.79245	3.28867	2.33347	1.78588	1.36638	0.505299	1.10309	0.686356	0	0	0	2.03645	0.522151	1.65873	0.0176528	0	0.0355519	5.06429	7.18741	7.26209	7.13486	3.65724	7.0837	5.00447
Os04g0288100	LOC_Os04g22080.1	4	12504047	12505046	-1.84155		-	SusOnly_down	2.86422		-	SusOnly_up	3.50959	2.28463	-1.22495	ΔLFC<-1	Similar to Auxin-binding protein ABP20.	4	2.22772	1.64716	2.15734	0.419244	0.399214	0.472815	2.56447	1.52031	0.854452	1.01174	0.94694	0.328965	1.80048	1.98112	4.65502	11.579	37.1326	12.9545	3.29832	9.43184	1.29614	12.1477	11.7958	6.49227	0.738451	1.23654	1.0066	4.54825	26.2754	9.83402	2.81686
Os04g0288500	LOC_Os04g22120.1	4	12534295	12539647	-1.36384		-	SusOnly_down	-1.65558		-	SusOnly_down	1.77623		-	SusOnly_up	Protein kinase, catalytic domain domain containing protein.	4	0.80329	0.582448	0.889992	0.293698	0.190587	0.203152	1.7203	0.706564	0.798105	1.04811	0.468782	0.553089	2.71883	3.62693	6.30792	0.302106	1.59534	2.16663	4.01789	8.67712	2.80875	3.13592	4.0697	3.78639	1.2541	0.462	1.42913	2.46071	6.33744	3.89109	1.81889
Os04g0339400	LOC_Os04g27060.1	4	16001505	16005150	2.51197		-	SusOnly_up		-0.955232	-	TolOnly_down	1.21282		-	SusOnly_up	Aldo/keto reductase family protein.	4	0.0710469	0.129078	0.0862897	0.359335	0.5718	0.324201	0.127885	0.142384	0.267832	0.277492	0.116874	0.236844	3.6831	3.60796	5.56433	6.15644	5.18766	4.98546	5.22052	6.50269	5.17247	3.40726	3.14784	3.43102	16.2951	11.2485	18.2215	21.8387	51.1069	52.0336	5.1058
Os04g0366000	LOC_Os04g29680.1	4	17667431	17671131	-5.36017	-2.89628	2.4639	ΔLFC>1	-5.35927	-3.18189	2.17738	ΔLFC>1		-2.41592	-	TolOnly_down	Similar to OSIGBa0110B10.6 protein.	1	2.42169	1.04907	1.59085	0.0141598	0.0119852	0.0638767	2.89764	2.35449	1.59411	0.347923	0.204688	0.16666	5.12836	5.54563	4.80582	0.0349565	0.119645	0.219912	5.49571	8.7276	5.35827	0.701067	0.516844	1.32634	0.834388	0.278425	0.253848	0.414961	1.05249	0.350593	1.40639
Os04g0379400	LOC_Os04g31010.1	4	18535168	18538577		-0.413174	-	TolOnly_down		-0.598957	-	TolOnly_down	-0.53414		-	SusOnly_down	Similar to Nuclear pore complex component (sc Seh1) (ISS).	3	15.8005	20.6154	22.67	14.0311	14.1787	15.8067	19.5702	17.018	20.9049	11.6656	12.8156	9.45413	5.786	6.32098	6.74405	3.79396	4.32234	6.38465	8.0201	10.1733	8.22916	5.78741	6.15487	8.31211	6.71319	7.97769	8.12757	6.11468	6.4177	5.98805	8.74543
Os04g0379700	LOC_Os04g31040.1	4	18551379	18552402	0.278271		-	SusOnly_up	-3.81381	-2.55389	1.25991	ΔLFC>1	-0.62095		-	SusOnly_down	Similar to Violaxanthin de-epoxidase.	3	84.1364	93.2389	100.643	88.9972	81.9567	89.1146	90.5556	86.5459	79.6678	81.8264	69.5409	53.3283	51.4297	51.0757	44.0344	3.53757	2.59458	4.30527	56.2335	50.7855	55.5669	7.90864	7.99092	16.9327	85.1605	91.3721	86.5701	67.5477	63.2844	69.759	74.3922
Os04g0415600	LOC_Os04g33900.1	4	20533890	20534645	-2.12916		-	SusOnly_down	-4.49546	-2.9635	1.53196	ΔLFC>1	-1.15377		-	SusOnly_down	Similar to H0622F05.9 protein.	1	4.04317	3.81288	1.72407	0.901152	0.293367	0.500334	1.31061	2.15814	1.61461	0.486646	0.37577	1.63177	1.88542	1.46749	1.28663	0	0	0.17943	1.81786	0.939971	1.80019	0.0520011	0.351418	0.314183	2.13117	1.81738	3.01802	1.01572	1.0305	1.626	2.106
Os04g0444300	LOC_Os04g36670.1	4	22157298	22159233		-0.782467	-	TolOnly_down	-1.15157		-	SusOnly_down	-1.06365		-	SusOnly_down	Similar to ARGOS.	4	0.5352	0.790035	0.301797	0.730862	0.229117	0.268645	0.933258	0.689518	0.840665	0.427575	0.342385	0.33984	1.55	1.80102	1.97381	0.86873	0.784193	0.7357	0.354932	0.834216	0.50212	1.05592	0.356791	0.449852	0.554809	0.745162	0.519937	0.457656	0.292658	0.246923	0.632603
Os04g0451700	LOC_Os04g37880.1	4	22530926	22531513	0.505828		-	SusOnly_up	1.93932		-	SusOnly_up	-0.796303		-	SusOnly_down	Conserved hypothetical protein.	3	12.6875	14.6068	14.2936	12.0319	20.1417	13.1874	12.7867	12.4233	15.3619	6.88256	7.81064	13.2873	0.25517	0.40431	0.708959	2.31025	1.1834	1.96091	0.934897	3.18614	0.991944	1.40403	1.26511	1.0772	15.8696	16.1227	15.8636	12.1552	11.3221	8.71069	23.328
Os04g0455700	LOC_Os04g38320.1	4	22800689	22801366	-2.84909		-	SusOnly_down	-1.26642	-2.4668	-1.20038	ΔLFC<-1	-0.880557		-	SusOnly_down	Similar to H0523F07.3 protein.	1	4.96678	4.07799	1.65725	0.154588	0.457964	0.488157	2.8368	3.71901	3.06061	1.22092	0.907833	2.7899	0.995841	2.22072	1.94702	0.667859	0.559808	0.900325	2.02699	3.04905	2.48522	0.637819	0.626955	0.116776	12.3768	11.6521	15.6384	7.4053	9.08793	8.86384	22.3087
Os04g0484900	LOC_Os04g40840.1	4	24237179	24240711	-0.321778		-	SusOnly_down		0.435502	-	TolOnly_up	0.40933		-	SusOnly_up	Similar to Kluyveromyces lactis strain NRRL Y-1140 chromosome E of strain NRRL Y- 1140 of Kluyveromyces lactis.	2	9.5315	9.77401	8.25617	6.14092	5.3108	5.55387	8.39691	8.9422	9.51272	7.12014	6.11102	5.4587	5.05371	5.09158	5.40799	6.97586	6.10559	6.7191	4.70677	5.54042	4.05388	7.02135	7.2791	7.9555	4.95937	4.64719	4.69157	7.2226	7.97838	7.05534	3.22386
Os04g0505200	LOC_Os04g42620.1	4	25217872	25219670	-1.38147		-	SusOnly_down	-2.8418		-	SusOnly_down		-1.23307	-	TolOnly_down	Similar to Protein binding protein.	1	1.99482	3.44691	2.58331	0.789592	0.965361	0.60685	1.72378	2.19339	2.42948	1.36014	1.16254	1.19323	0.586094	0.840206	0.504025	0.0360976	0.105901	0.113546	0.881944	0.3605	0.723292	0.592326	0.415113	0.706911	8.0918	1.3034	4.60609	6.85613	3.47792	5.22097	18.5212
Os04g0507000	LOC_Os04g42784.1	4	25323826	25340028	0.843141		-	SusOnly_up	-2.2411	-0.892568	1.34853	ΔLFC>1	-0.739073		-	SusOnly_down	Similar to DNA mismatch repair protein.	3	3.98395	3.75045	4.49085	6.26809	5.49707	5.15915	4.15462	4.27036	4.41209	4.02746	3.5679	3.23321	1.70847	2.05411	1.70232	0.411205	0.316233	0.426964	1.35708	1.48716	1.46389	0.786112	0.734563	1.19716	3.05352	2.59049	3.30087	2.05971	1.78336	2.43613	2.03326
Os04g0516600	LOC_Os04g43650.1	4	25826802	25830703	3.41152	4.45646	1.04495	ΔLFC>1		-0.706985	-	TolOnly_down	1.07671		-	SusOnly_up	Pyridoxal phosphate-dependent transferase, major region, subdomain 1 domain containing protein.	3	1.69947	0.949799	1.04817	11.3621	9.43526	9.57263	1.04558	1.23539	0.761209	12.7522	13.7357	25.5555	0.980528	0.710806	0.908092	1.1273	0.972705	0.938627	1.40881	1.34104	1.01313	1.05788	0.803417	0.730462	1.58281	1.12675	1.06628	3.26979	2.97668	3.0453	1.80475
Os04g0518400	LOC_Os04g43800.1	4	25927077	25929716	-0.393012	0.983228	1.37624	ΔLFC>1	-2.92848		-	SusOnly_down		-1.32611	-	TolOnly_down	Similar to Phenylalanine ammonia-lyase (Fragment).	3	61.168	46.371	41.2162	31.4433	29.353	26.4884	29.8703	36.0414	26.8789	44.2286	29.6636	68.9082	16.5953	8.58484	13.5271	0.906598	1.70126	2.54342	14.68	20.4817	11.8567	5.13748	5.27319	18.8338	38.194	33.0733	38.4083	30.0487	40.777	30.2916	47.8754
Os04g0523600	LOC_Os04g44240.1	4	26206039	26207769		1.573	-	TolOnly_up	3.39968		-	SusOnly_up	1.48723		-	SusOnly_up	Similar to OSIGBa0153E02-OSIGBa0093I20.8 protein.	2	0.299292	0.37383	0.181752	0.45412	0.691879	0.546292	0.336704	0.257059	0.164539	0.743885	0.328229	0.665152	0.0866782	0	0.0802749	0.710024	0.950153	0.274276	0.0793933	0.111961	0.0748781	0.272533	0.736699	0.274433	0.232693	0.0793724	0.232605	0.614227	0.572804	0.631236	0.141504
Os04g0525100	LOC_Os04g44354.1	4	26260577	26262268	1.1278	2.16027	1.03247	ΔLFC>1	-2.45763	-3.72094	-1.26331	ΔLFC<-1	-2.1205		-	SusOnly_down	UDP-glucuronosyl/UDP-glucosyltransferase family protein.	3	0.734856	1.11257	1.00939	1.82738	1.59916	1.39721	1.37786	0.964275	1.70736	4.04977	4.58919	5.49247	1.01978	0.983533	1.23188	0.267617	0.149547	0.160342	1.46202	1.60359	1.76189	0.116173	0.157017	0.140379	1.78542	1.46163	1.26916	0.488744	0.54415	0.161446	1.15813
Os04g0532100	LOC_Os04g44980.1	4	26611746	26613837		1.13078	-	TolOnly_up	0.967599		-	SusOnly_up		2.50278	-	TolOnly_up	Short-chain dehydrogenase/reductase SDR domain containing protein.	4	0.297174	0.224961	0.257808	0.125252	0.508877	0.40682	0.222881	0.265875	0.350089	0.571553	0.407383	0.491403	0.466185	0.606078	0.830281	1.45329	0.876907	1.42652	0.361312	1.20433	0.557613	0.732888	0.406382	0.454153	0.256719	0.722433	0.449088	0.988234	1.04948	0.522308	0.0878145
Os04g0533900	LOC_Os04g45130.1	4	26684584	26687711		-1.0751	-	TolOnly_down	2.69731	1.69479	-1.00252	ΔLFC<-1		1.25234	-	TolOnly_up	Heavy metal transport/detoxification protein domain containing protein.	4	0.231874	0.16926	0.589108	0.251305	0.340336	0.377889	6.54012	5.01444	4.85188	2.41114	1.9072	1.77471	0.455684	0.405344	0.422021	3.22608	3.19527	1.90811	0.834772	1.07394	1.20166	3.85839	3.85598	3.89795	2.98317	2.306	2.25262	3.43683	3.37361	2.75089	0.391534
Os04g0538000	LOC_Os04g45480.1	4	26913320	26919727	-3.54511	-1.85849	1.68662	ΔLFC>1		0.868935	-	TolOnly_up	0.981651		-	SusOnly_up	Tetratricopeptide TPR-1 domain containing protein.	4	0.870582	0.441315	0.296709	0.0471767	0	0.056752	0.909449	0.856779	0.512799	0.151798	0.269945	0.0740356	1.08056	1.26031	1.35516	0.62115	0.68336	1.18044	1.1547	1.89976	1.10848	2.83123	2.59892	3.32614	0.805785	0.453512	0.906165	1.50661	1.55142	1.9673	0.551262
Os04g0540900	LOC_Os04g45730.1	4	27058378	27059975	1.79131	3.17604	1.38473	ΔLFC>1	1.23172		-	SusOnly_up		-1.27622	-	TolOnly_down	Serine/threonine protein kinase domain containing protein.	2	0.194521	0.294504	1.18127	1.04942	2.27615	1.18352	0.437673	0.278454	0.381929	0.892133	0.977754	5.76409	0.98587	0.942208	0.999995	2.67168	1.86054	2.37683	0.946013	1.09152	0.608326	0.95945	0.764764	0.842277	2.31055	1.16071	0.92387	1.18284	1.37392	0.598301	2.60579
Os04g0542200	LOC_Os04g45860.1	4	27154339	27158799	-1.4916		-	SusOnly_down	2.52489	1.30582	-1.21907	ΔLFC<-1	-0.58708		-	SusOnly_down	Similar to H0501D11.7 protein.	4	6.90997	5.45942	2.99228	1.28047	1.57104	1.34606	1.99896	2.28586	2.27109	2.10302	0.796015	2.09244	1.4967	2.38036	1.6509	14.2395	9.54333	7.72357	2.51077	2.4184	2.86191	8.22213	8.6473	5.14693	6.99761	6.59095	7.5666	5.79956	5.47725	5.22024	3.99455
Os04g0561500	LOC_Os04g47360.1	4	28108757	28113603		0.809594	-	TolOnly_up	-0.727139	0.712699	1.43984	ΔLFC>1	-2.54859		-	SusOnly_down	Similar to Prolyl endopeptidase (EC 3.4.21.26) (Post-proline cleaving enzyme) (PE).	1	1.54019	2.39662	1.92012	1.40794	1.41638	0.635141	0.551902	0.391957	0.707854	0.638019	0.656873	0.959874	0.611262	0.855095	1.19341	0.441598	0.543288	0.627313	1.48295	0.825126	0.984735	2.21627	1.53284	2.563	31.6959	2.51127	28.1815	4.39662	4.99084	2.97771	0.741682
Os04g0578600	LOC_Os04g48930.1	4	29178889	29181660	-1.14598	-2.68519	-1.53921	ΔLFC<-1	-10.5956	-9.2435	1.35208	ΔLFC>1	-7.33794	-3.99826	3.33968	ΔLFC>1	Similar to H0404F02.15 protein.	3	34.7065	74.5315	55.5808	13.9521	21.9865	21.5087	53.3214	67.6336	78.2058	7.64808	15.082	1.89879	19.621	19.0107	12.3566	0.0233358	0	0	14.2784	19.2733	21.4854	0.0283643	0.0191683	0.0571241	7.41067	9.93774	10.0466	0.0639266	0.102198	0.0246363	36.9581
Os04g0579200	LOC_Os04g49000.1	4	29213355	29214344	0.763907		-	SusOnly_up	2.26795	0.930046	-1.3379	ΔLFC<-1	1.55639		-	SusOnly_up	Zinc finger, RING/FYVE/PHD-type domain containing protein.	2	11.1988	11.3495	9.12512	13.816	14.1136	13.4203	15.8955	12.6224	10.768	9.42987	11.3346	13.8315	3.25844	3.2018	4.28096	13.1988	19.297	19.6623	8.4679	5.67712	6.93893	15.7251	16.477	14.0754	2.84802	3.46954	3.79593	11.3363	11.16	12.4857	3.27829
Os04g0586100	LOC_Os04g49670.1	4	29620862	29621588	0.966708		-	SusOnly_up		0.586111	-	TolOnly_up	0.420446		-	SusOnly_up	Protein of unknown function DUF581 family protein.	3	56.867	63.6014	55.6398	85.204	91.6429	88.2545	69.0262	68.0409	65.3137	48.7081	62.1307	75.5669	8.87444	7.52116	10.1302	10.0545	11.7467	15.1136	12.6655	10.5744	12.0343	19.6835	17.9064	24.068	16.529	15.8749	15.5997	23.0748	25.0365	27.2416	14.572
Os04g0587300	LOC_Os04g49739.1	4	29658700	29660577	-1.19057		-	SusOnly_down	-2.43452		-	SusOnly_down	1.92003		-	SusOnly_up	Similar to Purine permease-like protein.	3	1.4345	0.877083	1.67525	0.474384	0.448767	0.428001	2.63796	1.83627	1.68992	2.3998	1.9917	1.86116	1.1984	1.51907	1.10987	0.0688892	0.235787	0.397268	0.878146	1.78876	0.621153	0.837335	1.2166	1.55987	0.464705	0.182899	0.428796	1.44682	2.03645	1.34547	1.4021
Os04g0587400	LOC_Os04g49748.1	4	29660983	29662459		0.842582	-	TolOnly_up	-0.835341		-	SusOnly_down	0.96781		-	SusOnly_up	Protein of unknown function DUF250 domain containing protein.	3	13.1535	12.7054	13.8759	9.22507	7.86836	12.1325	16.7708	10.2932	14.4626	21.3282	17.1501	19.6555	11.6314	11.0524	14.112	4.02925	6.42433	10.378	11.4447	19.2887	9.60916	9.68848	12.8069	15.1165	6.27231	6.69759	6.17908	14.4371	17.4541	12.0678	9.74303
Os04g0605100	LOC_Os04g51560.1	4	30545175	30546517		0.543732	-	TolOnly_up		-0.957131	-	TolOnly_down	-0.534589		-	SusOnly_down	WRKY transcription factor 68.	1	38.5759	41.4813	30.0523	29.461	42.7387	32.8471	35.7165	31.5863	33.1746	31.4006	35.1489	47.673	25.5839	26.3756	37.9206	14.209	21.6199	32.9275	33.7179	39.7327	38.0735	20.52	21.0876	24.8782	47.0873	43.0698	44.6211	43.3665	36.8618	28.4761	61.7831
Os04g0606000	LOC_Os04g51660.1	4	30608872	30610396	0.698933		-	SusOnly_up	2.3194	1.2722	-1.0472	ΔLFC<-1	-0.629473		-	SusOnly_down	Transferase family protein.	2	6.72647	8.13937	7.25008	8.83161	10.2967	8.49517	10.0133	7.10005	6.77691	8.83573	7.66866	5.12323	7.13305	5.14441	7.8362	20.6998	36.752	44.0303	9.05685	5.97301	8.11681	22.7628	25.4697	16.0944	6.295	9.14456	9.68095	7.16565	5.10856	6.80679	9.7576
Os04g0610400	LOC_Os04g52090.1	4	30939170	30940160	1.29277	2.67613	1.38336	ΔLFC>1	2.62832	0.975698	-1.65262	ΔLFC<-1		-0.997101	-	TolOnly_down	APETALA-2-like transcription Factor, Control of the abscisic acid (ABA)/gibberellin (GA) balance	2	66.3929	41.6718	72.0202	102.854	125.954	110.26	23.0546	22.0763	26.1948	78.3328	88.8652	186.889	11.1281	11.9947	16.8261	73.1074	83.4294	91.5734	17.8201	23.6634	30.8667	57.8784	60.4264	45.0597	48.2998	20.103	28.9825	37.6701	29.1583	23.3612	98.4348
Os04g0612301	None	4	31051207	31051503		1.01989	-	TolOnly_up	-0.759843	-2.47471	-1.71487	ΔLFC<-1	-1.42211	-3.47215	-2.05004	ΔLFC<-1	Hypothetical protein.	3	90.0088	69.1269	40.5561	39.3482	41.3701	35.3417	35.3233	35.3328	32.3313	25.7037	45.2746	90.8254	14.1452	17.8767	22.6914	8.71205	8.51963	15.3005	21.7482	23.709	29.6759	4.7652	7.15615	3.19895	9.04134	14.572	13.5569	6.36425	4.05385	5.74847	7.21636
Os04g0618050	LOC_Os04g52725.1	4	31398698	31400185	-2.01732	-0.917706	1.09962	ΔLFC>1	-1.56909		-	SusOnly_down	-0.681868		-	SusOnly_down	Pentatricopeptide repeat containing protein.	1	2.26309	2.293	2.23515	0.387406	0.536578	0.349527	2.03679	2.04343	2.16019	1.0508	0.922757	0.635601	1.66375	1.70419	0.980535	0.391252	0.467635	0.592553	1.29302	1.78002	0.958168	1.10964	0.892716	1.75587	2.0302	2.12369	1.84904	1.34968	1.2851	1.74401	1.81074
Os04g0635700	LOC_Os04g54320.1	4	32338417	32339534		-0.708809	-	TolOnly_down	-4.57893	-2.96815	1.61078	ΔLFC>1	-1.1446		-	SusOnly_down	Aldehyde dehydrogenase, conserved site domain containing protein.	1	40.0835	51.9869	47.6381	35.2026	29.7962	32.2259	48.0656	42.885	54.9909	27.3954	24.1393	18.7213	30.3301	26.2968	37.1005	1.09933	1.18821	1.63798	33.8658	28.8916	29.853	3.3757	3.32684	7.43584	59.6862	67.6522	66.0261	31.3304	34.6514	36.8336	76.901
Os04g0643200	LOC_Os04g55050.1	4	32736613	32739871		-0.376289	-	TolOnly_down	-0.704488		-	SusOnly_down	-0.704977		-	SusOnly_down	Amidase family protein.	3	36.0219	40.6502	41.9106	24.6188	24.9619	29.5092	38.0926	35.2603	39.6519	27.1638	22.7655	18.5352	9.32283	9.31289	10.7447	5.65688	6.15307	6.24344	9.69895	10.4465	9.56495	8.05799	7.30415	13.6046	34.2354	31.8294	34.7167	22.837	24.2307	25.4392	27.8465
Os04g0684900	LOC_Os04g58810.1	4	34980601	34981819		3.24899	-	TolOnly_up	1.48912		-	SusOnly_up		-1.0384	-	TolOnly_down	Component of the CCR4-NOTcomplex, Deadenylase, Deadenylation (poly(A) tail shortening), Development and stress response	3	17.2125	17.2766	48.8897	25.8803	30.3841	38.6708	14.2959	9.97743	15.354	44.3281	52.0079	193.931	4.73875	4.81059	6.21255	12.8949	16.3984	15.1339	4.05863	12.507	10.9518	9.12678	8.28183	10.1322	22.414	9.41129	8.03737	7.17152	14.002	7.1149	49.9834
Os05g0102000	LOC_Os05g01140.1	5	116433	118268	1.19423	2.43297	1.23874	ΔLFC>1	-3.24877		-	SusOnly_down		-1.26939	-	TolOnly_down	SAM dependent carboxyl methyltransferase family protein.	4	0.423263	0.448574	0.587511	0.713582	1.3771	0.489297	0.79362	0.282751	0.199452	0.85163	1.34098	3.02358	20.226	16.4446	26.7921	1.05698	1.51599	4.21133	7.74727	20.5839	7.97733	4.83917	5.49866	18.6723	6.61813	3.10557	5.66532	5.37276	5.24616	2.26895	2.63488
Os05g0108000	LOC_Os05g01750.1	5	448854	453209		-0.362796	-	TolOnly_down		-0.483212	-	TolOnly_down	-0.495637		-	SusOnly_down	tRNA pseudouridine synthase B family protein.	3	6.25589	6.44182	7.40822	5.6544	5.64138	5.30778	5.09779	6.4355	6.2863	3.82178	3.63037	3.45504	1.87722	1.45537	1.32385	1.15831	1.21986	0.980933	1.8141	1.61652	1.96385	1.3718	1.34178	1.79941	3.00522	3.29606	2.74219	2.03403	2.78025	2.72791	2.81157
Os05g0123300	LOC_Os05g03200.1	5	1295746	1298699		-1.087	-	TolOnly_down	-2.11499		-	SusOnly_down	-1.00934		-	SusOnly_down	Defects-in-morphology protein 1-like, mitochondrial domain containing protein.	3	4.38451	4.1422	5.00568	3.03363	2.77795	2.689	2.46629	3.33902	3.07158	0.871811	1.13799	1.26675	0.279357	0.402393	0.399839	0.10949	0.0856578	0.0459205	0.325663	0.218692	0.416836	0.0798501	0.0539619	0.160814	0.795402	1.41859	1.04499	0.4999	0.623359	0.786026	1.03649
Os05g0131500	LOC_Os05g04120.1	5	1846078	1848763	-0.731956		-	SusOnly_down	-5.79784	-2.97986	2.81798	ΔLFC>1	-0.653638		-	SusOnly_down	Ferroporti-1 domain containing protein.	3	4.12762	4.88402	4.88601	2.26323	2.11382	2.07715	5.66343	4.18297	5.52911	5.03369	4.17768	2.90876	1.06134	0.590057	1.552	0	0.0235511	0.0252511	2.63501	2.16461	2.02673	0.175635	0.257166	0.648484	4.02392	4.47578	4.34719	3.05677	3.50688	3.02559	5.15239
Os05g0135500	LOC_Os05g04500.1	5	2080597	2082747		-0.91688	-	TolOnly_down	1.58846		-	SusOnly_up	0.646457		-	SusOnly_up	Haem peroxidase family protein.	3	9.41733	20.8671	12.2652	6.87045	10.8882	1.165	30.1849	22.1691	15.1895	10.6044	11.292	6.21302	2.51113	1.10523	1.22741	2.88701	5.17594	6.71624	6.19744	1.95217	4.24816	6.54301	9.09041	3.01826	14.2004	6.38743	9.01618	20.8427	17.8128	15.049	18.6469
Os05g0135700	LOC_Os05g04510.1	5	2089037	2091950	0.828123		-	SusOnly_up	-0.490597		-	SusOnly_down	0.506021		-	SusOnly_up	S-adenosylmethionine synthetase 1 (EC 2.5.1.6) (Methionine adenosyltransferase 1) (AdoMet synthetase 1).	4	39.2534	37.1569	35.6489	50.6527	57.5482	45.0546	68.7201	56.1569	46.7335	55.3112	64.3359	48.8957	52.2665	57.698	85.7132	40.7697	46.4614	52.4386	38.7118	57.6197	37.1295	48.9107	47.9238	62.5826	66.2307	49.7368	48.3106	93.2726	98.6851	80.1477	54.7571
Os05g0139100	LOC_Os05g04740.1	5	2246835	2248876	1.07096		-	SusOnly_up	-0.758319		-	SusOnly_down		1.10807	-	TolOnly_up	Helix-loop-helix DNA-binding domain containing protein.	3	0.786498	1.87256	3.12543	3.07966	3.43214	2.89431	3.59633	1.61615	3.86558	3.28808	3.26931	1.85264	0.955201	1.16422	1.97342	0.728599	0.836422	0.863583	1.54794	2.11964	1.65033	1.61718	1.27502	1.51214	1.38077	0.975616	0.591537	2.25628	1.87289	1.27086	1.0196
Os05g0140100	LOC_Os05g04820.1	5	2311396	2315442	0.83619		-	SusOnly_up	-2.97807	-4.21483	-1.23676	ΔLFC<-1		-1.48183	-	TolOnly_down	R2R3 MYB transcription factor, Regulation of phosphate-starvation responses and root architecture	1	2.97134	3.01246	2.9828	4.05761	4.45206	3.81584	3.08012	4.37495	3.56709	2.63758	2.13362	1.56666	1.50593	1.81798	0.768498	0.159001	0.233234	0.111142	2.44908	0.926284	2.33634	0.112737	0.08707	0.162175	9.98316	2.44843	5.49829	4.01693	2.46619	4.22452	13.9982
Os05g0146900	LOC_Os05g05390.1	5	2672789	2678630	-0.65717		-	SusOnly_down		0.58518	-	TolOnly_up	0.451679		-	SusOnly_up	Hypothetical conserved gene.	4	3.18364	2.74903	3.06965	1.87483	1.18448	1.35969	5.52705	6.39805	5.78076	3.59749	4.13334	3.56867	5.03387	6.00914	5.18528	5.44779	6.70265	6.12998	4.4226	5.10886	4.67028	7.79259	7.71277	9.12087	5.57326	4.69189	5.41034	8.51342	8.38919	8.19455	4.7798
Os05g0163300	LOC_Os05g07060.1	5	3715778	3716891		1.06089	-	TolOnly_up	1.39745		-	SusOnly_up		-1.74541	-	TolOnly_down	Similar to Arabinogalactan protein-like.	4	1.11614	0.95053	0.443798	0.282256	1.1149	0.212215	0.889424	0.865439	0.876585	1.07333	0.935039	2.25167	0.673429	0.782488	0.93552	3.0195	1.07891	2.2527	1.66544	0.405935	2.03613	0.846956	1.33552	0.639646	2.2297	0.740001	1.08431	1.96187	0.445029	0.858246	3.2432
Os05g0201700	LOC_Os05g11210.1	5	6333107	6333718	-3.72089	-2.2528	1.4681	ΔLFC>1		-7.80706	-	TolOnly_down		-3.43796	-	TolOnly_down	Hypothetical conserved gene.	3	51.4688	24.1269	5.65479	1.37008	2.31933	1.00435	8.66633	25.2658	23.2029	1.2023	2.08884	5.97996	0.980654	0.647424	1.02173	0	0	0	3.14382	0.844466	3.28271	0	0	0	0.658156	0.897997	0.219303	0.193033	0	0.223176	3.90229
Os05g0203900	LOC_Os05g11428.1	5	6468141	6476455	0.447405		-	SusOnly_up	-1.68583		-	SusOnly_down	-1.22538		-	SusOnly_down	Conserved hypothetical protein.	3	5.92529	4.98068	6.31873	5.71639	6.23613	6.13551	3.21733	4.21423	3.91468	3.70559	2.75598	3.01172	0.784936	0.609941	0.777083	0.280064	0.205409	0.187608	0.00826397	0.0233079	0.00779399	0	0	0	1.67123	1.71845	1.84008	0.625135	0.902857	1.10877	1.63492
Os05g0214300	LOC_Os05g12320.1	5	7083049	7085033	-2.75387	-1.41192	1.34195	ΔLFC>1		-3.50302	-	TolOnly_down	1.93754	3.62942	1.69188	ΔLFC>1	Similar to Bidirectional sugar transporter SWEET3a.	3	2.68824	1.09653	1.99251	0.316809	0.268154	0.0714582	2.43704	3.49325	1.8653	0.347517	0.763276	1.16008	0.453521	0.399217	0.385016	0	0	0	0.969278	1.72488	1.24064	0.0792199	0.053536	0.319089	0.338196	0.17304	0.169034	1.24981	0.463829	1.34175	0.0616987
Os05g0232200	LOC_Os05g14270.1	5	8014406	8017467	-0.394702		-	SusOnly_down	-3.78407	-2.69306	1.09101	ΔLFC>1	-0.673939		-	SusOnly_down	Conserved hypothetical protein.	1	21.1324	24.015	25.8042	13.6063	11.9367	16.0745	13.3241	12.2553	10.6836	9.55205	10.3137	13.1205	44.3211	44.2549	34.3532	2.17595	2.18987	4.62943	73.1583	57.7449	70.5004	10.3482	10.4811	15.6952	26.616	29.3678	27.2196	18.8663	17.9255	24.4218	30.218
Os05g0241200	LOC_Os05g15160.1	5	8600565	8609764	0.292344		-	SusOnly_up	-3.80082	-2.31356	1.48726	ΔLFC>1	-0.647191		-	SusOnly_down	Similar to Phophate translocator (Fragment).	3	1.90865	1.87231	2.24858	1.88499	1.80822	2.00474	1.97571	2.23507	1.90702	1.57897	1.49661	0.703683	0.858586	0.708274	0.552825	0.0634566	0.02758	0.0591418	0.629141	0.521066	0.727573	0.14569	0.121622	0.172596	0.673185	0.853609	0.958195	0.553694	0.555809	0.759253	0.780927
Os05g0318300	LOC_Os05g25400.1	5	14770514	14773094		-0.480123	-	TolOnly_down	-1.67786		-	SusOnly_down	-1.13812		-	SusOnly_down	Ribonuclease III domain containing protein.	1	0.0401452	0.0227924	0.0870682	0.0203043	0.034372	0.0183191	30.9595	35.8308	29.921	21.7022	14.9874	17.7164	7.81882	7.49155	6.32597	2.43109	1.96074	2.36505	0.585714	0.85101	0.527294	0.654961	0.535256	0.766893	20.6	24.141	22.7242	9.63491	12.7871	13.6795	13.405
Os05g0381400	LOC_Os05g31670.1	5	18429433	18430290	2.02831		-	SusOnly_up	5.58508	9.88357	4.29849	ΔLFC>1	7.3015	5.35157	-1.94993	ΔLFC<-1	AWPM-19-like protein, Stress tolerance through ABA-dependent patheway	2	1.69068	16.4552	15.6101	29.2567	40.0661	37.2521	14.1972	2.24732	8.25145	9.75504	40.1732	3.69031	0.961795	0.738878	0.890743	35.4346	33.1037	58.4967	0	0.0752933	0.0755326	57.0449	74.6855	60.534	0.0782424	0	0.0782128	19.3452	6.35593	7.95942	0
Os05g0402700	LOC_Os05g33380.1	5	19606771	19608914		0.598854	-	TolOnly_up		0.429928	-	TolOnly_up	0.65251		-	SusOnly_up	Similar to Fructose-bisphosphate aldolase, cytoplasmic isozyme (EC 4.1.2.13).	4	25.3479	26.0387	24.7573	22.8785	20.3786	20.0682	35.2854	33.2239	31.2942	35.2203	44.5645	38.6657	45.7678	36.7763	52.8538	40.6707	66.4743	60.8333	31.473	41.5813	32.0105	49.3795	58.438	54.3952	63.8129	52.644	57.6541	111.359	126.154	82.6892	69.119
Os05g0440300	LOC_Os05g36930.1	5	21567352	21571809		-1.52141	-	TolOnly_down	-0.764877		-	SusOnly_down	1.49447		-	SusOnly_up	Similar to S1 self-incompatibility locus-linked G221 protein (Fragment).	4	0	0.0263918	0	0	0	0	3.15081	2.93618	2.71072	0.763372	0.849654	0.784041	0.723612	1.1021	0.607815	0.44982	0.439885	0.532494	0	0.217368	0.0872234	0.0970035	0.0595945	0.10656	0.798114	0.69344	0.496751	2.23924	1.5569	2.74209	0.961534
Os05g0443500	LOC_Os05g37140.1	5	21705751	21707086	-0.377053		-	SusOnly_down		-0.460736	-	TolOnly_down	-0.831118		-	SusOnly_down	Similar to Ferredoxin VI, chloroplast precursor (Fd VI).	1	17.7603	15.8516	16.4842	10.0025	10.2592	9.44923	19.0643	18.9845	15.3494	12.151	11.3406	16.0358	15.442	15.9557	14.5612	15.8812	16.004	14.6209	15.6872	18.278	15.3286	13.477	15.6699	11.6746	25.275	27.2525	25.4161	15.6071	17.1757	18.6576	22.9177
Os05g0456800	None	5	22435844	22438310		1.21054	-	TolOnly_up	1.46696		-	SusOnly_up	1.30953		-	SusOnly_up	Hypothetical gene.	2	0	0	0	0.0637278	0	0.0191656	0.307128	0.375768	0.346352	0.559238	0.556572	0.766741	0.273685	0.0963656	0.309792	0.707964	0.743611	0.467376	0	0	0	0.063742	0.0646142	0.0320932	0.27212	0.0556926	0.108807	0.407036	0.516748	0.359868	0.12411
Os05g0460200	LOC_Os05g38550.1	5	22615894	22620207	0.292516		-	SusOnly_up		0.425518	-	TolOnly_up	0.793033		-	SusOnly_up	Similar to Ubiquitin carrier protein.	4	21.4483	24.1636	24.2955	24.6478	20.7802	20.6816	32.7219	29.8434	28.5119	27.8764	25.3088	21.9138	24.3459	27.0762	24.6571	32.2535	30.3094	28.9913	23.2076	29.0363	23.0595	40.7527	34.5977	40.89	24.3381	22.5804	22.4622	40.6658	51.4018	48.9472	20.1565
Os05g0468900	LOC_Os05g39260.1	5	23020500	23021600	1.27093	2.70532	1.43439	ΔLFC>1		-0.527576	-	TolOnly_down	-0.928276		-	SusOnly_down	Zinc finger, RING/FYVE/PHD-type domain containing protein.	3	3.67028	4.22103	4.73531	9.47202	6.76839	7.3864	4.0232	3.50263	4.13903	14.6193	10.0198	34.2859	3.61132	4.31851	8.01426	2.70263	3.38986	5.66744	4.30638	5.63284	4.47351	3.03505	4.10211	4.53039	9.99967	7.17541	4.99795	4.34561	6.17532	3.03933	5.83994
Os05g0474800	LOC_Os05g39720.1	5	23310508	23313449	1.58066	2.81587	1.23521	ΔLFC>1	3.39312	1.52583	-1.86729	ΔLFC<-1		-0.910112	-	TolOnly_down	WRKY transcription factor 70.	2	5.91682	3.47924	6.73711	10.9193	10.554	15.6534	6.16117	5.70958	3.16709	20.1022	21.0503	40.9809	2.21847	1.91243	3.70769	28.1439	29.7585	24.806	2.38237	3.3816	4.95635	15.6076	15.0445	4.33277	3.46841	1.26092	1.30016	1.40543	3.61097	1.94987	3.87148
Os05g0475600	LOC_Os05g39790.1	5	23374299	23375716		-0.828077	-	TolOnly_down		0.792016	-	TolOnly_up	0.730252		-	SusOnly_up	Hypothetical conserved gene.	3	3.98237	3.8582	3.80349	2.95659	2.43995	2.86757	5.67215	5.80531	5.10754	2.39994	2.6712	2.26192	0	0	0	0	0	0	2.42295	2.00457	1.73672	4.04773	3.9345	4.29929	1.37294	0.920479	0.899171	2.12445	1.99783	2.07091	1.72739
Os05g0476700	LOC_Os05g39930.1	5	23463142	23465536		1.83818	-	TolOnly_up	4.36247	2.25021	-2.11226	ΔLFC<-1		-1.04198	-	TolOnly_down	U-box E3ubiquitin ligase, Positive regulation of cold stress response	2	8.46882	7.03013	12.1893	7.00903	11.8103	10.803	4.1863	3.65067	4.48452	6.35005	6.5377	21.1587	4.5523	4.61238	6.15192	94.2867	89.7366	133.381	8.21175	10.0803	11.8779	55.5249	60.1752	49.3673	18.6639	10.9745	10.3465	16.2392	10.8756	9.42977	35.4903
Os05g0519700	LOC_Os05g44340.1	5	25803609	25807160		1.85714	-	TolOnly_up	1.29731	3.60436	2.30704	ΔLFC>1	2.42265		-	SusOnly_up	Heat shock protein, Long-term acquired thermotolerance	2	1.71803	0.269078	0.19273	1.43823	1.35684	1.31112	0.133295	1.16606	0.197741	1.23581	2.12506	0.987459	1.65138	1.15537	0.953385	1.60885	3.83383	3.8779	0.314305	0.590982	0.389064	4.54042	4.78483	9.14417	0.518171	0.294583	0.940029	3.74875	3.4217	3.92414	0.227578
Os05g0548900	LOC_Os05g47540.1	5	27229414	27233659	-3.56662	-2.3689	1.19772	ΔLFC>1	-7.38101	-6.20644	1.17458	ΔLFC>1	-2.97248	-1.08099	1.89149	ΔLFC>1	Similar to Phosphoethanolamine methyltransferase.	1	317.457	275.585	132.696	15.2057	18.3132	13.6856	255.947	516.021	453.569	32.4602	51.5063	100.661	479.326	384.185	415.313	3.4583	1.60902	2.60372	541.369	468.491	623.893	3.24984	8.6722	14.302	490.809	399.286	537.532	65.0084	71.5571	76.8484	879.961
Os05g0561800	LOC_Os05g48770.1	5	27950781	27955317		-0.728598	-	TolOnly_down		1.13106	-	TolOnly_up	1.02358		-	SusOnly_up	Hypothetical conserved gene.	4	0.844996	0.907627	1.03025	0.600636	0.547498	0.468959	1.22039	1.512	1.39902	0.53722	0.615709	0.797579	0.611801	1.36237	1.02601	1.55408	1.31062	1.28563	1.04504	1.12487	1.08559	2.79878	2.30714	3.15858	0.443897	0.317971	0.384565	0.794172	1.0771	0.873027	0.755833
Os05g0567600	LOC_Os05g49240.1	5	28253508	28255090	-4.08956	-2.47066	1.6189	ΔLFC>1	-3.94674	-7.02925	-3.0825	ΔLFC<-1	-1.12683	-2.39298	-1.26615	ΔLFC<-1	Similar to SANT/MYB protein.	1	28.9637	15.385	11.8111	0.993155	1.2049	0.328551	7.2164	10.6815	7.71096	1.1911	0.299097	2.07811	1.0426	1.0012	0.746131	0.163454	0	0	4.68807	2.20372	5.89527	0.0496688	0	0.0500152	12.0015	11.8473	11.0219	7.08967	3.98185	7.54963	12.4561
Os05g0571200	LOC_Os05g49620.1	5	28471802	28473050	-2.06605		-	SusOnly_down	1.15903		-	SusOnly_up	1.41102		-	SusOnly_up	Similar to WRKY transcription factor 19.	4	2.65466	3.48536	6.51319	0.671327	0.887852	0.75711	5.83301	1.92974	2.31294	1.43598	1.40259	2.43629	2.16231	1.39582	3.89388	4.14328	7.34383	5.3217	2.80581	4.5516	2.28303	5.79149	4.38178	4.12034	2.41869	1.43004	3.49234	4.16173	12.5883	6.39723	2.20626
Os05g0575800	None	5	28683365	28684648		1.47611	-	TolOnly_up	1.85253		-	SusOnly_up	0.865461		-	SusOnly_up	Hypothetical conserved gene.	4	0	0	0	0	0	0	1.67951	1.53059	1.71118	2.82948	3.50309	4.35546	1.28539	1.17262	1.08221	3.42579	4.97592	4.43712	0	0	0	0	0	0	1.62079	1.28405	1.93376	2.8062	4.41266	3.19121	1.57382
Os06g0102100	LOC_Os06g01250.1	6	163259	165320	-0.478986		-	SusOnly_down	-5.00677	-2.9615	2.04526	ΔLFC>1		-0.727872	-	TolOnly_down	Cytochrome P450 93G2 protein (CYP93G2), flavanone 2-hydroxylase (F2H), C-glycosylflavone biosynthesis	3	148.513	146.155	104.362	84.6824	68.4287	67.9873	108.624	110.037	91.6174	54.6638	82.2487	85.0132	65.1604	42.889	43.3311	1.12936	1.34984	2.26959	69.3814	31.4236	64.7441	6.86355	6.18442	12.2869	110.791	110.108	129.559	168.668	125.126	113.698	157.752
Os06g0109100	LOC_Os06g01960.1	6	534584	535745		-1.25096	-	TolOnly_down	-4.90354	-1.26194	3.6416	ΔLFC>1		0.744716	-	TolOnly_up	Hypothetical conserved gene.	3	16.0951	15.9978	14.8913	15.424	8.39807	12.98	31.5995	25.1779	20.8693	8.07363	14.0167	3.68033	4.90664	4.02361	3.46792	0.167006	0.217756	0	8.69285	7.50536	6.91572	3.01105	2.14916	6.33664	10.2836	4.43396	5.48634	13.0133	7.61867	13.2822	8.37911
Os06g0122800	LOC_Os06g03165.1	6	1187781	1209114	-2.74818	-1.70452	1.04366	ΔLFC>1	-0.602636		-	SusOnly_down	-0.933395		-	SusOnly_down	Hypothetical conserved gene.	3	0.561208	0.582912	0.747284	0.0484075	0.0744965	0.0913192	3.58261	3.75836	3.30398	0.849592	0.830963	0.877074	1.17174	1.28431	0.950993	0.662704	0.791492	0.785975	0.178877	0.222418	0.206799	0.171665	0.147242	0.199456	0.225493	0.149987	0.112704	0.119044	0.101104	0.0745513	1.43982
Os06g0130500	LOC_Os06g04000.1	6	1635098	1635912	-0.866083		-	SusOnly_down		0.43518	-	TolOnly_up	0.602966		-	SusOnly_up	Similar to Cyclophilin-like protein PPIL3b.	4	15.5104	16.5294	15.9374	5.78711	6.0957	8.35404	14.3027	14.5138	16.475	8.46405	7.20371	10.3937	12.3346	10.1122	17.0498	11.5087	17.852	20.389	12.7312	16.091	12.0072	18.137	22.8185	22.635	14.6619	11.9693	15.2328	21.453	29.8066	23.4622	14.7267
Os06g0133500	LOC_Os06g04240.1	6	1785455	1785802		3.45586	-	TolOnly_up	4.79687	3.6231	-1.17377	ΔLFC<-1	1.18639		-	SusOnly_up	Conserved hypothetical protein.	2	6.69923	3.38088	48.1734	13.1014	18.6096	30.8417	9.88139	5.96702	5.72908	31.4516	29.3878	120.88	2.15575	4.78201	3.99299	112.645	97.0687	94.5255	4.14659	4.82656	4.46945	77.835	63.6697	47.7774	11.7674	8.4884	5.01371	23.0841	25.6429	18.2504	17.7725
Os06g0140700	LOC_Os06g04870.1	6	2137590	2139091		-0.939898	-	TolOnly_down	-0.890277	-2.047	-1.15672	ΔLFC<-1	-1.15679		-	SusOnly_down	Similar to Homeodomain leucine zipper protein (Fragment).	3	3.00083	4.62158	2.66316	2.65168	4.10495	2.73868	4.73407	4.91283	5.20115	1.68398	2.39572	1.99854	1.99787	2.05762	2.54413	1.42122	1.17925	0.948279	3.29392	2.79568	3.62436	0.811384	1.20278	0.632549	3.6203	4.20779	3.66361	2.51689	1.69749	1.77322	6.11544
Os06g0142700	LOC_Os06g05080.1	6	2243776	2246692		0.561796	-	TolOnly_up	-0.670485		-	SusOnly_down	-0.54879		-	SusOnly_down	Cytochrome c oxidase, subunit Vb family protein.	1	3.69418	3.14606	2.68096	2.69483	2.93484	2.83657	2.19787	2.51696	2.41311	2.286	3.01904	2.96035	4.50069	3.58598	4.81129	2.17323	3.05774	2.90643	3.76907	3.41058	3.31033	3.39624	3.36986	3.66421	3.88937	3.86228	3.22075	2.51095	3.01065	3.27763	4.68139
Os06g0152800	LOC_Os06g05950.1	6	2724137	2726538		-0.277949	-	TolOnly_down	-3.90973	-2.74304	1.16669	ΔLFC>1	-0.629088		-	SusOnly_down	Conserved hypothetical protein.	3	46.027	48.9084	44.6452	39.8386	31.3196	34.5458	44.4284	47.2849	47.0912	31.8968	30.6316	27.408	23.1119	24.2815	20.6236	1.10415	1.02709	2.42835	28.5216	25.2813	28.0597	3.56795	4.02601	6.85603	20.7377	27.7418	25.7866	17.9516	17.9564	20.6126	22.8169
Os06g0154400	LOC_Os06g06080.1	6	2803042	2806247		-0.818187	-	TolOnly_down	-0.64414		-	SusOnly_down	-0.925083		-	SusOnly_down	Domain of unknown function DUF676, lipase-like domain containing protein.	1	15.901	18.3675	20.9442	11.949	11.1515	12.167	17.8886	18.5982	18.9607	9.30949	9.40737	6.06677	14.4143	17.5001	11.8542	9.62435	9.39206	8.88531	11.5525	12.7148	12.3914	15.3524	12.4301	15.7311	15.223	16.1778	15.4475	9.28583	10.3827	9.28735	16.3882
Os06g0166500	LOC_Os06g07040.1	6	3342464	3346318	2.39348		-	SusOnly_up	1.61457		-	SusOnly_up		2.56546	-	TolOnly_up	Similar to Auxin-responsive protein IAA20 (Indoleacetic acid-induced protein 20).	2	0.188146	0.0762999	0.0699527	0.937997	0.299166	0.14718	0.922254	0.384755	0.517178	0.357883	1.60894	0.138669	0.194604	0.185007	0.108137	0.990021	0.164094	0.334284	0.124774	0.201095	0.235356	0.33653	0.234315	0.431298	0.1219	0.0891009	0.0696307	0.291127	0.128602	0.354303	0.111194
Os06g0202400	None	6	5159153	5160016	-0.706352		-	SusOnly_down	-3.31797	-1.74945	1.56852	ΔLFC>1	-0.55526		-	SusOnly_down	Conserved hypothetical protein.	3	28.602	21.9921	21.536	10.2506	11.192	12.5318	6.67831	5.06427	4.19126	5.16301	4.65798	4.33099	4.60192	3.66873	5.46817	0.149738	0.65894	0.549504	5.80577	8.52383	4.35047	1.59254	1.84495	3.11564	12.7426	8.5871	12.8932	8.13555	10.4103	8.7736	1.91362
Os06g0230000	LOC_Os06g12455.1	6	6754294	6755540	-4.12492		-	SusOnly_down	-2.5431		-	SusOnly_down	1.405		-	SusOnly_up	Hypothetical conserved gene.	4	1.53719	0.09435	1.33356	0.126076	0	0	1.26195	0.654191	0.717835	0.221274	0.0759374	0.164878	1.20321	2.85967	2.17293	0	0.202913	0.870242	5.17979	11.6563	3.06625	5.35941	4.98535	11.619	4.36062	2.25868	2.04495	5.73155	16.5273	4.54549	2.89729
Os06g0256500	LOC_Os06g14510.1	6	8152444	8159313	0.258246		-	SusOnly_up	0.810052		-	SusOnly_up	-0.452087		-	SusOnly_down	Similar to Glucose-6-phosphate isomerase.	3	59.7482	61.242	63.4458	54.3888	60.9442	54.6181	57.2908	69.7032	57.3662	49.5426	57.7261	47.8424	19.4812	19.7708	14.9069	32.4188	33.793	28.5218	21.5047	13.3153	21.4231	27.931	28.3152	27.9933	41.3345	44.2479	46.4862	41.4079	35.9167	35.9153	44.1666
Os06g0262800	LOC_Os06g15170.1	6	8598245	8599912	1.35927		-	SusOnly_up	0.855099		-	SusOnly_up	0.925116		-	SusOnly_up	Similar to Very-long-chain fatty acid condensing enzyme CUT1.	2	6.46039	8.57015	6.95186	16.683	13.7486	13.096	24.8438	14.0942	14.8312	15.1639	26.0579	20.9548	6.3866	5.79607	7.08109	4.77008	13.084	17.4034	11.6997	9.45012	8.7031	10.8888	14.1118	13.7653	5.39309	4.90103	5.1899	12.359	10.3178	11.7095	6.05752
Os06g0287700	LOC_Os06g17970.1	6	10445137	10451095	-0.643344		-	SusOnly_down	-3.38687	-2.36445	1.02242	ΔLFC>1	-0.48658		-	SusOnly_down	Similar to NBS-LRR disease resistance protein homologue (Fragment).	1	147.412	132.129	151.156	63.5416	71.5842	77.0502	105.14	108.656	97.7855	82.7179	76.3782	71.2848	68.7025	74.9175	57.4564	4.80896	5.36863	9.14739	124.229	114.158	127.994	23.8205	24.4698	34.847	200.115	177.482	185.205	149.808	145.234	175.267	141.89
Os06g0299100	LOC_Os06g19530.1	6	11116720	11118276	-3.27038	-2.00011	1.27027	ΔLFC>1	-3.31182	-1.89692	1.41489	ΔLFC>1	-0.985532		-	SusOnly_down	Glucose/ribitol dehydrogenase family protein.	1	0.765298	2.38029	0.75052	0.033658	0.199422	0.0607341	1.64706	1.04788	2.14286	0.265827	0.182455	0.475383	1.44547	1.52687	1.33869	0.0415459	0.24377	0.130683	1.36812	1.78412	1.20707	0.302989	0.375388	0.762755	1.3366	0.617698	0.861998	0.455246	0.500356	0.701779	1.88781
Os06g0356800	LOC_Os06g25010.1	6	14646987	14648089	1.76174	3.09909	1.33735	ΔLFC>1	7.03493	4.90729	-2.12764	ΔLFC<-1	1.54304		-	SusOnly_up	Similar to Xylanase inhibitor protein I precursor.	2	10.2394	6.40006	23.3484	28.0319	41.5018	34.5931	5.1784	1.94985	2.39776	16.3022	15.2815	31.1294	0.476102	1.00583	1.07083	100.403	113.957	124.827	6.9774	16.985	5.34672	350.858	381.913	248.146	1.33899	3.86147	0.790921	8.46126	6.35675	5.69614	1.11035
Os06g0471100	LOC_Os06g27680.1	6	15665967	15668824	-0.630715		-	SusOnly_down	-0.688608		-	SusOnly_down	-0.730546		-	SusOnly_down	Conserved hypothetical protein.	1	2.26589	1.66725	1.52541	0.953494	0.96226	0.794091	1.42752	0.999026	1.53755	0.724094	0.89459	0.762559	1.81119	1.49727	1.40998	1.29012	0.796815	0.830601	1.82727	1.22061	1.63265	1.95326	1.3014	2.1054	1.71471	1.99504	2.16018	0.950712	1.43728	1.79212	2.22832
Os06g0473000	LOC_Os06g27860.1	6	15781397	15782702		-1.56342	-	TolOnly_down	-3.71192	-4.83132	-1.1194	ΔLFC<-1	-4.42859	-2.24622	2.18237	ΔLFC>1	Hypothetical conserved gene.	1	0.833044	1.57653	5.81595	1.28405	2.44541	1.99118	4.19498	2.38498	3.05317	1.61979	0.833829	0.125944	5.97403	5.15758	2.18116	0	0.29062	0.727062	2.15721	2.72059	3.67207	0.0602035	0.122055	0.18187	7.40199	13.2554	8.32409	0.407055	0.488062	0.679781	7.45522
Os06g0483500	LOC_Os06g28840.1	6	16436859	16444414		-0.354366	-	TolOnly_down	-3.20384	-1.95074	1.2531	ΔLFC>1	-0.488982		-	SusOnly_down	Similar to H0124B04.15 protein.	1	16.1857	12.9109	11.4766	9.4453	6.48697	8.26385	12.9383	13.9734	12.3106	7.97023	8.16601	7.92905	10.8453	10.9572	10.6418	0.936509	1.0751	1.52271	10.9575	8.83766	12.2652	2.44984	2.58649	4.78433	15.1843	14.0968	16.0233	13.6206	10.2089	13.9564	14.5702
Os06g0493600	LOC_Os06g29790.1	6	17130109	17134973	1.21226	2.58561	1.37335	ΔLFC>1	-4.79319	-3.7287	1.0645	ΔLFC>1	-0.628174		-	SusOnly_down	Phosphate (Pi) transporter, Pi homeostasis	1	1.81033	1.57195	1.05317	2.74684	2.7444	2.41024	0.575047	1.12043	1.02034	4.17815	4.18483	4.58962	8.40409	7.8023	7.72612	0.292521	0.208044	0.362474	7.62714	8.07355	8.25906	0.476764	0.67715	1.009	4.08449	4.29267	4.24847	3.56959	2.82419	3.15841	2.02651
Os06g0543601	LOC_Os06g35165.1	6	20497223	20498453		-1.2705	-	TolOnly_down	-0.472441		-	SusOnly_down	0.549508		-	SusOnly_up	Protein of unknown function DUF3778 domain containing protein.	4	0.631284	0.669034	0.876255	0.596001	0.360334	0.537727	61.8818	65.7874	60.0572	16.0267	21.885	22.9487	38.028	38.367	39.226	27.0624	26.8244	29.532	1.39551	2.51899	1.42144	3.09776	2.41716	1.60792	34.793	24.8893	27.8566	46.8323	58.6837	44.2704	30.0459
Os06g0587900	LOC_Os06g38830.1	6	23049660	23052133	-1.21752		-	SusOnly_down	-2.57013		-	SusOnly_down	-1.0844		-	SusOnly_down	Hypothetical conserved gene.	4	0.984214	0.665789	1.07184	0.50838	0.179293	0.229336	18.2813	5.066	4.57207	6.65469	4.5548	0.698087	8.61184	4.38825	7.89139	0.784401	1.07391	1.69973	6.44376	4.07351	2.04323	4.25863	5.84178	6.27247	8.62892	3.91522	5.12657	2.91282	3.06309	3.69891	4.50483
Os06g0611900	LOC_Os06g40940.1	6	24399546	24404035	0.345632		-	SusOnly_up	-4.10845	-2.85966	1.24878	ΔLFC>1	-0.620746		-	SusOnly_down	Similar to Glycine decarboxylase P subunit.	3	890.402	828.636	805.88	829.465	796.254	846.878	736.685	898.463	798.086	705.356	698.835	731.904	395.558	386.369	334.716	18.8449	17.3671	28.8644	405.901	338.825	453.616	41.1535	57.9762	95.503	420.952	426.822	423.428	317.436	296.77	355.154	448.105
Os06g0624900	LOC_Os06g41930.1	6	25158369	25164529		0.581438	-	TolOnly_up		0.360802	-	TolOnly_up	0.365914		-	SusOnly_up	Similar to zinc-binding family protein.	4	25.7089	23.3022	19.7235	16.9527	16.7814	17.4369	18.9076	22.073	22.6833	21.885	23.235	29.4171	22.1222	27.1609	25.1385	22.7407	29.6628	35.324	25.253	28.6697	22.8542	35.4775	38.684	39.2022	18.9836	17.4986	21.9422	29.9186	30.4567	27.9905	21.0446
Os06g0671800	LOC_Os06g45990.1	6	27875114	27878195	0.819303		-	SusOnly_up	-0.897984		-	SusOnly_down	-1.64302		-	SusOnly_down	Similar to patellin-5.	3	0.806864	1.01163	0.772895	1.07123	1.33848	1.08922	0.586238	0.601569	1.12216	0.746074	0.476235	0.680452	0.559851	0.334257	0.563578	0.251864	0.164201	0.374113	0.356729	0.272492	0.294386	0.216846	0.0862012	0.231202	2.57027	1.42654	1.21933	0.72829	0.62045	0.576115	0.695412
Os06g0688100	LOC_Os06g47350.1	6	28699601	28706417	0.683227		-	SusOnly_up		0.412885	-	TolOnly_up	0.675809		-	SusOnly_up	Hypothetical conserved gene.	2	37.2322	40.0563	48.6028	58.0841	48.2156	49.7039	62.585	54.0454	53.2323	73.4486	60.2512	38.4472	33.1158	43.9553	34.4302	57.5225	42.5302	43.1888	35.8501	47.098	34.2125	58.775	50.5077	70.405	34.6353	28.5545	26.781	53.1041	55.6089	59.2276	25.6368
Os06g0708100	LOC_Os06g49440.1	6	29955438	29960777		-0.812337	-	TolOnly_down		0.352422	-	TolOnly_up	0.368201		-	SusOnly_up	Carboxylesterase, type B family protein.	4	4.18807	3.64592	3.67654	2.93523	2.65519	2.19322	5.07056	5.43132	4.99645	2.45187	2.26004	2.21611	4.41846	4.88082	3.8246	6.22529	5.2355	5.13041	3.91485	4.76228	3.34295	5.50857	5.38964	6.81181	3.68253	3.67582	3.28074	5.45717	5.41176	5.20519	3.01731
Os07g0121100	LOC_Os07g02990.1	7	1113969	1116298	2.74377		-	SusOnly_up	3.1908	1.46406	-1.72674	ΔLFC<-1	1.84745		-	SusOnly_up	Protein of unknown function DUF1719, Oryza sativa family protein.	2	0	0.126239	0.0964476	0.449832	0.247486	0.48702	0.275158	0.254632	0.139702	0.513171	0.304809	0.42356	0.193185	0.136042	0.298189	2.83179	1.84616	1.16437	0.265422	0.443617	0.389398	1.45103	1.20864	0.747566	0.28812	0.206385	0.144006	0.684481	1.48941	0.556886	0.183971
Os07g0123900	LOC_Os07g03180.1	7	1245458	1246177		-0.913053	-	TolOnly_down		0.604822	-	TolOnly_up	0.425137		-	SusOnly_up	Similar to cold shock protein-1.	4	50.0805	66.344	57.1795	35.4465	36.2866	43.2757	69.1306	66.8483	71.0913	35.3852	28.6055	22.5592	31.4667	35.44	37.5374	46.8082	34.0013	45.5931	24.8137	33.7364	22.8625	44.227	45.9761	52.1229	45.7803	47.0382	48.3727	66.1235	92.3652	64.403	49.2439
Os07g0131375	LOC_Os07g03920.1	7	1640079	1643162	-0.695455		-	SusOnly_down	-2.43089	-0.884698	1.54619	ΔLFC>1	1.91221		-	SusOnly_up	Protein kinase, catalytic domain domain containing protein.	4	2.51981	2.11732	3.23531	1.30844	1.22255	1.2265	0.0944933	0.108212	0.0791599	0.32806	0.0767623	0.18667	7.9058	11.8199	11.8725	0.755101	2.19476	2.94698	10.1602	17.2187	9.66641	6.37368	9.11418	7.29099	0.326517	0.178202	0.913903	0.900196	2.50315	2.98943	6.47306
Os07g0148900	LOC_Os07g05480.1	7	2546465	2547298		-0.671347	-	TolOnly_down	-4.76038	-3.63067	1.12971	ΔLFC>1	-1.10664		-	SusOnly_down	Photosystem I protein-like protein.	1	687.038	910.27	915.76	570.302	509.734	567.095	949.587	794.835	945.244	433.743	478.693	412.242	3349.09	2688.81	3079.36	66.3158	80.2485	194.691	3688.11	2713.89	3285.58	216.739	250.509	455.108	1450.34	1944.1	1845.27	910.245	789.925	1164.4	2142.53
Os07g0191650	None	7	4947651	4948597		0.767063	-	TolOnly_up		-0.483273	-	TolOnly_down	-0.653178		-	SusOnly_down	Similar to F-box domain containing protein, expressed.	3	17.0685	18.4495	14.6651	16.6015	16.0191	15.2279	11.8167	16.5238	16.3698	16.4139	19.9987	23.3176	6.73358	5.69022	6.67634	5.6695	8.01583	8.23635	8.92496	6.82172	6.98027	6.3515	6.00358	6.35398	12.0511	12.4771	11.9757	9.73034	8.97442	8.43732	15.5192
Os07g0227800	LOC_Os07g12530.1	7	7152964	7158005	-0.276975		-	SusOnly_down	-0.567073		-	SusOnly_down	-0.55151		-	SusOnly_down	Similar to ubiquinone biosynthesis protein ubiB.	4	15.7313	13.1725	13.1126	8.45015	9.30778	8.92741	10.8891	13.1128	12.6455	7.44273	9.61589	10.4066	18.197	18.8917	16.6323	10.918	12.5588	12.8062	16.4496	17.9378	19.8457	18.7208	16.3029	21.827	19.0531	17.2628	17.6617	14.6557	14.5804	13.8697	14.9264
Os07g0243150	LOC_Os07g13969.1	7	7982657	7983155		0.745047	-	TolOnly_up	-5.34973	-4.2671	1.08263	ΔLFC>1	-1.24602		-	SusOnly_down	Hypothetical conserved gene.	3	484.331	453.524	376.67	358.017	323.122	373.704	319.449	298.206	376.957	453.521	335.794	513.967	81.635	68.9222	91.477	1.5556	0.63385	3.80578	96.6691	79.2309	113.25	2.59985	5.11113	10.4719	86.2356	122.388	116.058	45.2185	47.8305	68.4287	111.918
Os07g0288700	LOC_Os07g18874.1	7	11170896	11182966	-0.86544		-	SusOnly_down		-4.02339	-	TolOnly_down	-1.06078		-	SusOnly_down	Similar to white-brown-complex ABC transporter family.	3	0.284688	0.310068	0.226815	0.0705244	0.159182	0.11135	0.202623	0.257823	0.219023	0.0567308	0.132744	0.198294	0.109371	0.133304	0.0934995	0.00725434	0	0	0.146415	0.16663	0.145356	0.00881751	0	0.026637	0.210799	0.200305	0.285976	0.119236	0.111195	0.160831	0.240357
Os07g0434500	LOC_Os07g25390.1	7	14506007	14510037	-0.660787		-	SusOnly_down		0.542926	-	TolOnly_up	0.850139		-	SusOnly_up	Similar to chromatin remodeling complex subunit.	3	3.93278	2.65605	2.41949	1.75508	1.19944	1.44273	3.00743	2.96204	1.89764	3.03469	1.80884	2.97872	1.13526	1.35646	1.44782	1.57264	1.12989	1.834	1.80694	1.63467	1.55948	2.58445	2.5572	3.33902	1.68205	1.68717	1.54823	3.16515	3.28552	3.94741	1.01781
Os07g0448100	LOC_Os07g26630.1	7	15358960	15360391	-2.47785	-1.46446	1.01339	ΔLFC>1	-2.34444	-1.19214	1.1523	ΔLFC>1	-1.46245		-	SusOnly_down	Similar to Plasma membrane integral protein ZmPIP2-6.	4	0.86828	1.27349	0.847419	0.219576	0.154878	0.0330178	1.13962	0.517887	1.2502	0.160573	0.363699	0.287155	9.42989	9.18618	15.9139	1.44552	1.32524	4.12062	4.5586	5.9549	3.9373	2.58059	2.26341	2.32214	1.35952	2.01485	2.1088	0.371238	1.23644	0.763037	1.62498
Os07g0450000	LOC_Os07g26740.1	7	15448861	15451411	-0.428081		-	SusOnly_down	-0.551611		-	SusOnly_down	-0.586144		-	SusOnly_down	Similar to 60S ribosomal protein L44.	4	7.32238	6.36909	7.64412	4.14705	3.51015	4.57923	7.3428	7.09498	6.47166	4.5807	4.45509	5.45577	7.59061	5.92775	7.11192	4.99159	4.23382	4.88657	6.14106	6.5619	5.0774	5.01471	5.77366	6.4212	8.24613	8.0597	9.14129	5.37195	6.7756	7.7971	3.68862
Os07g0462800	LOC_Os07g27880.1	7	16272981	16274517	-9.02988		-	SusOnly_down	-5.2905	-6.32553	-1.03504	ΔLFC<-1	-2.07156		-	SusOnly_down	O-methyltransferase, family 2 domain containing protein.	1	3.4718	2.25817	1.43285	0	0	0	0.151681	0.265379	0.185307	0	0.0924144	0.0802615	2.5869	1.9592	2.71222	0.084173	0.0823139	0	10.6403	6.76699	12.5229	0.102311	0.138281	0.206048	0.611482	0.893908	1.13518	0.230585	0.138236	0.355455	1.11555
Os07g0491900	LOC_Os07g30960.1	7	18331928	18333468		0.818568	-	TolOnly_up		-1.20631	-	TolOnly_down	-0.517919		-	SusOnly_down	Similar to CTF2A (Fragment).	3	29.2152	29.5854	21.9911	23.9072	23.6322	28.5039	11.1574	12.5608	18.8259	13.1309	17.6053	27.8051	10.2234	10.2848	14.0669	9.86466	8.33318	14.9645	30.5895	26.2431	27.1256	12.373	16.7575	12.7418	23.1324	31.0718	34.2283	28.48	22.2902	21.8481	13.3122
Os07g0532800	LOC_Os07g34850.1	7	20884650	20885960	-1.82384		-	SusOnly_down		-2.14009	-	TolOnly_down	1.69012		-	SusOnly_up	Peptidase A1 domain containing protein.	1	1.69925	1.52565	1.50844	0.319789	0.406015	0.288522	0.80023	0.141422	0.186216	0.4911	0.0722303	0.219561	0.686682	0.725352	1.53689	0	0.24126	0.258675	0.419313	1.08409	0.889799	0.179922	0.202649	0.241568	1.02413	0.471603	0.818997	1.44179	4.69994	2.70875	1.30786
Os07g0557200	LOC_Os07g37110.1	7	22236821	22240319	-1.4276		-	SusOnly_down	-1.13845		-	SusOnly_down	-0.952667		-	SusOnly_down	Delayed-early response protein/equilibrative nucleoside transporter family protein.	1	0.325739	0.420315	0.30828	0.0449318	0.177479	0.0675643	0.499715	0.434499	0.581426	0.223434	0.2571	0.376067	0.192964	0.385013	0.416987	0.110924	0.0903948	0.251992	0.432046	0.627738	0.296345	0.382006	0.410011	0.248904	0.709883	0.746064	0.421933	0.320747	0.323856	0.487938	0.315018
Os07g0584500	LOC_Os07g39560.1	7	23704154	23708928	0.491956		-	SusOnly_up		-0.672366	-	TolOnly_down	-0.394425		-	SusOnly_down	Nucleotide-binding, alpha-beta plait domain containing protein.	3	27.4852	27.0293	34.0663	32.599	33.1008	30.3141	31.7922	28.5578	27.3968	26.9678	27.2203	23.1584	23.9802	26.096	22.5921	25.6606	21.8935	19.3562	27.1004	25.3296	26.8557	20.4949	20.1981	16.4775	28.0199	26.6667	26.0803	24.6406	23.9742	23.3215	30.9806
Os07g0590600	LOC_Os07g40120.1	7	24071176	24073668		-0.574784	-	TolOnly_down	-2.70503	-1.04256	1.66247	ΔLFC>1	-0.720379		-	SusOnly_down	Tetratricopeptide-like helical domain containing protein.	3	9.8087	9.36799	9.60909	5.86487	6.15626	6.67593	8.97747	8.67151	9.27031	5.81076	5.27977	3.16693	0.93286	1.11254	1.42133	0.207579	0.076123	0.244854	1.7916	2.43584	1.7417	1.04077	0.724658	1.65144	5.52028	5.40095	5.62586	3.36449	3.57951	4.84864	5.25652
Os07g0604300	LOC_Os07g41310.1	7	24751787	24755315	0.800741	2.8248	2.02406	ΔLFC>1	0.739092		-	SusOnly_up	-0.597523		-	SusOnly_down	Similar to Phytochelatin synthetase (Fragment).	4	2.34887	2.13372	4.10092	3.63824	4.68835	3.20212	0.462436	0.567402	0.553424	2.71054	2.17348	3.93845	2.29588	2.78445	2.61847	6.06727	3.04729	3.67087	3.19333	3.25846	3.30554	5.05753	4.02009	3.67938	7.22872	8.11747	4.27854	4.55272	5.84005	4.77985	1.71787
Os07g0631700	LOC_Os07g43800.1	7	26208537	26209455		0.438509	-	TolOnly_up		-1.01548	-	TolOnly_down	1.06964		-	SusOnly_up	EF-Hand type domain containing protein.	3	20.3509	20.6119	25.0888	21.2131	16.4107	23.0491	27.5245	27.1952	37.6775	29.4243	30.706	37.899	8.73465	8.01932	16.4056	10.0655	17.6903	11.8084	14.8795	25.8688	10.7189	9.58224	10.1759	8.95984	12.1992	5.75588	9.49277	13.4976	33.5235	20.5098	14.726
Os07g0662800	LOC_Os07g46780.1	7	27950941	27957461		0.903552	-	TolOnly_up		-0.866239	-	TolOnly_down	-0.639429		-	SusOnly_down	Similar to tryptophan/tyrosine permease family protein.	3	15.4048	15.733	16.9619	13.8307	13.5296	14.1823	21.6652	23.4903	20.7029	36.3616	32.056	28.3891	10.9292	11.3745	7.45814	7.43984	8.2941	7.39507	11.2119	9.57979	11.6376	5.9744	7.08079	7.63693	16.5951	18.6464	16.5477	14.7738	11.8491	12.3053	19.908
Os07g0664000	LOC_Os07g46870.1	7	28020795	28021694	0.72562		-	SusOnly_up		-1.12039	-	TolOnly_down	2.86411		-	SusOnly_up	Similar to Oxidoreductase, short chain dehydrogenase/reductase family protein, expressed.	3	1.09371	1.438	1.49815	1.92153	1.87286	1.36591	3.56177	2.18364	2.12483	2.96367	3.15647	2.60431	0.416778	0.880496	0.694779	0.143749	0.492009	0.452163	1.9851	2.44051	1.08012	0.9173	1.12173	0.79174	0.522137	0.228989	0.149126	1.18136	3.22639	3.49047	1.3608
Os07g0676900	LOC_Os07g47990.1	7	28660188	28661792	-3.44848	-1.82714	1.62134	ΔLFC>1	-2.33384	-0.827641	1.5062	ΔLFC>1	-0.803293		-	SusOnly_down	Similar to Peroxidase (EC 1.11.1.7).	1	19.69	16.1271	11.2852	1.53462	0.690921	1.11944	8.42477	6.44581	6.18562	1.28938	1.35699	1.94715	10.0962	5.4311	15.3241	1.45092	1.37946	3.38066	18.1099	16.1404	13.5671	6.34395	7.91223	17.6107	13.5937	18.4476	11.4144	9.8631	11.517	7.82909	7.55435
Os07g0677200	LOC_Os07g48020.1	7	28673754	28675351	-1.6119		-	SusOnly_down	-0.981684	0.51043	1.49211	ΔLFC>1		-1.06624	-	TolOnly_down	Peroxidase.	4	102.637	72.7257	100.545	23.4728	20.4137	25.5995	66.0769	33.5217	38.9525	53.7596	30.3735	46.7878	131.454	153.289	216.983	40.6482	72.2877	144.329	66.1783	106.362	83.9461	104.942	144.365	171.728	39.8716	27.3322	19.653	22.5806	70.2422	25.6585	30.6431
Os07g0677500	LOC_Os07g48050.1	7	28688443	28690371	-4.96342		-	SusOnly_down	-2.66357		-	SusOnly_down	1.79863		-	SusOnly_up	Similar to Peroxidase precursor (EC 1.11.1.7).	4	2.84685	1.09786	3.35512	0	0.0919795	0.0735327	2.77972	0.0192228	0.379672	0.357605	0	0.127902	2.76123	1.39674	3.99795	0.201204	0.29514	0.80869	3.34847	10.3148	2.35173	2.58825	3.85631	8.04464	1.67047	0.925929	1.07844	1.22485	11.3449	2.51359	1.11107
Os07g0680600	LOC_Os07g48280.1	7	28848874	28852236	1.28101	2.6046	1.32358	ΔLFC>1	2.28501		-	SusOnly_up		-1.72837	-	TolOnly_down	Protein of unknown function DUF3133 domain containing protein.	2	7.55949	5.11429	14.1569	14.6983	15.9096	19.5199	5.9582	4.77886	5.35043	15.7111	14.1689	45.7195	4.49006	3.77356	4.40118	22.3253	19.2621	20.2674	5.46357	9.76504	12.8538	13.3104	15.0884	12.8671	13.9308	6.87268	5.59954	5.00621	6.86883	6.41448	31.7282
Os07g0684700	None	7	29029810	29031020	0.962073		-	SusOnly_up	-2.44517	-1.10093	1.34424	ΔLFC>1	-0.503106		-	SusOnly_down	Conserved hypothetical protein.	3	7.78608	9.95837	8.01654	12.7227	12.124	13.7823	16.7968	17.3003	18.7145	15.418	18.4149	18.1325	12.7615	10.2082	12.2203	1.44224	1.98498	3.08039	4.25567	4.90781	3.79958	2.59705	2.0622	2.15751	11.5859	14.5222	15.4606	12.0965	10.0591	12.2937	15.1699
Os07g0685300	LOC_Os07g48596.1	7	29092003	29094140		1.16295	-	TolOnly_up		-0.476538	-	TolOnly_down	0.733501		-	SusOnly_up	Similar to Phosphate starvation regulator protein (Regulatory protein of P- starvation acclimation response Psr1).	4	3.48936	3.08169	2.87999	2.45115	1.92947	3.38357	5.61571	6.60793	4.71968	6.08728	8.74746	14.6749	9.1582	8.19133	8.70912	6.53526	8.60999	11.3887	8.83845	7.52377	7.093	5.95761	5.86517	7.81371	6.02869	5.46233	7.84689	12.7364	10.9647	14.0544	5.27008
Os07g0688500	LOC_Os07g48890.1	7	29254446	29259496		-1.00021	-	TolOnly_down	0.50154		-	SusOnly_up	1.01348		-	SusOnly_up	Similar to Poly.	4	0.574384	0.395986	0.480501	0.280132	0.33371	0.22466	0.611566	0.616666	0.69277	0.209409	0.318709	0.22795	0.638658	0.753067	0.646498	1.05015	0.851626	0.98024	0.530565	0.703443	0.551713	0.832801	0.883646	0.83077	0.770868	0.775236	0.757291	1.77754	1.89292	1.7847	0.521312
Os08g0111200	LOC_Os08g01940.1	8	580320	586456		-0.630903	-	TolOnly_down		-0.665078	-	TolOnly_down	1.08215		-	SusOnly_up	Beta-glucosidase, GBA2 type domain containing protein.	4	3.13726	3.23997	4.55665	2.44114	2.02977	2.60408	5.71735	3.39361	4.22546	2.83527	2.46498	1.46477	21.399	26.6212	37.1806	17.9908	32.5868	31.4823	18.5085	33.0133	13.709	14.8009	18.6069	12.8431	0.441476	0.432943	0.275818	0.663596	1.02853	1.1789	11.0408
Os08g0112700	LOC_Os08g02070.1	8	679358	681703	0.608692		-	SusOnly_up		1.4682	-	TolOnly_up		1.40281	-	TolOnly_up	MADS-box transcription factor, Regulator of both biotic and abiotic stress responses	3	15.392	22.0665	22.5106	21.7574	24.7122	24.0438	10.807	8.55101	9.17478	9.72296	11.1606	5.78423	5.3403	4.01966	4.35348	6.12127	4.71875	6.70728	1.87458	4.13054	2.98344	8.74736	8.94634	10.9008	10.2157	13.8213	10.8126	14.3012	12.951	13.0995	1.93157
Os08g0118900	LOC_Os08g02540.1	8	1046937	1049979		1.85245	-	TolOnly_up	-2.24045	-1.01449	1.22596	ΔLFC>1	-0.749605		-	SusOnly_down	Adenylate kinase family protein.	1	2.07706	1.4499	1.01912	1.68772	0.772569	1.36733	1.1875	0.852991	0.74878	1.7833	1.35366	4.62151	6.28659	6.27603	7.80856	1.19043	1.2265	1.91683	5.8034	4.30961	5.57983	2.18333	2.74141	4.26702	7.76551	10.4072	10.8941	6.83273	5.65561	7.85479	4.84978
Os08g0127600	LOC_Os08g03380.1	8	1580956	1584949		-0.524669	-	TolOnly_down	-0.460773		-	SusOnly_down	-0.41877		-	SusOnly_down	Heat shock protein DnaJ, N-terminal domain containing protein.	3	14.8781	17.439	20.5255	12.3207	14.1379	12.9272	20.8239	15.6901	19.906	12.1245	10.5031	8.185	8.62148	8.57128	11.3941	6.42983	6.87383	7.52285	8.89475	9.83421	6.87986	8.36653	7.4766	9.85215	13.2785	12.728	13.9455	9.12495	13.1574	12.8752	10.6097
Os08g0184300	LOC_Os08g08570.1	8	4947263	4952151		-0.493286	-	TolOnly_down	-0.975243		-	SusOnly_down	-0.630677		-	SusOnly_down	Hypothetical protein.	4	0	0	0.009193	0	0	0	5.79377	5.41535	5.63426	3.24522	3.06027	3.06996	4.55736	3.27417	4.68965	1.94497	2.01847	2.44163	3.4997	3.44877	2.96927	3.46571	3.69518	3.9838	8.77425	7.65796	8.3317	6.21007	6.82301	5.69913	7.26465
Os08g0184600	LOC_Os08g08586.1	8	4966415	4969131		-0.99245	-	TolOnly_down		0.376505	-	TolOnly_up	0.519189		-	SusOnly_up	Conserved hypothetical protein.	4	0	0	0	0	0.0170933	0	30.5005	24.8062	28.5052	9.71154	12.3704	10.9021	19.485	27.2089	27.4699	16.527	27.3997	36.2515	22.8255	34.6783	23.4754	37.4949	39.2519	43.6906	14.7716	15.6189	13.9644	25.7669	26.6644	22.0534	21.3087
Os08g0189200	LOC_Os08g08970.1	8	5222230	5223304	-3.18975		-	SusOnly_down		8.88508	-	TolOnly_up	-2.93002		-	SusOnly_down	Germin-like protein 8-3, Disease resistance	3	3.18815	8.315	2.37688	0.503899	0.170604	0.500093	1.40104	0.855709	2.1909	1.06126	0.910519	2.45142	0	0	0	0.248796	2.12888	0.195648	0	0	0	8.16498	0.664181	1.59871	4.1312	2.64218	2.58102	0.170389	0.204298	1.05064	1.8253
Os08g0192100	LOC_Os08g09290.1	8	5391860	5392486	-0.800231	1.65747	2.4577	ΔLFC>1	2.2054	-0.716158	-2.92155	ΔLFC<-1		-1.2877	-	TolOnly_down	Hypothetical conserved gene.	2	48.7502	31.337	17.2037	14.7939	13.9368	14.2523	12.2702	13.4839	6.42445	19.6568	16.2354	42.7602	5.38421	10.6165	4.54321	40.5454	28.7538	24.2308	16.5486	11.3336	13.5402	10.4709	10.8472	7.45018	0	0	0	0	0	0	7.52021
Os08g0326400	LOC_Os08g23710.1	8	14340574	14342940	-0.34512		-	SusOnly_down	-0.618655		-	SusOnly_down	-0.433389		-	SusOnly_down	60S ribosomal protein L7a.	1	44.5408	43.7663	43.6724	26.0367	25.3924	28.6246	48.0155	44.0833	44.8481	34.0782	30.6045	34.467	31.599	24.607	32.699	17.4357	19.4024	21.3187	25.0532	31.9051	24.176	28.6335	29.362	36.0247	50.7106	51.8346	52.2791	43.6211	47.8737	43.0466	44.627
Os08g0326900	LOC_Os08g23754.1	8	14372565	14377015	0.943291		-	SusOnly_up	-2.02896	1.28891	3.31787	ΔLFC>1	-1.24618		-	SusOnly_down	Similar to WRKY DNA binding domain containing protein, expressed.	3	1.57469	2.2172	3.59284	3.66361	2.85827	4.4551	2.78131	1.8484	2.189	3.20099	2.02916	1.21237	1.73298	1.18024	0.90807	0.334249	0.346094	0.247384	0.396834	0.549801	0.413662	1.15907	1.13052	1.61236	1.46915	1.62868	1.38701	0.789969	0.581224	0.830296	0.893413
Os08g0327700	LOC_Os08g23870.1	8	14450170	14450893	2.42297		-	SusOnly_up	8.96584	11.6258	2.65996	ΔLFC>1	6.25485		-	SusOnly_up	Late embryogenesis abundant (LEA) group 1 family protein.	2	0.0715571	0.162506	1.24156	2.09911	2.63447	1.63265	3.62259	1.2292	0.786788	2.35022	4.31616	0.908743	0	0.437816	0.191928	87.4703	70.685	171.154	0	0	0.0895124	133.903	111.039	193.67	0	0	0.0926886	2.20282	1.36951	7.64038	0
Os08g0345700	LOC_Os08g25720.1	8	15658493	15663867	0.567925		-	SusOnly_up		0.673841	-	TolOnly_up	0.564262		-	SusOnly_up	Similar to Fructose-6-phosphate 1-phosphotransferase (Fragment).	4	9.85127	12.0334	12.0103	13.9836	12.3109	12.4968	15.484	14.8309	16.5984	14.6879	15.9328	9.92401	18.1345	22.6413	21.2707	16.8453	22.4199	25.0943	15.0723	21.7015	13.7232	31.1029	28.4907	32.5603	12.8437	10.1213	9.54747	15.566	21.8479	18.8341	8.02098
Os08g0351200	LOC_Os08g26220.1	8	15972793	15977405	-1.92975		-	SusOnly_down	-3.96906	-5.91001	-1.94094	ΔLFC<-1	-3.32336	-1.50272	1.82064	ΔLFC>1	Hypothetical conserved gene.	1	6.52506	4.57814	4.70588	0.988354	0.990414	1.20946	1.79411	1.22182	1.10254	0.837415	0.461872	0.96272	42.5596	38.3254	44.3858	2.91673	2.02953	3.07291	3.38138	4.17327	4.15844	0.0511331	0.126703	0.0343265	7.64021	4.08041	7.12816	0.563408	0.752295	0.888253	25.7927
Os08g0351300	LOC_Os08g26230.2	8	15987000	15991648	-1.68092		-	SusOnly_down	-1.35775		-	SusOnly_down	-0.777722		-	SusOnly_down	Conserved hypothetical protein.	1	4.71381	6.25095	5.92623	2.60393	0.505684	0.996685	15.8841	8.62213	6.57277	10.4658	5.90692	2.91887	20.6067	29.3524	23.9265	7.93107	10.6133	10.2415	5.08452	8.25412	5.86873	6.24067	6.00034	4.44492	33.6165	16.2396	29.4178	14.0524	18.7227	21.2558	65.991
Os08g0374600	LOC_Os08g28710.1	8	17558610	17559521	4.31327	7.07429	2.76102	ΔLFC>1	7.59238	4.87689	-2.71548	ΔLFC<-1	4.23947		-	SusOnly_up	Similar to Receptor kinase-like protein.	2	0.681676	0.774042	4.04107	22.1804	40.612	22.0336	0.70298	0.121976	0.178457	17.4472	14.744	68.6246	0.493553	0.434455	0.457092	105.4	88.2286	78.6824	1.50691	1.70004	0.355302	52.5034	44.9778	20.2276	0.220829	1.20521	0.220745	25.7776	7.68804	3.29478	0.671447
Os08g0374701	LOC_Os08g28710.1	8	17559580	17560192	4.02716	6.05357	2.02641	ΔLFC>1	6.99595	4.62077	-2.37518	ΔLFC<-1	3.38096	2.04973	-1.33123	ΔLFC<-1	Similar to Protein kinase domain containing protein, expressed.	2	0.507087	0.863695	2.78613	12.9945	27.28	12.8809	0.95079	0	0.331877	11.2532	6.488	46.2188	0.244763	0.904915	0.453363	83.6815	64.0838	58.4198	2.01773	3.26697	1.37437	83.0508	72.724	28.1565	0.657083	1.681	0.109472	22.0662	5.66123	2.11671	0.499478
Os08g0396500	LOC_Os08g30590.1	8	18849616	18852819		-0.64801	-	TolOnly_down		-4.34098	-	TolOnly_down	-1.60477		-	SusOnly_down	Hypothetical conserved gene.	3	1.61696	2.57048	1.71137	1.423	1.02448	1.25435	0.909542	0.983728	0.876243	0.416246	0.339882	0.616039	0.117072	0.0989322	0.195163	0	0	0	0.621952	0.947653	0.910211	0.0245399	0.0497514	0.074133	0.649529	1.20069	1.29857	0.516201	0.221046	0.46892	0.688045
Os08g0414700	LOC_Os08g31980.1	8	19830425	19836080	1.22942		-	SusOnly_up		1.87434	-	TolOnly_up	-0.99413		-	SusOnly_down	Similar to Trehalose-6-phosphate synthase (Fragment).	2	0.283951	0.540844	0.580084	0.759768	0.972468	0.810875	0.669806	0.255684	0.575505	0.926916	0.845482	0.116324	0.862146	1.16289	0.847592	1.01788	1.43159	1.49895	0.364471	0.296967	0.297911	1.57085	1.09914	1.37183	0.913925	0.838062	0.332211	0.459512	0.400697	0.350153	0.62795
Os08g0430700	LOC_Os08g33390.1	8	20820938	20824888		0.532501	-	TolOnly_up	-0.942819		-	SusOnly_down	-0.395987		-	SusOnly_down	Similar to UVB-resistance protein-like.	1	8.98928	7.25785	6.13498	7.74492	5.86848	4.46813	6.68588	6.60922	6.07732	7.99162	5.92847	7.99853	12.0717	11.2122	13.2956	4.95829	5.8617	8.33229	10.0831	11.7011	9.56071	9.26708	8.49426	12.5531	17.0583	15.9232	19.0601	15.1023	16.7693	14.5565	13.8563
Os08g0432500	LOC_Os08g33540.1	8	20945056	20947979	1.55291	2.62645	1.07354	ΔLFC>1	-2.55034	-1.09522	1.45511	ΔLFC>1	-0.607792		-	SusOnly_down	Ribosomal protein L7/L12, C-terminal/adaptor protein ClpS-like domain containing protein.	1	9.70945	6.1161	3.76588	15.5388	12.0753	16.6391	3.06965	3.51278	2.17078	9.82986	11.1729	21.0244	49.2864	45.422	46.7384	5.48645	6.62005	12.2706	38.799	37.6033	36.5925	15.9591	18.1537	27.7001	24.2217	29.4616	28.1829	22.0395	19.9584	21.0901	26.0106
Os08g0447200	LOC_Os08g34740.1	8	21835086	21840598	0.426199		-	SusOnly_up		1.23441	-	TolOnly_up	0.536902		-	SusOnly_up	SGT1 family protein.	4	2.07681	2.15547	2.11964	2.30991	2.03562	2.23843	1.96639	2.13216	2.25102	1.60996	1.33977	1.35751	1.36078	1.55241	1.52491	1.68963	2.11129	1.96842	0.884955	1.45304	1.14026	2.68123	2.98779	3.82011	2.41105	1.68222	2.17886	3.73931	3.71266	3.18357	1.77721
Os08g0474000	LOC_Os08g36920.1	8	23353856	23354936	2.29893	5.18429	2.88536	ΔLFC>1	9.30382	3.12153	-6.1823	ΔLFC<-1		-2.31413	-	TolOnly_down	Similar to AP2 domain containing protein RAP2.6 (Fragment).	2	0.191702	0.0544193	1.37204	1.98763	2.5851	1.70581	0.215665	0.0686045	0.0752788	0.765758	1.13878	8.1024	0	0	0	6.70207	2.80888	5.70956	0.0635661	0.059761	0.299755	1.34558	2.06443	0.952139	0.558915	0.699042	0.310391	0.601064	1.37584	0.252699	3.28556
Os08g0478466	LOC_Os08g37345.1	8	23589354	23590687		-1.36241	-	TolOnly_down	1.80337		-	SusOnly_up	-1.39046		-	SusOnly_down	Protein of unknown function DUF296 domain containing protein.	2	0.970903	1.10246	1.24659	1.09997	0.964285	0.779755	3.36419	2.08475	3.5381	1.10316	0.922805	0.708976	0.674843	1.24748	2.13538	6.15835	3.5565	4.52502	1.13323	2.08236	0.631552	1.09039	1.63307	1.12767	1.66069	1.80239	1.20731	0.708464	1.00873	0.358353	1.1476
Os08g0481800	LOC_Os08g37600.1	8	23820396	23823075		-0.466693	-	TolOnly_down	-0.397708		-	SusOnly_down	-0.612676		-	SusOnly_down	Similar to Plastidic general dicarboxylate transporter.	3	25.8844	25.9015	30.1028	21.7835	19.3814	16.1428	24.292	28.53	25.6578	17.7946	15.1051	11.8299	15.088	15.3463	12.8845	11.3926	10.8106	10.6292	14.4865	10.7991	13.6385	11.6618	10.5278	13.3237	19.6386	23.1467	24.0632	17.3898	17.0716	16.9201	22.9635
Os08g0484600	LOC_Os08g37800.1	8	23942304	23947375		-0.749221	-	TolOnly_down		0.410881	-	TolOnly_up	0.47752		-	SusOnly_up	Serine/threonine protein kinase, Carbohydrate metabolism	4	1.82838	2.01813	1.98493	1.00223	1.12817	1.34238	2.52807	2.34679	2.5029	1.16058	1.32557	0.964778	1.52347	1.84363	2.13694	2.28292	2.50688	2.44714	1.5851	2.20349	1.92939	3.15464	2.97519	2.52882	1.73389	1.35443	1.548	2.32919	2.61119	2.62557	1.67819
Os08g0492500	LOC_Os08g38460.1	8	24336038	24337028	2.43073	0.585245	-1.84549	ΔLFC<-1	3.33693	2.12491	-1.21202	ΔLFC<-1	0.970446		-	SusOnly_up	Zinc finger, RING/FYVE/PHD-type domain containing protein.	2	3.13667	2.67127	6.03192	13.2732	21.7981	14.2656	5.41077	4.37785	4.06471	4.50135	7.07099	4.68883	0.529909	0.639715	0.490762	8.35513	5.23429	3.2167	0.624051	0.912637	0.58856	3.57029	2.8417	4.47401	0.948383	0.693207	0.948024	1.84774	1.78666	2.34301	1.11226
Os08g0497300	LOC_Os08g38850.1	8	24560893	24566089		-0.457118	-	TolOnly_down	1.26259		-	SusOnly_up	0.773551		-	SusOnly_up	Cellular retinaldehyde binding/alpha-tocopherol transport family protein.	3	4.7574	4.72873	5.16797	3.58483	4.68719	3.14623	5.46068	6.10939	4.89514	3.30497	3.55386	2.58304	0.439297	0.485128	0.295887	1.0675	0.942897	0.902642	0.585275	0.911336	0.53474	0.920823	0.749568	0.568991	2.8947	1.84679	2.00052	4.76382	4.44883	4.21712	3.61842
Os08g0501700	LOC_Os08g39240.1	8	24780310	24785986		3.32526	-	TolOnly_up	-5.07352		-	SusOnly_down		-4.09432	-	TolOnly_down	Conserved hypothetical protein.	3	0.00912584	0.0414495	0.0316679	0.046156	0.171896	0.108272	0.0410664	0.0718492	0.0860063	0.145814	0.325266	1.10824	0.158577	0.181466	0.195816	0	0.0111429	0	0.169457	0.147934	0.102741	0.00692494	0	0.0139464	0.307457	0.0484036	0.118208	0.0520241	0.0499018	0.0601478	0.29124
Os08g0506400	LOC_Os08g39590.1	8	25060794	25063403	-3.48411	-2.11902	1.36509	ΔLFC>1	-3.77426	-5.0537	-1.27944	ΔLFC<-1	-1.19015		-	SusOnly_down	Serine/threonine protein kinase domain containing protein.	1	1.05203	1.19458	0.774907	0.0602362	0.0849753	0.0543466	0.692255	0.710359	0.795056	0.0880997	0.163265	0.141795	0.747326	0.667963	1.09142	0.0495685	0.0242369	0.103946	1.02677	1.13857	1.01804	0.0451872	0.0407161	0	2.46922	1.50027	2.2626	1.62947	0.786924	0.732633	1.43119
Os08g0508700	LOC_Os08g39830.1	8	25211518	25214721	-2.31311		-	SusOnly_down	-0.98889	-2.79088	-1.80199	ΔLFC<-1		-3.30139	-	TolOnly_down	Similar to EIL3.	3	6.85591	4.36981	2.18831	0.605182	0.622993	0.841151	2.71043	6.02967	4.33042	0.401893	1.21175	2.96469	0.491704	0.717258	0.303587	0.121137	0.33564	0.296362	0.364592	0.282279	0.465219	0.0736196	0.0829189	0	0.586671	0.257291	0.230391	0.184358	0.0663138	0.213146	4.73986
Os08g0539700	LOC_Os08g42700.1	8	26989664	26997637	-0.931161		-	SusOnly_down		0.758382	-	TolOnly_up	-0.919105		-	SusOnly_down	NB-ARC domain containing protein.	4	0.45581	0.672844	0.822495	0.433408	0.140494	0.224635	3.58951	2.38157	4.41033	2.60569	1.45798	0.571622	2.49495	4.32269	1.99277	0.7171	3.32821	2.88818	1.76533	2.68274	1.243	2.19289	4.8899	3.88695	4.5361	7.16826	2.96388	2.89988	2.80401	3.38875	1.0452
Os09g0128750	None	9	2231659	2232764		-0.64821	-	TolOnly_down	-3.67587	-2.13801	1.53786	ΔLFC>1	-1.42649		-	SusOnly_down	Hypothetical gene.	3	6.69842	8.19113	9.02143	3.3168	4.41165	5.8995	7.16686	7.74471	8.09349	4.32437	3.93845	3.30898	1.28877	0.859797	1.13074	0.116975	0	0.122648	1.24258	1.6939	0.996129	0.319906	0.384336	0.286344	1.51745	1.61493	1.27418	0.640884	0.960531	0.308733	2.43615
Os09g0240200	LOC_Os09g06464.1	9	3048085	3064471	0.728769	2.3855	1.65673	ΔLFC>1		-0.472648	-	TolOnly_down	-0.366059		-	SusOnly_down	Zinc finger, B-box domain containing protein.	4	0.850441	0.890288	0.512885	0.754726	0.787692	1.33013	0.59041	0.66753	0.484176	1.56876	1.73069	3.76904	6.48705	6.40747	6.6438	3.63166	6.38875	7.47903	8.30265	7.28528	7.9412	5.93519	6.72814	6.9912	5.09215	5.55879	5.11889	5.12571	4.2614	4.94675	6.1434
Os09g0262000	LOC_Os09g08720.1	9	4592236	4595598	-2.39422		-	SusOnly_down	1.173		-	SusOnly_up	-2.4365		-	SusOnly_down	Similar to Cinnamoyl CoA reductase.	1	0.862686	1.11952	0.187102	0.0934977	0.0659487	0.154653	0.0693231	0.0330783	0.0362963	0.0546988	0.0422364	0.0489095	0.17846	0.235637	0.185936	0.403933	0.470252	0.484029	0.204326	0.268934	0.231247	0.222107	0.0157997	0.0470853	0.558934	0.163418	0.299316	0.122949	0.0631786	0.0203068	0.655515
Os09g0347700	LOC_Os09g17840.1	9	10915277	10919391	0.367018		-	SusOnly_up	0.748678		-	SusOnly_up	-0.57977		-	SusOnly_down	Similar to Sec61p.	2	3.22301	3.25944	3.49508	3.1074	3.90213	2.89549	4.16411	3.55939	3.40139	3.40859	2.81896	2.85796	1.93247	1.90649	1.46891	3.48979	3.04377	2.34048	2.15413	2.40196	1.68514	2.99026	2.73742	3.21314	2.31658	2.40397	2.12001	1.67946	1.96205	1.72597	1.54764
Os09g0371300	LOC_Os09g20510.1	9	12364797	12367415	-2.75568		-	SusOnly_down		-2.32571	-	TolOnly_down	1.87879		-	SusOnly_up	Similar to predicted protein.	1	0.751692	0.494158	0.394702	0.0200097	0.118557	0.0361066	0.445082	0.353959	0.29518	0.0877969	0.0542348	0.0471027	0.171867	0.181546	0.610154	0.0246991	0.0241536	0.0776913	0.524742	1.03599	0.272194	0.0450319	0.223169	0.151153	0.0512653	0.104921	0.051246	0.112769	0.432673	0.391133	0.116907
Os09g0402300	LOC_Os09g23740.1	9	14110047	14112932		-0.782803	-	TolOnly_down		-1.28893	-	TolOnly_down	-0.52989		-	SusOnly_down	Phosphatidylinositol-4-phosphate 5-kinase family protein.	4	5.7085	5.3609	4.76544	3.54091	3.45819	3.06363	5.45271	5.62764	5.31512	2.91608	2.39524	2.17999	8.00629	9.0887	7.92039	10.6018	6.44419	6.76835	12.8096	14.5275	15.4944	6.34782	6.51753	7.43456	6.74576	5.28437	6.81297	5.05538	4.44179	5.77381	8.67828
Os09g0403300	LOC_Os09g23820.1	9	14194229	14196610	-2.78229		-	SusOnly_down		1.18516	-	TolOnly_up	-0.870764		-	SusOnly_down	Similar to cytochrome P450.	1	3.17543	2.00042	0.396237	0.0660019	0.148974	0.39699	0.367024	0.653817	0.700342	0.173758	0.357786	1.62273	0.535407	0.299413	1.10838	0.0814697	0.185897	0.768792	0.317323	0.623778	0.408105	0.792199	1.29379	1.52897	3.1565	4.61439	5.24006	3.71966	2.7354	1.89222	1.67101
Os09g0415700	LOC_Os09g24900.1	9	14867389	14870846	0.412592		-	SusOnly_up	1.42853		-	SusOnly_up	-1.14069		-	SusOnly_down	Protein of unknown function DUF248, methyltransferase putative family protein.	3	1.13862	1.08876	1.23474	1.06084	1.23143	1.25792	1.09555	0.997255	0.906012	1.22351	0.711985	0.725378	0.368809	0.137498	0.180827	0.748259	0.475626	0.647255	0.238455	0.280227	0.374824	0.51159	0.522432	0.412126	0.893022	1.48995	0.873278	0.768672	0.614429	0.335732	0.655214
Os09g0451000	LOC_Os09g27750.1	9	16886142	16887605	1.50651		-	SusOnly_up	-1.1742	-2.87326	-1.69906	ΔLFC<-1	0.659053		-	SusOnly_up	ACC oxidase, Ethylene biosynthesis	3	12.3503	16.7159	19.8014	37.1563	39.3578	30.6813	140.055	109.469	110.364	68.5737	138.71	61.4843	3.58702	3.41012	3.70169	2.29762	1.08023	1.34352	3.00393	2.64761	3.05443	0.375943	0.399234	0.648967	4.35624	3.66008	3.11697	6.61693	5.85355	8.07	4.68472
Os09g0455300	LOC_Os09g28210.1	9	17132211	17133470	2.60804	1.25942	-1.34861	ΔLFC<-1	2.57807		-	SusOnly_up		1.43456	-	TolOnly_up	Similar to INDEHISCENT protein.	3	9.16908	21.1498	66.9175	97.6572	198.973	158.281	88.4428	41.5245	60.3218	96.9398	134.263	124.178	3.09606	2.38992	3.19819	22.7431	12.4006	16.9023	3.43575	4.9733	5.14341	5.14811	3.79532	4.90125	2.87708	1.69016	0.958665	2.43773	4.77775	4.71539	2.5758
Os09g0457900	LOC_Os09g28440.1	9	17306100	17307199	2.99093		-	SusOnly_up	5.83487	3.7341	-2.10077	ΔLFC<-1		-3.04911	-	TolOnly_down	AP2/ERF transcription factor, Regulation of the internode elongation	2	0.847757	0.267396	2.90097	3.52546	7.74233	13.3678	0.10597	0.0337098	0.147957	0.501688	0.774769	3.47656	0.1364	0.216122	0.252647	13.7607	10.2938	11.9618	0.249872	0.117458	0.824816	7.39797	8.79134	2.30324	0.488232	0.499613	0.366036	0.698078	0.579462	0.682918	16.7007
Os09g0472700	LOC_Os09g29690.1	9	18058240	18058985		0.941735	-	TolOnly_up	2.16674		-	SusOnly_up	-1.78688		-	SusOnly_down	Similar to blight-associated protein p12.	2	2.98622	5.99312	7.95266	3.23144	5.88653	8.42955	1.17192	2.33619	2.50892	3.76042	2.41178	3.0868	3.31858	3.61169	3.07342	12.92	20.1816	11.7284	2.67122	3.81029	1.9112	4.00506	4.27355	2.33489	12.0586	10.6821	12.4138	4.82997	4.8418	2.19706	2.95509
Os09g0472900	LOC_Os09g29710.1	9	18067436	18068411	0.906039		-	SusOnly_up	4.09365		-	SusOnly_up	0.956021		-	SusOnly_up	Similar to Blight-associated protein p12 precursor.	2	1.06163	1.02465	0.967046	1.44974	1.31799	1.6471	2.1498	2.5455	2.83483	4.94748	1.74641	0.842636	0.384324	0.811933	0.99661	7.02543	21.9719	8.82553	0.91526	2.44904	0.398404	2.90013	2.61317	3.00147	2.4074	2.39313	1.10011	4.35749	6.09544	2.93879	4.32918
Os09g0509700	LOC_Os09g33550.1	9	19783524	19786772	0.919846		-	SusOnly_up	5.81073		-	SusOnly_up		1.07885	-	TolOnly_up	Zinc finger, B-box domain containing protein.	2	0.589989	0.597506	0.636335	1.0323	0.955678	0.683974	1.27366	0.867386	1.50279	1.51453	1.44271	1.03782	0	0	0.0427688	1.45342	0.700922	0.83502	0.0634487	0.0397671	0	0.121	0.245311	0.0974749	0.433909	0.359448	0.268509	0.363608	0.457767	0.651599	0.3958
Os09g0522000	LOC_Os09g35010.1	9	20395262	20395703	2.08438	5.17171	3.08734	ΔLFC>1	2.908	-1.80148	-4.70948	ΔLFC<-1	-0.937586		-	SusOnly_down	Similar to Dehydration-responsive element-binding protein 1B.	3	7.38431	1.59712	17.6931	12.2121	36.128	38.1889	1.45049	0.671145	1.65698	20.0807	9.53367	75.5429	0.848643	0.717146	0.31438	5.85402	4.86602	3.52933	2.02103	3.50778	9.2372	1.33415	1.08192	2.6869	7.74599	4.8181	3.94745	2.80641	4.16607	3.09013	41.7014
Os09g0522200	LOC_Os09g35030.1	9	20403413	20404332	1.08746	4.60427	3.51681	ΔLFC>1		-1.88213	-	TolOnly_down		-1.99911	-	TolOnly_down	DRE-binding protein 1A.	1	1.85831	0.767312	1.7587	1.65191	3.13393	2.41547	0.190055	0.241831	0.0442263	1.99948	1.13221	6.1234	0.896978	2.32566	2.7187	2.24998	3.02539	4.71823	7.17025	5.26644	11.2003	1.96564	1.7904	3.9587	4.67005	3.36017	1.60472	1.73352	2.30945	1.85576	26.5578
Os09g0536700	LOC_Os09g36600.1	9	21110946	21114330		-0.404759	-	TolOnly_down	1.99824		-	SusOnly_up	-1.01739		-	SusOnly_down	Similar to predicted protein.	3	10.3354	11.7185	12.2739	8.76651	11.7595	8.23077	11.2312	11.5511	11.6166	7.36678	6.60493	6.42909	2.83806	2.5763	2.34091	13.1343	10.0211	7.69754	2.762	2.90216	2.94969	4.57788	5.889	3.2058	10.734	11.3902	4.4427	4.80087	5.48416	5.00558	5.95438
Os09g0558900	LOC_Os09g38620.1	9	22212492	22218155	0.453962		-	SusOnly_up	-0.403954		-	SusOnly_down	0.771949		-	SusOnly_up	Similar to NADPH-cytochrome P450 reductase (Fragment).	4	4.56424	3.91558	3.48352	4.78348	4.05667	3.79822	3.51923	4.17027	3.72831	3.04476	3.72824	3.20892	5.03312	5.44247	4.93117	3.32343	3.8978	4.4426	5.09539	5.26942	5.09165	4.82388	4.95321	6.93332	4.11278	3.299	3.88612	6.92466	6.57715	9.09111	3.39479
Os10g0134500	LOC_Os10g04510.1	10	2143418	2148422	0.618751		-	SusOnly_up		0.780657	-	TolOnly_up	1.73301		-	SusOnly_up	NB-ARC domain containing protein.	4	0.652121	0.470148	0.574716	0.659649	0.505166	0.850217	0.663767	0.607517	0.471511	0.395102	0.491917	0.468307	0.524615	1.06082	0.930074	0.904713	0.872092	1.0028	0.91986	1.09713	0.595629	1.84586	1.63491	1.62935	0.36215	0.0823538	0.214527	0.96775	0.919781	0.668591	0.269169
Os10g0138100	LOC_Os10g04860.1	10	2358853	2368717	0.382275		-	SusOnly_up	-3.61004	-1.95535	1.65469	ΔLFC>1	-0.700233		-	SusOnly_down	Similar to Aldehyde oxidase-2.	1	3.80517	3.56273	2.89571	3.51896	2.87056	3.91954	0.375511	0.31854	0.46604	0.434564	0.35928	0.547529	1.09557	0.953046	1.06438	0.0648305	0.0996264	0.0873965	0.482072	0.416218	0.501049	0.0506573	0.190187	0.192706	3.18143	3.39328	4.50612	2.57094	2.81893	2.63996	4.05054
Os10g0188250	LOC_Os10g11022.1	10	6098677	6099111		-0.823188	-	TolOnly_down	-4.90533	-3.81609	1.08923	ΔLFC>1	-1.41263		-	SusOnly_down	Hypothetical protein.	1	2.50105	2.97517	2.27306	2.28898	1.7335	0.760852	19.9638	14.0651	14.6852	6.87177	8.27212	6.33352	14.1417	12.0233	11.4998	0.297411	0.145421	0.779592	10.5837	10.2472	9.83279	0.542246	1.22148	0.728037	17.4389	18.0033	15.8896	8.96207	8.30341	5.18076	27.5914
Os10g0320100	LOC_Os10g17260.1	10	8679311	8681266	-2.81855		-	SusOnly_down	-2.41057	-3.49936	-1.08879	ΔLFC<-1		-0.871915	-	TolOnly_down	Similar to Flavonoid 3'-monooxygenase (EC 1.14.13.21) (Flavonoid 3'-hydroxylase) (Cytochrome P450 75B2).	1	69.7651	46.737	28.8372	5.97465	4.10462	5.80141	37.1572	42.7869	27.3543	13.9892	12.1756	28.2967	20.0207	15.3142	12.5387	2.57954	2.49023	3.98764	21.6403	7.99264	15.506	1.16572	1.52123	2.06435	34.1151	31.328	45.5954	43.516	38.2358	48.74	44.4869
Os10g0329900	None	10	9284772	9285986		1.38094	-	TolOnly_up		-1.35616	-	TolOnly_down	1.68212		-	SusOnly_up	Similar to Protein kinase domain containing protein.	4	0.0426398	0.338922	0.221949	0.172528	0.0365079	0.233489	0.767519	0.36623	0.803717	1.40046	1.247	1.25223	0.802683	0.456554	0.857752	0.692124	0.83303	0.669872	1.07455	1.32925	0.746747	0.452988	0.481053	0.456146	0.497274	0.339243	0.110463	0.972315	1.57385	1.06794	0.7056
Os10g0330300	LOC_Os10g18364.1	10	9330650	9336460	0.627		-	SusOnly_up	-0.544917		-	SusOnly_down	0.375783		-	SusOnly_up	Conserved hypothetical protein.	3	4.73408	4.42394	4.57876	5.79878	5.23644	5.32944	5.63677	5.6792	5.74158	5.00162	5.01091	5.48417	4.16993	4.70477	3.19233	2.74956	2.68883	2.81289	4.18604	5.0583	4.17102	4.4786	4.02326	4.6052	3.3618	3.01457	2.84086	4.23876	4.83855	4.93591	3.40376
Os10g0391400	LOC_Os10g25230.1	10	13031180	13032006	1.38072	4.83901	3.45829	ΔLFC>1	8.10673	4.20212	-3.9046	ΔLFC<-1	2.12066		-	SusOnly_up	Tify domain containing protein.	2	2.38051	1.56493	9.94542	6.01998	11.3172	10.4625	1.47999	0.538052	1.13159	7.34029	5.09538	56.3855	0.0907134	0.191644	0.168024	39.7352	39.699	53.6363	0.913983	0.859273	1.25382	23.2455	27.5631	13.1159	0.568227	0.498405	0.162289	2.35701	2.56916	1.40382	3.03588
Os10g0403700	LOC_Os10g26390.1	10	13708218	13713302		-0.282082	-	TolOnly_down		-0.653949	-	TolOnly_down	-0.568894		-	SusOnly_down	Similar to oxidoreductase.	3	9.95394	10.3309	9.56343	7.14199	6.98722	7.23403	10.5334	11.0768	11.3943	6.88238	7.68166	6.75236	3.65879	3.21031	3.81206	1.51381	2.92344	4.06814	3.74317	3.90024	4.63909	2.86052	2.8004	3.40985	5.82206	6.34956	7.12636	4.72778	5.48758	5.08999	5.74426
Os10g0442100	LOC_Os10g30550.1	10	15885058	15893140		-0.509474	-	TolOnly_down	-1.31353		-	SusOnly_down	-0.785743		-	SusOnly_down	Similar to Phosphoglycerate kinase.	3	1.34598	1.76125	2.30756	1.04383	1.08657	1.1933	2.00455	1.92216	1.93801	1.4053	0.943074	0.890277	0.361967	0.509801	0.515734	0.192068	0.258261	0.100692	0.569578	0.575445	0.633398	0.335592	0.447005	0.82279	1.0963	1.06237	1.10419	0.570001	0.736007	0.920921	1.09093
Os10g0442400	LOC_Os10g30560.1	10	15893749	15902924	-1.08552		-	SusOnly_down	-1.21811		-	SusOnly_down	1.51968		-	SusOnly_up	Similar to UDP-glucoronosyl and UDP-glucosyl transferase family protein, expressed.	4	0.553305	0.378248	0.78369	0.154201	0.193361	0.273095	0.984518	0.57383	0.660695	1.12765	0.567586	0.672199	0.335203	0.423168	0.832887	0.112793	0.117196	0.465665	0.651504	1.16869	0.395509	0.574098	1.37816	2.0363	0.31459	0.202137	0.489989	0.823967	1.22721	1.36197	0.540553
Os10g0475000	LOC_Os10g33540.1	10	17684668	17688595	0.681528		-	SusOnly_up	-3.19624	-1.69879	1.49745	ΔLFC>1	-0.667738		-	SusOnly_down	Conserved hypothetical protein.	3	3.90402	4.32817	3.6958	4.44273	5.35266	4.91112	2.0328	2.75651	3.38723	2.21276	2.51923	3.0673	0.439272	0.484183	0.353757	0.0494045	0.0322089	0.0518008	0.43734	0.213804	0.379471	0.0700586	0.135271	0.181407	1.43561	1.32916	1.4009	1.26317	0.793335	0.990996	1.02891
Os10g0483000	LOC_Os10g34180.1	10	18240660	18243388		-0.362851	-	TolOnly_down	-1.0789		-	SusOnly_down	-0.527608		-	SusOnly_down	Basal transcription factor 3-like protein, Vegetative growth and reproductive development	3	26.16	30.3082	31.9009	21.45	22.8531	26.2136	32.057	31.075	29.7296	21.5364	19.1886	16.0173	11.7932	11.1506	11.9403	5.61774	5.05324	5.86537	11.0286	11.7888	10.4964	9.59413	10.0661	12.3011	22.2871	23.9142	22.1066	14.7616	21.3585	19.6192	23.6282
Os10g0493800	LOC_Os10g35130.1	10	18747265	18750250		-0.566751	-	TolOnly_down	-0.526158		-	SusOnly_down	0.498261		-	SusOnly_up	Small nuclear RNA activating complex (SNAPc), subunit SNAP43 domain containing protein.	4	4.77128	3.74319	4.2145	3.59783	2.48079	3.29356	4.29416	4.49539	3.89713	2.75682	2.45773	1.54237	5.10015	5.67929	4.39763	3.76943	3.11419	3.63427	4.57946	4.65149	3.99347	4.1472	3.63008	5.32953	3.43978	3.98009	3.77559	5.3015	6.09563	7.20426	3.60935
Os10g0509000	LOC_Os10g36530.1	10	19543841	19549093		-0.702824	-	TolOnly_down	-2.67223	-1.5605	1.11172	ΔLFC>1	-0.634164		-	SusOnly_down	Similar to MutS domain V family protein, expressed.	3	14.695	14.0545	17.112	10.7445	9.31389	10.207	10.7957	12.3391	11.3475	6.49593	5.84063	4.35238	5.41264	5.40065	4.35146	0.849686	0.686412	0.839253	7.78324	6.49337	7.26658	2.52207	2.00278	4.08455	7.64228	7.88581	6.8218	4.54284	5.41993	6.94229	5.86364
Os10g0513200	LOC_Os10g36924.1	10	19778055	19785158	1.46704		-	SusOnly_up	-4.20459	-2.88658	1.31801	ΔLFC>1	-0.66173		-	SusOnly_down	Boric acid channel, Regulation of boron distribution	1	22.8802	25.0526	16.6593	44.2223	42.7479	50.4137	18.4779	19.1837	22.3336	10.0825	14.5626	18.3551	58.2174	54.7463	71.3409	1.93857	3.09307	5.028	68.4982	89.3623	85.9664	8.74308	13.9122	15.8598	32.8248	30.8811	35.8819	23.4782	22.6768	27.683	35.3507
Os10g0517800	LOC_Os10g37350.1	10	20011499	20011941		-0.543825	-	TolOnly_down	2.4011	0.689206	-1.71189	ΔLFC<-1	1.33244		-	SusOnly_up	Hypothetical protein.	3	11.1099	9.16271	6.59458	4.85017	6.30812	7.57785	13.4197	10.2956	12.7667	7.05911	5.45078	6.96173	1.01607	0.178882	0.62734	3.06642	3.42708	3.52136	2.17158	1.74993	2.92582	4.17089	3.59827	5.18295	0.757697	1.39565	0.757411	3.60009	1.59872	3.39147	1.79699
Os10g0521900	LOC_Os10g37760.1	10	20207343	20209484	2.90177	4.45422	1.55245	ΔLFC>1	0.670597		-	SusOnly_up		-0.946694	-	TolOnly_down	Similar to Membrane protein.	3	2.4912	1.97739	15.2753	31.9766	41.3751	39.8869	2.204	1.97348	1.53863	21.8347	23.1651	52.0823	1.89126	1.99776	2.4327	4.22791	3.39622	2.40647	0.737835	1.32702	1.78507	1.17461	1.14108	1.36762	5.42195	4.29756	2.09904	3.0058	3.60398	2.07235	8.0047
Os10g0528300	None	10	20556396	20557613	2.57659	1.44217	-1.13442	ΔLFC<-1	2.32826	1.27418	-1.05408	ΔLFC<-1	1.70414		-	SusOnly_up	Tau class GST protein 4.	4	0.552952	0.82107	0.738007	1.72103	3.02269	4.96883	1.86622	2.07019	2.9397	5.62579	6.02527	3.20727	5.78972	5.13984	8.67048	49.0198	24.0984	25.114	4.40046	6.62989	4.20341	14.3308	20.0236	6.95535	15.4877	13.1979	15.0411	35.2081	70.5324	61.956	5.27896
Os10g0531900	LOC_Os10g38820.1	10	20660761	20663311	1.45036		-	SusOnly_up	4.25289		-	SusOnly_up		2.25154	-	TolOnly_up	Similar to BZIP-like protein.	3	0.507716	1.66035	3.47083	1.84888	6.71182	3.28061	1.82778	0.712253	1.08459	0.594906	1.41057	0.725374	0.0588162	0	0.0544711	0.71001	0.595138	1.11667	0.0538729	0.0506481	0.0508091	0.138697	0.124973	0.0931094	0.184212	0.188506	0.157836	0.254704	0.138815	0.267706	0.0720141
Os10g0533500	LOC_Os10g38940.1	10	20744421	20746446	4.43086	1.15545	-3.27542	ΔLFC<-1	-4.62634	-7.17647	-2.55012	ΔLFC<-1	-1.21532		-	SusOnly_down	Similar to Beta-ring hydroxylase (Fragment).	1	0.255713	0.551687	0.377126	7.06155	6.89659	5.64765	3.30829	1.5374	0.783237	2.88276	4.67394	2.21231	12.4786	11.695	12.7913	0.830139	0.187339	0.468679	17.5349	8.51365	18.169	0.0970209	0.0786788	0.195395	1.72303	2.94996	2.78231	1.04958	1.25846	1.48314	3.83858
Os10g0535600	LOC_Os10g39090.1	10	20837435	20838911	0.818296		-	SusOnly_up	2.35458	1.07505	-1.27953	ΔLFC<-1	0.84285		-	SusOnly_up	Similar to Hydrolase.	2	1.40304	1.7923	1.73449	1.77405	2.37252	2.52894	2.60441	1.63185	2.01099	1.8993	2.01954	3.14599	1.37139	1.44862	4.42175	10.2045	10.0648	17.312	1.86093	3.10543	2.50101	6.22831	5.71996	6.11092	1.18174	1.2558	0.954122	1.79964	3.06884	2.31184	0.829194
Os10g0550900	LOC_Os10g40360.1	10	21618211	21620554	2.52416	3.87794	1.35378	ΔLFC>1	0.556508	-0.553599	-1.11011	ΔLFC<-1	1.11222		-	SusOnly_up	Proline oxidase domain containing protein.	2	11.6699	7.4036	5.08119	35.7046	33.9302	37.2564	5.12218	4.77747	4.53055	40.161	36.2374	88.1883	6.68907	6.49103	9.24792	8.96897	12.0094	12.1529	9.2343	13.8078	9.64917	8.98963	8.95397	7.32967	6.07166	5.97873	2.83428	8.29071	16.467	12.9067	3.81419
Os10g0560000	LOC_Os10g41060.1	10	22055014	22056950		-0.640777	-	TolOnly_down	-0.992304		-	SusOnly_down	1.34616		-	SusOnly_up	Protein of unknown function DUF828, plant family protein.	4	13.9464	13.1881	10.4329	7.58561	8.18238	4.1314	28.2929	32.5643	32.4284	12.7451	15.5455	18.5097	14.3021	15.2474	15.5145	4.33911	7.81655	10.6556	17.1029	18.2458	13.3847	14.1221	17.9616	18.7278	10.7245	5.21441	6.57443	21.3229	22.5659	22.7238	10.2691
Os11g0127800	LOC_Os11g03390.1	11	1280059	1281690		-0.812575	-	TolOnly_down	-4.10665	-2.7631	1.34356	ΔLFC>1	-0.77504		-	SusOnly_down	Similar to FHA domain containing protein, expressed.	1	25.1895	30.2982	27.9637	23.0505	20.0941	21.3596	27.1332	28.8328	26.4371	12.736	13.0531	11.0789	138.054	116.285	130.989	4.17466	6.0246	12.4515	144.534	128.799	139.075	15.7399	17.8114	38.2476	58.6774	77.7358	73.2454	43.2278	48.0142	53.1016	63.2311
Os11g0143300	LOC_Os11g04720.1	11	2013415	2015355	-0.556073		-	SusOnly_down	-2.69118	-4.6112	-1.92002	ΔLFC<-1	-1.17324		-	SusOnly_down	A-type response regulator, Cytokinin signaling	3	37.243	42.1645	30.8539	18.8365	23.8801	15.0869	29.1185	25.2389	25.7501	41.3856	15.4597	28.7528	7.4084	5.34328	7.41442	1.27073	0.738881	1.1163	21.014	19.1044	35.6464	0.980995	1.41052	1.21903	23.702	17.9812	18.3844	8.27927	11.0174	11.8926	19.0194
Os11g0146200	LOC_Os11g04910.1	11	2090804	2094502		-2.05283	-	TolOnly_down		1.26386	-	TolOnly_up		0.99894	-	TolOnly_up	Ankyrin repeat domain containing protein.	4	0.870005	1.78457	2.14254	0.823271	0.780935	1.05013	2.24167	1.33579	2.09392	0.523157	0.423199	0.133653	0.568949	0.880019	0.828014	0.893563	0.856694	1.15735	0.967816	1.20734	0.544154	2.5236	2.00046	3.00226	1.23645	1.24666	1.01787	1.5039	1.64973	2.46013	0.862479
Os11g0151400	LOC_Os11g05380.1	11	2390496	2392366	2.8768	6.02455	3.14775	ΔLFC>1	6.77221	5.14208	-1.63013	ΔLFC<-1		-2.53367	-	TolOnly_down	Cytochrome P450 family protein.	2	0.387655	0.377299	5.0926	6.69423	13.4423	12.8881	0.436113	0.416192	0.434935	7.39839	7.43988	49.9118	0.280673	0.296479	0.185671	24.5817	30.5979	29.0728	0.367263	0.517918	0.346376	19.4778	21.7252	8.20938	3.69567	1.72568	0.789067	2.99919	3.14181	1.31401	6.41489
Os11g0151800	LOC_Os11g05410.1	11	2432926	2437010		3.01807	-	TolOnly_up	5.58259	6.73749	1.1549	ΔLFC>1	3.08628		-	SusOnly_up	Similar to ATPAP18/PAP18.	2	0.038047	0.0288016	0.0550117	0.20526	0.282322	0.243063	0.085606	0.0181546	0.0597623	0.315218	0.50998	0.191259	0.257107	0.213388	0.272129	7.1892	13.0078	16.072	0.0672851	0.0948862	0.0793231	9.7007	11.9406	8.46978	0.13147	0.100901	0.0492827	1.44598	0.849531	0.518249	0.0149904
Os11g0153400	LOC_Os11g05540.1	11	2500437	2505233		-1.2217	-	TolOnly_down	-2.39292	-1.33299	1.05992	ΔLFC>1	-0.749179		-	SusOnly_down	Similar to Rac GTPase activating protein 3 (Fragment).	1	0.421198	0.69901	0.599636	0.338664	0.480836	0.187273	0.571049	0.618399	0.50892	0.249258	0.197402	0.128582	0.43789	0.247794	0.333123	0.0404546	0.0263741	0.127251	0.358114	0.457881	0.405297	0.172101	0.188302	0.198059	0.811685	0.587152	0.615528	0.455602	0.531506	0.412854	0.804225
Os11g0182200	LOC_Os11g07960.1	11	4128533	4130570		-1.72783	-	TolOnly_down		1.22305	-	TolOnly_up	0.537137		-	SusOnly_up	Transferase family protein.	4	0.0257428	0.175386	0.111664	0.18228	0.308571	1.03373	20.1277	17.0433	18.5397	3.22202	5.55224	4.39301	19.2349	20.515	20.852	15.6213	23.1973	37.8806	10.6188	11.2993	9.82168	25.2384	26.3758	34.3448	10.8745	8.43136	8.33622	19.4301	14.147	13.0985	16.8266
Os11g0182500	LOC_Os11g07980.1	11	4150087	4154740		-1.77716	-	TolOnly_down		0.92222	-	TolOnly_up	0.702978		-	SusOnly_up	Ankyrin repeat-containing protein, Regulator in basal defense	4	0.0521135	0	0.0452102	0.0131788	0.0223096	0.0356707	7.84148	6.29435	6.25185	2.08169	1.34546	1.24091	6.47098	5.97847	8.63123	6.63706	8.78123	12.8775	4.92487	7.58682	4.69368	11.4088	12.1328	13.8378	10.4163	7.394	7.57723	12.8787	20.3039	15.1645	7.16075
Os11g0184800	LOC_Os11g08200.1	11	4295162	4297455		4.11468	-	TolOnly_up	2.59213	1.52471	-1.06742	ΔLFC<-1	-0.871672		-	SusOnly_down	Similar to Aspartic proteinase Asp1 precursor (EC 3.4.23.-)	2	0.29359	0.230796	0.0979612	0.159912	0.212698	0.144277	0.762207	0.792047	0.60305	9.2818	8.46219	11.526	1.66784	2.17629	1.48405	16.8908	8.07963	6.82976	1.25808	0.619545	1.41253	3.51314	5.7211	1.62214	5.73577	7.12722	5.7336	3.57911	4.07526	4.28684	1.68172
Os11g0199801	LOC_Os11g09350.1	11	5010771	5013677		0.594539	-	TolOnly_up	0.670392		-	SusOnly_up	0.583538		-	SusOnly_up	Conserved hypothetical protein.	4	3.43957	2.95451	3.8652	2.21736	2.39562	2.2608	2.06508	1.61997	1.41366	2.08821	2.08477	1.82475	5.34198	5.34295	6.76376	8.38905	7.31158	12.249	4.01842	7.95576	3.87906	7.3027	8.0972	7.95281	6.55847	5.26983	5.51719	9.83453	12.1571	8.4337	4.10768
Os11g0242600	LOC_Os11g13870.1	11	7651046	7652401		-0.840631	-	TolOnly_down		-1.13316	-	TolOnly_down	0.930022		-	SusOnly_up	Protein of unknown function DUF579, plant family protein.	3	2.40698	2.51621	1.72354	1.27535	1.47203	0.627631	3.82539	3.52759	2.85057	1.96704	1.15225	1.3343	0.553245	0.40908	0.563612	0.190817	0.373205	0.750271	1.82429	0.952827	1.24261	0.608828	0.940433	0.525491	0.841625	0.506614	0.742329	1.78598	1.51465	1.35979	1.30962
Os11g0249900	LOC_Os11g14420.1	11	8097055	8099539		-0.685692	-	TolOnly_down	0.371135		-	SusOnly_up	0.667134		-	SusOnly_up	Protein kinase-like domain containing protein.	2	29.4871	29.855	32.6691	21.8201	17.4524	20.5897	21.1506	23.3513	21.3155	11.8703	10.9809	9.33489	12.4453	15.0489	10.9193	15.7084	16.9494	16.9145	21.4863	25.7702	19.1327	30.1846	26.531	30.8055	9.81793	9.52196	7.50715	13.377	18.5512	18.0745	9.28982
Os11g0286800	LOC_Os11g18366.2	11	10352224	10376610	-1.17602		-	SusOnly_down	-2.06018		-	SusOnly_down	-1.69585		-	SusOnly_down	Squalene cyclase domain containing protein.	3	0.798092	0.992086	0.782258	0.393739	0.273328	0.214678	2.54235	2.94433	4.05331	1.2578	1.74795	2.69833	0.291962	0.385504	0.255371	0.041958	0.0889011	0.0916523	0.0854271	0.143167	0.0595508	0.0297495	0.0603131	0.111269	3.38191	1.81206	1.49444	0.763076	1.05658	0.572159	0.589174
Os11g0312340	None	11	12078190	12078652		-0.407175	-	TolOnly_down		-0.465411	-	TolOnly_down	-0.785859		-	SusOnly_down	Similar to predicted protein.	3	23.8336	27.6983	30.3837	15.8462	16.9573	17.4625	31.4705	26.7494	29.879	19.8652	18.1003	14.2102	14.4207	16.2597	12.0048	8.38276	11.8865	10.1078	15.2865	15.9062	16.9366	11.7174	11.3614	17.9552	15.6593	16.3211	16.2331	9.05797	9.78981	14.0124	15.4743
Os11g0454300	LOC_Os11g26790.1	11	15342877	15343671	1.39007		-	SusOnly_up	7.42129	9.38446	1.96317	ΔLFC>1	5.15026	6.38315	1.23289	ΔLFC>1	Similar to Water-stress inducible protein RAB21.	2	12.8378	9.69354	12.9463	35.8599	27.0048	9.09946	36.8762	13.9927	19.5508	14.2881	75.0405	3.72413	23.1194	33.9905	29.8012	2646.55	5780.45	6533.85	6.22324	9.42616	6.19539	4620.67	6208.78	5929.39	1.60441	28.4292	4.38936	695.221	333.804	422.035	0.693238
Os11g0471100	None	11	16200965	16201669		-1.65204	-	TolOnly_down	-1.30724		-	SusOnly_down	1.1753		-	SusOnly_up	Hypothetical gene.	4	0.881828	0.500657	0.765014	0.148668	0.440425	0	65.8065	62.0116	74.393	17.7429	17.327	15.4567	34.6901	38.3297	34.6897	8.44142	12.1133	23.3778	0	0.274901	0.18385	0	0	0	29.3286	35.3715	39.4073	66.4412	95.2346	115.951	35.9599
Os11g0471300	LOC_Os11g28184.1	11	16205860	16214048		-3.03302	-	TolOnly_down	-5.49875		-	SusOnly_down	-1.94588		-	SusOnly_down	Similar to OSIGBa0145N07.3 protein.	1	0.0948969	0	0.0329305	0	0.0108333	0	2.13519	1.99237	1.7589	0.235865	0.294871	0.0401716	0.85198	1.32574	1.21326	0.0236977	0.0231744	0.0248472	0.0167822	0	0.00791391	0	0	0	0.434484	0.562057	0.721135	0.137049	0.103783	0.283542	1.23384
Os11g0492100	LOC_Os11g29970.1	11	17416016	17417528		-0.976418	-	TolOnly_down	-0.873001	0.913064	1.78607	ΔLFC>1	0.834919		-	SusOnly_up	Similar to NB-ARC domain containing protein, expressed.	4	2.87629	2.37175	3.7132	3.08268	2.60924	2.78127	4.12183	2.52433	2.01693	1.15502	1.34562	0.924059	2.7271	3.2473	3.03076	0.897836	1.88144	2.15174	1.90749	1.9214	1.285	3.66366	3.65233	3.71537	1.3311	1.31673	1.37495	2.06914	3.88521	2.52765	1.45704
Os11g0499600	LOC_Os11g30560.1	11	17785138	17792540	-1.14516		-	SusOnly_down	2.5535		-	SusOnly_up		-1.76972	-	TolOnly_down	Hydroxysteroid dehydrogenase, Cuticle formation, Lipid homeostasis	3	1.3022	1.80542	0.923733	0.473039	0.42503	0.505579	1.12504	1.16891	1.6612	0.951565	1.30844	1.99293	0.05209	0.0110047	0.0192967	0.0808475	0.281109	0.141281	0.114509	0.0627985	0.161995	0.152862	0.162333	0.120943	3.51462	0.410216	1.11829	1.68977	0.599946	1.05269	5.57
Os11g0508600	LOC_Os11g31190.1	11	18171707	18174478		1.78422	-	TolOnly_up		0.613916	-	TolOnly_up	0.770831		-	SusOnly_up	Sugar transporter, TAL effector-mediated susceptibility to bacterial pathogen	3	5.99934	4.47783	2.64285	4.31041	4.78455	5.33879	1.34565	1.55172	1.77607	3.58348	2.52791	6.43808	1.02841	1.42938	1.60411	0.746747	1.30076	1.27232	1.28902	1.11864	0.701374	1.60258	1.91683	1.97078	5.86073	2.72606	3.55868	8.50224	6.59177	8.94298	3.95427
Os11g0530600	LOC_Os11g32650.1	11	19277597	19281006	0.435939		-	SusOnly_up	-1.50501	-2.86053	-1.35553	ΔLFC<-1		-0.953389	-	TolOnly_down	Similar to Chalcone synthase C2 (EC 2.3.1.74) (Naringenin-chalcone synthase C2).	3	109.373	102.508	80.7158	109.529	110.255	85.5227	98.2785	100.205	74.4796	86.6895	93.0833	85.063	24.486	17.5919	13.0806	7.26543	6.65974	5.48961	29.7429	14.5875	21.8937	4.46161	4.25387	1.71815	52.3078	49.5382	57.4047	67.2615	61.207	65.6483	96.4332
Os11g0550100	LOC_Os11g34880.1	11	20445822	20450284		0.536367	-	TolOnly_up	-0.728361		-	SusOnly_down	1.03033		-	SusOnly_up	Similar to NB-ARC domain containing protein, expressed.	4	0.789357	0.566787	0.533736	0.375751	0.337921	0.529706	0.744377	1.02194	0.884327	1.15408	1.05027	0.847658	0.790038	0.674725	1.08973	0.391339	0.552783	0.607883	1.03157	1.25932	0.798652	1.20678	0.98816	1.17085	0.79722	0.277065	0.661593	0.992631	1.71385	1.45367	0.67232
Os11g0586001	LOC_Os11g37540.1	11	22159570	22164658	0.354131		-	SusOnly_up		0.62086	-	TolOnly_up	0.46512		-	SusOnly_up	Putative protein phosphatase 2C 76.	4	2.8912	2.62405	2.95862	2.69802	2.60616	3.04742	3.82524	3.70152	3.79778	3.30745	3.21911	2.31905	3.12522	4.15766	3.15374	4.62685	4.18904	4.15823	2.43047	3.05934	2.4578	4.63504	5.0639	4.26286	2.55917	2.22735	2.42633	4.21335	3.45139	3.97217	2.23814
Os11g0671000	LOC_Os11g44810.1	11	27116506	27118000	0.631852		-	SusOnly_up		0.480246	-	TolOnly_up	0.507295		-	SusOnly_up	Similar to Dormancy-associated protein.	2	83.4463	118.205	118.359	163	108.297	112.495	185.766	117.443	156.738	164.972	156.229	92.1432	37.0333	50.6742	45.3117	43.8746	57.0382	79.7562	172.132	269.512	137.504	314.871	288.668	315.637	43.5572	36.0256	27.5608	51.7587	68.5492	57.557	45.5071
Os12g0105300	LOC_Os12g01449.1	12	273660	282070	0.750793		-	SusOnly_up	-2.5222	-1.49438	1.02781	ΔLFC>1	-0.465413		-	SusOnly_down	Actin-binding FH2 domain containing protein.	1	7.5037	6.85324	6.43924	9.68857	7.69777	9.60228	20.5454	20.8747	18.3666	13.0887	14.1607	13.0771	45.6073	47.9367	38.0654	4.8289	6.44636	11.8358	47.2187	48.7707	47.7924	15.9916	17.5513	25.933	30.2952	32.6749	31.2225	26.0934	24.2141	29.7315	34.7462
Os12g0139400	LOC_Os12g04500.1	12	1915773	1917702	-1.61953		-	SusOnly_down	-3.4559	-5.22121	-1.76532	ΔLFC<-1	-0.8803		-	SusOnly_down	A-type response regulator, Cytokinin signaling	1	43.137	46.9094	28.9928	9.04198	11.6294	9.16233	22.9208	22.3637	19.6695	23.1846	9.22408	19.0476	14.3043	12.1536	12.6356	1.67583	0.88496	0.983983	41.0865	30.6272	55.8751	1.07958	1.62432	1.27171	23.6875	20.6446	24.6173	13.6806	14.8619	15.3922	25.129
Os12g0145100	LOC_Os12g05050.1	12	2215943	2219491	-1.36398		-	SusOnly_down	0.419362		-	SusOnly_up	0.658459		-	SusOnly_up	Similar to Wali7 protein (Fragment).	4	12.0285	9.24925	6.42066	2.87942	2.4247	2.98424	4.86106	7.51227	4.56295	2.47498	2.25462	3.81197	12.0277	13.5759	13.3318	17.4066	18.1807	16.3971	16.6705	11.7408	13.1842	17.8896	19.4781	17.2447	7.28256	7.49103	8.8114	11.5507	13.0511	19.2233	8.09233
Os12g0150200	LOC_Os12g05440.1	12	2467929	2469700	3.34472	7.43259	4.08787	ΔLFC>1	6.96065	5.1941	-1.76656	ΔLFC<-1	1.67086		-	SusOnly_up	Cytochrome P450 enzyme, Salt tolerance	2	0.0292367	0.0331982	0.735549	1.89275	2.02761	2.50816	0.0657827	0.0418519	0	1.63501	1.28254	11.951	0.550372	0.357764	0.548923	52.2752	72.4685	59.9397	0.620451	0.583311	0.731456	29.4181	40.7804	10.4553	1.55328	1.04673	0.302964	4.70012	3.27737	2.69776	1.31319
Os12g0187800	LOC_Os12g08700.1	12	4412608	4415933	3.77821	1.45777	-2.32044	ΔLFC<-1	7.20955	8.60348	1.39393	ΔLFC>1	5.72335		-	SusOnly_up	Conserved hypothetical protein.	2	0.0934589	0.30068	0.567551	2.17437	4.20099	3.90933	2.90891	0.702371	0.905269	3.22165	4.22792	2.20068	0.0902225	0.262084	0.0835574	23.5137	18.1254	22.5538	0	0.0776929	0	12.6473	15.4802	9.54563	0	0.0619634	0.0201764	3.0724	1.0434	1.31409	0.110468
Os12g0189700	LOC_Os12g08790.1	12	4522509	4523612		0.832648	-	TolOnly_up	-3.16678	-1.97276	1.19402	ΔLFC>1	-0.764752		-	SusOnly_down	Twin arginine translocation signal, Tat domain containing protein.	1	38.9025	32.0779	19.2969	21.9306	13.8214	16.4886	22.2786	20.9587	15.4423	26.743	19.4706	35.1611	42.1988	33.7364	48.5842	2.05076	3.49525	8.5395	40.7061	33.4126	35.9843	7.1219	10.9253	14.9886	39.9508	55.1317	56.0437	38.0947	35.155	31.4241	41.6005
Os12g0198200	LOC_Os12g09640.1	12	5076473	5080820	0.856995	2.17135	1.31435	ΔLFC>1	2.18595	0.751514	-1.43444	ΔLFC<-1	-1.49209		-	SusOnly_down	Similar to Protein phosphatase 2C.	2	1.57281	1.62357	1.75726	2.50698	2.30559	2.12049	2.06432	1.01486	1.18845	4.48457	3.77861	6.59178	0.914457	1.23934	1.6938	5.65341	5.19393	6.75437	1.20109	1.63436	1.05826	2.62206	2.99401	1.78451	1.60573	1.61156	0.895166	0.489065	0.749279	0.471195	0.577432
Os12g0222300	LOC_Os12g12090.1	12	6625464	6626040		1.15854	-	TolOnly_up	-1.65716		-	SusOnly_down	1.0213		-	SusOnly_up	Conserved hypothetical protein.	4	15.3537	13.3559	11.6061	9.53653	8.22567	14.586	19.8992	12.2746	16.4304	28.9318	23.8786	31.571	39.7853	49.9914	62.6144	4.26015	15.3486	29.3867	22.8653	42.5453	22.5757	22.0752	30.2968	34.4414	32.8097	17.0254	31.8669	47.2955	87.2708	60.0069	33.961
Os12g0225900	LOC_Os12g12470.1	12	6869987	6872291		-0.857081	-	TolOnly_down	-2.69663		-	SusOnly_down	-1.14443		-	SusOnly_down	Allyl alcohol dehydrogenase.	1	0.471998	1.14847	0.701955	0.363769	0.538828	0.287176	1.71942	0.965225	1.34156	0.41898	0.41082	0.874148	0.618386	0.997004	0.66313	0.112255	0.0823318	0.147125	1.01358	0.364348	0.702896	0.477553	0.484088	0.206093	5.24241	3.487	4.25057	2.74199	2.02791	2.04431	5.39302
Os12g0233300	LOC_Os12g13120.1	12	7293407	7298321	0.706937		-	SusOnly_up	-3.87563	-2.35907	1.51656	ΔLFC>1	-0.792878		-	SusOnly_down	Histidine triad (HIT) protein family protein.	3	10.0558	11.1431	11.5493	14.9699	12.3099	13.9873	10.5302	10.0718	10.9357	12.8093	9.33453	8.1572	5.64749	4.86915	4.74966	0.302706	0.218798	0.524381	5.39653	4.96835	6.32907	1.05581	1.23242	1.53032	7.17076	6.66701	6.14404	3.65345	4.68312	5.19657	6.10491
Os12g0255850	None	12	8784618	8788698		-1.12578	-	TolOnly_down		7.9475	-	TolOnly_up	0.629337		-	SusOnly_up	Conserved hypothetical protein.	4	0.0253895	0.0144149	0	0	0	0	3.72751	3.10748	2.95116	0.969118	1.48503	1.05799	2.33461	3.63116	2.86016	3.24941	4.44869	4.12166	0	0	0	0.82845	0.325499	0.213407	1.38179	1.83483	1.36482	3.32901	2.42961	2.52685	1.83063
Os12g0270900	LOC_Os12g17160.1	12	9821581	9823929	2.4055		-	SusOnly_up	4.88242	6.50257	1.62014	ΔLFC>1	2.80145		-	SusOnly_up	Sulfotransferase family protein.	2	0.233191	0.353052	0.224779	1.20563	1.26449	0.827634	0.524682	0.315265	0.345936	0.390996	0.710382	0.22622	0.450233	0.317058	0.0347477	5.43506	10.1555	8.10706	0.17183	0.0969267	0.129646	14.2152	12.4366	15.918	0.335744	0.446641	0.20137	2.95415	2.90448	2.22004	0.459385
Os12g0274750	None	12	10080770	10081387	-1.05156		-	SusOnly_down	-6.50722	-4.2954	2.21182	ΔLFC>1	-1.07553		-	SusOnly_down	Hypothetical gene.	1	8.80222	5.99695	4.36355	2.20476	2.87101	1.98919	3.96101	4.9201	3.62112	3.49747	2.45162	1.19769	4.00592	3.59037	5.73362	0.104671	0	0	5.33708	3.55414	3.56543	0.063613	0.515868	0.128113	3.9106	5.33567	5.64651	2.67623	2.17741	3.42564	6.44068
Os12g0291066	None	12	11262347	11263273	0.729859		-	SusOnly_up	-4.96735	-3.40213	1.56522	ΔLFC>1	-0.770993		-	SusOnly_down	Hypothetical gene.	3	6.25936	5.45754	6.35139	8.98864	7.03397	7.19169	7.54478	7.40015	6.32049	7.49104	7.81455	5.81101	3.39896	3.59037	2.69817	0.139562	0	0.146331	4.89232	4.39041	5.17337	0.508904	0.343912	0.76868	3.25883	4.44639	3.90912	2.80367	1.91001	3.24147	4.35984
Os12g0299150	None	12	11897803	11901061	-1.99281		-	SusOnly_down	-2.32406	-0.751387	1.57268	ΔLFC>1	-0.50656		-	SusOnly_down	Conserved hypothetical protein.	1	4.76901	3.64624	4.75787	0.723611	0.84386	0.972035	0	0	0.0124849	0	0	0	2.18684	2.57746	1.89737	0.297731	0.407617	0.624344	0.400609	0.436096	0.298283	0.241257	0.211951	0.340115	3.35763	2.86676	2.86217	2.84557	2.17316	2.43076	3.81433
Os12g0438600	LOC_Os12g25200.1	12	14487420	14491026	1.11084		-	SusOnly_up		-1.00294	-	TolOnly_down	-2.32373	-1.30255	1.02118	ΔLFC>1	Similar to chloride channel protein.	4	3.96419	11.4001	19.9615	20.0498	16.0974	22.7691	10.0505	3.65976	8.41513	14.6876	13.4808	2.06344	64.3504	60.8341	63.5645	32.209	78.8843	127.375	57.7038	73.9866	57.6921	32.3811	44.6936	30.6643	54.1597	57.5171	56.0741	13.2645	13.2928	12.742	25.4994
Os12g0480100	LOC_Os12g29570.1	12	17624501	17625313		-0.433162	-	TolOnly_down	-2.23498	-1.11554	1.11944	ΔLFC>1	-1.38603		-	SusOnly_down	Similar to One helix protein (OHP).	3	79.1448	93.4868	98.0157	63.428	63.0165	62.1697	67.6747	74.1615	70.2659	42.5941	40.1256	40.5643	35.8029	34.7975	24.1848	6.36526	4.5907	9.26017	27.4691	28.2881	30.3708	12.5724	12.6791	21.5221	53.6725	52.3042	46.0584	20.1253	20.4716	27.5519	29.9778
Os12g0482500	LOC_Os12g29740.1	12	17779264	17782698		-1.01037	-	TolOnly_down	3.74367	1.16639	-2.57728	ΔLFC<-1	1.50123		-	SusOnly_up	Protein of unknown function DUF593 domain containing protein.	4	0.346891	0.428146	0.300939	0.16782	0.180786	0.20647	1.28953	1.53289	1.80047	0.548911	0.647834	0.610525	0.742556	1.08428	1.45631	9.51002	15.0641	19.8439	0.360078	0.394945	0.3396	0.961363	1.14467	0.668427	0.566762	0.719966	0.820517	2.63098	2.18552	2.18693	0.784391
Os12g0510750	LOC_Os12g32610.1	12	19675656	19676282	2.02161	3.18968	1.16806	ΔLFC>1	6.39223	5.28961	-1.10262	ΔLFC<-1	2.73606		-	SusOnly_up	Conserved hypothetical protein.	2	3.71823	3.47146	19.9276	27.0803	30.9863	26.7702	2.13799	0.591399	1.29787	5.13423	9.96779	12.9199	0.239298	0.631935	0.775671	43.2278	38.0357	62.0913	0.876745	1.75156	2.17057	71.5406	80.2525	66.0415	0.642411	0.219129	0.428112	6.02929	2.37207	1.74269	2.92995
Os12g0559934	LOC_Os12g37350.1	12	22934817	22935735		0.728976	-	TolOnly_up		2.28589	-	TolOnly_up	1.58918		-	SusOnly_up	Similar to Lipoxygenase.	4	0	0.256049	0.097812	0.114049	0.1448	0.0514489	6.65915	5.56816	11.1571	11.9599	9.4797	9.08323	0.0816322	0.0862292	0.0756017	0.0703884	0.344169	0.959433	10.3185	37.1161	6.27619	78.4546	66.8951	150.164	7.30489	8.07318	3.87013	18.4468	41.8465	7.65403	2.33216
Os12g0568100	LOC_Os12g38040.1	12	23376363	23378129	1.3282		-	SusOnly_up	-5.1626	-3.41031	1.75229	ΔLFC>1	-1.14608		-	SusOnly_down	Similar to Zinc knuckle family protein, expressed.	1	1.31937	1.06535	0.96655	1.77947	1.98314	2.70257	0.0989532	0	0.115133	0.286287	0.214361	0.372343	1.14632	0.941787	1.06163	0	0.0357998	0.038384	0.661094	0.511841	0.623497	0.0222484	0.0601409	0.134421	1.67165	1.32184	1.51911	0.768856	0.561134	1.04351	1.35156
Os12g0573600	None	12	23663142	23663722	3.05622	1.04632	-2.0099	ΔLFC<-1		-4.25865	-	TolOnly_down		1.22511	-	TolOnly_up	Similar to predicted protein.	3	5.17182	5.77135	4.7188	35.0873	43.7463	21.5656	26.383	16.3385	10.8548	35.2232	37.4049	14.3674	4.00279	1.50033	1.31542	0.556686	0.108878	0.350213	8.16064	3.5581	4.5733	0.608977	0.0914534	0.136272	5.31509	3.07421	1.03952	2.64333	3.41316	5.17184	5.26988
Os12g0601300	LOC_Os12g40890.1	12	25310893	25316150		0.798845	-	TolOnly_up		-3.33096	-	TolOnly_down	-1.62666		-	SusOnly_down	Similar to Auxin-responsive protein (Aux/IAA) (Fragment).	3	0.394122	0.749605	0.487227	0.518274	0.404934	0.332715	1.85115	1.22004	1.58636	1.35568	3.16967	1.8222	0.0285356	0.0452138	0.0132138	0	0	0.0128993	0.248304	0.13515	0.246508	0.0448606	0.0101054	0	2.01728	1.45024	0.867867	0.359487	0.33674	0.935149	2.48065
Os12g0637200	LOC_Os12g44030.1	12	27309871	27311170	-1.07879		-	SusOnly_down	-4.21205	-3.14704	1.06501	ΔLFC>1	-0.641336		-	SusOnly_down	Similar to Purple acid phosphatase.	1	7.21318	6.01848	4.11416	2.0156	1.53544	2.76415	3.27284	4.44969	4.10012	1.94565	1.7482	3.35291	6.63638	4.69372	8.44424	0.248796	0.340621	0.469554	6.76578	6.31109	6.77981	0.604813	0.694835	1.46167	6.35172	5.86565	7.43334	5.77051	5.23002	3.72978	6.68885
[truncated: 5 more columns]
