# Supplementary material for: A Meta-Analysis of Comparative Transcriptomic Data Reveals a Set of Key Genes Involved in the Tolerance to Abiotic Stresses in Rice
Source: Int J Mol Sci. 2019 Nov 12;20(22):5662. doi: 10.3390/ijms20225662 (PMC6888222; doi:10.3390/ijms20225662)
Supplement: Supplementary file 1 [file ijms-20-05662-s001.zip › Table_S7.xlsx]

## Sheet: Table_S7
Gene	GO term accession	GO term name
Os01g0106300
Os01g0115500	GO:0006468	protein phosphorylation
Os01g0115500	GO:0004674	protein serine/threonine kinase activity
Os01g0115500	GO:0004672	protein kinase activity
Os01g0115500	GO:0000166	nucleotide binding
Os01g0115500	GO:0005524	ATP binding
Os01g0118400	GO:0016757	transferase activity, transferring glycosyl groups
Os01g0118400	GO:0016020	membrane
Os01g0118400	GO:0016021	integral component of membrane
Os01g0119000	GO:0016757	transferase activity, transferring glycosyl groups
Os01g0119000	GO:0016020	membrane
Os01g0119000	GO:0016021	integral component of membrane
Os01g0119000	GO:0016757	transferase activity, transferring glycosyl groups
Os01g0119000	GO:0016020	membrane
Os01g0119000	GO:0016021	integral component of membrane
Os01g0130900
Os01g0140700	GO:0006355	regulation of transcription, DNA-templated
Os01g0140700	GO:0005634	nucleus
Os01g0140700	GO:0003700	DNA-binding transcription factor activity
Os01g0140700	GO:0003677	DNA binding
Os01g0140700	GO:0006351	transcription, DNA-templated
Os01g0144900
Os01g0147800
Os01g0149800	GO:0046872	metal ion binding
Os01g0149800	GO:0003677	DNA binding
Os01g0149800	GO:0043531	ADP binding
Os01g0151700	GO:0055114	oxidation-reduction process
Os01g0151700	GO:0016491	oxidoreductase activity
Os01g0152900	GO:0046982	protein heterodimerization activity
Os01g0152900	GO:0005634	nucleus
Os01g0152900	GO:0000786	nucleosome
Os01g0152900	GO:0003677	DNA binding
Os01g0152900	GO:0005694	chromosome
Os01g0153400	GO:0004812	aminoacyl-tRNA ligase activity
Os01g0153400	GO:0006418	tRNA aminoacylation for protein translation
Os01g0153400	GO:0005524	ATP binding
Os01g0153400	GO:0005737	cytoplasm
Os01g0153400	GO:0003676	nucleic acid binding
Os01g0153400	GO:0000166	nucleotide binding
Os01g0153400	GO:0016874	ligase activity
Os01g0153400	GO:0016020	membrane
Os01g0153400	GO:0009507	chloroplast
Os01g0153400	GO:0005739	mitochondrion
Os01g0160700	GO:0016020	membrane
Os01g0160700	GO:0016021	integral component of membrane
Os01g0160700	GO:0005515	protein binding
Os01g0161000	GO:0016020	membrane
Os01g0161000	GO:0016021	integral component of membrane
Os01g0161000	GO:0005515	protein binding
Os01g0175700	GO:0043231	intracellular membrane-bounded organelle
Os01g0175700	GO:0005452	inorganic anion exchanger activity
Os01g0175700	GO:0006820	anion transport
Os01g0175700	GO:0016020	membrane
Os01g0175700	GO:0016021	integral component of membrane
Os01g0175700	GO:0015698	inorganic anion transport
Os01g0175700	GO:0005887	integral component of plasma membrane
Os01g0175700	GO:0051453	regulation of intracellular pH
Os01g0175700	GO:0098656	anion transmembrane transport
Os01g0175700	GO:0008509	anion transmembrane transporter activity
Os01g0175700	GO:0008194	UDP-glycosyltransferase activity
Os01g0183100	GO:0005730	nucleolus
Os01g0183100	GO:0032040	small-subunit processome
Os01g0183100	GO:0000462	maturation of SSU-rRNA from tricistronic rRNA transcript (SSU-rRNA, 5.8S rRNA, LSU-rRNA)
Os01g0183100	GO:0030686	90S preribosome
Os01g0183100	GO:0005515	protein binding
Os01g0184500	GO:0003676	nucleic acid binding
Os01g0184500	GO:0016887	ATPase activity
Os01g0184500	GO:0004386	helicase activity
Os01g0184500	GO:0016787	hydrolase activity
Os01g0184500	GO:0000166	nucleotide binding
Os01g0184500	GO:0005524	ATP binding
Os01g0184500	GO:0003723	RNA binding
Os01g0184500	GO:0005737	cytoplasm
Os01g0184500	GO:0004004	ATP-dependent RNA helicase activity
Os01g0184500	GO:0010501	RNA secondary structure unwinding
Os01g0184500	GO:0005730	nucleolus
Os01g0184500	GO:0070180	large ribosomal subunit rRNA binding
Os01g0184500	GO:1901259	chloroplast rRNA processing
Os01g0184500	GO:0009507	chloroplast
Os01g0184500	GO:0110102	chloroplast ribulose bisphosphate carboxylase complex assembly
Os01g0192600	GO:0016020	membrane
Os01g0192600	GO:0016021	integral component of membrane
Os01g0199900	GO:0006189	'de novo' IMP biosynthetic process
Os01g0199900	GO:0004638	phosphoribosylaminoimidazole carboxylase activity
Os01g0199900	GO:0046872	metal ion binding
Os01g0199900	GO:0000166	nucleotide binding
Os01g0199900	GO:0005524	ATP binding
Os01g0199900	GO:0009507	chloroplast
Os01g0207400	GO:0005773	vacuole
Os01g0210600
Os01g0214800	GO:0016020	membrane
Os01g0214800	GO:0016021	integral component of membrane
Os01g0214800	GO:0016788	hydrolase activity, acting on ester bonds
Os01g0214800	GO:0016020	membrane
Os01g0214800	GO:0016021	integral component of membrane
Os01g0214800	GO:0016788	hydrolase activity, acting on ester bonds
Os01g0220700	GO:0016020	membrane
Os01g0220700	GO:0016021	integral component of membrane
Os01g0220700	GO:0008643	carbohydrate transport
Os01g0243100	GO:0003777	microtubule motor activity
Os01g0243100	GO:0007018	microtubule-based movement
Os01g0243100	GO:0008017	microtubule binding
Os01g0243100	GO:0000166	nucleotide binding
Os01g0243100	GO:0005524	ATP binding
Os01g0243100	GO:0005874	microtubule
Os01g0263300	GO:0006979	response to oxidative stress
Os01g0263300	GO:0004601	peroxidase activity
Os01g0263300	GO:0042744	hydrogen peroxide catabolic process
Os01g0263300	GO:0005576	extracellular region
Os01g0263300	GO:0046872	metal ion binding
Os01g0263300	GO:0055114	oxidation-reduction process
Os01g0263300	GO:0016491	oxidoreductase activity
Os01g0263300	GO:0020037	heme binding
Os01g0263300	GO:0098869	cellular oxidant detoxification
Os01g0266500	GO:0003824	catalytic activity
Os01g0266500	GO:0009058	biosynthetic process
Os01g0266500	GO:0045454	cell redox homeostasis
Os01g0266500	GO:0016491	oxidoreductase activity
Os01g0266500	GO:0055114	oxidation-reduction process
Os01g0266500	GO:0005623	cell
Os01g0268900
Os01g0278000	GO:0005634	nucleus
Os01g0278000	GO:0005516	calmodulin binding
Os01g0278000	GO:0005516	calmodulin binding
Os01g0278000	GO:0009651	response to salt stress
Os01g0278000	GO:0009414	response to water deprivation
Os01g0279000	GO:0005794	Golgi apparatus
Os01g0279000	GO:0005783	endoplasmic reticulum
Os01g0279000	GO:0016020	membrane
Os01g0279000	GO:0016021	integral component of membrane
Os01g0279000	GO:0016740	transferase activity
Os01g0279000	GO:0016787	hydrolase activity
Os01g0279000	GO:0016746	transferase activity, transferring acyl groups
Os01g0279000	GO:0004252	serine-type endopeptidase activity
Os01g0279000	GO:0008233	peptidase activity
Os01g0279000	GO:0008236	serine-type peptidase activity
Os01g0279000	GO:0006508	proteolysis
Os01g0279000	GO:0019706	protein-cysteine S-palmitoyltransferase activity
Os01g0279000	GO:0006612	protein targeting to membrane
Os01g0279000	GO:0019706	protein-cysteine S-palmitoyltransferase activity
Os01g0279000	GO:0018230	peptidyl-L-cysteine S-palmitoylation
Os01g0279100	GO:0015995	chlorophyll biosynthetic process
Os01g0279100	GO:0048529	magnesium-protoporphyrin IX monomethyl ester (oxidative) cyclase activity
Os01g0279100	GO:0046872	metal ion binding
Os01g0279100	GO:0016491	oxidoreductase activity
Os01g0279100	GO:0055114	oxidation-reduction process
Os01g0279100	GO:0015979	photosynthesis
Os01g0279100	GO:0015995	chlorophyll biosynthetic process
Os01g0279100	GO:0048529	magnesium-protoporphyrin IX monomethyl ester (oxidative) cyclase activity
Os01g0279100	GO:0046872	metal ion binding
Os01g0279100	GO:0009507	chloroplast
Os01g0279100	GO:0009536	plastid
Os01g0279100	GO:0055114	oxidation-reduction process
Os01g0279100	GO:0016491	oxidoreductase activity
Os01g0279100	GO:0005506	iron ion binding
Os01g0279100	GO:0015979	photosynthesis
Os01g0279100	GO:0009658	chloroplast organization
Os01g0279100	GO:1901401	regulation of tetrapyrrole metabolic process
Os01g0279100	GO:0009534	chloroplast thylakoid
Os01g0279100	GO:0009535	chloroplast thylakoid membrane
Os01g0279100	GO:0009706	chloroplast inner membrane
Os01g0279100	GO:0009941	chloroplast envelope
Os01g0279100	GO:0036068	light-independent chlorophyll biosynthetic process
Os01g0285300	GO:0005634	nucleus
Os01g0285300	GO:0043565	sequence-specific DNA binding
Os01g0285300	GO:0030154	cell differentiation
Os01g0285300	GO:0003677	DNA binding
Os01g0285300	GO:0005634	nucleus
Os01g0285300	GO:0006357	regulation of transcription by RNA polymerase II
Os01g0285300	GO:0000981	DNA-binding transcription factor activity, RNA polymerase II-specific
Os01g0285300	GO:0001135	RNA polymerase II transcription regulator recruiting activity
Os01g0285300	GO:0044212	transcription regulatory region DNA binding
Os01g0285300	GO:0010119	regulation of stomatal movement
Os01g0362100	GO:0016747	transferase activity, transferring acyl groups other than amino-acyl groups
Os01g0362100	GO:0010287	plastoglobule
Os01g0362100	GO:0004144	diacylglycerol O-acyltransferase activity
Os01g0362100	GO:0033306	phytol metabolic process
Os01g0363300	GO:0016020	membrane
Os01g0363300	GO:0016021	integral component of membrane
Os01g0363300	GO:0005886	plasma membrane
Os01g0363300	GO:0005886	plasma membrane
Os01g0363300	GO:0051536	iron-sulfur cluster binding
Os01g0363300	GO:0051539	4 iron, 4 sulfur cluster binding
Os01g0363300	GO:0016020	membrane
Os01g0363300	GO:0016021	integral component of membrane
Os01g0363300	GO:0005886	plasma membrane
Os01g0363300	GO:0005886	plasma membrane
Os01g0363300	GO:0051536	iron-sulfur cluster binding
Os01g0363300	GO:0051539	4 iron, 4 sulfur cluster binding
Os01g0378100	GO:0006979	response to oxidative stress
Os01g0378100	GO:0004601	peroxidase activity
Os01g0378100	GO:0004601	peroxidase activity
Os01g0378100	GO:0055114	oxidation-reduction process
Os01g0378100	GO:0020037	heme binding
Os01g0378100	GO:0098869	cellular oxidant detoxification
Os01g0378100	GO:0009505	plant-type cell wall
Os01g0378100	GO:0009506	plasmodesma
Os01g0498300	GO:0016757	transferase activity, transferring glycosyl groups
Os01g0498300	GO:0016020	membrane
Os01g0498300	GO:0016021	integral component of membrane
Os01g0507900	GO:0006508	proteolysis
Os01g0507900	GO:0016020	membrane
Os01g0507900	GO:0016021	integral component of membrane
Os01g0507900	GO:0016787	hydrolase activity
Os01g0507900	GO:0004252	serine-type endopeptidase activity
Os01g0507900	GO:0008233	peptidase activity
Os01g0507900	GO:0008236	serine-type peptidase activity
Os01g0507900	GO:0009507	chloroplast
Os01g0507900	GO:0009532	plastid stroma
Os01g0507900	GO:0009534	chloroplast thylakoid
Os01g0507900	GO:0009570	chloroplast stroma
Os01g0507900	GO:0009840	chloroplastic endopeptidase Clp complex
Os01g0507900	GO:0009941	chloroplast envelope
Os01g0507900	GO:0004176	ATP-dependent peptidase activity
Os01g0507900	GO:0004252	serine-type endopeptidase activity
Os01g0507900	GO:0051117	ATPase binding
Os01g0507900	GO:0006515	protein quality control for misfolded or incompletely synthesized proteins
Os01g0507900	GO:0009368	endopeptidase Clp complex
Os01g0556650
Os01g0556700	GO:0022857	transmembrane transporter activity
Os01g0556700	GO:0055085	transmembrane transport
Os01g0556700	GO:0016020	membrane
Os01g0556700	GO:0016021	integral component of membrane
Os01g0556700	GO:1902600	proton transmembrane transport
Os01g0556700	GO:0016021	integral component of membrane
Os01g0556700	GO:0035673	oligopeptide transmembrane transporter activity
Os01g0556700	GO:0035672	oligopeptide transmembrane transport
Os01g0556700	GO:0015333	peptide:proton symporter activity
Os01g0556700	GO:1904680	peptide transmembrane transporter activity
Os01g0556700	GO:0042886	amide transport
Os01g0571300	GO:0006355	regulation of transcription, DNA-templated
Os01g0571300	GO:0005634	nucleus
Os01g0571300	GO:0005634	nucleus
Os01g0571300	GO:0043565	sequence-specific DNA binding
Os01g0571300	GO:0043565	sequence-specific DNA binding
Os01g0571300	GO:0003700	DNA-binding transcription factor activity
Os01g0571300	GO:0003700	DNA-binding transcription factor activity
Os01g0571300	GO:0003677	DNA binding
Os01g0571300	GO:0006351	transcription, DNA-templated
Os01g0571300	GO:0000978	RNA polymerase II proximal promoter sequence-specific DNA binding
Os01g0571300	GO:0034605	cellular response to heat
Os01g0571300	GO:0061408	positive regulation of transcription from RNA polymerase II promoter in response to heat stress
Os01g0584900	GO:0006355	regulation of transcription, DNA-templated
Os01g0584900	GO:0005634	nucleus
Os01g0584900	GO:0043565	sequence-specific DNA binding
Os01g0584900	GO:0003700	DNA-binding transcription factor activity
Os01g0584900	GO:0003677	DNA binding
Os01g0584900	GO:0006351	transcription, DNA-templated
Os01g0595600	GO:0016787	hydrolase activity
Os01g0595600	GO:0016740	transferase activity
Os01g0595600	GO:0008152	metabolic process
Os01g0595600	GO:0016758	transferase activity, transferring hexosyl groups
Os01g0595600	GO:0080043	quercetin 3-O-glucosyltransferase activity
Os01g0595600	GO:0080044	quercetin 7-O-glucosyltransferase activity
Os01g0595600	GO:0043231	intracellular membrane-bounded organelle
Os01g0597600	GO:0003333	amino acid transmembrane transport
Os01g0597600	GO:0016020	membrane
Os01g0597600	GO:0016021	integral component of membrane
Os01g0597600	GO:0005886	plasma membrane
Os01g0597600	GO:0015171	amino acid transmembrane transporter activity
Os01g0598600	GO:0006508	proteolysis
Os01g0598600	GO:0004190	aspartic-type endopeptidase activity
Os01g0598600	GO:0030163	protein catabolic process
Os01g0598600	GO:0006508	proteolysis
Os01g0598600	GO:0006508	proteolysis
Os01g0598600	GO:0004190	aspartic-type endopeptidase activity
Os01g0598600	GO:0004190	aspartic-type endopeptidase activity
Os01g0598600	GO:0016787	hydrolase activity
Os01g0598600	GO:0003677	DNA binding
Os01g0598600	GO:0008233	peptidase activity
Os01g0611000
Os01g0611000
Os01g0613800	GO:0006508	proteolysis
Os01g0613800	GO:0051603	proteolysis involved in cellular protein catabolic process
Os01g0613800	GO:0005615	extracellular space
Os01g0613800	GO:0008234	cysteine-type peptidase activity
Os01g0613800	GO:0004197	cysteine-type endopeptidase activity
Os01g0613800	GO:0005764	lysosome
Os01g0638600	GO:0043231	intracellular membrane-bounded organelle
Os01g0638600	GO:0016758	transferase activity, transferring hexosyl groups
Os01g0638600	GO:0016740	transferase activity
Os01g0638600	GO:0016757	transferase activity, transferring glycosyl groups
Os01g0638600	GO:0008152	metabolic process
Os01g0638600	GO:0080043	quercetin 3-O-glucosyltransferase activity
Os01g0638600	GO:0080044	quercetin 7-O-glucosyltransferase activity
Os01g0638600	GO:0008194	UDP-glycosyltransferase activity
Os01g0647200
Os01g0656400	GO:0006355	regulation of transcription, DNA-templated
Os01g0656400	GO:0005634	nucleus
Os01g0656400	GO:0043565	sequence-specific DNA binding
Os01g0656400	GO:0043565	sequence-specific DNA binding
Os01g0656400	GO:0003700	DNA-binding transcription factor activity
Os01g0656400	GO:0003700	DNA-binding transcription factor activity
Os01g0656400	GO:0003677	DNA binding
Os01g0656400	GO:0006351	transcription, DNA-templated
Os01g0656400	GO:0005634	nucleus
Os01g0656400	GO:0043531	ADP binding
Os01g0656400	GO:0044212	transcription regulatory region DNA binding
Os01g0678000	GO:0016020	membrane
Os01g0678000	GO:0016021	integral component of membrane
Os01g0681000	GO:0019432	triglyceride biosynthetic process
Os01g0681000	GO:0004144	diacylglycerol O-acyltransferase activity
Os01g0681000	GO:0004144	diacylglycerol O-acyltransferase activity
Os01g0681000	GO:0006914	autophagy
Os01g0681000	GO:0045017	glycerolipid biosynthetic process
Os01g0681000	GO:0005886	plasma membrane
Os01g0681000	GO:0047196	long-chain-alcohol O-fatty-acyltransferase activity
Os01g0681800
Os01g0699600	GO:0006468	protein phosphorylation
Os01g0699600	GO:0004674	protein serine/threonine kinase activity
Os01g0699600	GO:0004672	protein kinase activity
Os01g0699600	GO:0032147	activation of protein kinase activity
Os01g0699600	GO:0000166	nucleotide binding
Os01g0699600	GO:0005524	ATP binding
Os01g0699600	GO:0004674	protein serine/threonine kinase activity
Os01g0699600	GO:0005737	cytoplasm
Os01g0699600	GO:0007346	regulation of mitotic cell cycle
Os01g0699600	GO:0023014	signal transduction by protein phosphorylation
Os01g0699600	GO:0031098	stress-activated protein kinase signaling cascade
Os01g0717700	GO:0003824	catalytic activity
Os01g0717700	GO:0016846	carbon-sulfur lyase activity
Os01g0717700	GO:0016020	membrane
Os01g0717700	GO:0016021	integral component of membrane
Os01g0717700	GO:0016829	lyase activity
Os01g0734150
Os01g0734333
Os01g0742400	GO:0006468	protein phosphorylation
Os01g0742400	GO:0004674	protein serine/threonine kinase activity
Os01g0742400	GO:0004672	protein kinase activity
Os01g0742400	GO:0004672	protein kinase activity
Os01g0742400	GO:0016020	membrane
Os01g0742400	GO:0016021	integral component of membrane
Os01g0742400	GO:0016740	transferase activity
Os01g0742400	GO:0000166	nucleotide binding
Os01g0742400	GO:0005524	ATP binding
Os01g0742400	GO:0016301	kinase activity
Os01g0742400	GO:0016310	phosphorylation
Os01g0742400	GO:0005886	plasma membrane
Os01g0742400	GO:0009506	plasmodesma
Os01g0742400	GO:0046777	protein autophosphorylation
Os01g0742400	GO:0005515	protein binding
Os01g0742400	GO:0006468	protein phosphorylation
Os01g0742400	GO:0004674	protein serine/threonine kinase activity
Os01g0742400	GO:0004672	protein kinase activity
Os01g0742400	GO:0016020	membrane
Os01g0742400	GO:0016021	integral component of membrane
Os01g0742400	GO:0016740	transferase activity
Os01g0742400	GO:0000166	nucleotide binding
Os01g0742400	GO:0005524	ATP binding
Os01g0742400	GO:0016301	kinase activity
Os01g0742400	GO:0016310	phosphorylation
Os01g0742400	GO:0005515	protein binding
Os01g0752700	GO:0003924	GTPase activity
Os01g0752700	GO:0005525	GTP binding
Os01g0752700	GO:0005739	mitochondrion
Os01g0752700	GO:0005829	cytosol
Os01g0752700	GO:0003924	GTPase activity
Os01g0752700	GO:1990904	ribonucleoprotein complex
Os01g0766300
Os01g0772500	GO:0008375	acetylglucosaminyltransferase activity
Os01g0772500	GO:0016740	transferase activity
Os01g0772500	GO:0016020	membrane
Os01g0782200	GO:0016301	kinase activity
Os01g0782200	GO:0003951	NAD+ kinase activity
Os01g0782200	GO:0016310	phosphorylation
Os01g0782200	GO:0008152	metabolic process
Os01g0782200	GO:0016301	kinase activity
Os01g0782200	GO:0003951	NAD+ kinase activity
Os01g0782200	GO:0016020	membrane
Os01g0782200	GO:0016021	integral component of membrane
Os01g0782200	GO:0008152	metabolic process
Os01g0782200	GO:0016310	phosphorylation
Os01g0785300	GO:0016020	membrane
Os01g0785300	GO:0016021	integral component of membrane
Os01g0793300	GO:0046872	metal ion binding
Os01g0793300	GO:0008152	metabolic process
Os01g0793300	GO:0016491	oxidoreductase activity
Os01g0793300	GO:0055114	oxidation-reduction process
Os01g0793300	GO:0004097	catechol oxidase activity
Os01g0793300	GO:0046148	pigment biosynthetic process
Os01g0794800	GO:0006508	proteolysis
Os01g0794800	GO:0016787	hydrolase activity
Os01g0794800	GO:0004252	serine-type endopeptidase activity
Os01g0794800	GO:0008233	peptidase activity
Os01g0794800	GO:0008236	serine-type peptidase activity
Os01g0794800	GO:0005615	extracellular space
Os01g0794800	GO:0004252	serine-type endopeptidase activity
Os01g0794800	GO:0006508	proteolysis
Os01g0794800	GO:0004252	serine-type endopeptidase activity
Os01g0794800	GO:0008233	peptidase activity
Os01g0794800	GO:0008236	serine-type peptidase activity
Os01g0821300	GO:0006355	regulation of transcription, DNA-templated
Os01g0821300	GO:0003677	DNA binding
Os01g0821300	GO:0006351	transcription, DNA-templated
Os01g0821300	GO:0005634	nucleus
Os01g0821300	GO:0003700	DNA-binding transcription factor activity
Os01g0821300	GO:0043565	sequence-specific DNA binding
Os01g0823100	GO:0005618	cell wall
Os01g0823100	GO:0005576	extracellular region
Os01g0823100	GO:0009664	plant-type cell wall organization
Os01g0823100	GO:0016020	membrane
Os01g0823100	GO:0071555	cell wall organization
Os01g0823500	GO:0045892	negative regulation of transcription, DNA-templated
Os01g0823500	GO:0003677	DNA binding
Os01g0826400	GO:0006355	regulation of transcription, DNA-templated
Os01g0826400	GO:0005634	nucleus
Os01g0826400	GO:0045893	positive regulation of transcription, DNA-templated
Os01g0826400	GO:0043565	sequence-specific DNA binding
Os01g0826400	GO:0003700	DNA-binding transcription factor activity
Os01g0826400	GO:0009738	abscisic acid-activated signaling pathway
Os01g0826400	GO:0009737	response to abscisic acid
Os01g0826400	GO:0003677	DNA binding
Os01g0826400	GO:0006351	transcription, DNA-templated
Os01g0826400	GO:0005634	nucleus
Os01g0826400	GO:0009739	response to gibberellin
Os01g0826400	GO:0009737	response to abscisic acid
Os01g0826400	GO:0009938	negative regulation of gibberellic acid mediated signaling pathway
Os01g0826400	GO:0009740	gibberellic acid mediated signaling pathway
Os01g0826400	GO:0009753	response to jasmonic acid
Os01g0826400	GO:0009788	negative regulation of abscisic acid-activated signaling pathway
Os01g0832300	GO:0006468	protein phosphorylation
Os01g0832300	GO:0004672	protein kinase activity
Os01g0832300	GO:0005509	calcium ion binding
Os01g0832300	GO:0005634	nucleus
Os01g0832300	GO:0035556	intracellular signal transduction
Os01g0832300	GO:0009738	abscisic acid-activated signaling pathway
Os01g0832300	GO:0016020	membrane
Os01g0832300	GO:0016740	transferase activity
Os01g0832300	GO:0046872	metal ion binding
Os01g0832300	GO:0000166	nucleotide binding
Os01g0832300	GO:0005524	ATP binding
Os01g0832300	GO:0016301	kinase activity
Os01g0832300	GO:0016310	phosphorylation
Os01g0832300	GO:0004674	protein serine/threonine kinase activity
Os01g0832300	GO:0005886	plasma membrane
Os01g0832300	GO:0005737	cytoplasm
Os01g0832300	GO:0018105	peptidyl-serine phosphorylation
Os01g0832300	GO:0004683	calmodulin-dependent protein kinase activity
Os01g0832300	GO:0005516	calmodulin binding
Os01g0832300	GO:0009931	calcium-dependent protein serine/threonine kinase activity
Os01g0832300	GO:0046777	protein autophosphorylation
Os01g0835500	GO:0016020	membrane
Os01g0835500	GO:0016021	integral component of membrane
Os01g0835500	GO:0055114	oxidation-reduction process
Os01g0835500	GO:0016491	oxidoreductase activity
Os01g0835500	GO:0005509	calcium ion binding
Os01g0835500	GO:0004601	peroxidase activity
Os01g0835500	GO:0050664	oxidoreductase activity, acting on NAD(P)H, oxygen as acceptor
Os01g0835500	GO:0016020	membrane
Os01g0835500	GO:0016021	integral component of membrane
Os01g0835500	GO:0055114	oxidation-reduction process
Os01g0835500	GO:0016491	oxidoreductase activity
Os01g0835500	GO:0098869	cellular oxidant detoxification
Os01g0835500	GO:0005509	calcium ion binding
Os01g0835500	GO:0004601	peroxidase activity
Os01g0835500	GO:0050664	oxidoreductase activity, acting on NAD(P)H, oxygen as acceptor
Os01g0835500	GO:0016020	membrane
Os01g0835500	GO:0016021	integral component of membrane
Os01g0835500	GO:0055114	oxidation-reduction process
Os01g0835500	GO:0016491	oxidoreductase activity
Os01g0835500	GO:0098869	cellular oxidant detoxification
Os01g0837600
Os01g0860300	GO:0003735	structural constituent of ribosome
Os01g0860300	GO:0006412	translation
Os01g0860300	GO:0005840	ribosome
Os01g0860300	GO:0015934	large ribosomal subunit
Os01g0860300	GO:0003723	RNA binding
Os01g0860300	GO:0003723	RNA binding
Os01g0860300	GO:0022625	cytosolic large ribosomal subunit
Os01g0860300	GO:0000470	maturation of LSU-rRNA
Os01g0860300	GO:0006412	translation
Os01g0870400	GO:0006468	protein phosphorylation
Os01g0870400	GO:0006468	protein phosphorylation
Os01g0870400	GO:0004674	protein serine/threonine kinase activity
Os01g0870400	GO:0004674	protein serine/threonine kinase activity
Os01g0870400	GO:0004672	protein kinase activity
Os01g0870400	GO:0048544	recognition of pollen
Os01g0870400	GO:0016020	membrane
Os01g0870400	GO:0016021	integral component of membrane
Os01g0870400	GO:0016740	transferase activity
Os01g0870400	GO:0000166	nucleotide binding
Os01g0870400	GO:0005524	ATP binding
Os01g0870400	GO:0016301	kinase activity
Os01g0870400	GO:0016310	phosphorylation
Os01g0870400	GO:0005886	plasma membrane
Os01g0882500	GO:0016655	oxidoreductase activity, acting on NAD(P)H, quinone or similar compound as acceptor
Os01g0882500	GO:0016020	membrane
Os01g0882500	GO:0055114	oxidation-reduction process
Os01g0882500	GO:0009817	defense response to fungus, incompatible interaction
Os01g0882500	GO:0010258	NADH dehydrogenase complex (plastoquinone) assembly
Os01g0882500	GO:0009507	chloroplast
Os01g0882500	GO:0009535	chloroplast thylakoid membrane
Os01g0882500	GO:0009941	chloroplast envelope
Os01g0891700	GO:0016301	kinase activity
Os01g0891700	GO:0016020	membrane
Os01g0891700	GO:0016021	integral component of membrane
Os01g0891700	GO:0005524	ATP binding
Os01g0891700	GO:0016310	phosphorylation
Os01g0891700	GO:0004672	protein kinase activity
Os01g0891700	GO:0006468	protein phosphorylation
Os01g0891700	GO:0005515	protein binding
Os01g0905200	GO:0000145	exocyst
Os01g0905200	GO:0006887	exocytosis
Os01g0905200	GO:0015031	protein transport
Os01g0905200	GO:0000145	exocyst
Os01g0905200	GO:0006887	exocytosis
Os01g0905200	GO:0015031	protein transport
Os01g0915350
Os01g0921100
Os01g0925800	GO:0005634	nucleus
Os01g0925800	GO:0006511	ubiquitin-dependent protein catabolic process
Os01g0925800	GO:0016740	transferase activity
Os01g0925800	GO:0000166	nucleotide binding
Os01g0925800	GO:0005524	ATP binding
Os01g0925800	GO:0016567	protein ubiquitination
Os01g0925800	GO:0004842	ubiquitin-protein transferase activity
Os01g0925800	GO:0005829	cytosol
Os01g0925800	GO:0005737	cytoplasm
Os01g0925800	GO:0061630	ubiquitin protein ligase activity
Os01g0925800	GO:0000209	protein polyubiquitination
Os01g0925800	GO:0043161	proteasome-mediated ubiquitin-dependent protein catabolic process
Os01g0925800	GO:0031625	ubiquitin protein ligase binding
Os01g0925800	GO:0005515	protein binding
Os01g0925800	GO:0061631	ubiquitin conjugating enzyme activity
Os01g0926700	GO:0016757	transferase activity, transferring glycosyl groups
Os01g0926700	GO:0006486	protein glycosylation
Os01g0927300	GO:0030001	metal ion transport
Os01g0927300	GO:0046872	metal ion binding
Os01g0927300	GO:0005737	cytoplasm
Os01g0927300	GO:0046914	transition metal ion binding
Os01g0927300	GO:0030001	metal ion transport
Os01g0927300	GO:0046916	cellular transition metal ion homeostasis
Os01g0931000	GO:0016491	oxidoreductase activity
Os01g0931000	GO:0055114	oxidation-reduction process
Os01g0940000	GO:0003824	catalytic activity
Os01g0940000	GO:0050660	flavin adenine dinucleotide binding
Os01g0940000	GO:0071949	FAD binding
Os01g0940000	GO:0019139	cytokinin dehydrogenase activity
Os01g0940000	GO:0019139	cytokinin dehydrogenase activity
Os01g0940000	GO:0009690	cytokinin metabolic process
Os01g0940000	GO:0005615	extracellular space
Os01g0940000	GO:0055114	oxidation-reduction process
Os01g0940000	GO:0016491	oxidoreductase activity
Os01g0940000	GO:0005576	extracellular region
Os01g0940000	GO:0016614	oxidoreductase activity, acting on CH-OH group of donors
Os01g0944100
Os01g0944100
Os01g0944100
Os01g0952700	GO:0016810	hydrolase activity, acting on carbon-nitrogen (but not peptide) bonds
Os01g0952700	GO:0016020	membrane
Os01g0952700	GO:0016021	integral component of membrane
Os01g0952700	GO:0009704	de-etiolation
Os01g0952700	GO:0009845	seed germination
Os01g0952700	GO:0010218	response to far red light
Os01g0952700	GO:0048471	perinuclear region of cytoplasm
Os01g0974400	GO:0016567	protein ubiquitination
Os01g0974400	GO:0016740	transferase activity
Os01g0974400	GO:0046872	metal ion binding
Os01g0974400	GO:0005515	protein binding
Os01g0974800	GO:0004427	inorganic diphosphatase activity
Os01g0974800	GO:0004427	inorganic diphosphatase activity
Os01g0974800	GO:0006796	phosphate-containing compound metabolic process
Os01g0974800	GO:0006796	phosphate-containing compound metabolic process
Os01g0974800	GO:0005737	cytoplasm
Os01g0974800	GO:0000287	magnesium ion binding
Os01g0974800	GO:0005829	cytosol
Os02g0102300
Os02g0106100	GO:0005975	carbohydrate metabolic process
Os02g0106100	GO:0004553	hydrolase activity, hydrolyzing O-glycosyl compounds
Os02g0106100	GO:0004575	sucrose alpha-glucosidase activity
Os02g0106100	GO:0016020	membrane
Os02g0106100	GO:0016021	integral component of membrane
Os02g0106100	GO:0016787	hydrolase activity
Os02g0106100	GO:0016798	hydrolase activity, acting on glycosyl bonds
Os02g0106100	GO:0008152	metabolic process
Os02g0106100	GO:0004564	beta-fructofuranosidase activity
Os02g0115900	GO:0005634	nucleus
Os02g0115900	GO:0051082	unfolded protein binding
Os02g0115900	GO:0016887	ATPase activity
Os02g0115900	GO:0042026	protein refolding
Os02g0115900	GO:0030433	ubiquitin-dependent ERAD pathway
Os02g0115900	GO:0031072	heat shock protein binding
Os02g0115900	GO:0042623	ATPase activity, coupled
Os02g0115900	GO:0000166	nucleotide binding
Os02g0115900	GO:0005524	ATP binding
Os02g0115900	GO:0005783	endoplasmic reticulum
Os02g0115900	GO:0005515	protein binding
Os02g0115900	GO:0005788	endoplasmic reticulum lumen
Os02g0115900	GO:0005788	endoplasmic reticulum lumen
Os02g0115900	GO:0016020	membrane
Os02g0115900	GO:0005737	cytoplasm
Os02g0115900	GO:0005524	ATP binding
Os02g0115900	GO:0044183	protein binding involved in protein folding
Os02g0115900	GO:0006986	response to unfolded protein
Os02g0115900	GO:0051085	chaperone cofactor-dependent protein refolding
Os02g0115900	GO:0030968	endoplasmic reticulum unfolded protein response
Os02g0115900	GO:0034975	protein folding in endoplasmic reticulum
Os02g0115900	GO:0005788	endoplasmic reticulum lumen
Os02g0115900	GO:0009705	plant-type vacuole membrane
Os02g0115900	GO:0051787	misfolded protein binding
Os02g0115900	GO:0034605	cellular response to heat
Os02g0115900	GO:0034620	cellular response to unfolded protein
Os02g0115900	GO:0034663	endoplasmic reticulum chaperone complex
Os02g0115900	GO:0000166	nucleotide binding
Os02g0115900	GO:0005524	ATP binding
Os02g0115900	GO:0005634	nucleus
Os02g0115900	GO:0051082	unfolded protein binding
Os02g0115900	GO:0016887	ATPase activity
Os02g0115900	GO:0042026	protein refolding
Os02g0115900	GO:0030433	ubiquitin-dependent ERAD pathway
Os02g0115900	GO:0031072	heat shock protein binding
Os02g0115900	GO:0042623	ATPase activity, coupled
Os02g0115900	GO:0000166	nucleotide binding
Os02g0115900	GO:0005524	ATP binding
Os02g0115900	GO:0005783	endoplasmic reticulum
Os02g0115900	GO:0005515	protein binding
Os02g0115900	GO:0005788	endoplasmic reticulum lumen
Os02g0115900	GO:0005788	endoplasmic reticulum lumen
Os02g0115900	GO:0016020	membrane
Os02g0115900	GO:0005737	cytoplasm
Os02g0115900	GO:0005524	ATP binding
Os02g0115900	GO:0044183	protein binding involved in protein folding
Os02g0115900	GO:0006986	response to unfolded protein
Os02g0115900	GO:0051085	chaperone cofactor-dependent protein refolding
Os02g0115900	GO:0030968	endoplasmic reticulum unfolded protein response
Os02g0115900	GO:0034975	protein folding in endoplasmic reticulum
Os02g0115900	GO:0005788	endoplasmic reticulum lumen
Os02g0115900	GO:0009705	plant-type vacuole membrane
Os02g0115900	GO:0051787	misfolded protein binding
Os02g0115900	GO:0034605	cellular response to heat
Os02g0115900	GO:0034620	cellular response to unfolded protein
Os02g0115900	GO:0034663	endoplasmic reticulum chaperone complex
Os02g0120000	GO:0090305	nucleic acid phosphodiester bond hydrolysis
Os02g0120000	GO:0009451	RNA modification
Os02g0120000	GO:0003723	RNA binding
Os02g0120000	GO:0043231	intracellular membrane-bounded organelle
Os02g0120000	GO:0004519	endonuclease activity
Os02g0120000	GO:0005515	protein binding
Os02g0120800	GO:0005634	nucleus
Os02g0120800	GO:0007015	actin filament organization
Os02g0120800	GO:0003924	GTPase activity
Os02g0120800	GO:0003924	GTPase activity
Os02g0120800	GO:0005525	GTP binding
Os02g0120800	GO:0005525	GTP binding
Os02g0120800	GO:0005622	intracellular
Os02g0120800	GO:0007264	small GTPase mediated signal transduction
Os02g0120800	GO:0019901	protein kinase binding
Os02g0120800	GO:0030036	actin cytoskeleton organization
Os02g0120800	GO:0000902	cell morphogenesis
Os02g0120800	GO:0016020	membrane
Os02g0120800	GO:0000166	nucleotide binding
Os02g0120800	GO:0005737	cytoplasm
Os02g0120800	GO:0005515	protein binding
Os02g0120800	GO:0005886	plasma membrane
Os02g0120800	GO:0005737	cytoplasm
Os02g0120800	GO:0007266	Rho protein signal transduction
Os02g0120800	GO:0016477	cell migration
Os02g0120800	GO:0005886	plasma membrane
Os02g0120800	GO:0005856	cytoskeleton
Os02g0120800	GO:0030838	positive regulation of actin filament polymerization
Os02g0120800	GO:0031532	actin cytoskeleton reorganization
Os02g0120800	GO:0005634	nucleus
Os02g0120800	GO:0007015	actin filament organization
Os02g0120800	GO:0003924	GTPase activity
Os02g0120800	GO:0003924	GTPase activity
Os02g0120800	GO:0005525	GTP binding
Os02g0120800	GO:0005525	GTP binding
Os02g0120800	GO:0005622	intracellular
Os02g0120800	GO:0007264	small GTPase mediated signal transduction
Os02g0120800	GO:0019901	protein kinase binding
Os02g0120800	GO:0030036	actin cytoskeleton organization
Os02g0120800	GO:0000902	cell morphogenesis
Os02g0120800	GO:0016020	membrane
Os02g0120800	GO:0000166	nucleotide binding
Os02g0120800	GO:0005737	cytoplasm
Os02g0120800	GO:0005515	protein binding
Os02g0120800	GO:0005886	plasma membrane
Os02g0120800	GO:0005737	cytoplasm
Os02g0120800	GO:0007266	Rho protein signal transduction
Os02g0120800	GO:0016477	cell migration
Os02g0120800	GO:0005886	plasma membrane
Os02g0120800	GO:0005856	cytoskeleton
Os02g0120800	GO:0030838	positive regulation of actin filament polymerization
Os02g0120800	GO:0031532	actin cytoskeleton reorganization
Os02g0138600
Os02g0152700	GO:0016740	transferase activity
Os02g0152700	GO:0003677	DNA binding
Os02g0152700	GO:0006351	transcription, DNA-templated
Os02g0152700	GO:0016779	nucleotidyltransferase activity
Os02g0152700	GO:0003899	DNA-directed 5'-3' RNA polymerase activity
Os02g0152700	GO:0009658	chloroplast organization
Os02g0152700	GO:0009507	chloroplast
Os02g0152700	GO:1901259	chloroplast rRNA processing
Os02g0156600	GO:0016020	membrane
Os02g0156600	GO:0016021	integral component of membrane
Os02g0156600	GO:0005515	protein binding
Os02g0162500	GO:0003735	structural constituent of ribosome
Os02g0162500	GO:0006412	translation
Os02g0162500	GO:0005840	ribosome
Os02g0162500	GO:0006412	translation
Os02g0162500	GO:0000462	maturation of SSU-rRNA from tricistronic rRNA transcript (SSU-rRNA, 5.8S rRNA, LSU-rRNA)
Os02g0162500	GO:0003735	structural constituent of ribosome
Os02g0162500	GO:0022627	cytosolic small ribosomal subunit
Os02g0162500	GO:0000028	ribosomal small subunit assembly
Os02g0162500	GO:0048027	mRNA 5'-UTR binding
Os02g0162500	GO:0070181	small ribosomal subunit rRNA binding
Os02g0179600
Os02g0181300	GO:0006355	regulation of transcription, DNA-templated
Os02g0181300	GO:0005634	nucleus
Os02g0181300	GO:0043565	sequence-specific DNA binding
Os02g0181300	GO:0003700	DNA-binding transcription factor activity
Os02g0181300	GO:0006952	defense response
Os02g0181300	GO:0009611	response to wounding
Os02g0181300	GO:0009737	response to abscisic acid
Os02g0181300	GO:0009651	response to salt stress
Os02g0181300	GO:0045892	negative regulation of transcription, DNA-templated
Os02g0181300	GO:0003677	DNA binding
Os02g0181300	GO:0006351	transcription, DNA-templated
Os02g0181300	GO:0005634	nucleus
Os02g0181300	GO:0005515	protein binding
Os02g0181300	GO:0009409	response to cold
Os02g0181300	GO:0009414	response to water deprivation
Os02g0181300	GO:0009723	response to ethylene
Os02g0181300	GO:0009739	response to gibberellin
Os02g0181300	GO:0009620	response to fungus
Os02g0181300	GO:0010200	response to chitin
Os02g0181300	GO:0010200	response to chitin
Os02g0181300	GO:0009617	response to bacterium
Os02g0181300	GO:0009751	response to salicylic acid
Os02g0181300	GO:0003700	DNA-binding transcription factor activity
Os02g0181300	GO:0009685	gibberellin metabolic process
Os02g0181300	GO:1990841	promoter-specific chromatin binding
Os02g0181300	GO:0009737	response to abscisic acid
Os02g0181300	GO:0009938	negative regulation of gibberellic acid mediated signaling pathway
Os02g0181300	GO:0009740	gibberellic acid mediated signaling pathway
Os02g0181300	GO:0009753	response to jasmonic acid
Os02g0181300	GO:0006952	defense response
Os02g0181300	GO:0031347	regulation of defense response
Os02g0181300	GO:0002237	response to molecule of bacterial origin
Os02g0181300	GO:0002238	response to molecule of fungal origin
Os02g0181300	GO:0009623	response to parasitic fungus
Os02g0186900	GO:0016709	oxidoreductase activity, acting on paired donors, with incorporation or reduction of molecular oxygen, NAD(P)H as one donor, and incorporation of one atom of oxygen
Os02g0186900	GO:0016705	oxidoreductase activity, acting on paired donors, with incorporation or reduction of molecular oxygen
Os02g0186900	GO:0016020	membrane
Os02g0186900	GO:0016021	integral component of membrane
Os02g0186900	GO:0046872	metal ion binding
Os02g0186900	GO:0055114	oxidation-reduction process
Os02g0186900	GO:0016491	oxidoreductase activity
Os02g0186900	GO:0004497	monooxygenase activity
Os02g0186900	GO:0005506	iron ion binding
Os02g0186900	GO:0020037	heme binding
Os02g0186900	GO:0016020	membrane
Os02g0186900	GO:0044550	secondary metabolite biosynthetic process
Os02g0204400	GO:0006281	DNA repair
Os02g0204400	GO:0016829	lyase activity
Os02g0204400	GO:0003677	DNA binding
Os02g0204400	GO:0000166	nucleotide binding
Os02g0204400	GO:0006974	cellular response to DNA damage stimulus
Os02g0204400	GO:0003914	DNA (6-4) photolyase activity
Os02g0204400	GO:0009411	response to UV
Os02g0209400
Os02g0251900
Os02g0258300
Os02g0258300
Os02g0299300
Os02g0303500
Os02g0326100
Os02g0527100	GO:0005524	ATP binding
Os02g0527100	GO:0008270	zinc ion binding
Os02g0527100	GO:0003676	nucleic acid binding
Os02g0527100	GO:0016818	hydrolase activity, acting on acid anhydrides, in phosphorus-containing anhydrides
Os02g0527100	GO:0000724	double-strand break repair via homologous recombination
Os02g0527100	GO:0009294	DNA mediated transformation
Os02g0527100	GO:0045003	double-strand break repair via synthesis-dependent strand annealing
Os02g0540700	GO:0004842	ubiquitin-protein transferase activity
Os02g0540700	GO:0016567	protein ubiquitination
Os02g0572200	GO:0016020	membrane
Os02g0572200	GO:0016021	integral component of membrane
Os02g0572200	GO:0016567	protein ubiquitination
Os02g0572200	GO:0061630	ubiquitin protein ligase activity
Os02g0572200	GO:0043161	proteasome-mediated ubiquitin-dependent protein catabolic process
Os02g0588600
Os02g0591000
Os02g0591000
Os02g0592300	GO:0016887	ATPase activity
Os02g0592300	GO:0030983	mismatched DNA binding
Os02g0592300	GO:0006298	mismatch repair
Os02g0592300	GO:0032300	mismatch repair complex
Os02g0592300	GO:0005524	ATP binding
Os02g0592300	GO:0016887	ATPase activity
Os02g0592300	GO:0016887	ATPase activity
Os02g0592300	GO:0003697	single-stranded DNA binding
Os02g0592300	GO:0030983	mismatched DNA binding
Os02g0592300	GO:0006298	mismatch repair
Os02g0592300	GO:0006298	mismatch repair
Os02g0592300	GO:0032300	mismatch repair complex
Os02g0592300	GO:0032300	mismatch repair complex
Os02g0592300	GO:0005524	ATP binding
Os02g0592300	GO:0007131	reciprocal meiotic recombination
Os02g0592300	GO:0006310	DNA recombination
Os02g0592300	GO:0009555	pollen development
Os02g0592300	GO:0010154	fruit development
Os02g0592300	GO:0048316	seed development
Os02g0592300	GO:0000795	synaptonemal complex
Os02g0592300	GO:0005712	chiasma
Os02g0592300	GO:0032389	MutLalpha complex
Os02g0599400	GO:0003824	catalytic activity
Os02g0599400	GO:0004721	phosphoprotein phosphatase activity
Os02g0599400	GO:0004722	protein serine/threonine phosphatase activity
Os02g0599400	GO:0016787	hydrolase activity
Os02g0599400	GO:0043169	cation binding
Os02g0599400	GO:0046872	metal ion binding
Os02g0599400	GO:0006470	protein dephosphorylation
Os02g0633100	GO:0006384	transcription initiation from RNA polymerase III promoter
Os02g0633100	GO:0006359	regulation of transcription by RNA polymerase III
Os02g0633100	GO:0000995	RNA polymerase III general transcription initiation factor activity
Os02g0633100	GO:0000127	transcription factor TFIIIC complex
Os02g0633100	GO:0001002	RNA polymerase III type 1 promoter sequence-specific DNA binding
Os02g0633100	GO:0001003	RNA polymerase III type 2 promoter sequence-specific DNA binding
Os02g0633100	GO:0001007	obsolete transcription factor activity, RNA polymerase III transcription factor binding
Os02g0633100	GO:0009304	tRNA transcription
Os02g0633100	GO:0042791	5S class rRNA transcription by RNA polymerase III
Os02g0633100
Os02g0669366
Os02g0669900	GO:0071249	cellular response to nitrate
Os02g0677300	GO:0006355	regulation of transcription, DNA-templated
Os02g0677300	GO:0005634	nucleus
Os02g0677300	GO:0003700	DNA-binding transcription factor activity
Os02g0677300	GO:0003677	DNA binding
Os02g0677300	GO:0006351	transcription, DNA-templated
Os02g0681200	GO:0016567	protein ubiquitination
Os02g0681200	GO:0061630	ubiquitin protein ligase activity
Os02g0681200	GO:0043161	proteasome-mediated ubiquitin-dependent protein catabolic process
Os02g0703600	GO:0016705	oxidoreductase activity, acting on paired donors, with incorporation or reduction of molecular oxygen
Os02g0703600	GO:0016125	sterol metabolic process
Os02g0703600	GO:0016020	membrane
Os02g0703600	GO:0016021	integral component of membrane
Os02g0703600	GO:0046872	metal ion binding
Os02g0703600	GO:0055114	oxidation-reduction process
Os02g0703600	GO:0016491	oxidoreductase activity
Os02g0703600	GO:0004497	monooxygenase activity
Os02g0703600	GO:0005506	iron ion binding
Os02g0703600	GO:0020037	heme binding
Os02g0703600	GO:0005783	endoplasmic reticulum
Os02g0703600	GO:0005789	endoplasmic reticulum membrane
Os02g0703600	GO:0016709	oxidoreductase activity, acting on paired donors, with incorporation or reduction of molecular oxygen, NAD(P)H as one donor, and incorporation of one atom of oxygen
Os02g0703600	GO:0010295	(+)-abscisic acid 8'-hydroxylase activity
Os02g0703600	GO:0046345	abscisic acid catabolic process
Os02g0703600	GO:0055114	oxidation-reduction process
Os02g0703600	GO:0004497	monooxygenase activity
Os02g0703600	GO:0010268	brassinosteroid homeostasis
Os02g0703600	GO:0007275	multicellular organism development
Os02g0703600	GO:0016132	brassinosteroid biosynthetic process
Os02g0703600	GO:0009687	abscisic acid metabolic process
Os02g0736900
Os02g0737401
Os02g0744700	GO:0004373	glycogen (starch) synthase activity
Os02g0744700	GO:0016740	transferase activity
Os02g0744700	GO:0016757	transferase activity, transferring glycosyl groups
Os02g0744700	GO:0019252	starch biosynthetic process
Os02g0744700	GO:0009501	amyloplast
Os02g0744700	GO:0009507	chloroplast
Os02g0744700	GO:0009536	plastid
Os02g0744700	GO:0009011	starch synthase activity
Os02g0744700	GO:0033201	alpha-1,4-glucan synthase activity
Os02g0744700	GO:0009507	chloroplast
Os02g0744700	GO:0009011	starch synthase activity
Os02g0744700	GO:0019252	starch biosynthetic process
Os02g0744700	GO:0004373	glycogen (starch) synthase activity
Os02g0744700	GO:0016757	transferase activity, transferring glycosyl groups
Os02g0744700	GO:0019252	starch biosynthetic process
Os02g0744700	GO:0009501	amyloplast
Os02g0744700	GO:0009507	chloroplast
Os02g0761900	GO:0008168	methyltransferase activity
Os02g0761900	GO:0051252	regulation of RNA metabolic process
Os02g0761900	GO:0008428	ribonuclease inhibitor activity
Os02g0761900	GO:0016740	transferase activity
Os02g0761900	GO:0016829	lyase activity
Os02g0761900	GO:0046872	metal ion binding
Os02g0761900	GO:0032259	methylation
Os02g0761900	GO:0043086	negative regulation of catalytic activity
Os02g0761900	GO:0008948	oxaloacetate decarboxylase activity
Os02g0761900	GO:0047443	4-hydroxy-4-methyl-2-oxoglutarate aldolase activity
Os02g0761900	GO:0008168	methyltransferase activity
Os02g0761900	GO:0051252	regulation of RNA metabolic process
Os02g0761900	GO:0008428	ribonuclease inhibitor activity
Os02g0761900	GO:0016740	transferase activity
Os02g0761900	GO:0016829	lyase activity
Os02g0761900	GO:0046872	metal ion binding
Os02g0761900	GO:0032259	methylation
Os02g0761900	GO:0043086	negative regulation of catalytic activity
Os02g0761900	GO:0008948	oxaloacetate decarboxylase activity
Os02g0761900	GO:0047443	4-hydroxy-4-methyl-2-oxoglutarate aldolase activity
Os02g0798900
Os02g0805300
Os03g0103300
Os03g0107700	GO:0005634	nucleus
Os03g0107700	GO:0007049	cell cycle
Os03g0107700	GO:0004861	cyclin-dependent protein serine/threonine kinase inhibitor activity
Os03g0107700	GO:0005515	protein binding
Os03g0107700	GO:0004860	protein kinase inhibitor activity
Os03g0107700	GO:0071901	negative regulation of protein serine/threonine kinase activity
Os03g0107700	GO:0045736	negative regulation of cyclin-dependent protein serine/threonine kinase activity
Os03g0114000	GO:0003777	microtubule motor activity
Os03g0114000	GO:0007018	microtubule-based movement
Os03g0114000	GO:0008017	microtubule binding
Os03g0114000	GO:0000166	nucleotide binding
Os03g0114000	GO:0005524	ATP binding
Os03g0114000	GO:0005623	cell
Os03g0114000	GO:0003774	motor activity
Os03g0114000	GO:0005874	microtubule
Os03g0114000	GO:0009904	chloroplast accumulation movement
Os03g0146200
Os03g0166000	GO:0003676	nucleic acid binding
Os03g0180800	GO:0005634	nucleus
Os03g0180800	GO:0009611	response to wounding
Os03g0180800	GO:0006351	transcription, DNA-templated
Os03g0180800	GO:0006355	regulation of transcription, DNA-templated
Os03g0180800	GO:0005515	protein binding
Os03g0180800	GO:0005634	nucleus
Os03g0180800	GO:0003714	transcription corepressor activity
Os03g0180800	GO:0031347	regulation of defense response
Os03g0180800	GO:1903507	negative regulation of nucleic acid-templated transcription
Os03g0180800	GO:2000022	regulation of jasmonic acid mediated signaling pathway
Os03g0181100	GO:0009611	response to wounding
Os03g0181100	GO:0006351	transcription, DNA-templated
Os03g0181100	GO:0006355	regulation of transcription, DNA-templated
Os03g0181100	GO:0005515	protein binding
Os03g0181100	GO:0005634	nucleus
Os03g0181100	GO:0003714	transcription corepressor activity
Os03g0181100	GO:0031347	regulation of defense response
Os03g0181100	GO:1903507	negative regulation of nucleic acid-templated transcription
Os03g0181100	GO:2000022	regulation of jasmonic acid mediated signaling pathway
Os03g0181100	GO:0009611	response to wounding
Os03g0181100	GO:0006351	transcription, DNA-templated
Os03g0181100	GO:0006355	regulation of transcription, DNA-templated
Os03g0181100	GO:0005515	protein binding
Os03g0181100	GO:0005634	nucleus
Os03g0181100	GO:0003714	transcription corepressor activity
Os03g0181100	GO:0031347	regulation of defense response
Os03g0181100	GO:1903507	negative regulation of nucleic acid-templated transcription
Os03g0181100	GO:2000022	regulation of jasmonic acid mediated signaling pathway
Os03g0187400
Os03g0227900	GO:0006468	protein phosphorylation
Os03g0227900	GO:0006468	protein phosphorylation
Os03g0227900	GO:0004672	protein kinase activity
Os03g0227900	GO:0016020	membrane
Os03g0227900	GO:0016021	integral component of membrane
Os03g0227900	GO:0000166	nucleotide binding
Os03g0227900	GO:0005524	ATP binding
Os03g0227900	GO:0016301	kinase activity
Os03g0227900	GO:0016310	phosphorylation
Os03g0227900	GO:0004674	protein serine/threonine kinase activity
Os03g0227900	GO:0005886	plasma membrane
Os03g0227900	GO:0007166	cell surface receptor signaling pathway
Os03g0227900	GO:0004675	transmembrane receptor protein serine/threonine kinase activity
Os03g0227900	GO:0007178	transmembrane receptor protein serine/threonine kinase signaling pathway
Os03g0254200	GO:0005887	integral component of plasma membrane
Os03g0254200	GO:0003333	amino acid transmembrane transport
Os03g0254200	GO:0015173	aromatic amino acid transmembrane transporter activity
Os03g0254200	GO:0016020	membrane
Os03g0254200	GO:0016021	integral component of membrane
Os03g0254200	GO:0015801	aromatic amino acid transport
Os03g0254200	GO:0003333	amino acid transmembrane transport
Os03g0254200	GO:0005887	integral component of plasma membrane
Os03g0254200	GO:0015293	symporter activity
Os03g0269500
Os03g0273200	GO:0048046	apoplast
Os03g0273200	GO:0046274	lignin catabolic process
Os03g0273200	GO:0052716	hydroquinone:oxygen oxidoreductase activity
Os03g0273200	GO:0046872	metal ion binding
Os03g0273200	GO:0055114	oxidation-reduction process
Os03g0273200	GO:0016491	oxidoreductase activity
Os03g0273200	GO:0005507	copper ion binding
Os03g0273200	GO:0005576	extracellular region
Os03g0273200	GO:0016722	oxidoreductase activity, oxidizing metal ions
Os03g0273200	GO:0009414	response to water deprivation
Os03g0273200	GO:0048046	apoplast
Os03g0273200	GO:0046274	lignin catabolic process
Os03g0273200	GO:0052716	hydroquinone:oxygen oxidoreductase activity
Os03g0273200	GO:0046872	metal ion binding
Os03g0273200	GO:0055114	oxidation-reduction process
Os03g0273200	GO:0016491	oxidoreductase activity
Os03g0273200	GO:0005507	copper ion binding
Os03g0273200	GO:0005576	extracellular region
Os03g0273200	GO:0016722	oxidoreductase activity, oxidizing metal ions
Os03g0273200	GO:0009414	response to water deprivation
Os03g0316200	GO:0016757	transferase activity, transferring glycosyl groups
Os03g0316200	GO:0006012	galactose metabolic process
Os03g0316200	GO:0016740	transferase activity
Os03g0316200	GO:0047216	inositol 3-alpha-galactosyltransferase activity
Os03g0320000	GO:0005783	endoplasmic reticulum
Os03g0320000	GO:0055085	transmembrane transport
Os03g0320000	GO:0016020	membrane
Os03g0320000	GO:0016021	integral component of membrane
Os03g0320000	GO:0015267	channel activity
Os03g0320000	GO:0006833	water transport
Os03g0320000	GO:0005887	integral component of plasma membrane
Os03g0320000	GO:0015250	water channel activity
Os03g0320000	GO:0034220	ion transmembrane transport
Os03g0329700	GO:0006468	protein phosphorylation
Os03g0329700	GO:0004672	protein kinase activity
Os03g0329700	GO:0016020	membrane
Os03g0329700	GO:0016021	integral component of membrane
Os03g0329700	GO:0005524	ATP binding
Os03g0329700	GO:0016301	kinase activity
Os03g0329700	GO:0016310	phosphorylation
Os03g0341600
Os03g0352200	GO:0016020	membrane
Os03g0352200	GO:0016021	integral component of membrane
Os03g0353000
Os03g0366350	GO:0005515	protein binding
Os03g0400700	GO:0006950	response to stress
Os03g0400800	GO:0004672	protein kinase activity
Os03g0400800	GO:0016020	membrane
Os03g0400800	GO:0016021	integral component of membrane
Os03g0400800	GO:0005886	plasma membrane
Os03g0400800	GO:0009506	plasmodesma
Os03g0400800	GO:0046777	protein autophosphorylation
Os03g0400800	GO:0005515	protein binding
Os03g0429000	GO:0006952	defense response
Os03g0429000	GO:0005576	extracellular region
Os03g0429000	GO:0004869	cysteine-type endopeptidase inhibitor activity
Os03g0429000	GO:0030414	peptidase inhibitor activity
Os03g0429000	GO:0010466	negative regulation of peptidase activity
Os03g0429000	GO:0010951	negative regulation of endopeptidase activity
Os03g0429000	GO:0002020	protease binding
Os03g0429000	GO:0004869	cysteine-type endopeptidase inhibitor activity
Os03g0429000	GO:2000117	negative regulation of cysteine-type endopeptidase activity
Os03g0437200	GO:0003676	nucleic acid binding
Os03g0437200	GO:0006979	response to oxidative stress
Os03g0437200	GO:0046872	metal ion binding
Os03g0437200	GO:0003677	DNA binding
Os03g0437200	GO:0006351	transcription, DNA-templated
Os03g0437200	GO:0006355	regulation of transcription, DNA-templated
Os03g0437200	GO:0009414	response to water deprivation
Os03g0437200	GO:0005634	nucleus
Os03g0439000
Os03g0576600	GO:0000062	fatty-acyl-CoA binding
Os03g0576600	GO:0005737	cytoplasm
Os03g0576600	GO:0008289	lipid binding
Os03g0576600	GO:0005829	cytosol
Os03g0582900
Os03g0587000	GO:0007165	signal transduction
Os03g0587000	GO:0046854	phosphatidylinositol phosphorylation
Os03g0587000	GO:0006021	inositol biosynthetic process
Os03g0587000	GO:0046855	inositol phosphate dephosphorylation
Os03g0587000	GO:0046855	inositol phosphate dephosphorylation
Os03g0587000	GO:0008934	inositol monophosphate 1-phosphatase activity
Os03g0587000	GO:0008934	inositol monophosphate 1-phosphatase activity
Os03g0587000	GO:0016787	hydrolase activity
Os03g0587000	GO:0046872	metal ion binding
Os03g0587000	GO:0052832	inositol monophosphate 3-phosphatase activity
Os03g0587000	GO:0052833	inositol monophosphate 4-phosphatase activity
Os03g0587000	GO:0052834	inositol monophosphate phosphatase activity
Os03g0587000	GO:0006020	inositol metabolic process
Os03g0587000	GO:0005829	cytosol
Os03g0587000	GO:0005886	plasma membrane
Os03g0587000	GO:0010347	L-galactose-1-phosphate phosphatase activity
Os03g0587000	GO:0009409	response to cold
Os03g0587000	GO:0019853	L-ascorbic acid biosynthetic process
Os03g0587000	GO:0080167	response to karrikin
Os03g0607400	GO:0030001	metal ion transport
Os03g0607400	GO:0046873	metal ion transmembrane transporter activity
Os03g0607400	GO:0016020	membrane
Os03g0607400	GO:0016021	integral component of membrane
Os03g0607400	GO:0071421	manganese ion transmembrane transport
Os03g0607400	GO:0070574	cadmium ion transmembrane transport
Os03g0607400	GO:0005384	manganese ion transmembrane transporter activity
Os03g0607400	GO:0015086	cadmium ion transmembrane transporter activity
Os03g0625800	GO:0061630	ubiquitin protein ligase activity
Os03g0625800	GO:0004842	ubiquitin-protein transferase activity
Os03g0625800	GO:0016567	protein ubiquitination
Os03g0625800	GO:0006511	ubiquitin-dependent protein catabolic process
Os03g0625800	GO:0000151	ubiquitin ligase complex
Os03g0625800	GO:0016740	transferase activity
Os03g0625800	GO:0046872	metal ion binding
Os03g0625800	GO:0005737	cytoplasm
Os03g0625800	GO:0031624	ubiquitin conjugating enzyme binding
Os03g0625800	GO:0000209	protein polyubiquitination
Os03g0625800	GO:0032436	positive regulation of proteasomal ubiquitin-dependent protein catabolic process
Os03g0639700	GO:0006281	DNA repair
Os03g0639700	GO:0006310	DNA recombination
Os03g0639700	GO:0003697	single-stranded DNA binding
Os03g0639700	GO:0008094	DNA-dependent ATPase activity
Os03g0639700	GO:0003677	DNA binding
Os03g0639700	GO:0000166	nucleotide binding
Os03g0639700	GO:0005524	ATP binding
Os03g0639700	GO:0006974	cellular response to DNA damage stimulus
Os03g0639700	GO:0006259	DNA metabolic process
Os03g0639700	GO:0008094	DNA-dependent ATPase activity
Os03g0639700	GO:0003697	single-stranded DNA binding
Os03g0639700	GO:0004520	endodeoxyribonuclease activity
Os03g0639700	GO:0000150	recombinase activity
Os03g0639700	GO:0000400	four-way junction DNA binding
Os03g0639700	GO:0003690	double-stranded DNA binding
Os03g0639700	GO:0006312	mitotic recombination
Os03g0639700	GO:0010212	response to ionizing radiation
Os03g0639700	GO:0042148	strand invasion
Os03g0639700	GO:0000730	DNA recombinase assembly
Os03g0650900	GO:0016567	protein ubiquitination
Os03g0650900	GO:0016740	transferase activity
Os03g0650900	GO:0046872	metal ion binding
Os03g0650900	GO:0005634	nucleus
Os03g0650900	GO:0061630	ubiquitin protein ligase activity
Os03g0650900	GO:0016567	protein ubiquitination
Os03g0650900	GO:0043161	proteasome-mediated ubiquitin-dependent protein catabolic process
Os03g0660000
Os03g0678800	GO:0005794	Golgi apparatus
Os03g0678800	GO:0016757	transferase activity, transferring glycosyl groups
Os03g0678800	GO:0016740	transferase activity
Os03g0678800	GO:0016757	transferase activity, transferring glycosyl groups
Os03g0678800	GO:0000271	polysaccharide biosynthetic process
Os03g0718800	GO:0008233	peptidase activity
Os03g0718800	GO:0006508	proteolysis
Os03g0719400	GO:0016787	hydrolase activity
Os03g0719400	GO:0016020	membrane
Os03g0719400	GO:0016298	lipase activity
Os03g0719400	GO:0006629	lipid metabolic process
Os03g0722400	GO:0005524	ATP binding
Os03g0741100	GO:0006355	regulation of transcription, DNA-templated
Os03g0741100	GO:0006355	regulation of transcription, DNA-templated
Os03g0741100	GO:0005634	nucleus
Os03g0741100	GO:0003677	DNA binding
Os03g0741100	GO:0006351	transcription, DNA-templated
Os03g0741100	GO:0005634	nucleus
Os03g0741100	GO:0046983	protein dimerization activity
Os03g0741100	GO:0005515	protein binding
Os03g0741100	GO:0009414	response to water deprivation
Os03g0758400	GO:0000502	proteasome complex
Os03g0758400	GO:0005618	cell wall
Os03g0758400	GO:0005515	protein binding
Os03g0758400	GO:0005515	protein binding
Os03g0772600	GO:0006468	protein phosphorylation
Os03g0772600	GO:0004672	protein kinase activity
Os03g0772600	GO:0006952	defense response
Os03g0772600	GO:0042742	defense response to bacterium
Os03g0772600	GO:0030246	carbohydrate binding
Os03g0772600	GO:0004713	protein tyrosine kinase activity
Os03g0772600	GO:0016020	membrane
Os03g0772600	GO:0016021	integral component of membrane
Os03g0772600	GO:0005524	ATP binding
Os03g0772600	GO:0016301	kinase activity
Os03g0772600	GO:0016310	phosphorylation
Os03g0772600	GO:0018108	peptidyl-tyrosine phosphorylation
Os03g0772600	GO:0005886	plasma membrane
Os03g0772600	GO:0004675	transmembrane receptor protein serine/threonine kinase activity
Os03g0772600	GO:0007178	transmembrane receptor protein serine/threonine kinase signaling pathway
Os03g0772600	GO:0002229	defense response to oomycetes
Os03g0786400	GO:0003676	nucleic acid binding
Os03g0786400	GO:0005634	nucleus
Os03g0793000	GO:0008270	zinc ion binding
Os03g0793000	GO:0003677	DNA binding
Os03g0793000	GO:0046872	metal ion binding
Os03g0818200	GO:0003824	catalytic activity
Os03g0818200	GO:0050662	coenzyme binding
Os03g0818200	GO:0016616	oxidoreductase activity, acting on the CH-OH group of donors, NAD or NADP as acceptor
Os03g0818200	GO:0055114	oxidation-reduction process
Os03g0818200	GO:0016491	oxidoreductase activity
Os03g0818200	GO:0005829	cytosol
Os03g0820400	GO:0003676	nucleic acid binding
Os03g0820400	GO:0005739	mitochondrion
Os03g0820400	GO:0005634	nucleus
Os03g0823400	GO:0008233	peptidase activity
Os03g0823400	GO:0005576	extracellular region
Os03g0823400	GO:0004867	serine-type endopeptidase inhibitor activity
Os03g0823400	GO:0030414	peptidase inhibitor activity
Os03g0823400	GO:0010466	negative regulation of peptidase activity
Os03g0823400	GO:0010951	negative regulation of endopeptidase activity
Os03g0823400	GO:0006508	proteolysis
Os03g0831500	GO:0004637	phosphoribosylamine-glycine ligase activity
Os03g0831500	GO:0006189	'de novo' IMP biosynthetic process
Os03g0831500	GO:0004641	phosphoribosylformylglycinamidine cyclo-ligase activity
Os03g0831500	GO:0004641	phosphoribosylformylglycinamidine cyclo-ligase activity
Os03g0831500	GO:0006164	purine nucleotide biosynthetic process
Os03g0831500	GO:0016020	membrane
Os03g0831500	GO:0016021	integral component of membrane
Os03g0831500	GO:0005737	cytoplasm
Os03g0831500	GO:0016874	ligase activity
Os03g0831500	GO:0005829	cytosol
Os03g0831500	GO:0005507	copper ion binding
Os03g0831500	GO:0005524	ATP binding
Os03g0831500	GO:0005739	mitochondrion
Os03g0831500	GO:0009507	chloroplast
Os03g0831500	GO:0009570	chloroplast stroma
Os03g0831500	GO:0046084	adenine biosynthetic process
Os03g0833600	GO:0016020	membrane
Os03g0833600	GO:0016021	integral component of membrane
Os03g0833600	GO:0004553	hydrolase activity, hydrolyzing O-glycosyl compounds
Os03g0833600	GO:0030247	polysaccharide binding
Os03g0833600	GO:0046658	anchored component of plasma membrane
Os03g0844000	GO:0008270	zinc ion binding
Os03g0844000	GO:0009451	RNA modification
Os03g0844000	GO:0090305	nucleic acid phosphodiester bond hydrolysis
Os03g0844000	GO:0003723	RNA binding
Os03g0844000	GO:0043231	intracellular membrane-bounded organelle
Os03g0844000	GO:0004519	endonuclease activity
Os03g0844000	GO:0005515	protein binding
Os03g0844000	GO:0008270	zinc ion binding
Os03g0844000	GO:0005515	protein binding
Os03g0844900	GO:0005634	nucleus
Os03g0844900	GO:0003676	nucleic acid binding
Os03g0844900	GO:0009737	response to abscisic acid
Os03g0844900	GO:0016020	membrane
Os03g0844900	GO:0016021	integral component of membrane
Os03g0844900	GO:0005730	nucleolus
Os03g0844900	GO:0003723	RNA binding
Os03g0844900	GO:0003729	mRNA binding
Os03g0844900	GO:0000481	maturation of 5S rRNA
Os03g0844900	GO:0009409	response to cold
Os03g0844900	GO:0032508	DNA duplex unwinding
Os03g0844900	GO:0034337	RNA folding
Os03g0844900	GO:0009507	chloroplast
Os03g0844900	GO:0009570	chloroplast stroma
Os03g0844900	GO:0000462	maturation of SSU-rRNA from tricistronic rRNA transcript (SSU-rRNA, 5.8S rRNA, LSU-rRNA)
Os03g0844900	GO:0032040	small-subunit processome
Os03g0844900	GO:0000466	maturation of 5.8S rRNA from tricistronic rRNA transcript (SSU-rRNA, 5.8S rRNA, LSU-rRNA)
Os03g0856500	GO:0044238	primary metabolic process
Os03g0856500	GO:0016301	kinase activity
Os03g0856500	GO:0016310	phosphorylation
Os03g0856500	GO:0005840	ribosome
Os03g0856500	GO:0022627	cytosolic small ribosomal subunit
Os03g0856500	GO:0043022	ribosome binding
Os03g0856500	GO:0043024	ribosomal small subunit binding
Os03g0856500	GO:0045900	negative regulation of translational elongation
Os03g0856500	GO:0009570	chloroplast stroma
Os03g0856500	GO:0009534	chloroplast thylakoid
Os03g0856500	GO:0044238	primary metabolic process
Os03g0856500	GO:0005840	ribosome
Os03g0856500	GO:0022627	cytosolic small ribosomal subunit
Os03g0856500	GO:0043022	ribosome binding
Os03g0856500	GO:0043024	ribosomal small subunit binding
Os03g0856500	GO:0045900	negative regulation of translational elongation
Os03g0856500	GO:0009507	chloroplast
Os03g0856500	GO:0009534	chloroplast thylakoid
Os03g0856500	GO:0009570	chloroplast stroma
Os04g0119000
Os04g0119000
Os04g0121100	GO:0006508	proteolysis
Os04g0121100	GO:0016787	hydrolase activity
Os04g0121100	GO:0004252	serine-type endopeptidase activity
Os04g0121100	GO:0008233	peptidase activity
Os04g0121100	GO:0008236	serine-type peptidase activity
Os04g0121100	GO:0004252	serine-type endopeptidase activity
Os04g0196200	GO:0008168	methyltransferase activity
Os04g0196200	GO:0008757	S-adenosylmethionine-dependent methyltransferase activity
Os04g0196200	GO:0008171	O-methyltransferase activity
Os04g0196200	GO:0008171	O-methyltransferase activity
Os04g0196200	GO:0016740	transferase activity
Os04g0196200	GO:0046983	protein dimerization activity
Os04g0196200	GO:0032259	methylation
Os04g0196200	GO:0005829	cytosol
Os04g0196200	GO:0019438	aromatic compound biosynthetic process
Os04g0288100	GO:0030145	manganese ion binding
Os04g0288100	GO:0005618	cell wall
Os04g0288100	GO:0045735	nutrient reservoir activity
Os04g0288100	GO:0005576	extracellular region
Os04g0288100	GO:0046872	metal ion binding
Os04g0288100	GO:0008270	zinc ion binding
Os04g0288100	GO:0003676	nucleic acid binding
Os04g0288500	GO:0006468	protein phosphorylation
Os04g0288500	GO:0004672	protein kinase activity
Os04g0288500	GO:0006952	defense response
Os04g0288500	GO:0042742	defense response to bacterium
Os04g0288500	GO:0030246	carbohydrate binding
Os04g0288500	GO:0016020	membrane
Os04g0288500	GO:0016021	integral component of membrane
Os04g0288500	GO:0005524	ATP binding
Os04g0288500	GO:0005886	plasma membrane
Os04g0288500	GO:0004675	transmembrane receptor protein serine/threonine kinase activity
Os04g0288500	GO:0007178	transmembrane receptor protein serine/threonine kinase signaling pathway
Os04g0288500	GO:0002229	defense response to oomycetes
Os04g0339400	GO:0055114	oxidation-reduction process
Os04g0339400	GO:0016491	oxidoreductase activity
Os04g0366000	GO:0006468	protein phosphorylation
Os04g0366000	GO:0004674	protein serine/threonine kinase activity
Os04g0366000	GO:0004672	protein kinase activity
Os04g0366000	GO:0005509	calcium ion binding
Os04g0366000	GO:0007166	cell surface receptor signaling pathway
Os04g0366000	GO:0016020	membrane
Os04g0366000	GO:0016021	integral component of membrane
Os04g0366000	GO:0005524	ATP binding
Os04g0366000	GO:0005886	plasma membrane
Os04g0379400	GO:0016020	membrane
Os04g0379400	GO:0016021	integral component of membrane
Os04g0379700	GO:0009408	response to heat
Os04g0379700	GO:0046422	violaxanthin de-epoxidase activity
Os04g0379700	GO:0019904	protein domain specific binding
Os04g0379700	GO:0006631	fatty acid metabolic process
Os04g0379700	GO:0009507	chloroplast
Os04g0379700	GO:0055114	oxidation-reduction process
Os04g0379700	GO:0010028	xanthophyll cycle
Os04g0379700	GO:0015994	chlorophyll metabolic process
Os04g0379700	GO:0009534	chloroplast thylakoid
Os04g0379700	GO:0031977	thylakoid lumen
Os04g0415600	GO:0005375	copper ion transmembrane transporter activity
Os04g0415600	GO:0016020	membrane
Os04g0415600	GO:0016021	integral component of membrane
Os04g0415600	GO:0006811	ion transport
Os04g0415600	GO:0035434	copper ion transmembrane transport
Os04g0415600	GO:0005886	plasma membrane
Os04g0415600	GO:0006825	copper ion transport
Os04g0415600	GO:0005375	copper ion transmembrane transporter activity
Os04g0415600	GO:0006878	cellular copper ion homeostasis
Os04g0444300	GO:0005634	nucleus
Os04g0444300	GO:0005783	endoplasmic reticulum
Os04g0444300	GO:0007275	multicellular organism development
Os04g0444300	GO:0046622	positive regulation of organ growth
Os04g0444300	GO:0046622	positive regulation of organ growth
Os04g0444300	GO:0016020	membrane
Os04g0444300	GO:0016020	membrane
Os04g0444300	GO:0016021	integral component of membrane
Os04g0444300	GO:0005634	nucleus
Os04g0444300	GO:0005737	cytoplasm
Os04g0444300	GO:0005737	cytoplasm
Os04g0444300	GO:0008284	positive regulation of cell proliferation
Os04g0444300	GO:0030307	positive regulation of cell growth
Os04g0444300	GO:0071365	cellular response to auxin stimulus
Os04g0444300	GO:0071368	cellular response to cytokinin stimulus
Os04g0451700
Os04g0455700
Os04g0484900	GO:0005634	nucleus
Os04g0484900	GO:0051536	iron-sulfur cluster binding
Os04g0484900	GO:0003824	catalytic activity
Os04g0484900	GO:0008283	cell proliferation
Os04g0484900	GO:0004402	histone acetyltransferase activity
Os04g0484900	GO:0033588	Elongator holoenzyme complex
Os04g0484900	GO:0016740	transferase activity
Os04g0484900	GO:0046872	metal ion binding
Os04g0484900	GO:0006351	transcription, DNA-templated
Os04g0484900	GO:0006355	regulation of transcription, DNA-templated
Os04g0484900	GO:0005634	nucleus
Os04g0484900	GO:0008080	N-acetyltransferase activity
Os04g0484900	GO:0016746	transferase activity, transferring acyl groups
Os04g0484900	GO:0016573	histone acetylation
Os04g0484900	GO:0002098	tRNA wobble uridine modification
Os04g0484900	GO:0009294	DNA mediated transformation
Os04g0484900	GO:0010928	regulation of auxin mediated signaling pathway
Os04g0484900	GO:0035265	organ growth
Os04g0484900	GO:0090708	specification of plant organ axis polarity
Os04g0484900	GO:2000025	regulation of leaf formation
Os04g0484900	GO:0005719	nuclear euchromatin
Os04g0484900	GO:0005829	cytosol
Os04g0484900	GO:0033588	Elongator holoenzyme complex
Os04g0484900	GO:0005737	cytoplasm
Os04g0484900	GO:0006357	regulation of transcription by RNA polymerase II
Os04g0484900	GO:0004402	histone acetyltransferase activity
Os04g0484900	GO:0002926	tRNA wobble base 5-methoxycarbonylmethyl-2-thiouridinylation
Os04g0505200
Os04g0505200
Os04g0505200
Os04g0507000	GO:0009408	response to heat
Os04g0507000	GO:0003684	damaged DNA binding
Os04g0507000	GO:0008094	DNA-dependent ATPase activity
Os04g0507000	GO:0042651	thylakoid membrane
Os04g0507000	GO:0030983	mismatched DNA binding
Os04g0507000	GO:0006298	mismatch repair
Os04g0507000	GO:0006298	mismatch repair
Os04g0507000	GO:0032300	mismatch repair complex
Os04g0507000	GO:0005524	ATP binding
Os04g0507000	GO:0003677	DNA binding
Os04g0507000	GO:0000002	mitochondrial genome maintenance
Os04g0507000	GO:0009408	response to heat
Os04g0507000	GO:0032042	mitochondrial DNA metabolic process
Os04g0507000	GO:0005739	mitochondrion
Os04g0507000	GO:0009507	chloroplast
Os04g0507000	GO:0009536	plastid
Os04g0507000	GO:0005739	mitochondrion
Os04g0507000	GO:0005524	ATP binding
Os04g0507000	GO:0000404	heteroduplex DNA loop binding
Os04g0507000	GO:0043570	maintenance of DNA repeat elements
Os04g0507000	GO:0030983	mismatched DNA binding
Os04g0507000	GO:0032137	guanine/thymine mispair binding
Os04g0507000	GO:0032143	single thymine insertion binding
Os04g0507000	GO:0032042	mitochondrial DNA metabolic process
Os04g0516600	GO:0003824	catalytic activity
Os04g0516600	GO:0016829	lyase activity
Os04g0516600	GO:0006520	cellular amino acid metabolic process
Os04g0516600	GO:0005524	ATP binding
Os04g0516600	GO:0005829	cytosol
Os04g0516600	GO:0008732	L-allo-threonine aldolase activity
Os04g0516600	GO:0006545	glycine biosynthetic process
Os04g0516600	GO:0006567	threonine catabolic process
Os04g0518400	GO:0003824	catalytic activity
Os04g0518400	GO:0006559	L-phenylalanine catabolic process
Os04g0518400	GO:0016841	ammonia-lyase activity
Os04g0518400	GO:0016829	lyase activity
Os04g0518400	GO:0005737	cytoplasm
Os04g0518400	GO:0045548	phenylalanine ammonia-lyase activity
Os04g0518400	GO:0009698	phenylpropanoid metabolic process
Os04g0518400	GO:0009800	cinnamic acid biosynthetic process
Os04g0523600	GO:0043231	intracellular membrane-bounded organelle
Os04g0523600	GO:0016758	transferase activity, transferring hexosyl groups
Os04g0523600	GO:0016740	transferase activity
Os04g0523600	GO:0016757	transferase activity, transferring glycosyl groups
Os04g0523600	GO:0008152	metabolic process
Os04g0523600	GO:0080043	quercetin 3-O-glucosyltransferase activity
Os04g0523600	GO:0080044	quercetin 7-O-glucosyltransferase activity
Os04g0523600	GO:0008194	UDP-glycosyltransferase activity
Os04g0525100	GO:0043231	intracellular membrane-bounded organelle
Os04g0525100	GO:0016758	transferase activity, transferring hexosyl groups
Os04g0525100	GO:0016740	transferase activity
Os04g0525100	GO:0016757	transferase activity, transferring glycosyl groups
Os04g0525100	GO:0008152	metabolic process
Os04g0525100	GO:0080043	quercetin 3-O-glucosyltransferase activity
Os04g0525100	GO:0080044	quercetin 7-O-glucosyltransferase activity
Os04g0525100	GO:0008194	UDP-glycosyltransferase activity
Os04g0532100	GO:0055114	oxidation-reduction process
Os04g0533900	GO:0030001	metal ion transport
Os04g0533900	GO:0046872	metal ion binding
Os04g0533900	GO:0005737	cytoplasm
Os04g0533900	GO:0046914	transition metal ion binding
Os04g0533900	GO:0030001	metal ion transport
Os04g0533900	GO:0046916	cellular transition metal ion homeostasis
Os04g0538000
Os04g0538000	GO:0005515	protein binding
Os04g0538000	GO:0051879	Hsp90 protein binding
Os04g0540900	GO:0006468	protein phosphorylation
Os04g0540900	GO:0006468	protein phosphorylation
Os04g0540900	GO:0004672	protein kinase activity
Os04g0540900	GO:0006979	response to oxidative stress
Os04g0540900	GO:0009651	response to salt stress
Os04g0540900	GO:0004713	protein tyrosine kinase activity
Os04g0540900	GO:0016020	membrane
Os04g0540900	GO:0016740	transferase activity
Os04g0540900	GO:0000166	nucleotide binding
Os04g0540900	GO:0005524	ATP binding
Os04g0540900	GO:0016301	kinase activity
Os04g0540900	GO:0016310	phosphorylation
Os04g0540900	GO:0004674	protein serine/threonine kinase activity
Os04g0540900	GO:0005886	plasma membrane
Os04g0540900	GO:0005886	plasma membrane
Os04g0540900	GO:0005515	protein binding
Os04g0540900	GO:0009409	response to cold
Os04g0540900	GO:0009414	response to water deprivation
Os04g0540900	GO:0005886	plasma membrane
Os04g0540900	GO:0004675	transmembrane receptor protein serine/threonine kinase activity
Os04g0540900	GO:0007178	transmembrane receptor protein serine/threonine kinase signaling pathway
Os04g0540900	GO:0043621	protein self-association
Os04g0540900	GO:0004713	protein tyrosine kinase activity
Os04g0540900	GO:1902074	response to salt
Os04g0540900	GO:0010310	regulation of hydrogen peroxide metabolic process
Os04g0540900	GO:1902882	regulation of response to oxidative stress
Os04g0540900	GO:0018108	peptidyl-tyrosine phosphorylation
Os04g0540900	GO:1901000	regulation of response to salt stress
Os04g0540900	GO:0004712	protein serine/threonine/tyrosine kinase activity
Os04g0542200	GO:0055085	transmembrane transport
Os04g0542200	GO:0048316	seed development
Os04g0542200	GO:0016020	membrane
Os04g0542200	GO:0016021	integral component of membrane
Os04g0542200	GO:0005886	plasma membrane
Os04g0542200	GO:0051980	iron-nicotianamine transmembrane transporter activity
Os04g0542200	GO:0010039	response to iron ion
Os04g0542200	GO:0015688	iron chelate transport
Os04g0542200	GO:0033214	iron assimilation by chelation and transport
Os04g0561500	GO:0006508	proteolysis
Os04g0561500	GO:0004175	endopeptidase activity
Os04g0561500	GO:0070008	serine-type exopeptidase activity
Os04g0561500	GO:0008236	serine-type peptidase activity
Os04g0561500	GO:0004252	serine-type endopeptidase activity
Os04g0561500	GO:0005829	cytosol
Os04g0561500	GO:0005737	cytoplasm
Os04g0561500	GO:0070012	oligopeptidase activity
Os04g0561500	GO:0006508	proteolysis
Os04g0561500	GO:0004175	endopeptidase activity
Os04g0561500	GO:0070008	serine-type exopeptidase activity
Os04g0561500	GO:0008236	serine-type peptidase activity
Os04g0561500	GO:0004252	serine-type endopeptidase activity
Os04g0561500	GO:0005829	cytosol
Os04g0561500	GO:0005737	cytoplasm
Os04g0561500	GO:0070012	oligopeptidase activity
Os04g0578600	GO:0016020	membrane
Os04g0578600	GO:0016021	integral component of membrane
Os04g0578600	GO:0055114	oxidation-reduction process
Os04g0578600	GO:0016491	oxidoreductase activity
Os04g0579200	GO:0008270	zinc ion binding
Os04g0579200	GO:0046872	metal ion binding
Os04g0579200	GO:0016567	protein ubiquitination
Os04g0579200	GO:0061630	ubiquitin protein ligase activity
Os04g0579200	GO:0043161	proteasome-mediated ubiquitin-dependent protein catabolic process
Os04g0586100
Os04g0587300	GO:0005215	transporter activity
Os04g0587300	GO:0016020	membrane
Os04g0587300	GO:0016021	integral component of membrane
Os04g0587400	GO:0005215	transporter activity
Os04g0587400	GO:0016020	membrane
Os04g0587400	GO:0016021	integral component of membrane
Os04g0605100	GO:0006355	regulation of transcription, DNA-templated
Os04g0605100	GO:0005634	nucleus
Os04g0605100	GO:0043565	sequence-specific DNA binding
Os04g0605100	GO:0003700	DNA-binding transcription factor activity
Os04g0605100	GO:0003677	DNA binding
Os04g0605100	GO:0006351	transcription, DNA-templated
Os04g0606000	GO:0016747	transferase activity, transferring acyl groups other than amino-acyl groups
Os04g0606000	GO:0016740	transferase activity
Os04g0610400	GO:0006355	regulation of transcription, DNA-templated
Os04g0610400	GO:0005634	nucleus
Os04g0610400	GO:0003700	DNA-binding transcription factor activity
Os04g0610400	GO:0003677	DNA binding
Os04g0610400	GO:0006351	transcription, DNA-templated
Os04g0612301
Os04g0618050	GO:0016020	membrane
Os04g0618050	GO:0016021	integral component of membrane
Os04g0618050	GO:0090305	nucleic acid phosphodiester bond hydrolysis
Os04g0618050	GO:0005739	mitochondrion
Os04g0618050	GO:0009451	RNA modification
Os04g0618050	GO:0003723	RNA binding
Os04g0618050	GO:0043231	intracellular membrane-bounded organelle
Os04g0618050	GO:0004519	endonuclease activity
Os04g0618050	GO:0005515	protein binding
Os04g0635700	GO:0010258	NADH dehydrogenase complex (plastoquinone) assembly
Os04g0635700	GO:0009507	chloroplast
Os04g0635700	GO:0009570	chloroplast stroma
Os04g0643200	GO:0004040	amidase activity
Os04g0643200	GO:0030956	glutamyl-tRNA(Gln) amidotransferase complex
Os04g0643200	GO:0050567	glutaminyl-tRNA synthase (glutamine-hydrolyzing) activity
Os04g0643200	GO:0000166	nucleotide binding
Os04g0643200	GO:0005524	ATP binding
Os04g0643200	GO:0009507	chloroplast
Os04g0643200	GO:0009536	plastid
Os04g0643200	GO:0006412	translation
Os04g0643200	GO:0009570	chloroplast stroma
Os04g0643200	GO:0005739	mitochondrion
Os04g0643200	GO:0016874	ligase activity
Os04g0643200	GO:0016884	carbon-nitrogen ligase activity, with glutamine as amido-N-donor
Os04g0643200	GO:0032543	mitochondrial translation
Os04g0643200	GO:0070681	glutaminyl-tRNAGln biosynthesis via transamidation
Os04g0684900	GO:0003676	nucleic acid binding
Os04g0684900	GO:0030014	CCR4-NOT complex
Os04g0684900	GO:0090503	RNA phosphodiester bond hydrolysis, exonucleolytic
Os04g0684900	GO:0004535	poly(A)-specific ribonuclease activity
Os04g0684900	GO:0003676	nucleic acid binding
Os04g0684900	GO:0017148	negative regulation of translation
Os04g0684900	GO:0030015	CCR4-NOT core complex
Os04g0684900	GO:0030014	CCR4-NOT complex
Os04g0684900	GO:0090503	RNA phosphodiester bond hydrolysis, exonucleolytic
Os04g0684900	GO:0000932	P-body
Os04g0684900	GO:0004535	poly(A)-specific ribonuclease activity
Os04g0684900	GO:0043928	exonucleolytic nuclear-transcribed mRNA catabolic process involved in deadenylation-dependent decay
Os04g0684900	GO:0004535	poly(A)-specific ribonuclease activity
Os05g0102000	GO:0008168	methyltransferase activity
Os05g0102000	GO:0009611	response to wounding
Os05g0102000	GO:0009694	jasmonic acid metabolic process
Os05g0102000	GO:0016740	transferase activity
Os05g0102000	GO:0032259	methylation
Os05g0102000	GO:0030795	jasmonate O-methyltransferase activity
Os05g0108000	GO:0009451	RNA modification
Os05g0108000	GO:0006396	RNA processing
Os05g0108000	GO:0001522	pseudouridine synthesis
Os05g0108000	GO:0006400	tRNA modification
Os05g0108000	GO:0009982	pseudouridine synthase activity
Os05g0108000	GO:0009982	pseudouridine synthase activity
Os05g0108000	GO:0003723	RNA binding
Os05g0108000	GO:0005739	mitochondrion
Os05g0108000	GO:1990481	mRNA pseudouridine synthesis
Os05g0123300	GO:0005634	nucleus
Os05g0123300	GO:0036297	interstrand cross-link repair
Os05g0123300	GO:0045145	single-stranded DNA 5'-3' exodeoxyribonuclease activity
Os05g0123300	GO:0045145	single-stranded DNA 5'-3' exodeoxyribonuclease activity
Os05g0123300	GO:0090305	nucleic acid phosphodiester bond hydrolysis
Os05g0123300	GO:0006259	DNA metabolic process
Os05g0131500	GO:0005381	iron ion transmembrane transporter activity
Os05g0131500	GO:0034755	iron ion transmembrane transport
Os05g0131500	GO:0016020	membrane
Os05g0131500	GO:0016021	integral component of membrane
Os05g0131500	GO:0006811	ion transport
Os05g0135500	GO:0006979	response to oxidative stress
Os05g0135500	GO:0004601	peroxidase activity
Os05g0135500	GO:0004601	peroxidase activity
Os05g0135500	GO:0042744	hydrogen peroxide catabolic process
Os05g0135500	GO:0005576	extracellular region
Os05g0135500	GO:0046872	metal ion binding
Os05g0135500	GO:0055114	oxidation-reduction process
Os05g0135500	GO:0016491	oxidoreductase activity
Os05g0135500	GO:0020037	heme binding
Os05g0135500	GO:0098869	cellular oxidant detoxification
Os05g0135500	GO:0009664	plant-type cell wall organization
Os05g0135500	GO:0009505	plant-type cell wall
Os05g0135500	GO:0009506	plasmodesma
Os05g0135700	GO:0006730	one-carbon metabolic process
Os05g0135700	GO:0004478	methionine adenosyltransferase activity
Os05g0135700	GO:0004478	methionine adenosyltransferase activity
Os05g0135700	GO:0006556	S-adenosylmethionine biosynthetic process
Os05g0135700	GO:0016740	transferase activity
Os05g0135700	GO:0046872	metal ion binding
Os05g0135700	GO:0000166	nucleotide binding
Os05g0135700	GO:0005524	ATP binding
Os05g0135700	GO:0005737	cytoplasm
Os05g0135700	GO:0005829	cytosol
Os05g0135700	GO:0006730	one-carbon metabolic process
Os05g0135700	GO:0004478	methionine adenosyltransferase activity
Os05g0135700	GO:0004478	methionine adenosyltransferase activity
Os05g0135700	GO:0006556	S-adenosylmethionine biosynthetic process
Os05g0135700	GO:0016740	transferase activity
Os05g0135700	GO:0046872	metal ion binding
Os05g0135700	GO:0000166	nucleotide binding
Os05g0135700	GO:0005524	ATP binding
Os05g0135700	GO:0005737	cytoplasm
Os05g0135700	GO:0005829	cytosol
Os05g0139100	GO:0006355	regulation of transcription, DNA-templated
Os05g0139100	GO:0005634	nucleus
Os05g0139100	GO:0009742	brassinosteroid mediated signaling pathway
Os05g0139100	GO:0006351	transcription, DNA-templated
Os05g0139100	GO:0005634	nucleus
Os05g0139100	GO:0046983	protein dimerization activity
Os05g0139100	GO:0005515	protein binding
Os05g0139100	GO:0040008	regulation of growth
Os05g0139100	GO:0080113	regulation of seed growth
Os05g0140100	GO:0005634	nucleus
Os05g0140100	GO:0043565	sequence-specific DNA binding
Os05g0140100	GO:0030154	cell differentiation
Os05g0140100	GO:0016020	membrane
Os05g0140100	GO:0016021	integral component of membrane
Os05g0140100	GO:0003677	DNA binding
Os05g0140100	GO:0005634	nucleus
Os05g0140100	GO:0006357	regulation of transcription by RNA polymerase II
Os05g0140100	GO:0000981	DNA-binding transcription factor activity, RNA polymerase II-specific
Os05g0140100	GO:0001135	RNA polymerase II transcription regulator recruiting activity
Os05g0140100	GO:0044212	transcription regulatory region DNA binding
Os05g0140100	GO:0010119	regulation of stomatal movement
Os05g0140100	GO:0005634	nucleus
Os05g0140100	GO:0043565	sequence-specific DNA binding
Os05g0140100	GO:0030154	cell differentiation
Os05g0140100	GO:0003677	DNA binding
Os05g0140100	GO:0005634	nucleus
Os05g0140100	GO:0006357	regulation of transcription by RNA polymerase II
Os05g0140100	GO:0000981	DNA-binding transcription factor activity, RNA polymerase II-specific
Os05g0140100	GO:0001135	RNA polymerase II transcription regulator recruiting activity
Os05g0140100	GO:0044212	transcription regulatory region DNA binding
Os05g0140100	GO:0010119	regulation of stomatal movement
Os05g0140100	GO:0005634	nucleus
Os05g0140100	GO:0043565	sequence-specific DNA binding
Os05g0140100	GO:0030154	cell differentiation
Os05g0140100	GO:0003677	DNA binding
Os05g0140100	GO:0005634	nucleus
Os05g0140100	GO:0006357	regulation of transcription by RNA polymerase II
Os05g0140100	GO:0000981	DNA-binding transcription factor activity, RNA polymerase II-specific
Os05g0140100	GO:0001135	RNA polymerase II transcription regulator recruiting activity
Os05g0140100	GO:0044212	transcription regulatory region DNA binding
Os05g0140100	GO:0010119	regulation of stomatal movement
Os05g0146900	GO:0016020	membrane
Os05g0146900	GO:0016021	integral component of membrane
Os05g0146900	GO:0005515	protein binding
Os05g0163300	GO:0009834	plant-type secondary cell wall biogenesis
Os05g0163300	GO:0003723	RNA binding
Os05g0163300	GO:0005681	spliceosomal complex
Os05g0163300	GO:0000398	mRNA splicing, via spliceosome
Os05g0163300	GO:0017070	U6 snRNA binding
Os05g0163300	GO:0030623	U5 snRNA binding
Os05g0163300	GO:0005886	plasma membrane
Os05g0201700
Os05g0203900
Os05g0214300	GO:0051119	sugar transmembrane transporter activity
Os05g0214300	GO:0016020	membrane
Os05g0214300	GO:0016021	integral component of membrane
Os05g0214300	GO:0005886	plasma membrane
Os05g0214300	GO:0008643	carbohydrate transport
Os05g0214300	GO:0051119	sugar transmembrane transporter activity
Os05g0214300	GO:0034219	carbohydrate transmembrane transport
Os05g0214300	GO:0005887	integral component of plasma membrane
Os05g0214300	GO:0008643	carbohydrate transport
Os05g0214300	GO:0016021	integral component of membrane
Os05g0232200	GO:0016020	membrane
Os05g0232200	GO:0016021	integral component of membrane
Os05g0241200
Os05g0241200	GO:0022857	transmembrane transporter activity
Os05g0241200	GO:0055085	transmembrane transport
Os05g0241200	GO:0016020	membrane
Os05g0241200	GO:0016021	integral component of membrane
Os05g0241200	GO:0005794	Golgi apparatus
Os05g0241200	GO:0015297	antiporter activity
Os05g0241200	GO:0022857	transmembrane transporter activity
Os05g0318300	GO:0006396	RNA processing
Os05g0318300	GO:0004525	ribonuclease III activity
Os05g0318300	GO:0090502	RNA phosphodiester bond hydrolysis, endonucleolytic
Os05g0318300	GO:0090501	RNA phosphodiester bond hydrolysis
Os05g0381400	GO:0016020	membrane
Os05g0381400	GO:0016021	integral component of membrane
Os05g0402700	GO:0003824	catalytic activity
Os05g0402700	GO:0006096	glycolytic process
Os05g0402700	GO:0004332	fructose-bisphosphate aldolase activity
Os05g0402700	GO:0016829	lyase activity
Os05g0440300	GO:0005634	nucleus
Os05g0440300	GO:0016787	hydrolase activity
Os05g0440300	GO:0006351	transcription, DNA-templated
Os05g0440300	GO:0006355	regulation of transcription, DNA-templated
Os05g0440300	GO:0006325	chromatin organization
Os05g0440300	GO:0004407	histone deacetylase activity
Os05g0440300	GO:0032041	NAD-dependent histone deacetylase activity (H3-K14 specific)
Os05g0440300	GO:0016575	histone deacetylation
Os05g0440300	GO:0070932	histone H3 deacetylation
Os05g0443500	GO:0051537	2 iron, 2 sulfur cluster binding
Os05g0443500	GO:0051536	iron-sulfur cluster binding
Os05g0443500	GO:0022900	electron transport chain
Os05g0443500	GO:0016020	membrane
Os05g0443500	GO:0046872	metal ion binding
Os05g0443500	GO:0009507	chloroplast
Os05g0443500	GO:0009536	plastid
Os05g0443500	GO:0009055	electron transfer activity
Os05g0443500	GO:0055114	oxidation-reduction process
Os05g0443500	GO:0016192	vesicle-mediated transport
Os05g0443500	GO:0048193	Golgi vesicle transport
Os05g0456800
Os05g0460200	GO:0006511	ubiquitin-dependent protein catabolic process
Os05g0460200	GO:0016740	transferase activity
Os05g0460200	GO:0000166	nucleotide binding
Os05g0460200	GO:0005524	ATP binding
Os05g0460200	GO:0005737	cytoplasm
Os05g0460200	GO:0061630	ubiquitin protein ligase activity
Os05g0460200	GO:0000209	protein polyubiquitination
Os05g0460200	GO:0031625	ubiquitin protein ligase binding
Os05g0460200	GO:0061631	ubiquitin conjugating enzyme activity
Os05g0468900	GO:0016567	protein ubiquitination
Os05g0468900	GO:0016020	membrane
Os05g0468900	GO:0016021	integral component of membrane
Os05g0468900	GO:0016567	protein ubiquitination
Os05g0468900	GO:0061630	ubiquitin protein ligase activity
Os05g0468900	GO:0043161	proteasome-mediated ubiquitin-dependent protein catabolic process
Os05g0474800	GO:0006355	regulation of transcription, DNA-templated
Os05g0474800	GO:0005634	nucleus
Os05g0474800	GO:0043565	sequence-specific DNA binding
Os05g0474800	GO:0003700	DNA-binding transcription factor activity
Os05g0474800	GO:0003677	DNA binding
Os05g0474800	GO:0006351	transcription, DNA-templated
Os05g0475600	GO:0006355	regulation of transcription, DNA-templated
Os05g0475600	GO:0008270	zinc ion binding
Os05g0476700	GO:0004842	ubiquitin-protein transferase activity
Os05g0476700	GO:0016567	protein ubiquitination
Os05g0476700	GO:0005737	cytoplasm
Os05g0476700	GO:0005634	nucleus
Os05g0476700	GO:0005515	protein binding
Os05g0519700	GO:0005634	nucleus
Os05g0519700	GO:0019538	protein metabolic process
Os05g0519700	GO:0000166	nucleotide binding
Os05g0519700	GO:0005524	ATP binding
Os05g0519700	GO:0005737	cytoplasm
Os05g0519700	GO:0005829	cytosol
Os05g0519700	GO:0034605	cellular response to heat
Os05g0519700
Os05g0519700	GO:0005634	nucleus
Os05g0519700	GO:0019538	protein metabolic process
Os05g0519700	GO:0000166	nucleotide binding
Os05g0519700	GO:0005524	ATP binding
Os05g0519700	GO:0005737	cytoplasm
Os05g0519700	GO:0042026	protein refolding
Os05g0519700	GO:0005829	cytosol
Os05g0519700	GO:0009408	response to heat
Os05g0519700	GO:0034605	cellular response to heat
Os05g0548900	GO:0008168	methyltransferase activity
Os05g0548900	GO:0006656	phosphatidylcholine biosynthetic process
Os05g0548900	GO:0000234	phosphoethanolamine N-methyltransferase activity
Os05g0548900	GO:0016740	transferase activity
Os05g0548900	GO:0008152	metabolic process
Os05g0548900	GO:0032259	methylation
Os05g0548900	GO:0005737	cytoplasm
Os05g0548900	GO:0008757	S-adenosylmethionine-dependent methyltransferase activity
Os05g0548900	GO:0032259	methylation
Os05g0561800	GO:0016020	membrane
Os05g0561800	GO:0016021	integral component of membrane
Os05g0567600	GO:0003677	DNA binding
Os05g0571200	GO:0006355	regulation of transcription, DNA-templated
Os05g0571200	GO:0005634	nucleus
Os05g0571200	GO:0043565	sequence-specific DNA binding
Os05g0571200	GO:0043565	sequence-specific DNA binding
Os05g0571200	GO:0003700	DNA-binding transcription factor activity
Os05g0571200	GO:0003700	DNA-binding transcription factor activity
Os05g0571200	GO:0003677	DNA binding
Os05g0571200	GO:0006351	transcription, DNA-templated
Os05g0571200	GO:0005634	nucleus
Os05g0571200	GO:0044212	transcription regulatory region DNA binding
Os05g0575800
Os06g0102100	GO:0016709	oxidoreductase activity, acting on paired donors, with incorporation or reduction of molecular oxygen, NAD(P)H as one donor, and incorporation of one atom of oxygen
Os06g0102100	GO:0016705	oxidoreductase activity, acting on paired donors, with incorporation or reduction of molecular oxygen
Os06g0102100	GO:0016020	membrane
Os06g0102100	GO:0016021	integral component of membrane
Os06g0102100	GO:0046872	metal ion binding
Os06g0102100	GO:0055114	oxidation-reduction process
Os06g0102100	GO:0016491	oxidoreductase activity
Os06g0102100	GO:0004497	monooxygenase activity
Os06g0102100	GO:0005506	iron ion binding
Os06g0102100	GO:0020037	heme binding
Os06g0102100	GO:0016020	membrane
Os06g0102100	GO:0009813	flavonoid biosynthetic process
Os06g0102100	GO:0044550	secondary metabolite biosynthetic process
Os06g0109100	GO:0016020	membrane
Os06g0109100	GO:0016021	integral component of membrane
Os06g0109100	GO:0003824	catalytic activity
Os06g0109100	GO:0008152	metabolic process
Os06g0109100	GO:0016567	protein ubiquitination
Os06g0109100	GO:0061630	ubiquitin protein ligase activity
Os06g0109100	GO:0043161	proteasome-mediated ubiquitin-dependent protein catabolic process
Os06g0122800	GO:0006508	proteolysis
Os06g0122800	GO:0008234	cysteine-type peptidase activity
Os06g0122800	GO:0006508	proteolysis
Os06g0122800	GO:0008234	cysteine-type peptidase activity
Os06g0130500	GO:0003755	peptidyl-prolyl cis-trans isomerase activity
Os06g0130500	GO:0003755	peptidyl-prolyl cis-trans isomerase activity
Os06g0130500	GO:0006457	protein folding
Os06g0130500	GO:0016853	isomerase activity
Os06g0130500	GO:0004842	ubiquitin-protein transferase activity
Os06g0130500	GO:0016567	protein ubiquitination
Os06g0130500	GO:0000413	protein peptidyl-prolyl isomerization
Os06g0130500	GO:0005634	nucleus
Os06g0130500	GO:0000209	protein polyubiquitination
Os06g0130500	GO:0034450	ubiquitin-ubiquitin ligase activity
Os06g0130500	GO:0000413	protein peptidyl-prolyl isomerization
Os06g0133500
Os06g0140700	GO:0006355	regulation of transcription, DNA-templated
Os06g0140700	GO:0005634	nucleus
Os06g0140700	GO:0043565	sequence-specific DNA binding
Os06g0140700	GO:0003700	DNA-binding transcription factor activity
Os06g0140700	GO:0003677	DNA binding
Os06g0140700	GO:0006351	transcription, DNA-templated
Os06g0142700	GO:1902600	proton transmembrane transport
Os06g0142700	GO:0022900	electron transport chain
Os06g0142700	GO:0004129	cytochrome-c oxidase activity
Os06g0142700	GO:0005740	mitochondrial envelope
Os06g0142700	GO:0004129	cytochrome-c oxidase activity
Os06g0142700	GO:0005751	mitochondrial respiratory chain complex IV
Os06g0142700	GO:0006123	mitochondrial electron transport, cytochrome c to oxygen
Os06g0142700	GO:0042776	mitochondrial ATP synthesis coupled proton transport
Os06g0152800
Os06g0154400	GO:0044255	cellular lipid metabolic process
Os06g0166500	GO:0006355	regulation of transcription, DNA-templated
Os06g0166500	GO:0005634	nucleus
Os06g0166500	GO:0009733	response to auxin
Os06g0166500	GO:0006351	transcription, DNA-templated
Os06g0166500	GO:0009734	auxin-activated signaling pathway
Os06g0166500	GO:0005515	protein binding
Os06g0202400	GO:0016020	membrane
Os06g0202400	GO:0016021	integral component of membrane
Os06g0230000
Os06g0256500	GO:0006096	glycolytic process
Os06g0256500	GO:0006096	glycolytic process
Os06g0256500	GO:0004347	glucose-6-phosphate isomerase activity
Os06g0256500	GO:0004347	glucose-6-phosphate isomerase activity
Os06g0256500	GO:0006094	gluconeogenesis
Os06g0256500	GO:0006094	gluconeogenesis
Os06g0256500	GO:0016866	intramolecular transferase activity
Os06g0256500	GO:0016853	isomerase activity
Os06g0256500	GO:0005737	cytoplasm
Os06g0256500	GO:0005829	cytosol
Os06g0256500	GO:0006096	glycolytic process
Os06g0256500	GO:0006096	glycolytic process
Os06g0256500	GO:0004347	glucose-6-phosphate isomerase activity
Os06g0256500	GO:0004347	glucose-6-phosphate isomerase activity
Os06g0256500	GO:0004347	glucose-6-phosphate isomerase activity
Os06g0256500	GO:0016853	isomerase activity
Os06g0256500	GO:0016853	isomerase activity
Os06g0256500	GO:0006094	gluconeogenesis
Os06g0256500	GO:0006094	gluconeogenesis
Os06g0256500	GO:0005829	cytosol
Os06g0256500	GO:0005829	cytosol
Os06g0256500	GO:0005829	cytosol
Os06g0256500	GO:0048029	monosaccharide binding
Os06g0256500	GO:0051156	glucose 6-phosphate metabolic process
Os06g0262800	GO:0003824	catalytic activity
Os06g0262800	GO:0016747	transferase activity, transferring acyl groups other than amino-acyl groups
Os06g0262800	GO:0016020	membrane
Os06g0262800	GO:0016021	integral component of membrane
Os06g0262800	GO:0016740	transferase activity
Os06g0262800	GO:0008152	metabolic process
Os06g0262800	GO:0016746	transferase activity, transferring acyl groups
Os06g0262800	GO:0006633	fatty acid biosynthetic process
Os06g0287700	GO:0043531	ADP binding
Os06g0287700	GO:0016020	membrane
Os06g0287700	GO:0016021	integral component of membrane
Os06g0299100	GO:0005783	endoplasmic reticulum
Os06g0299100	GO:0016020	membrane
Os06g0299100	GO:0016021	integral component of membrane
Os06g0299100	GO:0016491	oxidoreductase activity
Os06g0299100	GO:0055114	oxidation-reduction process
Os06g0299100	GO:0045703	ketoreductase activity
Os06g0356800	GO:0005975	carbohydrate metabolic process
Os06g0356800	GO:0005576	extracellular region
Os06g0356800	GO:0004568	chitinase activity
Os06g0356800	GO:0008061	chitin binding
Os06g0356800	GO:0006032	chitin catabolic process
Os06g0471100
Os06g0473000
Os06g0483500
Os06g0483500	GO:0016020	membrane
Os06g0483500	GO:0016021	integral component of membrane
Os06g0483500	GO:0003824	catalytic activity
Os06g0483500	GO:0050662	coenzyme binding
Os06g0483500	GO:0006950	response to stress
Os06g0493600	GO:0006817	phosphate ion transport
Os06g0493600	GO:0005794	Golgi apparatus
Os06g0493600	GO:0016036	cellular response to phosphate starvation
Os06g0493600	GO:0016020	membrane
Os06g0493600	GO:0016021	integral component of membrane
Os06g0493600	GO:0005886	plasma membrane
Os06g0493600	GO:0006817	phosphate ion transport
Os06g0493600	GO:0005886	plasma membrane
Os06g0493600	GO:0035435	phosphate ion transmembrane transport
Os06g0493600	GO:0005802	trans-Golgi network
Os06g0493600	GO:0015114	phosphate ion transmembrane transporter activity
Os06g0543601
Os06g0587900	GO:0004672	protein kinase activity
Os06g0587900	GO:0016020	membrane
Os06g0587900	GO:0016021	integral component of membrane
Os06g0587900	GO:0005886	plasma membrane
Os06g0587900	GO:0009506	plasmodesma
Os06g0587900	GO:0046777	protein autophosphorylation
Os06g0587900	GO:0005515	protein binding
Os06g0611900	GO:0003824	catalytic activity
Os06g0611900	GO:0004375	glycine dehydrogenase (decarboxylating) activity
Os06g0611900	GO:0004375	glycine dehydrogenase (decarboxylating) activity
Os06g0611900	GO:0006546	glycine catabolic process
Os06g0611900	GO:0019464	glycine decarboxylation via glycine cleavage system
Os06g0611900	GO:0005960	glycine cleavage complex
Os06g0611900	GO:0055114	oxidation-reduction process
Os06g0611900	GO:0016491	oxidoreductase activity
Os06g0611900	GO:0005739	mitochondrion
Os06g0611900	GO:0006544	glycine metabolic process
Os06g0611900	GO:0005739	mitochondrion
Os06g0611900	GO:0009941	chloroplast envelope
Os06g0611900	GO:0030170	pyridoxal phosphate binding
Os06g0611900	GO:0048046	apoplast
Os06g0611900	GO:0016594	glycine binding
Os06g0611900	GO:0003824	catalytic activity
Os06g0611900	GO:0004375	glycine dehydrogenase (decarboxylating) activity
Os06g0611900	GO:0006546	glycine catabolic process
Os06g0611900	GO:0055114	oxidation-reduction process
Os06g0611900	GO:0005739	mitochondrion
Os06g0624900
Os06g0624900
Os06g0624900
Os06g0671800	GO:0005634	nucleus
Os06g0671800	GO:0005829	cytosol
Os06g0671800	GO:0005886	plasma membrane
Os06g0688100
Os06g0688100
Os06g0688100
Os06g0688100	GO:0005634	nucleus
Os06g0688100	GO:0003743	translation initiation factor activity
Os06g0688100	GO:0006413	translational initiation
Os06g0688100	GO:0001042	RNA polymerase I core binding
Os06g0688100	GO:0001181	RNA polymerase I general transcription initiation factor activity
Os06g0688100	GO:0006356	regulation of transcription by RNA polymerase I
Os06g0688100	GO:0006361	transcription initiation from RNA polymerase I promoter
Os06g0708100	GO:0016020	membrane
Os06g0708100	GO:0016021	integral component of membrane
Os06g0708100	GO:0005789	endoplasmic reticulum membrane
Os06g0708100	GO:0000139	Golgi membrane
Os06g0708100	GO:0016787	hydrolase activity
Os06g0708100	GO:0016020	membrane
Os06g0708100	GO:0016021	integral component of membrane
Os06g0708100	GO:0000139	Golgi membrane
Os06g0708100	GO:0005794	Golgi apparatus
Os06g0708100	GO:0008152	metabolic process
Os06g0708100	GO:0005783	endoplasmic reticulum
Os06g0708100	GO:0005789	endoplasmic reticulum membrane
Os06g0708100	GO:0009056	catabolic process
Os06g0708100	GO:0009737	response to abscisic acid
Os06g0708100	GO:0010296	prenylcysteine methylesterase activity
Os07g0121100
Os07g0123900
Os07g0131375	GO:0006468	protein phosphorylation
Os07g0131375	GO:0004672	protein kinase activity
Os07g0131375	GO:0006952	defense response
Os07g0131375	GO:0042742	defense response to bacterium
Os07g0131375	GO:0030246	carbohydrate binding
Os07g0131375	GO:0016020	membrane
Os07g0131375	GO:0016021	integral component of membrane
Os07g0131375	GO:0005524	ATP binding
Os07g0131375	GO:0016301	kinase activity
Os07g0131375	GO:0016310	phosphorylation
Os07g0131375	GO:0005886	plasma membrane
Os07g0131375	GO:0004675	transmembrane receptor protein serine/threonine kinase activity
Os07g0131375	GO:0007178	transmembrane receptor protein serine/threonine kinase signaling pathway
Os07g0131375	GO:0002229	defense response to oomycetes
Os07g0148900	GO:0016020	membrane
Os07g0148900	GO:0015979	photosynthesis
Os07g0148900	GO:0009522	photosystem I
Os07g0148900	GO:0016168	chlorophyll binding
Os07g0148900	GO:0009507	chloroplast
Os07g0148900	GO:0009534	chloroplast thylakoid
Os07g0148900	GO:0009535	chloroplast thylakoid membrane
Os07g0148900	GO:0009579	thylakoid
Os07g0191650	GO:0005886	plasma membrane
Os07g0227800	GO:0016301	kinase activity
Os07g0227800	GO:0016310	phosphorylation
Os07g0227800	GO:0009507	chloroplast
Os07g0227800	GO:0010287	plastoglobule
Os07g0243150	GO:0009507	chloroplast
Os07g0288700	GO:0042626	ATPase activity, coupled to transmembrane movement of substances
Os07g0288700	GO:0016887	ATPase activity
Os07g0288700	GO:0055085	transmembrane transport
Os07g0288700	GO:0016020	membrane
Os07g0288700	GO:0016021	integral component of membrane
Os07g0288700	GO:0000166	nucleotide binding
Os07g0288700	GO:0005524	ATP binding
Os07g0288700	GO:0055085	transmembrane transport
Os07g0288700	GO:0005886	plasma membrane
Os07g0288700	GO:0016021	integral component of membrane
Os07g0288700	GO:0016887	ATPase activity
Os07g0288700	GO:0000166	nucleotide binding
Os07g0288700	GO:0005524	ATP binding
[truncated: 878 more rows]
