# Supplementary material for: A Meta-Analysis of Comparative Transcriptomic Data Reveals a Set of Key Genes Involved in the Tolerance to Abiotic Stresses in Rice
Source: Int J Mol Sci. 2019 Nov 12;20(22):5662. doi: 10.3390/ijms20225662 (PMC6888222; doi:10.3390/ijms20225662)
Supplement: Supplementary file 1 [file ijms-20-05662-s001.zip › Table_S8.xlsx]

## Sheet: Table_S8
Gene ID	Gene description	Os01g0106300	Os01g0115500	Os01g0118400	Os01g0119000	Os01g0130900	Os01g0140700	Os01g0144900	Os01g0147800	Os01g0149800	Os01g0151700	Os01g0152900	Os01g0153400	Os01g0160700	Os01g0161000	Os01g0175700	Os01g0183100	Os01g0184500	Os01g0192600	Os01g0199900	Os01g0207400	Os01g0210600	Os01g0214800	Os01g0220700	Os01g0243100	Os01g0263300	Os01g0266500	Os01g0268900	Os01g0278000	Os01g0279000	Os01g0279100	Os01g0285300	Os01g0362100	Os01g0363300	Os01g0378100	Os01g0498300	Os01g0507900	Os01g0556650	Os01g0556700	Os01g0571300	Os01g0584900	Os01g0595600	Os01g0597600	Os01g0598600	Os01g0611000	Os01g0613800	Os01g0638600	Os01g0647200	Os01g0656400
Os01g0106300	Similar to Isoflavone reductase homolog IRL (EC 1.3.1.-).				-0.621275					-0.512313			0.645989	-0.554197	0.412453		0.581408	0.730991	0.63912	0.813294	0.652817			0.627491	0.51304	0.486359	0.334071	0.679292	0.47497			0.836494		-0.436934	0.570949	-0.357877	0.73042			-0.592185		-0.804981		0.790303	0.824563		0.452575	0.551259	0.414792
Os01g0115500	Similar to Receptor-like kinase.							-0.667848				0.479228	0.622779		-0.460516		0.583485			0.33709						0.345958	0.33529	0.329122									0.481494			-0.3525		-0.403848		0.418172
Os01g0118400	Similar to HGA6.						-0.484571				-0.654471		0.411529	0.334898		-0.534679			0.35129		0.371674	-0.717014	0.394322		0.566312		0.346666	0.466125	0.725397		-0.672529	0.377138			0.52521	0.537009		-0.604379	-0.647107		0.462296	-0.486545				-0.49924	-0.404645		0.554634
Os01g0119000	Glycosyltransferase AER61%2C uncharacterized domain containing protein.	-0.621275								0.772484		0.4788		0.862892	-0.37453		-0.347679	-0.55764	-0.51779	-0.681555	-0.595817			-0.69777	-0.333337			-0.398027	-0.339502					0.399463	-0.470412	0.437722	-0.446464			0.64652			0.35624	-0.367196	-0.500221		-0.443246	-0.671644	-0.356799
Os01g0130900	Conserved hypothetical protein.									0.345682												0.45766										-0.339676		0.446678
Os01g0140700	Similar to RAV2 (REGULATOR OF THE ATPASE OF THE VACUOLAR MEMBRANE)%3B DNA binding / transcription factor.			-0.484571									-0.387214	-0.360853	0.346769							0.394501						-0.393014	-0.365185	-0.668862	0.40044	-0.361724	-0.406714		-0.383412	-0.509477		0.38789	0.516397		-0.482973						0.393217	0.338855
Os01g0144900	Hypothetical protein.		-0.667848							-0.496299		-0.535875	-0.39777		0.554096											-0.353458
Os01g0147800	Domain of unknown function DUF547 domain containing protein.									0.430236				0.375743										-0.373912		0.420079
Os01g0149800	Metallothionein-like protein type 2.	-0.512313			0.772484	0.345682		-0.496299	0.430236			0.609049		0.630668				-0.511836	-0.586143	-0.550661	-0.742454	0.448694		-0.654866	-0.522328		-0.584233	-0.445751	-0.583291						-0.697615			0.381741				0.341799	0.494137		-0.543214			-0.55712	-0.524467
Os01g0151700	Similar to Short-chain dehydrogenase Tic32.			-0.654471									-0.416945		0.402697	0.861207						0.694993	-0.490169		-0.701573		-0.650178	-0.470239	-0.507575		0.90434				-0.411531	-0.351879		0.91231	0.843517	-0.490634						0.730777	0.707394		-0.606934
Os01g0152900	Similar to Histone H2B.1.		0.479228		0.4788			-0.535875		0.609049					-0.352723				-0.637714		-0.51479	0.332198			-0.480155			-0.34586	-0.478297						-0.579799			0.329991										-0.45705
Os01g0153400	Similar to tRNA synthetase class II (D%2C K and N) family protein.	0.645989	0.622779	0.411529			-0.387214	-0.39777			-0.416945						0.769037	0.833862	0.594456	0.724776	0.553771	-0.524796		0.458932	0.685325	0.55952	0.510844	0.843159	0.548225			0.736921		-0.520233	0.598038		0.846607		-0.344638			-0.836121	-0.381944	0.679764	0.679607				0.524816
Os01g0160700	Leucine-rich repeat%2C N-terminal domain containing protein.	-0.554197		0.334898	0.862892		-0.360853		0.375743	0.630668						-0.336354	-0.431634	-0.572165	-0.330973	-0.682212	-0.481029			-0.69464			-0.380026			0.3611	-0.433802	-0.346927				0.381571	-0.535213		-0.390791	0.619053			0.413863	-0.409094	-0.544032	-0.418108	-0.428813	-0.422905
Os01g0161000	Hypothetical conserved gene.	0.412453	-0.460516		-0.37453		0.346769	0.554096			0.402697	-0.352723																								-0.397545			0.410461								0.590377
Os01g0175700	Boron (B) transporter			-0.534679							0.861207			-0.336354								0.497892	-0.571363		-0.631297		-0.5283	-0.414813	-0.332449		0.921898							0.776372	0.72042	-0.699143						0.65955	0.72974		-0.519045
Os01g0183100	Cytochrome cd1-nitrite reductase-like%2C C-terminal haem d1 domain containing protein.	0.581408	0.583485		-0.347679								0.769037	-0.431634				0.782058	0.339689	0.755837				0.427524	0.406174	0.632502		0.647497				0.609251	0.406532	-0.354323			0.868673			-0.499866		-0.66375	-0.336332	0.712058	0.593134	0.501209			0.416831
Os01g0184500	DEAD-like helicase%2C N-terminal domain containing protein.	0.730991			-0.55764					-0.511836			0.833862	-0.572165			0.782058		0.740058	0.921268	0.64185	-0.484906		0.561771	0.70669	0.486699	0.483981	0.854349	0.616302			0.791412	0.445391	-0.533284	0.631821		0.91231			-0.371306		-0.81154	-0.552742	0.738447	0.784591			0.380143	0.558449
Os01g0192600	Ndr family protein.	0.63912		0.35129	-0.51779					-0.586143		-0.637714	0.594456	-0.330973			0.339689	0.740058		0.689237	0.654647	-0.631904		0.402651	0.767564	0.344065	0.331666	0.719844	0.730549			0.679199	0.448785	-0.66139	0.606737		0.544961	-0.447012	-0.448675			-0.607107		0.453861	0.562438			0.432193	0.418646
Os01g0199900	Similar to Phosphoribosylaminoimidazole carboxylase catalytic subunit (EC 4.1.1.21) (AIR carboxylase) (AIRC).	0.813294	0.33709		-0.681555					-0.550661			0.724776	-0.682212			0.755837	0.921268	0.689237		0.625059			0.599402	0.658903	0.470871	0.493012	0.815779	0.434693			0.734626	0.385863	-0.401803	0.561626	-0.368288	0.903839			-0.463955		-0.77583	-0.566982	0.751806	0.742302			0.567237	0.554445
Os01g0207400	Similar to peptide-N4-asparagine amidase A.	0.652817		0.371674	-0.595817					-0.742454		-0.51479	0.553771	-0.481029				0.64185	0.654647	0.625059		-0.410191		0.738955	0.629054		0.569212	0.671391	0.623317			0.427824			0.805269		0.497547	-0.329683		-0.492584		-0.514866	-0.569444	0.576336	0.725166			0.671699	0.64484
Os01g0210600	Protein of unknown function DUF538 family protein.			-0.717014		0.45766	0.394501			0.448694	0.694993	0.332198	-0.524796			0.497892		-0.484906	-0.631904		-0.410191				-0.724131		-0.473315	-0.551698	-0.829851		0.674428	-0.504473		0.655433	-0.528457	-0.531847		0.737782	0.768817		-0.414576	0.514844			-0.38419	0.536183	0.506013		-0.52804
Os01g0214800	Lipase%2C GDSL domain containing protein.			0.394322							-0.490169					-0.571363									0.401061		0.566161	0.41739			-0.502159			0.384948			0.412489	-0.334545				-0.417842		0.339497					0.549073
Os01g0220700	Similar to predicted protein.	0.627491			-0.69777				-0.373912	-0.654866			0.458932	-0.69464			0.427524	0.561771	0.402651	0.599402	0.738955						0.459082	0.39064	0.422438			0.383661			0.576927		0.512405			-0.756421		-0.484566	-0.409909	0.628996	0.761716		0.458955	0.557695	0.508161
Os01g0243100	Similar to Kinesin.	0.51304		0.566312	-0.333337					-0.522328	-0.701573	-0.480155	0.685325			-0.631297	0.406174	0.70669	0.767564	0.658903	0.629054	-0.724131	0.401061				0.591662	0.883611	0.733018		-0.660067	0.527319	0.338053	-0.412089	0.697789		0.630309	-0.732665	-0.625571			-0.670078	-0.45036	0.462604	0.482734	-0.386149		0.466564	0.767072
Os01g0263300	Similar to Peroxidase 72 precursor (EC 1.11.1.7) (Atperox P72) (PRXR8) (ATP6a).	0.486359	0.345958					-0.353458	0.420079				0.55952				0.632502	0.486699	0.344065	0.470871								0.372485				0.610794	0.538541	-0.474386			0.613719					-0.516784		0.472159	0.339551
Os01g0266500	Phenazine biosynthesis PhzC/PhzF protein family protein.	0.334071	0.33529	0.346666						-0.584233	-0.650178		0.510844	-0.380026		-0.5283		0.483981	0.331666	0.493012	0.569212	-0.473315	0.566161	0.459082	0.591662			0.541734	0.398867		-0.463295				0.462697		0.507925	-0.540456	-0.36496			-0.523265	-0.585821		0.441128				0.677496
Os01g0268900	Conserved hypothetical protein.	0.679292	0.329122	0.466125	-0.398027		-0.393014			-0.445751	-0.470239	-0.34586	0.843159			-0.414813	0.647497	0.854349	0.719844	0.815779	0.671391	-0.551698	0.41739	0.39064	0.883611	0.372485	0.541734		0.633524		-0.410749	0.702221	0.412946	-0.356636	0.744132		0.825335	-0.464386	-0.388848			-0.798912	-0.528197	0.704395	0.674174			0.423838	0.687076
Os01g0278000	VQ domain containing protein.	0.47497		0.725397	-0.339502		-0.365185			-0.583291	-0.507575	-0.478297	0.548225			-0.332449		0.616302	0.730549	0.434693	0.623317	-0.829851		0.422438	0.733018		0.398867	0.633524			-0.495169	0.554173	0.430212	-0.62577	0.683427	0.443634	0.437301	-0.586866	-0.573638		0.371023	-0.550259		0.352867	0.523506	-0.357398			0.618697
Os01g0279000	Zinc finger%2C DHHC-type domain containing protein.						-0.668862							0.3611																	-0.373134					0.489304		-0.454659	-0.49863	0.425654	0.500376					-0.415763	-0.478138	-0.415904
Os01g0279100	Subunit of magnesium-protoporphyrin IX monomethyl ester cyclase (EC:1.14.13.81)%2C Core component of FLU-YGL8-LCAA-POR complex%2C Chlorophyll biosynthesis%2C Chloroplast development			-0.672529			0.40044				0.90434			-0.433802		0.921898						0.674428	-0.502159		-0.660067		-0.463295	-0.410749	-0.495169	-0.373134						-0.494094		0.900378	0.86758	-0.706694						0.754022	0.806153		-0.511696
Os01g0285300	Myb transcription factor domain containing protein.	0.836494		0.377138		-0.339676	-0.361724						0.736921	-0.346927			0.609251	0.791412	0.679199	0.734626	0.427824	-0.504473		0.383661	0.527319	0.610794		0.702221	0.554173				0.454325	-0.578064	0.478493		0.759911					-0.892312		0.767829	0.78739
Os01g0362100	Esterase/lipase/thioesterase domain containing protein.						-0.406714										0.406532	0.445391	0.448785	0.385863					0.338053	0.538541		0.412946	0.430212			0.454325		-0.453931			0.396907
Os01g0363300	Uncharacterised protein family UPF0497%2C trans-membrane plant subgroup domain containing protein.	-0.436934			0.399463	0.446678							-0.520233				-0.354323	-0.533284	-0.66139	-0.401803		0.655433	0.384948		-0.412089	-0.474386		-0.356636	-0.62577			-0.578064	-0.453931			-0.341896	-0.347211		0.407138			0.397736			-0.342607
Os01g0378100	Plant peroxidase domain containing protein.	0.570949		0.52521	-0.470412		-0.383412			-0.697615	-0.411531	-0.579799	0.598038					0.631821	0.606737	0.561626	0.805269	-0.528457		0.576927	0.697789		0.462697	0.744132	0.683427			0.478493					0.443938	-0.474946	-0.368582			-0.540745	-0.530493	0.530334	0.681103			0.469065	0.586285
Os01g0498300	Glycosyltransferase AER61%2C uncharacterized domain containing protein.	-0.357877		0.537009	0.437722		-0.509477				-0.351879			0.381571	-0.397545					-0.368288		-0.531847							0.443634	0.489304	-0.494094			-0.341896				-0.403618	-0.611609	0.49941	0.872431					-0.441104	-0.70491	-0.693019
Os01g0507900	Similar to NClpP3 (ATP-dependent Clp protease proteolytic subunit ClpP3).	0.73042	0.481494		-0.446464								0.846607	-0.535213			0.868673	0.91231	0.544961	0.903839	0.497547		0.412489	0.512405	0.630309	0.613719	0.507925	0.825335	0.437301			0.759911	0.396907	-0.347211	0.443938					-0.366846		-0.862374	-0.461865	0.805346	0.736411			0.359002	0.5772
Os01g0556650	Hypothetical protein.			-0.604379			0.38789			0.381741	0.91231	0.329991				0.776372			-0.447012		-0.329683	0.737782	-0.334545		-0.732665		-0.540456	-0.464386	-0.586866	-0.454659	0.900378				-0.474946	-0.403618			0.899864	-0.512421						0.773424	0.717409		-0.48923
Os01g0556700	Hypothetical conserved gene.			-0.647107			0.516397				0.843517		-0.344638	-0.390791	0.410461	0.72042			-0.448675			0.768817			-0.625571		-0.36496	-0.388848	-0.573638	-0.49863	0.86758			0.407138	-0.368582	-0.611609		0.899864		-0.558306	-0.350745					0.718004	0.807638
Os01g0571300	Similar to Heat shock transcription factor 31 (Fragment).	-0.592185	-0.3525		0.64652						-0.490634			0.619053		-0.699143	-0.499866	-0.371306		-0.463955	-0.492584			-0.756421						0.425654	-0.706694					0.49941	-0.366846	-0.512421	-0.558306					-0.588856	-0.604709	-0.607924	-0.839352	-0.565369
Os01g0584900	WRKY transcription factor 28-like (WRKY5) (WRKY transcription factor 77).			0.462296			-0.482973															-0.414576							0.371023	0.500376						0.872431			-0.350745								-0.438758	-0.713208
Os01g0595600	Alpha/beta hydrolase fold-1 domain containing protein.	-0.804981	-0.403848	-0.486545						0.341799			-0.836121				-0.66375	-0.81154	-0.607107	-0.77583	-0.514866	0.514844	-0.417842	-0.484566	-0.670078	-0.516784	-0.523265	-0.798912	-0.550259			-0.892312		0.397736	-0.540745		-0.862374						0.367961	-0.836928	-0.810709				-0.511748
Os01g0597600	Amino acid transporter%2C transmembrane domain containing protein.				0.35624					0.494137			-0.381944	0.413863			-0.336332	-0.552742		-0.566982	-0.569444			-0.409909	-0.45036		-0.585821	-0.528197							-0.530493		-0.461865					0.367961		-0.415754	-0.511748			-0.379018	-0.392963
Os01g0598600	Peptidase A1 domain containing protein.	0.790303	0.418172		-0.367196								0.679764	-0.409094			0.712058	0.738447	0.453861	0.751806	0.576336		0.339497	0.628996	0.462604	0.472159		0.704395	0.352867			0.767829			0.530334		0.805346			-0.588856		-0.836928	-0.415754		0.901869	0.375303	0.478222	0.342872	0.426251
Os01g0611000	Protein of unknown function DUF642 domain containing protein.	0.824563			-0.500221					-0.543214			0.679607	-0.544032			0.593134	0.784591	0.562438	0.742302	0.725166	-0.38419		0.761716	0.482734	0.339551	0.441128	0.674174	0.523506			0.78739		-0.342607	0.681103		0.736411			-0.604709		-0.810709	-0.511748	0.901869			0.3584	0.350792	0.43946
Os01g0613800	Peptidase C1A%2C papain family protein.			-0.49924							0.730777			-0.418108		0.65955	0.501209					0.536183			-0.386149				-0.357398	-0.415763	0.754022					-0.441104		0.773424	0.718004	-0.607924				0.375303			0.70512
Os01g0638600	UDP-glucuronosyl/UDP-glucosyltransferase family protein.	0.452575		-0.404645	-0.443246		0.393217				0.707394			-0.428813	0.590377	0.72974						0.506013		0.458955						-0.478138	0.806153					-0.70491		0.717409	0.807638	-0.839352	-0.438758			0.478222	0.3584	0.70512		0.436062
Os01g0647200	Hypothetical conserved gene.	0.551259			-0.671644		0.338855			-0.55712		-0.45705		-0.422905				0.380143	0.432193	0.567237	0.671699			0.557695	0.466564			0.423838		-0.415904					0.469065	-0.693019	0.359002			-0.565369	-0.713208		-0.379018	0.342872	0.350792		0.436062		0.49726
Os01g0656400	Similar to WRKY transcription factor 15.	0.414792		0.554634	-0.356799					-0.524467	-0.606934		0.524816			-0.519045	0.416831	0.558449	0.418646	0.554445	0.64484	-0.52804	0.549073	0.508161	0.767072		0.677496	0.687076	0.618697		-0.511696				0.586285		0.5772	-0.48923				-0.511748	-0.392963	0.426251	0.43946			0.49726
Os01g0678000	Protein of unknown function DUF2921 domain containing protein.	0.389129			-0.487576		0.619718				0.341361			-0.520906	0.374523	0.425189								0.506347						-0.556782	0.57133					-0.556219		0.520297	0.580601	-0.630971						0.480443	0.62253	0.445435
Os01g0681000	Uncharacterised protein family UPF0089 domain containing protein.	0.743194		0.331356					0.373521				0.73794	-0.335984			0.823035	0.81341	0.563468	0.796255	0.393929	-0.351066		0.379568	0.577346	0.712557		0.773467	0.472616			0.815046	0.591229	-0.408265	0.410965		0.875423			-0.373164		-0.808005		0.821034	0.693572	0.333176			0.462045
Os01g0681800	Conserved hypothetical protein.	0.63053			-0.657508					-0.416141			0.501355	-0.701161			0.746016	0.717001	0.335956	0.755343	0.516502			0.651633	0.367897	0.395445		0.55721		-0.406866		0.438779			0.359182	-0.360797	0.765533			-0.648447		-0.509194	-0.431962	0.694819	0.677234	0.594709	0.493899	0.487016	0.554772
Os01g0699600	Serine/threonine protein kinase domain containing protein.	-0.638207	-0.468147		0.687602					0.52663			-0.459256	0.662442			-0.528742	-0.589974	-0.342728	-0.695031	-0.691801			-0.731668			-0.352894	-0.450539			-0.398435	-0.350095			-0.514735	0.629031	-0.54733			0.752753	0.41377	0.425321	0.715367	-0.625712	-0.688487	-0.389745	-0.575312	-0.713492
Os01g0717700	EGF-like%2C alliinase domain containing protein.	0.331766										0.45356					0.351905						0.595956			0.440768						0.543097					0.513016					-0.57763		0.564376	0.45095			-0.35751
Os01g0734150	Hypothetical gene.	-0.432655			0.604445			-0.351741		0.651297		0.489045		0.335957	-0.343046				-0.464883	-0.403182	-0.606373			-0.4226	-0.554466		-0.445206	-0.472938	-0.377164						-0.455977	0.380573		0.367336			0.450031							-0.677592	-0.537997
Os01g0734333	Similar to RbohAOsp (Fragment).	-0.539306			0.468695					0.391498		0.426553			-0.412356			-0.340161	-0.437906	-0.415523	-0.642635			-0.330383	-0.499017			-0.550933	-0.384913	0.338228					-0.416221	0.348819	-0.362048			0.376401	0.368176			-0.413255	-0.372921		-0.351204	-0.628403	-0.50445
Os01g0742400	Hypothetical conserved gene.	0.343649		0.712855			-0.351936			-0.461595	-0.6803		0.662614			-0.462827		0.563092	0.552712	0.374593	0.556613	-0.8045		0.356385	0.709846		0.507217	0.646261	0.846194		-0.58934	0.411241		-0.581676	0.631257	0.49578	0.447501	-0.628712	-0.640329		0.414358	-0.491294			0.400835	-0.369077	-0.413912		0.727273
Os01g0752700	Similar to GTP-binding protein.	-0.413471			0.588225					0.664296		0.488536		0.384288					-0.460305		-0.680132			-0.574182					-0.566296						-0.450714					0.399706					-0.348802			-0.486362
Os01g0766300	Conserved hypothetical protein.	-0.563468			0.504455						-0.53427			0.471741	-0.329307	-0.509198	-0.508412	-0.439566	-0.384027	-0.515907			0.433024	-0.367505		-0.513936				0.330669	-0.583098	-0.456068	-0.503815	0.426987		0.345254	-0.400388	-0.508475	-0.402632	0.653036				-0.432311	-0.384477	-0.561811	-0.611703	-0.330987
Os01g0772500	Glycosyl transferase%2C family 14 protein.	-0.702882	-0.34503		0.779642					0.45226	-0.447294		-0.340323	0.801365	-0.429048	-0.52098	-0.535683	-0.529397		-0.694978	-0.503992			-0.723267		-0.335941		-0.347087		0.489012	-0.629101	-0.399266			-0.331637	0.637719	-0.551251	-0.466821	-0.558304	0.877031	0.402855	0.37239	0.356008	-0.652173	-0.648755	-0.628306	-0.789531	-0.611916
Os01g0782200	Diacylglycerol kinase%2C catalytic region domain containing protein.	0.51349		0.397588			-0.413886		0.385787	-0.337162		-0.481188	0.548334				0.368629	0.697934	0.849745	0.572689	0.406791	-0.656509			0.688792	0.394572		0.634554	0.72366		-0.36169	0.692118	0.50778	-0.715691	0.404195		0.533392	-0.438532	-0.523099			-0.584735		0.361219	0.451155
Os01g0785300	Hypothetical protein.		0.415581	-0.43995			0.496508	-0.500454		0.396993		0.722901						-0.484697	-0.553198	-0.36084	-0.407775	0.521034			-0.639767			-0.575413	-0.619431	-0.414122	0.456638		-0.521757		-0.609006			0.482314	0.42701				0.395588		-0.340674				-0.457838
Os01g0793300	Di-copper centre-containing domain containing protein.	-0.346996																																		0.428972					0.378871							-0.426534
Os01g0794800	Similar to Subtilase.																						0.557901														0.387438					-0.347796	-0.342328
Os01g0821300	Hypothetical conserved gene.		-0.397112	0.588154						-0.343024	-0.684218	-0.417562				-0.620095			0.350643			-0.660803			0.566357				0.654693		-0.771881				0.360418	0.544689		-0.769381	-0.729266	0.439634						-0.634915	-0.642186		0.498976
Os01g0823100	Alpha-expansin OsEXPA2.	0.820151	0.392666		-0.4004					-0.344325			0.611125	-0.46043			0.670323	0.734647	0.471409	0.781594	0.544758		0.363355	0.562095	0.462882	0.387377	0.36697	0.679728				0.776969			0.474515	-0.348477	0.798145			-0.538221		-0.82151	-0.493763	0.938961	0.894283	0.404561	0.447789	0.371663	0.397291
Os01g0823500	Protein of unknown function DUF623%2C plant domain containing protein.	0.664072			-0.546967						0.492511			-0.611191	0.383066	0.623908	0.475891	0.436967		0.527532	0.491523			0.629014							0.617943	0.443485				-0.488706	0.411836	0.425908	0.476995	-0.830354		-0.331748		0.63545	0.675537	0.614638	0.747933	0.46329
Os01g0826400	WRKY transcription factor 24 (WRKY24).			0.699927						-0.331026	-0.766696					-0.610584			0.349058			-0.755629			0.542812		0.386669		0.711156		-0.7696			-0.388975	0.346409	0.603882		-0.757015	-0.764256	0.391903	0.378772					-0.657447	-0.646589		0.577933
Os01g0832300	Similar to Calcium-dependent protein kinase.	0.766262		0.381654	-0.613516					-0.657996	-0.366111	-0.470955	0.736837	-0.469194			0.534223	0.846478	0.858046	0.824854	0.753613	-0.62225		0.59595	0.843727	0.388049	0.541096	0.84767	0.751803			0.712519	0.361397	-0.565369	0.701834		0.759323	-0.423341				-0.760663	-0.48548	0.661693	0.742056			0.534328	0.642308
Os01g0835500	Similar to Respiratory burst oxidase protein.	0.739901			-0.553482					-0.353826	0.350795		0.478342	-0.580681		0.507427	0.594766	0.660066	0.525273	0.648225	0.505999			0.69998		0.502819		0.374629	0.360273		0.474352	0.70045	0.349349	-0.532564	0.411307		0.564978			-0.791267		-0.548921		0.725401	0.803658	0.504134	0.552494
Os01g0837600	Similar to plant-specific domain TIGR01589 family protein.									-0.41654	-0.645092		0.350273			-0.587679				0.35832	0.479328		0.621594		0.632135		0.703323	0.557883			-0.533809				0.470112		0.332166	-0.620766	-0.374857			-0.442085	-0.550414			-0.395733		0.470077	0.540846
Os01g0860300	Similar to Ribosomal protein L1.	0.642966	0.533244		-0.353942				0.438913				0.768685	-0.393143			0.916546	0.774232	0.470835	0.770164	0.342445			0.335637	0.503251	0.667167		0.722505				0.663348	0.436617	-0.365428			0.87273			-0.434586		-0.676954		0.706286	0.573965	0.463027		0.35455	0.414789
Os01g0870400	Similar to S-domain class receptor-like kinase3.	0.447896			-0.523732			0.408903		-0.514284		-0.413655	0.378723	-0.433362			0.454643	0.533172	0.378823	0.669237	0.605235		0.429564	0.598729	0.625036		0.468113	0.630601							0.558645	-0.478907	0.569728			-0.406392	-0.428272	-0.428148	-0.588444	0.568048	0.490695		0.335478	0.692272	0.730573
Os01g0882500	Similar to NADH dehydrogenase I subunit N.	0.866982	0.369221		-0.700913					-0.545739			0.68003	-0.728479			0.702762	0.840765	0.601514	0.861851	0.742725			0.799959	0.448482	0.452207	0.344151	0.691394	0.465595			0.735951		-0.366117	0.625433		0.801439			-0.746463		-0.726954	-0.474404	0.869027	0.910984	0.429663	0.522356	0.517311	0.432314
Os01g0891700	Leucine-rich repeat%2C N-terminal domain containing protein.	0.627119			-0.513912					-0.510563			0.652829	-0.483556			0.608171	0.695726	0.465116	0.6666	0.656228	-0.381532		0.765387	0.575491	0.370136	0.456668	0.639634	0.571967			0.506924			0.631724		0.713287			-0.564792		-0.657792	-0.452366	0.746422	0.792041			0.480427	0.629526
Os01g0905200	Exo70 exocyst complex subunit family protein.	0.636192		0.618533	-0.463682	-0.354216				-0.569893			0.635853	-0.361735			0.38676	0.657708	0.658968	0.505565	0.626608	-0.706341		0.62564	0.562678	0.423096	0.34169	0.57041	0.89178			0.650168	0.380702	-0.701455	0.668371	0.343446	0.515844		-0.370409	-0.341291	0.371927	-0.621572		0.485142	0.665142				0.54843
Os01g0915350	Hypothetical protein.			-0.528086	-0.370219			0.400296				-0.395484											-0.391039													-0.560687					-0.593922							0.472353
Os01g0921100	Hypothetical conserved gene.	0.58291			-0.556678						0.595137			-0.565871	0.489922	0.6136	0.456734			0.479214		0.337391		0.570605		0.389629				-0.358707	0.712691					-0.677832	0.369871	0.615193	0.693039	-0.851129	-0.393189			0.610907	0.520548	0.634457	0.89798	0.474274
Os01g0925800	Similar to Ubiquitin conjugating enzyme.			-0.435758		0.433098				0.425158	0.722134				0.389316	0.595064						0.707478			-0.408426		-0.424798		-0.511293	-0.453157	0.665406			0.430489		-0.528208		0.754668	0.77597	-0.47379	-0.344652			0.34236		0.723643	0.760765
Os01g0926700	Similar to secondary cell wall-related glycosyltransferase family 47.	0.587567		0.525521			-0.331295		0.551073				0.614908				0.400238	0.437729	0.386028	0.418968		-0.431323	0.481862		0.474828	0.560977		0.600897	0.345872		-0.336553	0.765716					0.574901					-0.784311		0.577512	0.472882
Os01g0927300	Heavy metal transport/detoxification protein domain containing protein.	0.636086			-0.385673			0.396192		-0.568452		-0.671627			0.420036			0.542054	0.5946	0.537079	0.560586	-0.428904		0.339369	0.527978			0.55552	0.52294			0.580313			0.665703		0.38771					-0.494983	-0.421301	0.563247	0.673027
Os01g0931000	Similar to tropinone reductase 2.			0.352633				0.355935	-0.334997	-0.506907	-0.61935					-0.572428						-0.374983	0.519697		0.367217		0.747863		0.370771		-0.550606							-0.532435					-0.402776			-0.429563	-0.443809		0.618124
Os01g0940000	Cytokinin oxidase/dehydrogenase%2C Crown root formation				0.418109	0.528611			0.493326	0.569607			-0.40281	0.528366	0.351866			-0.386061			-0.521309			-0.434255			-0.482737		-0.349824						-0.551139								0.414194		-0.407324
Os01g0944100	Conserved hypothetical protein.	-0.510254			0.819158	0.348283	-0.496867	-0.438052		0.703884				0.789852	-0.512532			-0.370683	-0.359621	-0.536885	-0.388346			-0.532903			-0.402795			0.41396						0.359086	-0.378149			0.331264								-0.453309	-0.339801
Os01g0952700	Metal-dependent hydrolase%2C composite domain containing protein.	0.426314			-0.4817			0.467841		-0.714568	-0.531291	-0.39851			0.331373	-0.519746			0.448363	0.464771	0.535971	-0.331401	0.389874		0.640421		0.647522	0.477368	0.375656		-0.419638				0.445629	-0.377451		-0.528664			-0.448082	-0.370701	-0.379676			-0.368552		0.649957	0.619593
Os01g0974400	Zinc finger%2C RING/FYVE/PHD-type domain containing protein.	-0.551381			0.743355	0.343449				0.799694	0.420244	0.335322	-0.653836	0.663084			-0.448788	-0.74592	-0.62166	-0.714563	-0.701583	0.559794		-0.703402	-0.692175		-0.692299	-0.672973	-0.692786			-0.433371		0.497323	-0.688332		-0.648598	0.411647				0.572683	0.484695	-0.412645	-0.587292			-0.506202	-0.723619
Os01g0974800	Similar to AtPPa4 (Arabidopsis thaliana pyrophosphorylase 4)%3B inorganic diphosphatase.		0.362661									0.549226	0.417827	-0.334598			0.510743	0.416468		0.442059			0.598647			0.379411	0.507007					0.396615					0.635748					-0.569674		0.429114	0.380012
Os02g0102300	Arsenate reductase%2C Sulfurtransferase/rhodanese-like protein%2C Regulation of arsenic accumulation	0.617456		-0.40966	-0.655285		0.349715				0.567742			-0.584175	0.530275	0.591341	0.422712			0.514039	0.331837			0.468081		0.440052				-0.460815	0.684381					-0.669488	0.348746	0.545945	0.572824	-0.80637	-0.547142			0.432336	0.366088	0.637682	0.8127	0.614152
Os02g0106100	Similar to Fructosyltransferase.					-0.444169				-0.423991	-0.55899					-0.564654	-0.336143					-0.400842					0.603861			0.34694	-0.570083					0.41768		-0.58231	-0.455437	0.578778	0.335299					-0.566529	-0.694173
Os02g0115900	Endosperm lumenal binding protein.			-0.36486	0.46241	0.375758				0.653399	0.41849	0.480806	-0.351005					-0.352149	-0.618597		-0.671391	0.583446		-0.571919	-0.513692		-0.444214	-0.350936	-0.697022					0.508344	-0.595913			0.500149	0.452319						-0.338868	0.498884		-0.341883	-0.421894
Os02g0120000	Pentatricopeptide repeat domain containing protein.	0.799399			-0.46983					-0.369585			0.782115	-0.459152			0.791291	0.928853	0.711342	0.89899	0.534423	-0.453045		0.515795	0.651622	0.619365	0.356761	0.786074	0.545503			0.856905	0.472562	-0.54675	0.485506		0.905264			-0.411777		-0.860222	-0.41326	0.800222	0.785462			0.373441	0.498327
Os02g0120800	Similar to Small GTP-binding protein (Fragment).	0.848067	0.351673		-0.366428				0.45814				0.602407				0.624677	0.62231	0.597188	0.686561	0.394938			0.41054	0.413525	0.661819		0.536634				0.811934		-0.492794			0.673459			-0.495546		-0.746708		0.7072	0.675445	0.36104	0.391172	0.385529
Os02g0138600	Protein of unknown function DUF1677%2C Oryza sativa family protein.	0.690782	0.352762		-0.51508								0.41928	-0.640631	0.410788		0.625169	0.617525		0.784277	0.465383			0.500146		0.456901		0.514687		-0.545639		0.479187				-0.55719	0.728888		0.370151	-0.548267	-0.416879	-0.530407	-0.365697	0.671296	0.570509	0.544767	0.527909	0.542551	0.393017
Os02g0152700	Similar to DNA-directed RNA polymerase.					-0.348787		0.449545		-0.559073	-0.62092					-0.674994						-0.41828	0.52988		0.487259		0.677577	0.359796	0.330287		-0.636594				0.360834			-0.66033	-0.447261	0.4715			-0.417109			-0.548292	-0.477591		0.414265
Os02g0156600	Hypothetical conserved gene.			-0.544027			0.350271			0.490178	0.464683	0.611494	-0.330399					-0.377625	-0.724479		-0.532584	0.733308			-0.615003			-0.430053	-0.855927		0.446524		-0.342825	0.631476	-0.555281	-0.430104		0.613903	0.633243							0.494052			-0.342039
Os02g0162500	Similar to 40S ribosomal protein S14.		0.43356	-0.594779		0.371034				0.561941	0.395063	0.532513					0.37716		-0.390078		-0.455755	0.608345			-0.33544				-0.627267					0.346498	-0.512922			0.458455	0.45702							0.587146
Os02g0179600	Uncharacterized conserved protein UCP015417%2C vWA domain containing protein.			0.479815		-0.416824		-0.362644					0.356873									-0.393824							0.467371			0.402352		-0.346157		0.545022					0.638398	-0.373461						-0.382918
Os02g0181300	WRKY transcription factor%2C Defense response			0.674966						-0.422673	-0.827009		0.342097			-0.671146			0.354939			-0.730159			0.581276		0.555968	0.346305	0.71521		-0.776255			-0.36208	0.39915	0.539259		-0.793257	-0.750456	0.382105	0.337367					-0.660623	-0.678952		0.611395
Os02g0186900	Cytochrome P450 family protein.				0.361163				0.370534		-0.351181	0.377134				-0.555997							0.713135				0.391189				-0.392364			0.470034						0.473598
Os02g0204400	Similar to (6-4)DNA photolyase.	0.722388		0.413269	-0.488403					-0.553444		-0.512221	0.695035	-0.426487			0.610753	0.897759	0.850017	0.829247	0.709338	-0.610091		0.557586	0.789104	0.386624	0.431841	0.836323	0.725826			0.774109	0.503878	-0.549155	0.702917		0.757939	-0.346064	-0.333154	-0.341622		-0.756487	-0.484192	0.722848	0.788991			0.395857	0.593861
Os02g0209400	Conserved hypothetical protein.	-0.826611	-0.374025		0.68009					0.472879		0.356087	-0.629291	0.624433		-0.366727	-0.670765	-0.738345	-0.587192	-0.77301	-0.682184			-0.761497	-0.378237	-0.418135		-0.580208	-0.383822		-0.372644	-0.674261		0.476826	-0.617936	0.352419	-0.655585			0.810936		0.614783	0.394815	-0.769178	-0.822035	-0.413393	-0.568404	-0.569508
Os02g0251900	Similar to Tobacco rattle virus-induced protein variant 2.	0.468868		0.694891	-0.401339					-0.625541	-0.679426		0.630522			-0.490469		0.575142	0.544845	0.490678	0.673885	-0.732065	0.387088	0.542743	0.773417		0.666037	0.683081	0.823316		-0.543913	0.396736		-0.410422	0.702441		0.517985	-0.607373	-0.497529			-0.576117		0.37022	0.485194	-0.3828		0.383668	0.857377
Os02g0258300	Zinc finger%2C FYVE/PHD-type domain containing protein.								0.521829	0.380433	0.330955				0.346383											0.739321	-0.390082					0.430116	0.48832					0.331016					0.391861			0.338677
Os02g0299300	Similar to cDNA clone:J023112L03%2C full insert sequence.			0.369079			-0.441282		0.762402	0.365216			0.353797	0.362477		-0.371315	0.367562		0.356874			-0.352134		-0.395269	0.426047	0.502202		0.437486			-0.419191	0.486236	0.558703	-0.330675			0.37346		-0.383059			-0.410344
Os02g0303500	Eggshell protein family protein.			-0.681151			0.522537			0.391186	0.82024	0.412937			0.372774	0.64492			-0.37677		-0.408993	0.714155			-0.626124		-0.432897	-0.398769	-0.642913	-0.52162	0.807558				-0.587354	-0.533452		0.895501	0.826623	-0.414283	-0.360732					0.763583	0.658905		-0.491672
Os02g0326100	Hypothetical gene.	0.548466									0.33639		0.332641	-0.344234	0.344229		0.649026	0.47946		0.602564						0.638337		0.341279		-0.426823	0.353732	0.45982	0.495339			-0.375394	0.525925	0.446587		-0.526289	-0.34895	-0.369613		0.51104	0.347433	0.513933	0.504852	0.387323
Os02g0527100	DEAD-like helicase%2C N-terminal domain containing protein.			0.483493	0.430488		-0.432384		0.577912		-0.633617			0.546038		-0.70828						-0.379662	0.521275		0.569136			0.426896		0.403069	-0.73046							-0.631972	-0.628244	0.484893		-0.367578				-0.388108	-0.471665
Os02g0540700	Similar to Arm repeat-containing protein.		-0.367832	0.550711			-0.357519				-0.498463			0.376314		-0.53135						-0.563734		-0.347587					0.528945		-0.681532		0.358908	-0.374096		0.757455		-0.53687	-0.681118	0.586411	0.455285		0.414201	-0.346917		-0.513989	-0.729835	-0.339311
Os02g0572200	Similar to RING-H2 finger protein ATL3I (YGHL1-C3HC4 RING fusion protein).	-0.57871			0.495205			0.371147		0.385129			-0.529178					-0.399818	-0.55088	-0.33278	-0.521321	0.435835	0.341116	-0.513255	-0.336238				-0.46408			-0.470718		0.718497	-0.467818					0.505167		0.409491		-0.332643	-0.47075			-0.439692
Os02g0588600	Conserved hypothetical protein.	0.664344	0.699752		-0.643694					-0.379573			0.67116	-0.709003			0.665896	0.596921		0.668443	0.591634			0.746134		0.416112	0.45521	0.504595		-0.498285		0.421388			0.404162	-0.455897	0.704724			-0.701019		-0.56785	-0.39759	0.650471	0.64923	0.373679	0.473958	0.57912	0.399899
Os02g0591000	Conserved hypothetical protein.	0.428181	0.386215	-0.509761	-0.358148						0.392159			-0.347663			0.368697			0.470106		0.484179							-0.416475	-0.382257	0.434816					-0.813827	0.344492	0.396659	0.473435	-0.362544	-0.721598			0.364482		0.493813	0.552375	0.459146
Os02g0592300	Similar to predicted protein.			0.409108			-0.33919			-0.475304	-0.602855		0.521336			-0.658509	0.341217	0.657833	0.452536	0.573473	0.345922	-0.573194	0.51832		0.68732		0.684722	0.664392	0.480729		-0.614933	0.434493			0.513938		0.581534	-0.601647	-0.516656			-0.573668	-0.631699		0.407639		-0.458586		0.575219
Os02g0599400	Conserved hypothetical protein.	0.432423	0.755726					-0.644618			0.370262	0.407561	0.498383			0.46328	0.58475									0.613144				-0.331066	0.497408	0.49041					0.455304	0.466629		-0.470058		-0.383718		0.473667	0.34879	0.583076	0.388782
Os02g0633100	Hypothetical conserved gene.				0.449721									0.424041	-0.35886	-0.509383					-0.343568		0.358017	-0.413744					-0.382629		-0.349773									0.475278							-0.362686
Os02g0669366	Hypothetical gene.			0.71463							-0.653069					-0.519416						-0.564929	0.461852		0.385419		0.471276		0.573514		-0.648575					0.531274		-0.583568	-0.551597		0.458313					-0.530408	-0.493102		0.546711
Os02g0669900	Similar to H0211B05.8 protein.	-0.487808	-0.467263		0.452263		-0.348339							0.352332		-0.34731	-0.525052			-0.350544				-0.464219						0.652308	-0.396034					0.520194	-0.386795	-0.338156	-0.433756	0.724155	0.400391			-0.472054	-0.332928	-0.465076	-0.670757	-0.586742
Os02g0677300	Similar to CRT/DRE binding factor 1.																					-0.357779	-0.331079						0.547509					-0.48968		0.371359							0.34189
Os02g0681200	Zinc finger%2C RING/FYVE/PHD-type domain containing protein.	0.523495									0.383971				0.655973	0.381406										0.582537						0.524325	0.444421					0.366983		-0.412105		-0.355203	0.397175	0.479317	0.396263	0.384202	0.467161
Os02g0703600	Similar to Abscisic acid 8'-hydroxylase 1.			0.604715							-0.636199					-0.489395			0.331716			-0.726637			0.402669				0.701893		-0.68157			-0.498785		0.752405		-0.68993	-0.739474	0.422253	0.538166					-0.634533	-0.716211		0.351125
Os02g0736900	Conserved hypothetical protein.			0.558738							-0.38071		0.40332					0.415852	0.48483		0.378145	-0.660679			0.534968			0.415199	0.772237		-0.405149		0.38828	-0.602428	0.371481	0.507204		-0.442418	-0.483969		0.384016								0.601567
Os02g0737401	Hypothetical conserved gene.	0.44381			-0.50377					-0.425315		-0.399863			0.540608				0.356809		0.398072			0.469922	0.341693				0.501991						0.348945					-0.468343							0.346235	0.513327	0.463662
Os02g0744700	Similar to Starch synthase isoform zSTSII-2 (EC 2.4.1.21).			-0.579327	-0.341434		0.347167		-0.400328		0.88237			-0.502277		0.899474						0.576296	-0.472658	0.372543	-0.616472		-0.416217	-0.349065	-0.396885	-0.338679	0.964842					-0.397853		0.894147	0.826929	-0.735771						0.738992	0.777774		-0.417404
Os02g0761900	Dimethylmenaquinone methyltransferase family protein.	-0.458549		-0.468566	0.562553					0.742261	0.49855	0.685958	-0.436855					-0.505044	-0.768391	-0.437517	-0.711535	0.731254		-0.483345	-0.706346		-0.384651	-0.522136	-0.794657		0.353371	-0.344422		0.658084	-0.715545			0.569965	0.517537			0.356381			-0.400768	0.392854		-0.538939	-0.558074
Os02g0798900	Similar to F-box domain containing protein.	-0.452743		-0.422532	0.383238		0.407165			0.430061		0.622929	-0.399845					-0.378587	-0.634197		-0.669785	0.50294		-0.367845	-0.494896			-0.491174	-0.6976			-0.391505		0.482168	-0.63532			0.351924							-0.467607
Os02g0805300	Conserved hypothetical protein.	-0.431618			0.7543	0.330654			0.377169	0.711662		0.407246		0.605598					-0.387153	-0.368872	-0.536113		0.334843	-0.527191					-0.44789					0.492205	-0.452945					0.432118								-0.506516	-0.363468
Os03g0103300	Hybrid proline- or glycine-rich protein%2C Controll of low-temperature germinability%2C Pre-harvest sprouting resistance	-0.531554		-0.478674	0.401506			-0.405008		0.690659	0.449119	0.514671	-0.465194			0.350782		-0.697035	-0.748498	-0.599721	-0.58902	0.763345		-0.373887	-0.719618		-0.534171	-0.626617	-0.751587	-0.342773	0.431135	-0.629356		0.525341	-0.580198		-0.503699	0.562501	0.480819			0.632936	0.494026	-0.437863	-0.614129				-0.518228
Os03g0107700	Similar to EL2 protein.		-0.396145	0.680267		-0.38974	-0.369914				-0.645494					-0.568756			0.366589			-0.74856			0.453043				0.728154	0.348873	-0.749811			-0.455794		0.765463		-0.717866	-0.783893	0.517379	0.561284					-0.649523	-0.733223		0.361286
Os03g0114000	Similar to Kinesin.	0.459587			-0.577413					-0.333337	0.393868			-0.494423		0.570927			0.355962	0.368586	0.375579		-0.459366	0.597613							0.570513			-0.353511		-0.362959		0.365858		-0.757143				0.376146	0.445151	0.367289	0.560122	0.478242
Os03g0146200	Conserved hypothetical protein.			-0.403822	-0.340552			0.415661												0.516523																-0.722092	0.366079				-0.754419		-0.408013					0.545772
Os03g0166000	Alba%2C DNA/RNA-binding protein family protein.	0.670685	0.436994		-0.551785								0.721912	-0.622555			0.888864	0.873832	0.533582	0.881697	0.493783			0.544477	0.510518	0.596868		0.722195				0.637914	0.435421	-0.38425	0.442061		0.887638			-0.566839		-0.640709	-0.495753	0.740384	0.692828	0.480392	0.347721	0.434869	0.473209
Os03g0180800	TIFY domain-containing transcriptional regulator%2C Salt and dehydration stress tolerance		-0.45036	0.651318			-0.345212				-0.728968	-0.345817		0.332473		-0.689345			0.340451			-0.699598			0.542257				0.659347	0.34749	-0.851692					0.648783		-0.807822	-0.820825	0.573231	0.38066					-0.745218	-0.745871		0.419742
Os03g0181100	Tify domain containing protein.		-0.36057	0.717194			-0.3474				-0.654335			0.33213		-0.622552						-0.72687			0.480146				0.696603		-0.800369			-0.389063		0.743544		-0.69942	-0.775593	0.54943	0.50308					-0.629144	-0.718962		0.390901
Os03g0187400	Zinc finger%2C FYVE/PHD-type domain containing protein.			0.407254				-0.531621			-0.485262	0.478466	0.361553		-0.463665							-0.331856					0.36921									0.447176					0.404323						-0.382796
Os03g0227900	Serine/threonine protein kinase domain containing protein.	0.473142		0.633016									0.496986				0.357903	0.422345				-0.47538		0.371651		0.539704		0.396913	0.570477			0.654594	0.453896	-0.350805		0.397683	0.478459				0.471664	-0.631533		0.539246	0.558848				0.341634
Os03g0254200	Similar to predicted protein.					-0.339725			-0.512377		0.3482			-0.433705		0.53054		0.333724						0.532253					0.3621		0.379753	0.432635	0.347992	-0.416964		0.372267				-0.468349	0.599187			0.376538	0.546958
Os03g0269500	Hypothetical protein.				0.578237				0.435268	0.53897		0.609618		0.343706									0.504077	-0.43653					-0.330653					0.467532	-0.396459					0.442045								-0.365253
Os03g0273200	Similar to Laccase (EC 1.10.3.2).				0.564373					0.649387		0.653196							-0.356568		-0.673008			-0.515799	-0.428557				-0.343969						-0.605768			0.354729		0.378279			0.371176					-0.691761	-0.450464
Os03g0316200	Similar to Galactinol synthase (Fragment).			0.624316						-0.40537	-0.894173					-0.850243					0.376195	-0.573581	0.526373		0.724178		0.629926	0.460035	0.521015		-0.879429				0.444899			-0.878309	-0.698863	0.468041						-0.73326	-0.570138		0.687797
Os03g0320000	Similar to Small basic membrane integral protein ZmSIP2-1.	0.47426		0.339863			-0.341863			-0.462609			0.58699	-0.429556			0.487802	0.775903	0.548565	0.650062	0.48195	-0.490357		0.440983	0.568749		0.459355	0.699533	0.566734			0.662731	0.411558		0.60228		0.662389				0.342471	-0.677226	-0.554042	0.64606	0.724841				0.42958
Os03g0329700	Similar to predicted protein.										0.549393	0.478717		-0.354876		0.454312	0.444429					0.342237			-0.430602	0.479699				-0.355634	0.528039							0.676942	0.492866	-0.338191						0.69929
Os03g0341600	Pollen Ole e 1 allergen/extensin domain containing protein.	0.329691											0.366328				0.480741	0.420427		0.375085												0.478814					0.548167					-0.526497		0.596496	0.560265	0.371092
Os03g0352200	Similar to SAC3/GANP family protein.		0.642013	-0.364656				-0.626756		0.575641	0.433542	0.570547				0.422393					-0.379665	0.412386			-0.437423				-0.57442		0.477191				-0.34558			0.517575	0.353124							0.449078			-0.558008
Os03g0353000	Conserved hypothetical protein.				0.360313					0.433684		0.509919									-0.397673								-0.445739					0.353546	-0.366334													-0.422186	-0.389736
Os03g0366350	Similar to F-box domain containing protein.			-0.594237			0.372138		-0.372735		0.865375			-0.411994	0.351629	0.875701						0.683749	-0.398378	0.342933	-0.587799		-0.45383	-0.340246	-0.453026	-0.362782	0.933488					-0.504514		0.861405	0.875489	-0.74339						0.705491	0.861047		-0.35371
Os03g0400700	Similar to retrotransposon protein.			0.385381						-0.361103	-0.649736					-0.403758	-0.355314					-0.37851				-0.412646	0.592479				-0.500597		-0.568737					-0.640361	-0.430468							-0.584685	-0.468685
Os03g0400800	Similar to Leucine Rich Repeat family protein%2C expressed.			-0.52124	-0.382779		0.761507				0.342572		-0.361831	-0.371487		0.360893		-0.330049				0.541031			-0.411957			-0.399269	-0.46031	-0.475232	0.536682	-0.331218	-0.565046	0.383449		-0.663831		0.418753	0.601549	-0.363385	-0.527556						0.502456	0.409779
Os03g0429000	Proteinase inhibitor I25%2C cystatin domain containing protein.						-0.36109						0.476196		-0.39204		0.508797	0.42023								0.367115		0.355318	0.414759				0.460748	-0.450139		0.472523	0.365912				0.388585						-0.335871		0.33782
Os03g0437200	C2H2-type zinc finger protein%2C Abscisic acid-induced antioxidant defence%2C Water stress and oxidative stress tolerance	-0.486502	-0.432682	0.470906	0.483409						-0.483825			0.539239		-0.473165	-0.526239	-0.385374		-0.556087	-0.362292	-0.42759		-0.494106							-0.647673					0.774199	-0.423072	-0.508938	-0.612138	0.74406	0.541794		0.536089	-0.558537	-0.484226	-0.615977	-0.761459	-0.554573
Os03g0439000	Conserved hypothetical protein.	-0.600671	-0.35356	0.334895	0.59864						-0.573545			0.619967	-0.357062	-0.698849	-0.508979	-0.356353		-0.4777	-0.403559			-0.658336						0.383327	-0.765072					0.610668	-0.376424	-0.58145	-0.651275	0.939792				-0.57556	-0.575499	-0.685114	-0.876236	-0.519678
Os03g0576600	Acyl-CoA-binding protein %2C Stress response	0.341543		-0.499029	-0.358395		0.442984				0.711038			-0.349707	0.513278	0.674316						0.536368			-0.338198		-0.377246		-0.398978	-0.517955	0.79748					-0.71398		0.773126	0.809755	-0.732226	-0.495366			0.333738		0.651821	0.923431	0.379823
Os03g0582900	Hypothetical gene.			-0.390425				0.499018	-0.4034		0.45404	-0.501046	-0.364136			0.40059							-0.431059			-0.383639					0.407477								0.34712	-0.348371		0.357651	-0.350205				0.34767
Os03g0587000	Similar to L-galactose-1-phosphate phosphatase.	0.796071	0.444184		-0.416712				0.42499				0.750601	-0.430686			0.843169	0.824997	0.572036	0.837999	0.431824			0.371215	0.53691	0.646625		0.763529	0.348747			0.796988	0.418158	-0.382818	0.378539		0.888121			-0.468939		-0.769531		0.788529	0.681995	0.439786	0.34152	0.394273	0.371557
Os03g0607400	Similar to Metal transporter Nramp6.				-0.556047				-0.546974	-0.552169		-0.617998		-0.383989		0.457809					0.484797		-0.624628	0.491453							0.355441				0.404212					-0.496575								0.356538
Os03g0625800	Zinc finger%2C C6HC-type domain containing protein.							0.508509								-0.448459		0.350487		0.403325			0.533538		0.373136			0.451232			-0.335181						0.407204						-0.444534
Os03g0639700	Similar to protein recA.	0.678307	0.416273		-0.529328								0.592511	-0.615693	0.370761		0.741163	0.716958	0.38963	0.818959	0.41128		0.348266	0.475456	0.395347	0.502362		0.668035		-0.363055		0.607288	0.3347			-0.449712	0.855534			-0.495834		-0.660411	-0.392835	0.78228	0.645352	0.473137	0.46241	0.39147	0.388456
Os03g0650900	Ortholog of Arabidopsis NLA (AtNLA)%2C RING-type E3 ubiquitin-ligase	-0.697319	-0.464853		0.586364						-0.487312		-0.374176	0.671512	-0.385059	-0.550051	-0.636782	-0.490033		-0.631563	-0.458354			-0.69538		-0.408654		-0.33528		0.487998	-0.655102	-0.429579				0.619048	-0.583789	-0.5507	-0.629935	0.889266	0.34331	0.443213		-0.754295	-0.673513	-0.690154	-0.841657	-0.52118
Os03g0660000	Conserved hypothetical protein.	0.579798	0.351334		-0.49699						0.475491		0.392173	-0.615827		0.504272	0.677799	0.608551		0.654831	0.39074			0.610375				0.336743			0.585617	0.484455				-0.431424	0.598776	0.491065	0.507319	-0.778303		-0.446254	-0.470554	0.727884	0.71316	0.700578	0.666682	0.34391
Os03g0678800	Glycosyl transferase%2C family 8 protein.		-0.403071	0.556122															0.354539			-0.508101				0.334448			0.624443		-0.361249		0.418211	-0.430141		0.596054			-0.428554		0.432151		0.595062
Os03g0718800	Similar to Physical impedance induced protein.	-0.667238			0.763626		-0.406549			0.401009	-0.46496			0.721744	-0.567397	-0.491054	-0.412087	-0.36363		-0.594037	-0.396516			-0.623186						0.561231	-0.581056					0.665679	-0.407499	-0.463156	-0.561387	0.808251	0.472024			-0.517128	-0.477782	-0.521205	-0.808603	-0.622555
Os03g0719400	Alpha/beta hydrolase fold-1 domain containing protein.	-0.595764	-0.524298		0.448567						-0.529122		-0.353983	0.490289		-0.578419	-0.661808	-0.380972		-0.524908		-0.343941		-0.523252		-0.487574				0.50655	-0.667427	-0.371747				0.626516	-0.51772	-0.591991	-0.620587	0.855062	0.384518	0.363103		-0.683258	-0.535335	-0.719622	-0.851479	-0.462729
Os03g0722400	Chromatin remodeling factor%2C Genome-wide DNA methylation	0.717874		0.427609	-0.532534		-0.353285			-0.555319	-0.396145	-0.394346	0.835199	-0.435911			0.676616	0.926656	0.807536	0.84677	0.70053	-0.658836		0.530453	0.822309	0.45258	0.487543	0.894943	0.718188			0.767989	0.451558	-0.612529	0.741009		0.807181	-0.389314	-0.370739			-0.779382	-0.517693	0.681126	0.738661			0.418133	0.642307
Os03g0741100	Basic helix-loop-helix transcription factor%2C Drought tolerance	-0.412722		0.546545	0.449072						-0.669258			0.53411	-0.357015	-0.676598						-0.530756		-0.412644	0.332619				0.382908		-0.8105					0.689588		-0.674283	-0.74773	0.683997	0.399281			-0.40551	-0.372814	-0.607301	-0.812447
Os03g0758400	Ankyrin repeat containing protein.				0.445661				0.768194	0.456295	-0.342004			0.513813		-0.518554								-0.606414							-0.466186				-0.357942					0.524576					-0.357889		-0.337846
Os03g0772600	Similar to Lectin-like receptor kinase 7%3B2.	-0.365092			0.559621					0.673631	0.460357	0.594452	-0.488123	0.393586		0.379131		-0.633713	-0.774843	-0.575985	-0.654082	0.626516		-0.407276	-0.74269		-0.507518	-0.625656	-0.702127		0.389004	-0.330791	-0.386781	0.572497	-0.63214		-0.412016	0.538832	0.466415			0.363238	0.44456		-0.349042	0.367579		-0.457699	-0.548451
Os03g0786400	C2H2 zinc finger transcription factor%2C Drought and salt tolerance%2C Stomatal aperture control	0.698877	0.348074		-0.726319		0.339847			-0.528493	0.350831			-0.777438	0.398237	0.442493	0.477554	0.531021		0.692629	0.623189			0.734266				0.364408		-0.398348	0.554163	0.385599			0.399745	-0.687699	0.538416	0.354629	0.523725	-0.812018	-0.425609	-0.414131	-0.517704	0.674875	0.705624	0.556829	0.739149	0.652078
Os03g0793000	Zinc finger%2C AN1-type domain containing protein.	-0.376544		0.585051	0.753969		-0.448482			0.381796	-0.513265	0.338576		0.690517		-0.585989				-0.412584	-0.350214	-0.340305	0.345618	-0.516854						0.475015	-0.671264					0.670146		-0.481296	-0.581706	0.770657	0.534401					-0.50588	-0.726842	-0.629702
Os03g0818200	NAD(P)-binding domain containing protein.	0.443054		0.574814					0.48988	-0.354634	-0.72064	-0.375895	0.557739			-0.718739		0.549861	0.664344	0.52626	0.516609	-0.596819	0.457899		0.923913		0.528554	0.796111	0.623932		-0.71801	0.443296			0.512724		0.53658	-0.731528	-0.609764			-0.605046	-0.336654	0.352387		-0.386457		0.414118	0.706746
Os03g0820400	Similar to ZPT2-13.	-0.594343	-0.470109	0.441112	0.468845		-0.339759				-0.516481			0.517084	-0.36629	-0.513805	-0.525264			-0.545334		-0.437454		-0.470838						0.481767	-0.682294					0.825395	-0.455905	-0.586741	-0.671893	0.770595	0.591648		0.341541	-0.617959	-0.489825	-0.693596	-0.853406	-0.545193
Os03g0823400	Similar to Bowman-Birk type trypsin inhibitor (WTI).	-0.386995											-0.426145				-0.550107	-0.372188		-0.348561			-0.350548			-0.490281						-0.594392	-0.44458				-0.497522					0.587874		-0.718658	-0.574618	-0.340214
Os03g0831500	Similar to Phosphoribosylformylglycinamidine cyclo-ligase%2C chloroplast/mitochondrial precursor (EC 6.3.3.1) (AIRS) (Phosphoribosyl-aminoimidazole synthetase) (AIR synthase) (VUpur5).	0.583893	0.44166		-0.333267				0.336436				0.760202	-0.43793			0.89996	0.864941	0.485843	0.836126	0.34933		0.355908		0.575904	0.612916	0.346565	0.778486				0.674196	0.481924		0.374592		0.922437					-0.71251	-0.476445	0.693264	0.593688	0.356664			0.479242
Os03g0833600	X8 domain containing protein.	0.332826																		0.352798			0.544823				0.544958						-0.445783	0.432278		-0.472834	0.388542					-0.364162	-0.500113	0.432851	0.411599
Os03g0844000	Pentatricopeptide repeat domain containing protein.	0.834533	0.355449		-0.643541					-0.459163			0.635881	-0.663023			0.762238	0.855814	0.584606	0.909588	0.579148			0.623469	0.436042	0.445827		0.659317				0.741981		-0.335323	0.484637	-0.438233	0.833121			-0.656756		-0.734065	-0.519405	0.833204	0.832228	0.518085	0.495414	0.524337	0.338083
Os03g0844900	Nucleic acid-binding%2C OB-fold-like domain containing protein.	0.66309	0.36882		-0.718464					-0.397374	0.530116			-0.762993	0.346661	0.647788	0.520871	0.489415		0.612848	0.526077			0.755109						-0.378284	0.725262	0.390346			0.347069	-0.582137	0.471458	0.52607	0.603713	-0.928109		-0.341367	-0.346603	0.64595	0.669734	0.646349	0.812073	0.550538
Os03g0856500	Similar to Plastid-specific 30S ribosomal protein 1%2C chloroplast precursor (CS- S5) (CS5) (S22) (Ribosomal protein 1) (PSRP-1).			-0.713344			0.481542	0.508112			0.604188		-0.556136			0.362187			-0.336783		-0.359719	0.602446			-0.530475			-0.48918	-0.524949		0.49539	-0.342352			-0.564954			0.537498	0.555075			0.428171				0.494231			-0.392697
Os04g0119000	Similar to H0716A07.5 protein.	0.842456		0.396366	-0.51227					-0.453838			0.840745	-0.476513			0.740525	0.93517	0.780163	0.870253	0.65899	-0.547277		0.574994	0.721515	0.589789	0.389385	0.870763	0.700139			0.880682	0.508916	-0.582562	0.646701		0.884887			-0.432227		-0.870001	-0.372714	0.823529	0.841599			0.37632	0.550701
Os04g0121100	Similar to OSIGBa0115D20.4 protein.				-0.409359	0.364278	0.330271	0.525331			0.482392	-0.41026		-0.337574	0.577747	0.376011						0.361102		0.39054							0.486318					-0.64872		0.455498	0.614327	-0.580012	-0.439843					0.391367	0.761615	0.480931
Os04g0196200	Winged helix repressor DNA-binding domain containing protein.	0.683305	0.463652										0.589738	-0.397992			0.818342	0.639376	0.331747	0.684628				0.457237		0.672567		0.471107				0.697348	0.42014	-0.364617			0.739157	0.345579		-0.58142		-0.657012		0.772155	0.660797	0.571147	0.47762
Os04g0288100	Similar to Auxin-binding protein ABP20.	-0.421727			0.638594					0.606628		0.44915	-0.46856	0.514585			-0.407101	-0.563289	-0.58334	-0.568164	-0.729465	0.348076		-0.642791	-0.549202		-0.466473	-0.489379	-0.509201					0.443222	-0.597087		-0.410637			0.428942			0.401594		-0.389009			-0.685794	-0.59663
Os04g0288500	Protein kinase%2C catalytic domain domain containing protein.	-0.357833		-0.558718			0.378886		-0.34795		0.54569	0.464551	-0.55218			0.487487		-0.490005	-0.725512	-0.40934	-0.442247	0.694939			-0.776203			-0.62546	-0.711987		0.538894	-0.422496	-0.529308	0.626132	-0.500633		-0.370894	0.576382	0.616356			0.467117				0.45189			-0.50088
Os04g0339400	Aldo/keto reductase family protein.			-0.39873	0.420079					0.656493	0.671391	0.418226	-0.34383			0.631453			-0.496205	-0.400557	-0.56718	0.461804	-0.369882		-0.73569		-0.629955	-0.57118	-0.511904		0.566151				-0.58503			0.639141	0.425877							0.524459		-0.5915	-0.691416
Os04g0366000	Similar to OSIGBa0110B10.6 protein.			-0.49157			0.662402				0.353718					0.382082			-0.332327			0.598537		0.345493					-0.519899	-0.450156	0.538424	-0.350504	-0.566332	0.492127		-0.788159		0.426605	0.629991	-0.519416	-0.591779					0.372746	0.636511	0.554841
Os04g0379400	Similar to Nuclear pore complex component (sc Seh1) (ISS).	0.681558			-0.583786			0.36786		-0.694327	-0.432372	-0.400796	0.579121	-0.473772		-0.413984	0.446297	0.745569	0.656893	0.824667	0.746412	-0.379083	0.381936	0.522075	0.806938		0.673824	0.811326	0.551048			0.494247			0.629115	-0.341902	0.729732	-0.406935			-0.354025	-0.67796	-0.564208	0.589669	0.597188			0.687575	0.758877
Os04g0379700	Similar to Violaxanthin de-epoxidase.	0.828768	0.354799		-0.742409					-0.562366			0.639567	-0.785397		0.330033	0.698624	0.829197	0.564975	0.849941	0.677016			0.809851	0.36787	0.422515		0.607784	0.409022		0.361329	0.71083		-0.415911	0.578993		0.768835			-0.765883		-0.682313	-0.482583	0.817057	0.892179	0.469333	0.51945	0.481262	0.351131
Os04g0415600	Similar to H0622F05.9 protein.	0.631646	0.358502		-0.466534						0.473315		0.349156	-0.516352	0.450003	0.460918	0.644262	0.453668		0.586331	0.358158			0.546988		0.478777		0.382119		-0.487152	0.531576	0.435596	0.37669			-0.553731	0.573259	0.51803	0.594628	-0.765063	-0.340688	-0.4261		0.734817	0.568772	0.621933	0.821764	0.409188
Os04g0444300	Similar to ARGOS.			-0.421917																		0.468759					-0.343151		-0.536694		0.33884					-0.419005					-0.379132								-0.393042
Os04g0451700	Conserved hypothetical protein.	0.685994		0.368779					0.363523				0.722186				0.670504	0.803626	0.688222	0.69992	0.381425	-0.486639		0.335495	0.574007	0.700801		0.723448	0.633549			0.877266	0.604731	-0.578832	0.369215		0.795406					-0.7948		0.724293	0.6798				0.354036
Os04g0455700	Similar to H0523F07.3 protein.	0.45481	0.353439					-0.331394		0.329767	0.587023					0.590742	0.590032									0.709084	-0.335917			-0.384829	0.571993	0.513531	0.385434				0.43796	0.63707	0.480795	-0.585341		-0.335241		0.568457	0.406517	0.716009	0.600258
Os04g0484900	Similar to Kluyveromyces lactis strain NRRL Y-1140 chromosome E of strain NRRL Y- 1140 of Kluyveromyces lactis.										-0.581594					-0.748224							0.75397		0.434517		0.535388	0.378912			-0.627538			0.386487				-0.506824	-0.348266	0.475641			-0.573234				-0.422135		0.416527
Os04g0505200	Similar to Protein binding protein.	0.617203									0.449425		0.378223	-0.339727	0.386446	0.409172	0.587679	0.446757		0.465023						0.756567					0.40147	0.722978	0.493363	-0.379251			0.53075	0.447496		-0.43904		-0.504857		0.570818	0.464735	0.580181	0.44532
Os04g0507000	Similar to DNA mismatch repair protein.	0.729663			-0.691581					-0.707997		-0.458171	0.767645	-0.618735			0.630598	0.927883	0.803117	0.90247	0.774665	-0.545308		0.672495	0.763404		0.562331	0.828662	0.648419			0.68256	0.348643	-0.546059	0.756866		0.782798			-0.410678		-0.735659	-0.617511	0.654008	0.758976			0.550882	0.632718
Os04g0516600	Pyridoxal phosphate-dependent transferase%2C major region%2C subdomain 1 domain containing protein.			0.627426		-0.503453	-0.353093		-0.371118	-0.533521	-0.43872		0.426792					0.419312	0.460539		0.467632	-0.765583		0.440579	0.418275		0.412527	0.363602	0.822616	0.349868	-0.387537	0.398032		-0.542649	0.589425	0.66816		-0.497218	-0.519667		0.695217	-0.37164			0.467434	-0.402848	-0.386063		0.394768
Os04g0518400	Similar to Phenylalanine ammonia-lyase (Fragment).	0.752492			-0.639467					-0.467354			0.649206	-0.741344			0.75139	0.825955	0.511485	0.818191	0.568714			0.725708	0.40856	0.552574	0.342524	0.637386	0.505059			0.696273	0.461176	-0.445659	0.502199		0.823079			-0.621547		-0.677443		0.771757	0.794156	0.410801	0.385743	0.332152	0.501083
Os04g0523600	Similar to OSIGBa0153E02-OSIGBa0093I20.8 protein.			0.574208	0.449984		-0.438316				-0.601161			0.438144	-0.351193	-0.547371						-0.642163		-0.339492					0.360192	0.452073	-0.720626					0.709266		-0.601901	-0.674806	0.624215	0.605631					-0.518148	-0.712615	-0.508463
Os04g0525100	UDP-glucuronosyl/UDP-glucosyltransferase family protein.	0.412941		0.335525	-0.555665					-0.619112	-0.351574		0.507178	-0.449914				0.455604	0.375396	0.369072	0.711491	-0.413294		0.773905	0.422234		0.498588	0.375098	0.615289					-0.399212	0.603151		0.358646			-0.481515		-0.331938			0.495761			0.522104	0.615444
Os04g0532100	Short-chain dehydrogenase/reductase SDR domain containing protein.	-0.616768			0.585892					0.453988			-0.354029	0.532197			-0.383143	-0.501422	-0.490981	-0.629801	-0.42661			-0.417978	-0.412277			-0.452022	-0.345136	0.420045		-0.37535	-0.344557	0.349492	-0.332586	0.343533	-0.480344				0.389122	0.414773			-0.336583			-0.544843	-0.431603
Os04g0533900	Heavy metal transport/detoxification protein domain containing protein.	-0.348018	0.402048		0.492368				0.348523	0.447079		0.729808			-0.581043	-0.382839					-0.40907		0.371903	-0.338462											-0.51916					0.474841							-0.507382	-0.342814
Os04g0538000	Tetratricopeptide TPR-1 domain containing protein.	-0.524091		-0.638078	0.336883		0.390616			0.482937	0.487021	0.561683	-0.612731					-0.539048	-0.739868	-0.399286	-0.694427	0.71752		-0.426971	-0.736419			-0.650703	-0.836321		0.376085	-0.48667		0.614598	-0.741335		-0.364685	0.549279	0.552379			0.504469		-0.392824	-0.502988	0.333482		-0.425092	-0.53051
Os04g0540900	Serine/threonine protein kinase domain containing protein.			0.343877																-0.39093							-0.333768							-0.386047		0.625525					0.46447		0.683203
Os04g0542200	Similar to H0501D11.7 protein.	-0.490328			0.639951	0.329986			0.471399	0.815101			-0.363979	0.587429				-0.400443	-0.400496	-0.410967	-0.779249			-0.713215	-0.335364		-0.602057	-0.366164	-0.390724						-0.674948					0.407746			0.458911		-0.55698			-0.540106	-0.39019
Os04g0561500	Similar to Prolyl endopeptidase (EC 3.4.21.26) (Post-proline cleaving enzyme) (PE).										0.406623						0.405234																0.395154					0.417187								0.491781
Os04g0578600	Similar to H0404F02.15 protein.	0.697761			-0.72203					-0.619085		-0.472399	0.425623	-0.513432			0.420177	0.531173	0.545515	0.703135	0.751651			0.632255	0.555386		0.39452	0.56112		-0.373002					0.57332	-0.658777	0.498978			-0.612286	-0.64135	-0.414729	-0.451499	0.500667	0.515481		0.459968	0.969642	0.538212
Os04g0579200	Zinc finger%2C RING/FYVE/PHD-type domain containing protein.			0.514811	0.457889						-0.683118			0.403577		-0.767778	-0.353459					-0.405957	0.552387	-0.343508	0.342175	-0.359469	0.489912			0.382163	-0.807829					0.399679		-0.685969	-0.579488	0.786307						-0.618767	-0.703572
Os04g0586100	Protein of unknown function DUF581 family protein.	0.498246		0.573282						-0.599195	-0.636923		0.656767			-0.592009	0.33444	0.741668	0.6862	0.657712	0.614766	-0.711109	0.487158	0.355327	0.859042		0.753635	0.834402	0.750391		-0.621363	0.594447			0.635199		0.682821	-0.662609	-0.533433			-0.725706	-0.526056	0.487966	0.575849	-0.335193	-0.341297		0.726926
Os04g0587300	Similar to Purine permease-like protein.		0.42953									0.409232	0.354055	-0.456266			0.33791			0.363178			0.582933	0.4072			0.578881										0.451942					-0.429095		0.390274	0.415291
Os04g0587400	Protein of unknown function DUF250 domain containing protein.								-0.435892	-0.385169				-0.392386									0.524615	0.369623			0.571675							0.35475									-0.365048		0.363861				0.3646
Os04g0605100	WRKY transcription factor 68.	0.607328			-0.40005						0.354766		0.377931	-0.510671	0.381868	0.45558	0.500478	0.486017	0.343626	0.475836	0.469163			0.551537		0.587734		0.330851	0.36327	-0.40365	0.420238	0.52235					0.507234	0.395903	0.329318	-0.669629		-0.390951		0.601237	0.586089	0.501994	0.531965
Os04g0606000	Transferase family protein.	-0.536159	-0.385261		0.620297					0.511931			-0.472296	0.667781			-0.604155	-0.603462		-0.631519	-0.542522			-0.839695			-0.361672	-0.394208				-0.395221			-0.5347		-0.556044			0.747051		0.461211	0.502935	-0.649422	-0.735867		-0.446022	-0.454354	-0.38304
Os04g0610400	APETALA-2-like transcription Factor%2C Control of the abscisic acid (ABA)/gibberellin (GA) balance		-0.518257	0.687311			-0.338065				-0.457541					-0.468006			0.394321			-0.669264			0.424779				0.736757		-0.640027		0.443917	-0.40338		0.666966		-0.540806	-0.629578	0.428891	0.468197		0.367932			-0.505296	-0.519841		0.348072
Os04g0612301	Hypothetical protein.			0.393917	-0.366047					-0.564267	-0.524665	-0.451147				-0.380112			0.367861	0.356524	0.728221	-0.352591		0.507425	0.641933		0.550048	0.485513	0.463368		-0.364393				0.637161			-0.463587					-0.438799					0.689339	0.802995
Os04g0618050	Pentatricopeptide repeat containing protein.	0.442041	0.43564	-0.406719	-0.335812						0.42638			-0.45004			0.676452	0.358203		0.56602		0.398201				0.515739				-0.472399	0.487531					-0.667329	0.568774	0.560076	0.567483	-0.517432	-0.506354	-0.337223		0.51319		0.649312	0.603751	0.359227
Os04g0635700	Aldehyde dehydrogenase%2C conserved site domain containing protein.	0.817004	0.404413		-0.690584					-0.388121	0.372103		0.567916	-0.747207	0.341974	0.489735	0.702415	0.734169	0.470253	0.776472	0.560783			0.713192		0.508134		0.512069			0.524623	0.684599		-0.336377	0.419821	-0.39891	0.72349	0.358489	0.387719	-0.826585		-0.610252	-0.35371	0.807029	0.818565	0.62118	0.66128	0.447819
Os04g0643200	Amidase family protein.	0.769432	0.342997		-0.495812					-0.347924			0.814344	-0.52404			0.854172	0.95925	0.678923	0.930946	0.512067	-0.385094		0.500845	0.633322	0.623659	0.366542	0.813647	0.50968			0.829716	0.518744	-0.510518	0.483659		0.9513			-0.406303		-0.839488	-0.419715	0.789529	0.746519			0.364347	0.501456
Os04g0684900	Component of the CCR4-NOTcomplex%2C Deadenylase%2C Deadenylation (poly(A) tail shortening)%2C Development and stress response	0.371081		0.68113						-0.358744	-0.420516		0.463109					0.407593	0.48221		0.34899	-0.667174			0.5395	0.417386		0.479376	0.830105		-0.446339	0.438213	0.40235	-0.500416	0.441414	0.48514	0.368386	-0.428955	-0.469157		0.396358	-0.463933							0.569007
Os05g0102000	SAM dependent carboxyl methyltransferase family protein.	-0.465617		-0.627091			0.410511		-0.491388		0.593456		-0.603399			0.564526		-0.548433	-0.630456	-0.459927	-0.346388	0.722971	-0.429668		-0.80522	-0.334552	-0.391408	-0.728994	-0.63896		0.640164	-0.635026	-0.356517	0.346829	-0.412739		-0.552126	0.636307	0.601708			0.708168		-0.452791	-0.423908				-0.477139
Os05g0108000	tRNA pseudouridine synthase B family protein.	0.718112		0.356272	-0.519294					-0.578933	-0.37606	-0.402061	0.747351	-0.443715			0.590557	0.872127	0.754362	0.85247	0.705895	-0.527505	0.383354	0.505351	0.856786		0.591984	0.919697	0.648976			0.68803	0.360115	-0.332019	0.667796		0.84745	-0.435722				-0.80701	-0.583654	0.724048	0.738565			0.483986	0.685939
Os05g0123300	Defects-in-morphology protein 1-like%2C mitochondrial domain containing protein.	0.711379		0.361047	-0.51031					-0.55776	-0.362259	-0.513683	0.689481	-0.383582		-0.358397	0.577966	0.831984	0.777262	0.861992	0.697831	-0.489647	0.344325	0.477678	0.892048		0.51081	0.92459	0.610767			0.64501	0.420315		0.701228		0.790689	-0.407238				-0.760126	-0.55627	0.713049	0.680126			0.576991	0.693377
Os05g0131500	Ferroporti-1 domain containing protein.	0.848803	0.402184		-0.553019					-0.365128			0.736652	-0.606952			0.817494	0.844571	0.505054	0.831965	0.565032			0.680996	0.429059	0.61799	0.330387	0.651525	0.443964			0.782279		-0.411602	0.44491		0.885063			-0.65023		-0.803065	-0.346332	0.854724	0.849998	0.49192	0.446576	0.417053	0.449813
Os05g0135500	Haem peroxidase family protein.	0.606474							0.447267				0.517034				0.536913	0.495624		0.506641						0.653107		0.443458				0.760649	0.34064				0.643392					-0.717455		0.544405	0.461458
Os05g0135700	S-adenosylmethionine synthetase 1 (EC 2.5.1.6) (Methionine adenosyltransferase 1) (AdoMet synthetase 1).		0.351969					-0.394832				0.44152			-0.343928																										0.486156							-0.486993	-0.386252
Os05g0139100	Helix-loop-helix DNA-binding domain containing protein.	0.453311			-0.387157					-0.670585	-0.391323		0.44202	-0.392706				0.530999	0.434978	0.464861	0.500177	-0.392166		0.354879	0.440746		0.622671	0.488024	0.460632			0.462221			0.501641		0.441338	-0.431413	-0.337756			-0.547055	-0.457114	0.355727	0.550255
Os05g0140100	R2R3 MYB transcription factor%2C Regulation of phosphate-starvation responses and root architecture	0.832814			-0.498431								0.560988	-0.507113		0.387761	0.634336	0.682883	0.6176	0.688801	0.445365			0.518612		0.651893		0.485352	0.401858		0.33836	0.819797	0.439039	-0.604584	0.349379		0.63433			-0.64579		-0.63306		0.689321	0.713929	0.457342	0.46252
Os05g0146900	Hypothetical conserved gene.	-0.396276		-0.392511	0.532483			-0.376677		0.713448		0.832324						-0.440133	-0.697043	-0.368963	-0.758766	0.539093		-0.411742	-0.656928			-0.549016	-0.758763					0.368802	-0.734686			0.507246	0.345705						-0.420714			-0.491577	-0.526235
Os05g0163300	Similar to Arabinogalactan protein-like.							-0.357143		0.396756																0.366898	-0.350421																0.631194
Os05g0201700	Hypothetical conserved gene.	0.640872			-0.422657					-0.420092			0.465522	-0.329562	0.343533		0.451622	0.486949	0.42873	0.666986	0.603565		0.53145	0.504256	0.656835		0.523276	0.658681		-0.386306		0.380431			0.493736	-0.530811	0.610587			-0.345695	-0.519336	-0.587545	-0.391132	0.608249	0.505707			0.709879	0.714175
Os05g0203900	Conserved hypothetical protein.	0.705418		0.478635	-0.51377		-0.40564			-0.572885	-0.447528	-0.506613	0.808413	-0.361352		-0.360746	0.580613	0.872842	0.833656	0.823697	0.701813	-0.664944		0.468275	0.900231	0.371643	0.469773	0.946751	0.744187		-0.381405	0.725719	0.487253	-0.531812	0.795928		0.763357	-0.480285	-0.4259			-0.77588	-0.476426	0.654513	0.686153			0.465798	0.664314
Os05g0214300	Similar to Bidirectional sugar transporter SWEET3a.	0.448281	0.401234										0.359019				0.396013	0.38148		0.50268	0.383009		0.659021	0.509431	0.331392		0.528216	0.421283				0.333088				-0.435047	0.558361					-0.585094	-0.569344	0.682985	0.596689			0.329314	0.432343
Os05g0232200	Conserved hypothetical protein.	0.372933		-0.517198	-0.610698		0.472831		-0.435033		0.750424			-0.696888	0.480635	0.776202						0.46619	-0.331518	0.607523	-0.334675					-0.3872	0.854778					-0.575887		0.71242	0.804628	-0.824637				0.371422	0.404316	0.686071	0.84789	0.369946
Os05g0241200	Similar to Phophate translocator (Fragment).	0.825655			-0.653692					-0.667876		-0.431582	0.733414	-0.554723			0.549223	0.837791	0.738622	0.862707	0.802671	-0.439955		0.624306	0.752244		0.548756	0.869789	0.581519			0.704731		-0.345614	0.746006		0.77937			-0.423947		-0.776292	-0.622208	0.760376	0.818972			0.587751	0.57343
Os05g0318300	Ribonuclease III domain containing protein.		0.825601					-0.84384				0.625909	0.616216		-0.390735		0.568047									0.592572						0.404043					0.431108					-0.416137		0.361123		0.332443
Os05g0381400	AWPM-19-like protein%2C Stress tolerance through ABA-dependent patheway	-0.375294	-0.351506	0.368769	0.410511		-0.398601				-0.635108			0.409249		-0.777756	-0.362924					-0.363389		-0.526911		-0.349332				0.506182	-0.799352					0.500949		-0.6928	-0.698304	0.896				-0.401202	-0.332504	-0.639565	-0.852038	-0.387066
Os05g0402700	Similar to Fructose-bisphosphate aldolase%2C cytoplasmic isozyme (EC 4.1.2.13).				0.54732			-0.482644		0.720922	0.451453	0.71549				0.3709			-0.530097	-0.36847	-0.656034	0.375864		-0.362247	-0.662381		-0.44781	-0.444098	-0.463552		0.354632				-0.561657			0.54			0.429927		0.425223			0.418961		-0.715237	-0.593982
Os05g0440300	Similar to S1 self-incompatibility locus-linked G221 protein (Fragment).		0.822257					-0.696348				0.613485	0.538316		-0.403287		0.456845						0.332764			0.378716						0.449209					0.412407					-0.514365		0.444813	0.36555
Os05g0443500	Similar to Ferredoxin VI%2C chloroplast precursor (Fd VI).		0.395585			0.354441		-0.34677	0.465114	0.506952	0.48979	0.348683				0.456515	0.479016					0.342982				0.636443	-0.398062			-0.406505	0.481828				-0.365496			0.593578	0.482898	-0.460379						0.635147	0.519063
Os05g0456800	Hypothetical gene.		0.36724	0.512245	0.592854		-0.344554	-0.731162		0.40338	-0.502799	0.503313		0.536853	-0.647216					-0.365228			0.364349								-0.414601					0.543414		-0.337374	-0.470645		0.48486					-0.345261	-0.474537	-0.371771
Os05g0460200	Similar to Ubiquitin carrier protein.	-0.415512			0.540445					0.397707		0.582182			-0.349524				-0.491134		-0.5442		0.371224	-0.447123	-0.333447				-0.43331					0.410858	-0.418563					0.497332	0.350322						-0.355517	-0.665394	-0.359189
Os05g0468900	Zinc finger%2C RING/FYVE/PHD-type domain containing protein.			0.425346						-0.345748			0.358716								0.421284	-0.406574		0.469091					0.625252					-0.409327	0.399558	0.465266					0.452484								0.455468
Os05g0474800	WRKY transcription factor 70.		-0.347646	0.607133							-0.747402			0.46814		-0.662282	-0.441823			-0.371724		-0.564076			0.332672				0.423402		-0.806193					0.578467		-0.731788	-0.709212	0.626039	0.346118			-0.452503	-0.347066	-0.762588	-0.718332		0.379574
Os05g0475600	Hypothetical conserved gene.	0.379274			-0.359172			0.521611		-0.500406				-0.485837		-0.435106		0.531859	0.36707	0.600058			0.510189		0.505418		0.726467	0.466936	0.333082			0.351045					0.604896					-0.506471	-0.467859		0.385234				0.546443
Os05g0476700	U-box E3ubiquitin ligase%2C Positive regulation of cold stress response	-0.598837	-0.51752		0.649029					0.595588			-0.548157	0.666535			-0.509153	-0.623389	-0.340955	-0.681749	-0.709352			-0.754308	-0.353212		-0.523113	-0.515311				-0.373251			-0.614089	0.480456	-0.56671			0.647159		0.489436	0.782582	-0.625131	-0.736972		-0.40395	-0.614738	-0.369898
Os05g0519700	Heat shock protein%2C Long-term acquired thermotolerance	-0.648093			0.558884					0.359044		0.334566	-0.35499	0.351135	-0.337972		-0.399529	-0.375169	-0.413209	-0.472776	-0.553629			-0.569922	-0.350844	-0.368169		-0.374703		0.404008					-0.378862	0.474334	-0.389857			0.719822	0.433218	0.365308		-0.522574	-0.513246		-0.557788	-0.747078	-0.332031
Os05g0548900	Similar to Phosphoethanolamine methyltransferase.	0.658833	0.473195		-0.565559		0.355904				0.552386			-0.604435	0.410053	0.637736	0.56262	0.352413		0.522913	0.331883			0.64204		0.463023				-0.552895	0.737087	0.390696				-0.638023	0.472798	0.634439	0.674396	-0.898387	-0.407536	-0.366818		0.652694	0.557909	0.688054	0.878184	0.493941
Os05g0561800	Hypothetical conserved gene.	-0.453831			0.353005							0.390622	-0.497891				-0.471033	-0.544632	-0.500931	-0.380876	-0.627876	0.34648	0.353969	-0.534343				-0.410656	-0.531185			-0.419327		0.563794	-0.566768		-0.343266			0.597303				-0.462339	-0.580767
Os05g0567600	Similar to SANT/MYB protein.	0.666106	0.337295						0.340501		0.333295		0.413267	-0.378124	0.429681		0.743846	0.534096		0.642433				0.437696		0.57183		0.442755		-0.447755	0.356751	0.547598	0.391998			-0.467073	0.673626	0.384767	0.395773	-0.640515		-0.546411		0.767268	0.594388	0.618721	0.653987	0.388327
Os05g0571200	Similar to WRKY transcription factor 19.				0.556328					0.589267		0.523913		0.374248				-0.335613	-0.620377	-0.341721	-0.588515	0.396127	0.38454	-0.479365	-0.395266				-0.47286					0.529473	-0.507297											0.345386		-0.533596
Os05g0575800	Hypothetical conserved gene.		0.473783	0.367259	0.578809		-0.4527	-0.859289		0.565744		0.594669	0.355912	0.446491	-0.53078																					0.489713					0.506353							-0.458933
Os06g0102100	Cytochrome P450 93G2 protein (CYP93G2)%2C flavanone 2-hydroxylase (F2H)%2C C-glycosylflavone biosynthesis	0.825639	0.372137		-0.637169					-0.42072			0.607751	-0.747869		0.37719	0.728539	0.779792	0.4813	0.812581	0.568002			0.758905		0.523406		0.562144	0.345217		0.413169	0.742304	0.373598	-0.385433	0.493635		0.765125			-0.759625		-0.681715	-0.380099	0.83918	0.871546	0.546985	0.567109	0.369231
Os06g0109100	Hypothetical conserved gene.	0.814091	0.33109		-0.624345					-0.561414			0.59186	-0.707641			0.603602	0.79978	0.549491	0.873054	0.562526			0.637177	0.434043	0.336623	0.518022	0.636242				0.740954			0.451796	-0.367665	0.809848			-0.453029		-0.778726	-0.586144	0.770151	0.823025	0.359025	0.332901	0.400991	0.374903
Os06g0122800	Hypothetical conserved gene.	0.475215	0.621492					-0.504653	0.400006				0.481037										0.370564			0.372023		0.349889				0.368012				-0.369004	0.347767				-0.373426	-0.49944		0.370277
Os06g0130500	Similar to Cyclophilin-like protein PPIL3b.				0.517045					0.631475	0.368638	0.603695							-0.602629		-0.58866	0.545556	0.389044	-0.43354	-0.4656				-0.611773					0.630253	-0.588918			0.436251	0.414443							0.425814		-0.488204	-0.330464
Os06g0133500	Conserved hypothetical protein.	-0.511535	-0.367213	0.466298	0.564914						-0.450018			0.560421		-0.535914	-0.344896			-0.474725	-0.447524	-0.382311		-0.532825							-0.670569					0.77173		-0.47488	-0.592899	0.776819	0.54601		0.480257	-0.471219	-0.461292	-0.514235	-0.782208	-0.607282
Os06g0140700	Similar to Homeodomain leucine zipper protein (Fragment).	0.817373	0.35735		-0.551457								0.48922	-0.470813	0.376815		0.551623	0.570024	0.589212	0.674942	0.581333			0.552035	0.376722	0.574706		0.49447		-0.361767		0.628904		-0.376936	0.338083	-0.469437	0.586011			-0.700003	-0.422946	-0.556204		0.678465	0.639737	0.380172	0.575701	0.623473
Os06g0142700	Cytochrome c oxidase%2C subunit Vb family protein.			-0.552168							0.715126		-0.376724			0.649316						0.553278	-0.344755		-0.503085		-0.475057	-0.371188	-0.363842		0.661916							0.631843	0.644152	-0.410786		0.478629				0.429954	0.528024		-0.351603
Os06g0152800	Conserved hypothetical protein.	0.826543	0.366181		-0.782564					-0.672894			0.621384	-0.795026			0.630588	0.798226	0.563653	0.862534	0.794387			0.860797	0.470043		0.466154	0.660691	0.418122			0.613847			0.658882	-0.421524	0.756145			-0.74361		-0.66906	-0.588512	0.806586	0.879772	0.352204	0.514186	0.632079	0.499103
Os06g0154400	Domain of unknown function DUF676%2C lipase-like domain containing protein.	0.380748		-0.489028	-0.463361									-0.363387			0.39266			0.568663										-0.40981						-0.764247	0.381403				-0.814906					0.348631	0.390432	0.60918
Os06g0166500	Similar to Auxin-responsive protein IAA20 (Indoleacetic acid-induced protein 20).										-0.470111					-0.403271														0.479784	-0.403105							-0.481492	-0.48319	0.395326						-0.382094	-0.473333
Os06g0202400	Conserved hypothetical protein.	0.396236			-0.51909			0.468673		-0.511712		-0.435185	0.361227	-0.530038			0.570214	0.691565	0.408043	0.689991	0.587825			0.567913	0.467222		0.352732	0.554906							0.542414		0.582999			-0.454246		-0.345921	-0.717578	0.543857	0.589753			0.466084	0.568375
Os06g0230000	Hypothetical conserved gene.			-0.60848			0.438406				0.713606	0.430039	-0.440618			0.52342			-0.504102		-0.512918	0.617688			-0.699239			-0.527884	-0.578614		0.625618				-0.598811			0.735592	0.653594							0.635489	0.350456	-0.339957	-0.490296
Os06g0256500	Similar to Glucose-6-phosphate isomerase.	0.560998		0.571768			-0.402773		0.406289		-0.528108		0.758879			-0.558856	0.555408	0.763388	0.729702	0.689955	0.397153	-0.71496			0.840802	0.49782	0.461999	0.816041	0.694842		-0.549051	0.726192	0.579185	-0.585618	0.482472		0.736295	-0.504338	-0.560021			-0.77733		0.495306	0.472018				0.585606
Os06g0262800	Similar to Very-long-chain fatty acid condensing enzyme CUT1.			0.511601		-0.382413				-0.341702	-0.649442					-0.575924						-0.432088	0.390362				0.705908		0.343533		-0.554308					0.353091		-0.525976	-0.494898	0.453162						-0.495667	-0.595825		0.381304
Os06g0287700	Similar to NBS-LRR disease resistance protein homologue (Fragment).	0.716787			-0.639135					-0.363063	0.426397		0.460089	-0.773805	0.344774	0.465109	0.704037	0.69686	0.349065	0.764829	0.432151			0.726597		0.49958		0.385918		-0.331804	0.544418	0.615806				-0.368557	0.703148	0.454026	0.450416	-0.788742		-0.554967	-0.353154	0.752278	0.771612	0.662456	0.629797	0.356012
Os06g0299100	Glucose/ribitol dehydrogenase family protein.	0.508072	0.369816	-0.400236	-0.361145		0.367592				0.565945			-0.408139	0.490466	0.537688						0.501426				0.366835				-0.576898	0.659341					-0.670415		0.636322	0.695598	-0.606592	-0.473598			0.48369		0.595915	0.780367	0.329565
Os06g0356800	Similar to Xylanase inhibitor protein I precursor.	-0.651773	-0.604214		0.422257			0.403811			-0.461136		-0.454107	0.458952		-0.642639	-0.599337	-0.404224		-0.478023	-0.365859			-0.549426		-0.458227					-0.669121	-0.493235				0.474666	-0.45145	-0.508284	-0.475834	0.858341		0.404211		-0.66205	-0.606566	-0.618523	-0.751079	-0.394108
Os06g0471100	Conserved hypothetical protein.			-0.547273							0.725352				0.48564	0.534128						0.491087				0.361238	-0.452419		-0.332047		0.607475				-0.331474	-0.437704		0.642617	0.672224	-0.336012						0.643272	0.613847		-0.386808
Os06g0473000	Hypothetical conserved gene.	0.490057	0.375009	-0.362198	-0.557858						0.380145			-0.438962		0.489661	0.480208	0.353947		0.456803	0.371905		-0.438461	0.417629		0.346798				-0.427329	0.553436			-0.340536		-0.533972		0.371504	0.361414	-0.74809	-0.514856			0.339228		0.54377	0.589272	0.670068
Os06g0483500	Similar to H0124B04.15 protein.	0.759524	0.409864		-0.639463					-0.341709	0.408392		0.50527	-0.736807		0.463279	0.711667	0.679187	0.380749	0.772363	0.472326			0.731309		0.490219		0.421101			0.566277	0.627353			0.366603	-0.455756	0.683763	0.458072	0.45046	-0.818163		-0.57747	-0.355621	0.774314	0.764084	0.626811	0.672326	0.433988
Os06g0493600	Phosphate (Pi) transporter%2C Pi homeostasis				-0.494942				-0.659707	-0.350603	0.460963			-0.534527		0.698231					0.358348		-0.435561	0.689719							0.677782							0.45914	0.492556	-0.767748					0.383091	0.351764	0.56061
Os06g0543601	Protein of unknown function DUF3778 domain containing protein.		0.752857		0.342057			-0.925866		0.574108		0.663235	0.385095		-0.467772		0.334504									0.410017
Os06g0587900	Hypothetical conserved gene.		0.578444	-0.541573			0.42594	-0.377977				0.610562							-0.371199			0.497951			-0.439785				-0.557714	-0.385979	0.487205		-0.422233		-0.359652	-0.41132		0.489318	0.456379							0.535564
Os06g0611900	Similar to Glycine decarboxylase P subunit.	0.838575	0.337927		-0.786634					-0.69618		-0.339773	0.661865	-0.791176			0.629023	0.825038	0.61414	0.864084	0.799356			0.872165	0.496933	0.347174	0.471434	0.681002	0.501899			0.66627		-0.380321	0.698938		0.758644			-0.719126		-0.698557	-0.543651	0.796739	0.893944		0.450265	0.582346	0.512877
Os06g0624900	Similar to zinc-binding family protein.	-0.70906			0.53499					0.353111		0.481449	-0.533784				-0.379684	-0.556909	-0.705191	-0.512563	-0.551297			-0.385676	-0.419436	-0.399193		-0.530463	-0.478924			-0.648331		0.583349	-0.456866		-0.44275			0.502154		0.515622		-0.54336	-0.600936			-0.393365
Os06g0671800	Similar to patellin-5.	0.514176			-0.398968		-0.354223						0.594163	-0.366678			0.616756	0.699372	0.634079	0.613313	0.392199				0.399794	0.665276		0.551966	0.400509			0.621885	0.511989	-0.560658	0.360264		0.603652			-0.433976		-0.472666		0.508887	0.518362
Os06g0688100	Hypothetical conserved gene.										-0.621378				-0.421052	-0.65156							0.39158			-0.369268	0.529975			0.461707	-0.606776							-0.608246	-0.535086	0.59949			-0.377098			-0.484191	-0.694576
Os06g0708100	Carboxylesterase%2C type B family protein.	-0.472177		-0.399776	0.568879					0.576388		0.456144	-0.386187	0.417383				-0.46123	-0.532889	-0.343716	-0.676148	0.515162		-0.582569	-0.398014			-0.402226	-0.779737			-0.337995		0.559524	-0.598216					0.434743					-0.460508			-0.348799	-0.467722
Os07g0121100	Protein of unknown function DUF1719%2C Oryza sativa family protein.	-0.567928	-0.361633		0.7001					0.540832			-0.428898	0.701032			-0.528188	-0.58501	-0.404612	-0.690666	-0.716599			-0.735431	-0.368235		-0.371428	-0.49275		0.341094					-0.55361	0.547179	-0.554702			0.677892	0.43014	0.353936	0.561901	-0.529603	-0.561549		-0.49897	-0.760509	-0.450559
Os07g0123900	Similar to cold shock protein-1.								0.455397								0.469489	0.367002		0.344447			0.426952					0.386104				0.392105					0.499208					-0.404756		0.361628
Os07g0131375	Protein kinase%2C catalytic domain domain containing protein.		-0.379184	-0.542384			0.362249		-0.408598		0.684142		-0.719362		0.528979	0.561695	-0.491825	-0.545628	-0.480897	-0.362676	-0.365258	0.61625			-0.685902		-0.51275	-0.60137	-0.528153		0.600139	-0.366417		0.47534	-0.356488	-0.339293	-0.518513	0.59051	0.652651			0.518165					0.484528		-0.55724
Os07g0148900	Photosystem I protein-like protein.	0.497815		-0.482931	-0.590319		0.365835				0.707804			-0.687083	0.37261	0.807909	0.345144			0.377305	0.338862	0.463176		0.610765						-0.413356	0.876684					-0.594116		0.692329	0.76386	-0.886507				0.483021	0.496186	0.734496	0.867467	0.410624
Os07g0191650	Similar to F-box domain containing protein%2C expressed.	0.587894		0.591272	-0.377674					-0.487053	-0.493276		0.723885			-0.354499	0.520789	0.74503	0.689907	0.645882	0.709984	-0.645392	0.353043	0.539467	0.814211	0.450811	0.564749	0.798368	0.802218		-0.414344	0.561426	0.388115	-0.450765	0.669279		0.700071	-0.478724	-0.417033			-0.650705	-0.343751	0.545718	0.607871			0.412688	0.774029
Os07g0227800	Similar to ubiquinone biosynthesis protein ubiB.			-0.669604			0.486472			0.341513	0.641423		-0.475648			0.393034		-0.34877	-0.463683		-0.471937	0.688921			-0.585756		-0.425038	-0.54161	-0.70447	-0.368056	0.609916	-0.395463			-0.553719	-0.473019		0.735089	0.649604		-0.453389	0.43837			-0.390154	0.435065	0.426842		-0.377436
Os07g0243150	Hypothetical conserved gene.	0.808543			-0.753764					-0.718167		-0.374	0.699806	-0.715546			0.61277	0.826912	0.635275	0.83367	0.86741	-0.366088		0.857982	0.607939		0.531233	0.750059	0.605152			0.623909		-0.358192	0.770525		0.759361			-0.655851		-0.704769	-0.555239	0.77845	0.875203		0.370072	0.618735	0.638085
Os07g0288700	Similar to white-brown-complex ABC transporter family.	0.760257	0.374497		-0.554436								0.53169	-0.529126	0.399539		0.74698	0.646759	0.424034	0.766454	0.525859			0.651971	0.400546	0.55395		0.575607		-0.473474		0.572325	0.391538		0.36186	-0.480638	0.734197			-0.732341	-0.383238	-0.604184		0.801383	0.660767	0.456643	0.646391	0.58701	0.45998
Os07g0434500	Similar to chromatin remodeling complex subunit.											0.363153					0.336822						0.575109									0.336824					0.456358					-0.444724		0.371075				-0.374805
Os07g0448100	Similar to Plasma membrane integral protein ZmPIP2-6.	-0.374427		-0.659032			0.394939				0.502177		-0.572009			0.481413		-0.603137	-0.614575	-0.426014		0.805924			-0.643878		-0.428929	-0.598945	-0.765168		0.58522	-0.657016	-0.497665	0.567617	-0.341967	-0.49929	-0.538681	0.543177	0.603815		-0.385389	0.673347		-0.373462	-0.441666		0.440933		-0.448022
Os07g0450000	Similar to 60S ribosomal protein L44.		0.355351			0.484377									-0.359267		0.343654															-0.345827											-0.503985
Os07g0462800	O-methyltransferase%2C family 2 domain containing protein.			-0.379611	-0.331784	0.430459	0.571523	0.357234			0.542641		-0.409617		0.534078	0.552136						0.518047		0.393301	-0.339402				-0.330435	-0.364761	0.644664			0.375235		-0.670901		0.550548	0.716057	-0.62552	-0.46379					0.427053	0.811429	0.465518
Os07g0491900	Similar to CTF2A (Fragment).							0.454244						-0.354087				0.408206		0.339975	0.455003			0.488368					0.371174											-0.364882			-0.36868	0.343456	0.407671				0.410608
Os07g0532800	Peptidase A1 domain containing protein.										0.497649					0.468594	0.375095														0.412715	0.334984						0.435485	0.437706	-0.395994				0.531164	0.458346	0.65632	0.491072
Os07g0557200	Delayed-early response protein/equilibrative nucleoside transporter family protein.		0.451928	-0.419186		0.399407	0.485302					0.387823		-0.342749			0.455841					0.368548				0.429195			-0.348674	-0.386168	0.353317					-0.39033	0.333479	0.409358	0.423687	-0.380471						0.449021
Os07g0584500	Nucleotide-binding%2C alpha-beta plait domain containing protein.	0.787256			-0.563542					-0.54695		-0.56607	0.523369				0.409129	0.628891	0.758189	0.665574	0.577873	-0.466537		0.514732	0.587766	0.337406		0.565162	0.521843			0.6771		-0.620294	0.595264		0.484842			-0.488088		-0.624855		0.575844	0.667192			0.587652	0.335594
Os07g0590600	Tetratricopeptide-like helical domain containing protein.	0.832047			-0.60346					-0.495538			0.771502	-0.603544			0.775564	0.952177	0.7162	0.957604	0.607536	-0.406599		0.58525	0.672913	0.553521	0.442802	0.826035	0.555835			0.830121	0.437199	-0.469872	0.543251		0.938593			-0.442581		-0.852533	-0.485818	0.815556	0.810707			0.445374	0.547357
Os07g0604300	Similar to Phytochelatin synthetase (Fragment).	-0.500671	-0.482574								0.335107		-0.367885							-0.394556	-0.452168		-0.464064		-0.34132		-0.549773	-0.405204		0.366508						0.518021	-0.350691				0.506491	0.426913		-0.340172				-0.556967	-0.379903
Os07g0631700	EF-Hand type domain containing protein.	0.461952		0.552318						-0.402431	-0.503176		0.503505					0.454079		0.368341	0.505462	-0.485042	0.648874	0.392051	0.522502		0.604206	0.571608	0.494459		-0.390505	0.4604			0.4678		0.507752	-0.452574	-0.336633			-0.607078	-0.33059	0.545555	0.599409				0.616158
Os07g0662800	Similar to tryptophan/tyrosine permease family protein.	0.711121	0.431597	0.455344	-0.438072					-0.400982			0.84842	-0.420197			0.67568	0.743169	0.542486	0.680666	0.592756	-0.541149		0.676299	0.566553	0.572444	0.496247	0.64783	0.633675			0.673026		-0.605131	0.562027		0.750188			-0.440271		-0.769711		0.633428	0.693626			0.404934	0.578785
Os07g0664000	Similar to Oxidoreductase%2C short chain dehydrogenase/reductase family protein%2C expressed.	0.383771								-0.502674	-0.349475		0.364871	-0.360521				0.404661		0.335984	0.411788	-0.363568	0.516999	0.431372			0.694636	0.357264	0.36102			0.392087			0.3848		0.43532	-0.348545				-0.533102	-0.463162	0.432165	0.60408				0.418295
Os07g0676900	Similar to Peroxidase (EC 1.11.1.7).			-0.578538		0.336661	0.378837				0.741196			-0.339331	0.435571	0.504743						0.696346			-0.421623				-0.549016	-0.3742	0.704639			0.349119	-0.356418	-0.605051		0.819892	0.834743	-0.449052	-0.366657					0.772545	0.713391
Os07g0677200	Peroxidase.	-0.453835					0.373609						-0.526178				-0.329853	-0.54631	-0.602875	-0.358011		0.519516			-0.335179	-0.457064		-0.3807	-0.538258			-0.729792	-0.433967	0.650008		-0.353375	-0.43155					0.585849		-0.447242	-0.52905
Os07g0677500	Similar to Peroxidase precursor (EC 1.11.1.7).			-0.570105			0.359481				0.580836		-0.451825			0.400096			-0.552232		-0.401837	0.651686			-0.564885			-0.406329	-0.584647		0.499443			0.490189	-0.424236	-0.331365		0.60073	0.658927							0.613951	0.40242
Os07g0680600	Protein of unknown function DUF3133 domain containing protein.		-0.491537	0.487782																		-0.474867							0.518874		-0.433559			-0.367106		0.597222		-0.35284	-0.450586	0.33651	0.373763		0.670157			-0.419204	-0.429138
Os07g0684700	Conserved hypothetical protein.	0.757968	0.584573		-0.537854			-0.376008		-0.359319			0.828536	-0.603996			0.694196	0.77859	0.54842	0.7233	0.616637			0.660069	0.402313	0.568863		0.674098	0.444761			0.758559		-0.511724	0.598447		0.733678			-0.610898		-0.713689		0.743253	0.800164
Os07g0685300	Similar to Phosphate starvation regulator protein (Regulatory protein of P- starvation acclimation response Psr1).	-0.39942			0.525024			-0.537349		0.553843		0.742401			-0.373395			-0.433781	-0.69173	-0.509036	-0.431216	0.346727			-0.645731			-0.531807	-0.452832						-0.411626			0.420964			0.388479							-0.552297	-0.362954
Os07g0688500	Similar to Poly.	-0.363477			0.628552					0.699105	0.383395	0.539283		0.340241					-0.514088		-0.656004	0.404631		-0.465065	-0.533423		-0.369394	-0.395491	-0.618107						-0.546774			0.402983								0.339363		-0.649543	-0.58131
Os08g0111200	Beta-glucosidase%2C GBA2 type domain containing protein.	-0.35517											-0.667844				-0.704083	-0.781931	-0.50239	-0.604734	-0.365611	0.492633		-0.398517	-0.505507	-0.425494	-0.359538	-0.583408	-0.536324			-0.564258	-0.536724	0.556328	-0.360215		-0.704335					0.571475	0.393898	-0.496534	-0.557299				-0.440987
Os08g0112700	MADS-box transcription factor%2C Regulator of both biotic and abiotic stress responses						-0.463565	0.369385			-0.452648		0.377227			-0.564598		0.574235	0.445781	0.443443		-0.421914			0.619304		0.41061	0.570593	0.384853	0.430935	-0.554722				0.425729		0.423981	-0.540112	-0.494096				-0.620338				-0.471729		0.401049
Os08g0118900	Adenylate kinase family protein.			-0.471105						0.355175	0.852421					0.858469			-0.345362			0.523343	-0.468631		-0.692238		-0.559453	-0.417781	-0.358627		0.84464				-0.345155			0.866608	0.73438	-0.524001						0.689183	0.573301		-0.503431
Os08g0127600	Heat shock protein DnaJ%2C N-terminal domain containing protein.	0.598171	0.398258		-0.443263					-0.379808			0.68623	-0.439635			0.731398	0.835275	0.530085	0.84644	0.529261		0.353917	0.345768	0.681992		0.499266	0.80123				0.54934			0.476482	-0.345398	0.844575					-0.675789	-0.673857	0.644693	0.592264			0.521673	0.567905
Os08g0184300	Hypothetical protein.		0.579541	-0.419693				-0.651676		0.550492	0.441663	0.796212				0.505125			-0.425132		-0.399045	0.434197			-0.596389	0.406078		-0.38479	-0.498733	-0.36001	0.560817				-0.570853			0.611883	0.442302							0.526854			-0.460961
Os08g0184600	Conserved hypothetical protein.	-0.382849	0.373177	-0.41446	0.423799		0.367775	-0.531826		0.605326		0.846184						-0.561776	-0.689881	-0.510595	-0.592081	0.542057			-0.743471			-0.666954	-0.69263		0.395508	-0.349489	-0.487252		-0.733315		-0.344479	0.489484	0.369574			0.337177	0.426015	-0.35203	-0.422703			-0.377467	-0.562548
Os08g0189200	Germin-like protein 8-3%2C Disease resistance								0.413201								0.368621			0.339997						0.707926							0.534929				0.431003
Os08g0192100	Hypothetical conserved gene.		-0.36991	0.449256						-0.332689	-0.495273	-0.349927			0.342587	-0.47747	-0.437446								0.360086						-0.49985							-0.482428								-0.615016			0.407055
Os08g0326400	60S ribosomal protein L7a.	0.497794	0.512648										0.578065	-0.539319			0.848581	0.668287		0.669203				0.333283		0.655624		0.487325		-0.358756		0.559106	0.375553				0.819968	0.360841	0.343261	-0.446984		-0.554156		0.675915	0.535455	0.673835	0.377216
Os08g0326900	Similar to WRKY DNA binding domain containing protein%2C expressed.	0.459197			-0.620576					-0.690597	-0.430597	-0.464113	0.620786	-0.503572		-0.38691	0.391042	0.755033	0.714598	0.713774	0.596419	-0.502538		0.351629	0.73647		0.560025	0.761275	0.564834		-0.357605	0.42383		-0.439752	0.647356		0.599219	-0.509525	-0.382191			-0.498362	-0.56935		0.442859			0.444138	0.525512
Os08g0327700	Late embryogenesis abundant (LEA) group 1 family protein.	-0.716961	-0.341862		0.665103					0.41083	-0.341059		-0.435613	0.619163		-0.559546	-0.554722	-0.540909	-0.377403	-0.603349	-0.626658			-0.806233		-0.370538		-0.390655		0.350818	-0.543915	-0.473943			-0.488337	0.415601	-0.50452	-0.348455	-0.385141	0.951689		0.427426		-0.733108	-0.764826	-0.510993	-0.754402	-0.572088
Os08g0345700	Similar to Fructose-6-phosphate 1-phosphotransferase (Fragment).	-0.698904			0.437465							0.352157	-0.49438		-0.428544		-0.521093	-0.538423	-0.577105	-0.522509	-0.481099	0.342835		-0.505914	-0.392892	-0.541056		-0.494844	-0.573692			-0.62449	-0.570002	0.575749	-0.402014		-0.500647			0.580057		0.537548		-0.622273	-0.579603		-0.444131	-0.363053
Os08g0351200	Hypothetical conserved gene.										0.590142					0.650016						0.44313	-0.384705				-0.569508				0.6587					-0.465459		0.573742	0.528271	-0.633085						0.457468	0.721664
Os08g0351300	Conserved hypothetical protein.		0.440291	-0.351107				-0.600704		0.547865	0.597167	0.459702				0.609792	0.344231				-0.341872	0.467855			-0.491034	0.478712	-0.54267		-0.430338		0.627393							0.671548	0.493056	-0.399771			0.375463			0.666389	0.48646		-0.484416
Os08g0374600	Similar to Receptor kinase-like protein.	-0.602091	-0.513218	0.459038	0.543658		-0.331032				-0.524617			0.572685	-0.340115	-0.566155	-0.568366	-0.345966		-0.546828		-0.416484		-0.494805		-0.358039				0.524158	-0.705605					0.797171	-0.466507	-0.581229	-0.669541	0.822163	0.572139			-0.573111	-0.456406	-0.711275	-0.854876	-0.582107
Os08g0374701	Similar to Protein kinase domain containing protein%2C expressed.	-0.681284	-0.544246	0.329734	0.551527						-0.439426		-0.381511	0.563129		-0.52685	-0.625952	-0.44021		-0.599039	-0.429408			-0.555365		-0.362251		-0.329957		0.454626	-0.633936	-0.395078				0.723848	-0.532185	-0.482149	-0.570513	0.840528	0.490177	0.376128		-0.655521	-0.56009	-0.670792	-0.823095	-0.601841
Os08g0396500	Hypothetical conserved gene.	0.643356			-0.580474			0.442551		-0.524871		-0.552287	0.430684	-0.445837	0.42339		0.541685	0.73309	0.677301	0.778295	0.670465			0.570052	0.643707			0.661009	0.499711			0.497128	0.379451		0.511433	-0.34001	0.658439			-0.483552		-0.545368	-0.474696	0.673069	0.630985		0.375259	0.623257	0.601639
Os08g0414700	Similar to Trehalose-6-phosphate synthase (Fragment).	-0.513689												0.370532	-0.351956		-0.435992	-0.3746		-0.399001	-0.428438			-0.656128						0.37492		-0.39466					-0.462964		-0.347247	0.583862		0.487051		-0.712396	-0.663289	-0.385343	-0.554336		-0.379989
Os08g0430700	Similar to UVB-resistance protein-like.			-0.499391						0.403792	0.837678	0.360368				0.7562					-0.330745	0.544456	-0.360087		-0.640116	0.356074	-0.55124		-0.385721		0.79663				-0.37796			0.860547	0.706826	-0.448733						0.755503	0.53112		-0.525896
Os08g0432500	Ribosomal protein L7/L12%2C C-terminal/adaptor protein ClpS-like domain containing protein.			-0.499762					-0.598964		0.786307		-0.453219			0.828651						0.479969	-0.639934		-0.738064		-0.518265	-0.58563			0.776149						-0.408802	0.71434	0.642657	-0.418281		0.514979				0.40962	0.445271		-0.538922
Os08g0447200	SGT1 family protein.						-0.33898														-0.422052			-0.437962																0.486917							-0.400499	-0.550503
Os08g0474000	Similar to AP2 domain containing protein RAP2.6 (Fragment).	-0.351189	-0.4179	0.532317	0.427811						-0.419657			0.539167		-0.389269	-0.343885			-0.433605		-0.451824		-0.370461					0.402201		-0.600136					0.738034		-0.480952	-0.620423	0.549357	0.468394		0.577108	-0.404876	-0.367802	-0.565293	-0.630891	-0.398097
Os08g0478466	Protein of unknown function DUF296 domain containing protein.				0.490996	0.451987			0.609456	0.429512	-0.351295			0.631186		-0.33955		-0.357324		-0.375283				-0.501261							-0.351448		-0.422232							0.392893					-0.408692
Os08g0481800	Similar to Plastidic general dicarboxylate transporter.	0.817187	0.3569		-0.456762				0.374219				0.682296	-0.429274	0.338374		0.719793	0.765169	0.603112	0.82343	0.397959			0.354862	0.498091	0.574261		0.726198				0.803017	0.485038	-0.364727	0.380356	-0.369334	0.814265			-0.441874		-0.770384		0.7839	0.668793	0.404846	0.405147	0.379
Os08g0484600	Serine/threonine protein kinase%2C Carbohydrate metabolism	-0.423051			0.528089					0.499516		0.481	-0.384278	0.364763				-0.39433	-0.544735		-0.621129	0.422118	0.353253	-0.585613				-0.347679	-0.704139			-0.329779	-0.339054	0.568719	-0.594849					0.46548					-0.473311
Os08g0492500	Zinc finger%2C RING/FYVE/PHD-type domain containing protein.			0.558479			-0.471027			-0.375587	-0.764244	-0.363559				-0.723289			0.509485			-0.70041			0.681682		0.494283	0.466598	0.618317	0.515099	-0.851932				0.390577	0.4625		-0.906748	-0.812718	0.586652						-0.684344	-0.713951		0.413789
Os08g0497300	Cellular retinaldehyde binding/alpha-tocopherol transport family protein.	0.721343		0.482033			-0.362538		0.358772				0.776916				0.657201	0.82493	0.649928	0.757859	0.397512	-0.574914	0.387		0.678647	0.568305	0.409993	0.80817	0.578843			0.923465	0.46342	-0.472553	0.484507		0.83817		-0.347179			-0.918845		0.766887	0.740274				0.447024
Os08g0501700	Conserved hypothetical protein.																							0.566897					0.390833					-0.343197						-0.398011									0.389166
Os08g0506400	Serine/threonine protein kinase domain containing protein.	0.454493	0.355726	-0.337641							0.67417			-0.342733		0.633481	0.604637			0.393256		0.424595		0.35699		0.498712	-0.33707			-0.474896	0.733898	0.329705				-0.47959	0.377389	0.746036	0.634372	-0.756965				0.536464	0.385949	0.8159	0.791179
Os08g0508700	Similar to EIL3.	0.684514		0.335985	-0.360369				0.357029				0.510291		0.38085		0.47944	0.460434	0.466771	0.631734	0.465935		0.468426	0.40655	0.607629	0.473353	0.362962	0.64828	0.349225	-0.413709		0.499831			0.426565	-0.389224	0.595299				-0.424551	-0.610106		0.590181	0.440943			0.584719	0.610082
Os08g0539700	NB-ARC domain containing protein.	-0.393227	0.473477	-0.481394				-0.353069		0.475039		0.659416			-0.512761				-0.476015		-0.384261	0.473403			-0.438976			-0.366268	-0.630611			-0.391089	-0.349906		-0.525602			0.33192							-0.36251
Os09g0128750	Hypothetical gene.	0.798612		0.337804	-0.645168					-0.675194	-0.393161	-0.402374	0.712092	-0.501157			0.548346	0.78888	0.708561	0.863202	0.763842	-0.468118	0.361521	0.610442	0.826668	0.333543	0.613118	0.877482	0.598004			0.623331			0.71323		0.784027	-0.357421		-0.372008		-0.759745	-0.499782	0.699398	0.711874			0.693309	0.745733
Os09g0240200	Zinc finger%2C B-box domain containing protein.	-0.525385		-0.461295	0.337764					0.563614	0.704531	0.410218	-0.674368			0.652481	-0.419977	-0.716511	-0.68814	-0.698081	-0.621058	0.622473	-0.473467		-0.945886		-0.684208	-0.876063	-0.590045		0.627358	-0.517026			-0.693814		-0.651497	0.722528	0.576018			0.692289	0.623543	-0.479143	-0.516754			-0.48203	-0.724884
Os09g0262000	Similar to Cinnamoyl CoA reductase.					0.362707			0.368677		0.330299				0.547873												-0.556703						0.372058														0.441536
Os09g0347700	Similar to Sec61p.			0.331152					0.394109		-0.748698					-0.788192			0.352206			-0.461109	0.47225		0.68881		0.552581	0.483971	0.38079		-0.776296							-0.763691	-0.563149	0.463389			-0.349807			-0.535644	-0.51983		0.541041
Os09g0371300	Similar to predicted protein.					0.432447	0.391625	0.36474							0.411989							0.400275	0.378201										-0.346619	0.57202		-0.579249			0.515046	-0.34914			-0.417068	0.413351		0.404547	0.54444
Os09g0402300	Phosphatidylinositol-4-phosphate 5-kinase family protein.			-0.593703		0.398363	0.494757			0.366505	0.673337		-0.655015		0.414492	0.586736		-0.595536	-0.471684	-0.386007	-0.393527	0.736955			-0.67538		-0.59398	-0.657233	-0.692182		0.657899	-0.376336	-0.359741	0.443317	-0.596341	-0.558058	-0.474408	0.6483	0.689646		-0.468939	0.457713	0.345567		-0.337403	0.416248	0.603363		-0.565159
Os09g0403300	Similar to cytochrome P450.									0.431051	0.539162					0.350251	0.554028									0.609397	-0.333437				0.418088		0.600752				0.366257	0.643406	0.441308							0.603933	0.349159
Os09g0415700	Protein of unknown function DUF248%2C methyltransferase putative family protein.	0.424986		0.410875			-0.435093		0.390334		-0.411863		0.648734			-0.444596	0.469723	0.691163	0.731628	0.601185		-0.608016			0.742171	0.477305		0.709307	0.618232		-0.451163	0.608693	0.51866	-0.583077	0.413013		0.623156	-0.414493	-0.475698			-0.612446		0.414237	0.408356				0.421611
Os09g0451000	ACC oxidase%2C Ethylene biosynthesis	0.645306	0.429616	0.549287	-0.392175					-0.599326	-0.658744		0.826555	-0.337651		-0.41998	0.465484	0.732571	0.625686	0.661228	0.769673	-0.640771	0.432489	0.580862	0.802052		0.810091	0.812306	0.66699		-0.442498	0.60926		-0.368511	0.74006		0.695419	-0.599639	-0.478666			-0.800053	-0.540483	0.591593	0.709958			0.444871	0.722555
Os09g0455300	Similar to INDEHISCENT protein.			0.676863						-0.593713	-0.873178	-0.353128	0.486224			-0.696614		0.420755	0.54898		0.572995	-0.751628	0.365428		0.802364		0.70373	0.60917	0.719145		-0.787235				0.636706			-0.899166	-0.762239			-0.487746	-0.350611			-0.65022	-0.549587		0.679423
Os09g0457900	AP2/ERF transcription factor%2C Regulation of the internode elongation		-0.592922										-0.33307	0.478405			-0.510368	-0.335723		-0.410957		-0.347688		-0.540241							-0.461092					0.522683	-0.441833	-0.368324	-0.500414	0.579716			0.614086	-0.500348	-0.475483	-0.469586	-0.510308	-0.331702
Os09g0472700	Similar to blight-associated protein p12.	-0.444932			0.414676	0.388088			0.334139	0.403886				0.589792						-0.336349				-0.422642			-0.381923					-0.338557				0.348799			-0.332042			0.38287		-0.340386	-0.421131
Os09g0472900	Similar to Blight-associated protein p12 precursor.				0.689313		-0.335827	-0.380875	0.401214	0.594711		0.420848		0.639642						-0.42986	-0.492496			-0.625754											-0.427294	0.446367				0.504759	0.366678		0.514131				-0.369844	-0.599877	-0.415454
Os09g0509700	Zinc finger%2C B-box domain containing protein.			0.713469			-0.529447		0.403535		-0.749017		0.655751			-0.605164		0.436982	0.469053			-0.712112	0.399891		0.687912		0.414676	0.607679	0.631449	0.338795	-0.717117	0.539845		-0.362459	0.415866	0.422976	0.423319	-0.728332	-0.74293			-0.649371			0.33086	-0.453058	-0.522212		0.423666
Os09g0522000	Similar to Dehydration-responsive element-binding protein 1B.		-0.342708	0.563652						-0.34767		-0.382482						0.337773	0.520733			-0.639623			0.366008				0.820533			0.427174	0.461697	-0.608302	0.360454	0.510984			-0.337987		0.460988	-0.330537	0.336435		0.3415
Os09g0522200	DRE-binding protein 1A.		-0.406944								0.543148		-0.405492		0.521449	0.568808							-0.458429		-0.451091		-0.535446	-0.462836			0.443548							0.454691	0.35858				0.735448				0.339927
Os09g0536700	Similar to predicted protein.			0.508338			-0.423063		0.749332		-0.522339		0.557575			-0.549658	0.342885	0.447244	0.578186	0.360195		-0.556136			0.733396	0.396551		0.673555	0.515259		-0.625678	0.496584	0.402345	-0.356965			0.488636	-0.5626	-0.577813			-0.555887		0.331056			-0.336024		0.415559
Os09g0558900	Similar to NADPH-cytochrome P450 reductase (Fragment).								-0.411818		0.342247		-0.394939						-0.379904			0.345418			-0.467097	-0.355986		-0.409644	-0.484834					0.348386														-0.364075	-0.378505
Os10g0134500	NB-ARC domain containing protein.	-0.645921	-0.351079		0.345987			0.373848					-0.64851				-0.604854	-0.559275	-0.4701	-0.465586	-0.481933			-0.454496		-0.610439		-0.497276	-0.463741			-0.60744	-0.398031	0.501387	-0.373776		-0.562944			0.60262		0.547428		-0.632472	-0.591163		-0.408506
Os10g0138100	Similar to Aldehyde oxidase-2.	0.548603			-0.378855		-0.352834				0.439808	-0.407467	0.337284	-0.370285	0.389128	0.404808	0.505285	0.589316	0.514301	0.549584						0.504286		0.419788	0.329848		0.336699	0.66482	0.71131	-0.466205			0.464432			-0.484415		-0.395336		0.581172	0.538549	0.475785	0.42827
Os10g0188250	Hypothetical protein.	0.607844	0.638848		-0.42535			-0.444526			0.469053		0.414598	-0.54627		0.647087	0.55236	0.331037		0.407704				0.561945		0.533293				-0.49736	0.7026	0.441977				-0.400369	0.437984	0.584062	0.525381	-0.80377		-0.380181		0.556199	0.538357	0.670941	0.669162
Os10g0320100	Similar to Flavonoid 3'-monooxygenase (EC 1.14.13.21) (Flavonoid 3'-hydroxylase) (Cytochrome P450 75B2).	0.713258	0.516437								0.33169		0.56828	-0.415785		0.384902	0.783598	0.56845		0.61799	0.346129			0.567398		0.608108		0.46322		-0.349729	0.428651	0.649591	0.34776			-0.339266	0.694498	0.432072	0.3968	-0.726066		-0.641857		0.866792	0.734557	0.62378	0.659602
Os10g0329900	Similar to Protein kinase domain containing protein.							-0.441563				0.601655							-0.51179	-0.350028					-0.436297			-0.352019					-0.493865								0.438061							-0.331073
Os10g0330300	Conserved hypothetical protein.	0.33878			-0.424146	-0.359197		0.347218		-0.703572	-0.379818		0.361273	-0.512825				0.480448	0.342627	0.499238	0.482607	-0.37423	0.456028	0.501218	0.457752		0.783851	0.44794							0.480285		0.446823	-0.419572				-0.495681	-0.638744	0.375119	0.543784				0.453282
Os10g0391400	Tify domain containing protein.	-0.536066	-0.509068	0.504345	0.493936						-0.578434			0.57529		-0.658505	-0.508127	-0.347273		-0.48321		-0.414497		-0.494786							-0.777254	-0.333174				0.656261	-0.387786	-0.609654	-0.6394	0.803538	0.387947		0.363732	-0.546048	-0.511741	-0.707426	-0.783801	-0.409665
Os10g0403700	Similar to oxidoreductase.	0.776126	0.384866	0.36185	-0.487899					-0.472514			0.794047	-0.494247			0.703852	0.873808	0.655099	0.891023	0.740309	-0.402939	0.397481	0.578352	0.757392	0.443309	0.587954	0.887761	0.570544			0.68602			0.604304		0.902904			-0.367483		-0.812902	-0.509943	0.774425	0.743683			0.551629	0.723454
Os10g0442100	Similar to Phosphoglycerate kinase.	0.741373	0.331922		-0.565358					-0.501246			0.745613	-0.521343			0.73925	0.875724	0.646798	0.924152	0.555999	-0.390448	0.338624	0.510584	0.731468	0.467509	0.553757	0.799398	0.458025			0.666791		-0.382459	0.493236		0.902235			-0.330647		-0.802768	-0.501796	0.693058	0.649244			0.573437	0.648292
Os10g0442400	Similar to UDP-glucoronosyl and UDP-glucosyl transferase family protein%2C expressed.											0.547549							-0.435473				0.387476											0.388268
Os10g0475000	Conserved hypothetical protein.	0.666309		0.489453	-0.533735					-0.666051	-0.460449	-0.525064	0.73661	-0.432461		-0.368657	0.536393	0.876291	0.827827	0.823305	0.783479	-0.672822		0.566717	0.89694		0.598476	0.908404	0.783736		-0.392427	0.657355	0.44061	-0.489136	0.805142		0.746426	-0.503627	-0.422694			-0.733376	-0.563713	0.632262	0.711029			0.483573	0.739404
Os10g0483000	Basal transcription factor 3-like protein%2C Vegetative growth and reproductive development	0.775796	0.385753		-0.617046					-0.481243			0.772469	-0.663417			0.788145	0.932434	0.660932	0.927978	0.615732	-0.337536		0.56612	0.649991	0.492537	0.500044	0.83551	0.493135			0.743625	0.365071	-0.398263	0.53603		0.936479			-0.449157		-0.777125	-0.534946	0.774025	0.781663			0.451618	0.549905
Os10g0493800	Small nuclear RNA activating complex (SNAPc)%2C subunit SNAP43 domain containing protein.			-0.53752							0.541897					0.371425			-0.341241			0.581498			-0.429971				-0.643671		0.468333			0.473022		-0.40714		0.462553	0.516443							0.498045	0.349994		-0.511301
Os10g0509000	Similar to MutS domain V family protein%2C expressed.	0.794133			-0.767219			0.354895		-0.656876		-0.417587	0.563592	-0.737987	0.366046		0.634481	0.829714	0.618934	0.922472	0.692988			0.721527	0.548484		0.434951	0.69044	0.378033			0.616237			0.57656	-0.489115	0.793707			-0.609464		-0.680573	-0.63883	0.774834	0.805656	0.338278	0.459233	0.636779	0.502324
Os10g0513200	Boric acid channel%2C Regulation of boron distribution	0.436402		-0.424539	-0.710265		0.352144		-0.467831	-0.507738	0.564307	-0.341672		-0.75716	0.342567	0.698806				0.402842	0.477396		-0.405072	0.672709							0.721901					-0.470173		0.492483	0.57141	-0.792962				0.365831	0.486526	0.495421	0.695592	0.440284
Os10g0517800	Hypothetical protein.			0.561418						-0.374555	-0.678641		0.39798			-0.731646		0.404737	0.408012	0.397812	0.383536	-0.541086	0.673642		0.710568		0.708726	0.61601	0.497083		-0.69765	0.350527			0.347553		0.47475	-0.642615	-0.458878	0.365291		-0.576336	-0.355962			-0.405986	-0.367959		0.634492
Os10g0521900	Similar to Membrane protein.			0.634822		-0.379913	-0.43286			-0.552688	-0.493571	-0.488282	0.465238					0.468887	0.640811		0.503881	-0.79288		0.346987	0.593454			0.480334	0.891213		-0.473055	0.380571	0.351563	-0.671962	0.661947	0.592705		-0.607294	-0.645356		0.494716	-0.350696			0.365419	-0.425568	-0.396429		0.473396
Os10g0528300	Tau class GST protein 4.	-0.588885			0.705428			-0.407265		0.726677		0.531428		0.498964	-0.430399			-0.449807	-0.538933	-0.629097	-0.673961			-0.562621	-0.597479		-0.456493	-0.561997	-0.407084						-0.589786	0.516952	-0.434016			0.342743	0.524902	0.40382	0.378711	-0.394504	-0.399706			-0.802333	-0.622783
Os10g0531900	Similar to BZIP-like protein.			0.556696			-0.443315			-0.519822	-0.638252	-0.570327	0.402303			-0.582148		0.48101	0.647692	0.388036	0.551683	-0.622057			0.795191		0.480619	0.660037	0.676854	0.357196	-0.668534	0.367472			0.629964			-0.76712	-0.669699			-0.453547	-0.376448			-0.469594	-0.414219		0.536902
Os10g0533500	Similar to Beta-ring hydroxylase (Fragment).	0.333691			-0.527998				-0.490687	-0.443699	0.356837			-0.42981		0.6771					0.455228		-0.563551	0.565477							0.602143								0.351169	-0.665899					0.353715		0.518928	0.367697
Os10g0535600	Similar to Hydrolase.	-0.776776			0.717677					0.398266	-0.360713		-0.519312	0.722167	-0.331749	-0.446375	-0.646133	-0.667328	-0.481466	-0.74551	-0.452648			-0.699852		-0.513383		-0.425501			-0.499949	-0.644242	-0.391958	0.505167	-0.395372	0.371566	-0.624706	-0.349664		0.786966		0.541353		-0.675743	-0.711023	-0.516162	-0.607155	-0.444801
Os10g0550900	Proline oxidase domain containing protein.			0.565714					-0.441049	-0.469436	-0.493324										0.351094	-0.615613					0.372115		0.629331	0.439749	-0.485977				0.46113	0.661476		-0.564238	-0.494797		0.687789					-0.568356	-0.48266		0.356696
Os10g0560000	Protein of unknown function DUF828%2C plant family protein.		0.499258				0.355726					0.575366											0.590165				0.477821						-0.351713	0.428423								-0.335345
Os11g0127800	Similar to FHA domain containing protein%2C expressed.			-0.647392	-0.438879		0.395846		-0.332948		0.83871			-0.569187	0.335281	0.872354						0.640109	-0.403933	0.417192	-0.509512				-0.413203	-0.35977	0.953855					-0.58467		0.806192	0.857319	-0.766004						0.749864	0.839993		-0.356338
Os11g0143300	A-type response regulator%2C Cytokinin signaling	0.802817			-0.673986					-0.600209			0.611748	-0.619649			0.643152	0.758492	0.555819	0.773407	0.782333			0.821281	0.524943	0.380852	0.415084	0.630354	0.536316			0.600231		-0.346422	0.613869		0.734961			-0.727415		-0.673448	-0.462399	0.79089	0.857313		0.483165	0.624504	0.623651
Os11g0146200	Ankyrin repeat domain containing protein.			-0.368774																	-0.427936			-0.420869					-0.406653						-0.414472					0.356849
Os11g0151400	Cytochrome P450 family protein.	-0.505713	-0.457591	0.457598	0.431095						-0.499694			0.498779		-0.526192	-0.428328			-0.464587		-0.465567		-0.449695					0.341894		-0.686149					0.783075	-0.369869	-0.550259	-0.67194	0.712069	0.485877		0.459401	-0.5801	-0.493533	-0.647391	-0.806529	-0.446681
Os11g0151800	Similar to ATPAP18/PAP18.	-0.81861	-0.374919		0.756613					0.541109			-0.56389	0.70147		-0.432231	-0.620477	-0.685791	-0.502476	-0.733913	-0.706688			-0.855515	-0.333935	-0.381778		-0.524066	-0.354316		-0.4235	-0.60252		0.366605	-0.58059	0.404295	-0.63762			0.889363		0.592756	0.4071	-0.79831	-0.857199	-0.437158	-0.650505	-0.603611	-0.351126
Os11g0153400	Similar to Rac GTPase activating protein 3 (Fragment).	0.735888			-0.479425						0.452951		0.383736	-0.53264	0.394034	0.422686	0.682441	0.556192	0.353091	0.68169				0.388321		0.597434		0.374512		-0.40003	0.507303	0.615997				-0.48072	0.629714	0.456168	0.416996	-0.674504		-0.4872		0.6552	0.566099	0.694664	0.637112	0.391761
Os11g0182200	Transferase family protein.	-0.405187	0.351268	-0.425634	0.48812			-0.543959		0.679514	0.335425	0.773244						-0.598926	-0.64316	-0.542614	-0.630611	0.573151		-0.432281	-0.73992			-0.633608	-0.727808		0.364463	-0.333248	-0.419913	0.349045	-0.74776		-0.39385	0.466995	0.331235			0.369441	0.465649	-0.388071	-0.491215			-0.43184	-0.649764
Os11g0182500	Ankyrin repeat-containing protein%2C Regulator in basal defense	-0.398834	0.330491	-0.483335	0.508877			-0.482105		0.74884	0.449166	0.789689				0.387338		-0.505154	-0.660793	-0.484621	-0.68285	0.588908		-0.444225	-0.770191		-0.376277	-0.624974	-0.744698		0.437427		-0.334964		-0.797644			0.562133	0.401349			0.357765	0.412637		-0.411295	0.397231		-0.518391	-0.664793
Os11g0184800	Similar to Aspartic proteinase Asp1 precursor (EC 3.4.23.-)	-0.560982			0.577306			-0.578906		0.596172		0.566482		0.497466	-0.562475			-0.399198	-0.47361	-0.592145	-0.493545			-0.332981				-0.41508				-0.349818			-0.37089	0.5791	-0.342129				0.450247	0.333816	0.460308	-0.469558	-0.461743		-0.422868	-0.522818
Os11g0199801	Conserved hypothetical protein.	-0.657443		-0.383	0.625082					0.709886	0.519105	0.36687	-0.632486	0.450038				-0.606435	-0.679208	-0.645807	-0.774351	0.588136		-0.617621	-0.748676		-0.679957	-0.67708	-0.647174			-0.451178		0.417603	-0.642903		-0.551393	0.473786				0.616575	0.379472	-0.428893	-0.535284			-0.672465	-0.690066
Os11g0242600	Protein of unknown function DUF579%2C plant family protein.	0.7293	0.345965							-0.358538			0.546997	-0.371357			0.466757	0.583033	0.362933	0.679935	0.456645		0.579621	0.424381	0.487262	0.333271	0.59413	0.614068				0.66333			0.377979		0.720059					-0.799886	-0.474258	0.723902	0.707363				0.479981
Os11g0249900	Protein kinase-like domain containing protein.		-0.352584					0.743645								-0.496174							0.445419			-0.442636					-0.368758			0.473531						0.421192			-0.38258
Os11g0286800	Squalene cyclase domain containing protein.	0.484479	0.735194					-0.394622	0.368005				0.834938				0.781445	0.657246	0.346149	0.621362	0.381099		0.399093	0.46586	0.494987	0.603489	0.494551	0.620795		-0.343079		0.489038					0.792251					-0.674804		0.55569	0.499475				0.523941
Os11g0312340	Similar to predicted protein.	0.608329			-0.577725					-0.542731			0.54218	-0.46727			0.506132	0.636033	0.483996	0.780269	0.593103		0.391127	0.481814	0.65784		0.578543	0.658991				0.352535			0.445937	-0.573219	0.702562				-0.569158	-0.587005	-0.548279	0.524659	0.45734			0.771229	0.652645
Os11g0454300	Similar to Water-stress inducible protein RAB21.	-0.736833			0.757984					0.502792		0.385077	-0.430304	0.620009	-0.377459	-0.397779	-0.520948	-0.537982	-0.491364	-0.61638	-0.686418			-0.79413		-0.402086		-0.423524	-0.392462	0.447075	-0.372338	-0.42225		0.413645	-0.482726	0.391042	-0.492954			0.875938		0.400045		-0.59457	-0.640323	-0.357088	-0.639673	-0.713631	-0.448321
Os11g0471100	Hypothetical gene.		0.770932					-0.871052		0.477408		0.558913	0.519863		-0.394446		0.481819									0.474016						0.399219										-0.361481		0.387793		0.337371
Os11g0471300	Similar to OSIGBa0145N07.3 protein.	0.517311	0.747496					-0.590398					0.471798				0.431369			0.382491						0.476923				-0.341076	0.387054	0.426393				-0.450451	0.373329			-0.415383	-0.388608	-0.394958		0.386174		0.357308	0.3563
Os11g0492100	Similar to NB-ARC domain containing protein%2C expressed.							0.380677
Os11g0499600	Hydroxysteroid dehydrogenase%2C Cuticle formation%2C Lipid homeostasis	0.646435							0.364659				0.512822		0.334458		0.587666	0.487352	0.380353	0.478132						0.772726		0.452012	0.390814	-0.356397		0.692502	0.504602	-0.429402			0.588893			-0.343619		-0.572303		0.551718	0.461322	0.331396
Os11g0508600	Sugar transporter%2C TAL effector-mediated susceptibility to bacterial pathogen	0.352534					-0.457173						0.432961				0.451376	0.585821	0.374696	0.423009		-0.391751				0.481279		0.439035	0.473329			0.672663	0.676925	-0.391706		0.413197	0.515411				0.577637	-0.498282		0.52998	0.558494			-0.35721
Os11g0530600	Similar to Chalcone synthase C2 (EC 2.3.1.74) (Naringenin-chalcone synthase C2).	0.871596		0.422811	-0.50601					-0.47842			0.791491	-0.476355			0.681883	0.85445	0.707011	0.798891	0.713999	-0.541827		0.678985	0.63465	0.509072	0.382832	0.787321	0.666456			0.86238	0.403778	-0.566113	0.708311		0.785251			-0.552553		-0.839399	-0.385651	0.850445	0.917636			0.395561	0.515668
Os11g0550100	Similar to NB-ARC domain containing protein%2C expressed.								-0.340663			0.606442							-0.523477				0.354623		-0.409808				-0.36813				-0.329807
Os11g0586001	Putative protein phosphatase 2C 76.	-0.478269			0.441233						-0.34589			0.388598	-0.456533	-0.494363					-0.456305			-0.465906					-0.395242		-0.364094								-0.334914	0.589441				-0.452503	-0.472408	-0.367536	-0.544587
Os11g0671000	Similar to Dormancy-associated protein.						0.423861	0.589871		-0.465846	-0.406936					-0.489542	-0.336004						0.361388			-0.399868	0.585276				-0.3966		-0.415886					-0.405896		0.395268						-0.333743	-0.355702
Os12g0105300	Actin-binding FH2 domain containing protein.		0.351984	-0.640117			0.461723				0.77038	0.375565		-0.468784		0.837662						0.614192	-0.390554		-0.693009			-0.446843	-0.506951	-0.396982	0.919956				-0.358708	-0.386597		0.831308	0.784005	-0.591971						0.660359	0.620725		-0.504092
Os12g0139400	A-type response regulator%2C Cytokinin signaling	0.750249			-0.621351					-0.419795			0.42499	-0.608869	0.439129	0.429042	0.611455	0.57659		0.658517	0.612469			0.79881		0.352988		0.414206		-0.404409	0.455757	0.498504			0.439557	-0.495759	0.608909		0.434767	-0.88		-0.534697	-0.373778	0.801176	0.802669	0.539435	0.757454	0.578781	0.381381
Os12g0145100	Similar to Wali7 protein (Fragment).	-0.527345		-0.468698	0.533914	0.350246				0.700609	0.579362	0.38351	-0.711754	0.38173		0.333328	-0.361495	-0.725151	-0.757136	-0.60284	-0.727795	0.707209		-0.550491	-0.736823		-0.585627	-0.666997	-0.79599		0.385253	-0.50753		0.671075	-0.720855		-0.53106	0.567484	0.569268			0.56826	0.339494		-0.537355			-0.459099	-0.621022
Os12g0150200	Cytochrome P450 enzyme%2C Salt tolerance	-0.782569	-0.43112		0.75735					0.511516			-0.489694	0.739091		-0.374039	-0.618289	-0.649079	-0.404842	-0.779109	-0.65256			-0.758117				-0.48905			-0.485265	-0.504032			-0.493407	0.649205	-0.638184		-0.398154	0.837374	0.408426	0.516481	0.543327	-0.729661	-0.749881	-0.512307	-0.697623	-0.695556
Os12g0187800	Conserved hypothetical protein.	-0.641266	-0.338026		0.636963						-0.576241			0.654825	-0.422042	-0.679611	-0.544715	-0.422696		-0.548848	-0.415819			-0.692737		-0.388333				0.42641	-0.731972	-0.378335				0.573209	-0.463739	-0.578186	-0.64191	0.949594				-0.673001	-0.63079	-0.678616	-0.888195	-0.497488
Os12g0189700	Twin arginine translocation signal%2C Tat domain containing protein.	0.533717			-0.533713						0.623421			-0.704916		0.69669	0.522066	0.415434		0.462654	0.352525			0.64655		0.386924				-0.396652	0.739313	0.379767				-0.329352	0.442164	0.664719	0.671899	-0.832511				0.604267	0.605249	0.723641	0.753776
Os12g0198200	Similar to Protein phosphatase 2C.	-0.478268		0.488067	0.335185						-0.695516			0.51271	-0.356003	-0.62565	-0.395697			-0.447709		-0.35022									-0.722057	-0.455928				0.489153	-0.358137	-0.637485	-0.600561	0.564985				-0.520301	-0.459274	-0.710937	-0.666199		0.343999
Os12g0222300	Conserved hypothetical protein.			-0.342819					-0.44434		0.511171	0.547603				0.545127			-0.54843			0.4847			-0.632449			-0.33702	-0.411619		0.548018			0.335216				0.591514	0.5322							0.527716		-0.339264
Os12g0225900	Allyl alcohol dehydrogenase.	0.483386	0.370304					-0.351793			0.582894		0.329773	-0.347352		0.579772	0.577849	0.351865		0.362213						0.78295					0.574502	0.567422	0.40729	-0.382427			0.439556	0.605797	0.39553	-0.536639		-0.345204		0.471877	0.369581	0.696722	0.491123
Os12g0233300	Histidine triad (HIT) protein family protein.	0.824505			-0.789951					-0.749264		-0.425305	0.694297	-0.742054			0.592917	0.858018	0.695096	0.859707	0.848637	-0.392317		0.813296	0.605048		0.507708	0.74964	0.599165			0.661794		-0.419951	0.748722		0.758939			-0.632531		-0.702243	-0.578882	0.750428	0.879814		0.337132	0.602271	0.568392
Os12g0255850	Conserved hypothetical protein.		0.630634		0.51712			-0.885343	0.357273	0.660758		0.593125		0.386863	-0.477897														-0.362972																			-0.333043	-0.415864
Os12g0270900	Sulfotransferase family protein.	-0.696494	-0.390653		0.685208					0.492539			-0.494431	0.558927		-0.370606	-0.551506	-0.540309	-0.405429	-0.600642	-0.741466			-0.843165	-0.333233			-0.454584		0.330025	-0.367911	-0.384976			-0.58989	0.449966	-0.500375			0.897474		0.442888	0.378022	-0.676364	-0.720768	-0.350455	-0.6492	-0.738928	-0.438507
Os12g0274750	Hypothetical gene.	0.778212	0.366075		-0.651696					-0.348947	0.370834		0.453095	-0.640688	0.399034	0.469986	0.649882	0.590453	0.365975	0.703259	0.545394			0.682844		0.396327		0.442328		-0.335456	0.547506	0.54686			0.44218	-0.578037	0.595407	0.396015	0.458412	-0.874973		-0.491477	-0.386396	0.75559	0.741137	0.609086	0.777008	0.585004
Os12g0291066	Hypothetical gene.	0.841378			-0.786065					-0.756166		-0.393869	0.650315	-0.722182			0.534663	0.788052	0.677238	0.81732	0.838897	-0.374411		0.876329	0.558528		0.496577	0.662029	0.57345			0.65012		-0.44067	0.723552		0.695155			-0.677066		-0.695898	-0.523609	0.746905	0.880353		0.381942	0.632286	0.522382
Os12g0299150	Conserved hypothetical protein.										0.64675				0.409746	0.480593	0.438723									0.386508	-0.564546				0.490156	0.357197	0.60814					0.549901	0.405764	-0.451381				0.423722		0.593594	0.563336
Os12g0438600	Similar to chloride channel protein.	-0.525747		-0.486882		0.378159					0.386349		-0.654329			0.365959	-0.462952	-0.602659	-0.409968	-0.574898	-0.339056	0.55398	-0.636887	-0.392499	-0.606361	-0.363361	-0.607466	-0.693453	-0.517044		0.377662	-0.675194	-0.373399		-0.456502		-0.702035	0.332683				0.806415		-0.652433	-0.630452				-0.541187
Os12g0480100	Similar to One helix protein (OHP).	0.674868			-0.745869					-0.669254		-0.435268	0.63272	-0.687991			0.650555	0.825873	0.642617	0.883829	0.782512			0.716043	0.678588		0.550659	0.761002	0.464722			0.464662			0.67375	-0.401471	0.767557			-0.529658	-0.336488	-0.59692	-0.66852	0.642178	0.691199			0.732077	0.671975
Os12g0482500	Protein of unknown function DUF593 domain containing protein.	-0.526547			0.925973		-0.360439	-0.481304	0.397314	0.752918		0.399974		0.900579	-0.415496		-0.33629	-0.550578	-0.424639	-0.648277	-0.488104			-0.700089					-0.339045					0.353065	-0.383111	0.331172	-0.449973			0.572838			0.371193	-0.346414	-0.503565		-0.405573	-0.48326	-0.343789
Os12g0510750	Conserved hypothetical protein.	-0.49736	-0.633461	0.330208	0.39105			0.335951			-0.443541		-0.349633	0.466013		-0.622267	-0.583281			-0.408261				-0.577279		-0.356651				0.400794	-0.695194					0.56588	-0.399714	-0.556046	-0.570067	0.874571				-0.582023	-0.527501	-0.6329	-0.756801	-0.446602
Os12g0559934	Similar to Lipoxygenase.						0.504817					0.659602							-0.385655		-0.426468				-0.41845			-0.377068							-0.595166													-0.3938
Os12g0568100	Similar to Zinc knuckle family protein%2C expressed.	0.46461			-0.544595						0.450179	-0.627051		-0.444674	0.347833	0.495943		0.461685	0.530594	0.45315	0.37576		-0.560501	0.380812							0.416841	0.444366	0.559262	-0.505043	0.392101					-0.575776				0.387458	0.446808	0.357356	0.447703
Os12g0573600	Similar to predicted protein.	0.748927		0.437132	-0.564842	-0.341349				-0.72589	-0.356291	-0.336199	0.679174	-0.48578				0.705125	0.706619	0.629153	0.767952	-0.629719		0.65573	0.611914		0.582995	0.651034	0.727907			0.713494		-0.530258	0.712759		0.586024	-0.402233				-0.74178	-0.432436	0.583154	0.809959			0.36504	0.490668
Os12g0601300	Similar to Auxin-responsive protein (Aux/IAA) (Fragment).	0.666081	0.424961					-0.381778					0.731173	-0.377064			0.614437	0.621608	0.457512	0.553636		-0.34309		0.450379	0.348561	0.83585		0.481093	0.461294			0.741755		-0.538868			0.701385			-0.359854		-0.712962		0.563786	0.577101
Os12g0637200	Similar to Purple acid phosphatase.	0.592284	0.350365		-0.522605						0.630803			-0.606752	0.412947	0.688259	0.553409	0.395061		0.512989	0.340416			0.643913		0.372957				-0.439834	0.759418	0.390273				-0.525473	0.452148	0.674075	0.686262	-0.897904				0.687945	0.618512	0.74474	0.87781	0.374145
		97	13	20	29	0	3	1	4	28	33	24	72	25	1	33	70	92	54	102	54	28	6	50	63	30	21	88	53	1	44	83	5	9	45	29	90	42	42	38	5	7	8	90	85	48	48	22	41
		24	3	14	38	0	1	12	1	25	38	4	13	41	1	29	11	16	27	24	34	38	3	28	38	1	7	16	30	1	50	12	0	11	18	19	9	34	36	63	5	84	9	22	20	30	44	25	9
[truncated: 372 more columns]
