# Supplementary material for: A Meta-Analysis of Comparative Transcriptomic Data Reveals a Set of Key Genes Involved in the Tolerance to Abiotic Stresses in Rice
Source: Int J Mol Sci. 2019 Nov 12;20(22):5662. doi: 10.3390/ijms20225662 (PMC6888222; doi:10.3390/ijms20225662)
Supplement: Supplementary file 1 [file ijms-20-05662-s001.zip › Table_S9.xlsx]

## Sheet: Table_S9
name	ave.short path length	clustering coefficient	closeness centrality	is single node	partner of multiedged node pairs	self loops	eccentricity	stress	Degree	1st percentile Ranking Degree	Betweeness centrality	1s percentile Betweeness Centrality	network connectivity	n. directed edges	n. indirected edges	radiality	topological coefficient
Os01g0882500	2.71273	0.458824	0.368633	false	0	0	7	184868	51	yes	0.0374224	yes	34.6275	51	0	0.868252	0.249118
Os07g0590600	2.88364	0.458824	0.346784	false	0	0	7	99214	51	yes	0.017575	yes	30.5098	51	0	0.855105	0.254248
Os03g0844900	2.88	0.473639	0.347222	false	0	0	8	144476	49	yes	0.0295748	yes	31.2245	49	0	0.855385	0.255938
Os04g0635700	2.8	0.460034	0.357143	false	0	0	8	157260	49	yes	0.0370543	yes	33.1837	49	0	0.861538	0.247639
Os04g0119000	2.81455	0.430851	0.355297	false	0	0	7	118840	48	yes	0.0487172	yes	29.4792	48	0	0.86042	0.239668
Os04g0379700	2.74182	0.484736	0.364721	false	0	0	7	158170	47	yes	0.0286515	yes	35.383	47	0	0.866014	0.264052
Os05g0131500	2.93091	0.446809	0.341191	false	0	0	7	77342	47	yes	0.0183962	yes	31.8936	47	0	0.851469	0.261423
Os06g0102100	2.72364	0.468085	0.367156	false	0	0	7	182166	47	yes	0.0383075	yes	34.4681	47	0	0.867413	0.251592
Os06g0152800	2.74909	0.449275	0.363757	false	0	0	7	133070	46	yes	0.0341265	yes	32.9783	46	0	0.865455	0.240717
Os12g0274750	2.91636	0.508213	0.342893	false	0	0	8	89850	46	yes	0.0147649	yes	32.6957	46	0	0.852587	0.272464
Os03g0844000	2.87273	0.481818	0.348101	false	0	0	7	105906	45	yes	0.0202953	yes	34.3111	45	0	0.855944	0.268056
Os06g0611900	2.77818	0.481818	0.359948	false	0	0	7	118044	45	yes	0.024942	yes	34.3111	45	0	0.863217	0.246843
Os12g0187800	2.95273	0.49798	0.33867	false	0	0	8	87312	45	yes	0.0175258	yes	30.4889	45	0	0.84979	0.25838
Os01g0772500	2.88364	0.496829	0.346784	false	0	0	8	157162	44	yes	0.048364	yes	32.75	44	0	0.855105	0.268256
Os12g0637200	2.88364	0.483087	0.346784	false	0	0	8	133390	44	yes	0.0416152	yes	29.4773	44	0	0.855105	0.243614
Os10g0483000	2.93091	0.501661	0.341191	false	0	0	7	67862	43	yes	0.013339	no	31.5814	43	0	0.851469	0.272253
Os11g0151800	2.84	0.513843	0.352113	false	0	0	8	91400	43	yes	0.0164138	yes	34.2093	43	0	0.858462	0.26726
Os12g0150200	2.81818	0.508306	0.354839	false	0	0	8	165508	43	yes	0.038468	yes	34.5581	43	0	0.86014	0.269985
Os01g0199900	2.91273	0.527294	0.343321	false	0	0	7	76032	42	yes	0.014897	yes	32.4762	42	0	0.852867	0.275222
Os03g0650900	2.89091	0.560976	0.345912	false	0	0	8	164686	41	yes	0.0400485	yes	33.0244	41	0	0.854545	0.277516
Os11g0530600	2.90545	0.45122	0.34418	false	0	0	7	111996	41	yes	0.0319962	yes	31.2927	41	0	0.853427	0.265192
Os10g0509000	2.82182	0.488462	0.354381	false	0	0	7	117358	40	yes	0.026278	yes	34.95	40	0	0.85986	0.262782
Os12g0233300	2.81818	0.512821	0.354839	false	0	0	7	110662	40	yes	0.024643	yes	33.7	40	0	0.86014	0.257252
Os01g0184500	2.96364	0.546559	0.337423	false	0	0	7	56252	39	yes	0.00893633	no	31.9744	39	0	0.848951	0.278038
Os03g0439000	3.10909	0.574899	0.321637	false	0	0	8	30002	39	yes	0.00535511	no	31.4615	39	0	0.837762	0.302515
Os06g0483500	2.94545	0.581646	0.339506	false	0	0	8	56328	39	yes	0.00943467	no	35.7436	39	0	0.85035	0.300366
Os07g0243150	2.81455	0.523617	0.355297	false	0	0	7	128660	39	yes	0.0291443	yes	34.7179	39	0	0.86042	0.261037
Os12g0139400	2.92727	0.566145	0.341615	false	0	0	8	51232	38	yes	0.00900104	no	35.7105	38	0	0.851748	0.297588
Os03g0786400	2.92	0.54955	0.342466	false	0	0	8	96502	37	yes	0.0144592	yes	34.6216	37	0	0.852308	0.286129
Os04g0643200	3.02182	0.498499	0.330927	false	0	0	7	63938	37	yes	0.0102433	no	29.5946	37	0	0.844476	0.281853
Os05g0548900	3.06909	0.558559	0.325829	false	0	0	8	65296	37	yes	0.0143127	no	30.1892	37	0	0.840839	0.287516
Os07g0148900	3.00364	0.460961	0.33293	false	0	0	8	71362	37	yes	0.0357527	yes	26.8378	37	0	0.845874	0.246219
Os08g0327700	3.04727	0.59009	0.328162	false	0	0	8	30926	37	yes	0.0058529	no	34.3514	37	0	0.842517	0.321041
Os02g0209400	2.91636	0.593277	0.342893	false	0	0	8	48744	35	yes	0.00881948	no	36.0571	35	0	0.852587	0.290783
Os10g0391400	3.06909	0.527731	0.325829	false	0	0	8	119544	35	yes	0.030693	yes	29.5714	35	0	0.840839	0.284341
Os01g0571300	3.15273	0.600713	0.317186	false	0	0	9	44202	34	yes	0.00942789	no	31.3235	34	0	0.834406	0.319628
Os03g0820400	3.06545	0.465241	0.326216	false	0	0	7	147554	34	yes	0.0546593	yes	26.8235	34	0	0.841119	0.270648
Os10g0403700	2.91636	0.600713	0.342893	false	0	0	7	28276	34	yes	0.0111442	no	32.0588	34	0	0.852587	0.276369
Os12g0291066	2.90545	0.538324	0.34418	false	0	0	7	49710	34	yes	0.0110209	no	33.8824	34	0	0.853427	0.264706
Os02g0120000	3.05455	0.541667	0.327381	false	0	0	7	32118	33	yes	0.00638027	no	30.6061	33	0	0.841958	0.294289
Os04g0507000	2.89455	0.581439	0.345477	false	0	0	7	83080	33	yes	0.0409321	yes	32.6667	33	0	0.854266	0.28655
Os05g0241200	2.98909	0.570076	0.33455	false	0	0	7	41922	33	yes	0.0107542	no	31.8788	33	0	0.846993	0.284632
Os10g0475000	2.96364	0.431818	0.337423	false	0	0	8	215356	33	yes	0.0843237	yes	24.7273	33	0	0.848951	0.223967
Os06g0287700	3.00727	0.633065	0.332527	false	0	0	8	22648	32	yes	0.00434255	no	36.8438	32	0	0.845594	0.323191
Os01g0507900	3.16364	0.503226	0.316092	false	0	0	7	25980	31	yes	0.00628353	no	27.4516	31	0	0.833566	0.295179
Os01g0921100	3.18909	0.643011	0.313569	false	0	0	8	12708	31	yes	0.00266722	no	31.0968	31	0	0.831608	0.317314
Os12g0480100	3.01091	0.436559	0.332126	false	0	0	7	71318	31	yes	0.033154	yes	27.871	31	0	0.845315	0.255105
Os01g0832300	3.06909	0.581609	0.325829	false	0	0	8	21350	30	yes	0.00840715	no	29	30	0	0.840839	0.287129
Os03g0719400	3.15273	0.650575	0.317186	false	0	0	8	24580	30	yes	0.00603103	no	31.8667	30	0	0.834406	0.321886
Os05g0108000	3.07273	0.627586	0.325444	false	0	0	8	59720	30	yes	0.0135218	no	30.4333	30	0	0.840559	0.287107
Os08g0374600	3.21091	0.657471	0.311438	false	0	0	8	13410	30	yes	0.00292536	no	30.7667	30	0	0.82993	0.327305
Os11g0143300	2.99636	0.577011	0.333738	false	0	0	7	25958	30	yes	0.0075862	no	34.4667	30	0	0.846434	0.287222
Os11g0151400	3.14545	0.491954	0.317919	false	0	0	7	94354	30	yes	0.0252608	yes	26.8667	30	0	0.834965	0.288889
Os03g0722400	3.08727	0.608374	0.32391	false	0	0	8	16692	29	yes	0.00813008	no	29.7931	29	0	0.839441	0.297931
Os08g0374701	3.19273	0.746305	0.313212	false	0	0	8	5330	29	yes	0.00113004	no	33.6897	29	0	0.831329	0.3403
Os09g0128750	2.98545	0.536946	0.334957	false	0	0	7	81104	29	yes	0.0310753	yes	29.5862	29	0	0.847273	0.273627
Os01g0106300	3.05818	0.571429	0.326992	false	0	0	7	26916	28	yes	0.0093603	no	33.8214	28	0	0.841678	0.304698
Os01g0611000	3.06545	0.656085	0.326216	false	0	0	7	14648	28	yes	0.00270952	no	35.2143	28	0	0.841119	0.317246
Os01g0268900	3.25455	0.578348	0.307263	false	0	0	8	24356	27	yes	0.0096276	no	27.4074	27	0	0.826573	0.297907
Os03g0166000	3.16	0.569801	0.316456	false	0	0	7	30634	27	yes	0.00628928	no	31.037	27	0	0.833846	0.316704
Os05g0123300	3.09455	0.635328	0.323149	false	0	0	8	25806	27	yes	0.0171184	yes	29.1111	27	0	0.838881	0.294052
Os01g0638600	3.32364	0.526154	0.300875	false	0	0	8	53898	26	yes	0.0201643	yes	26.5769	26	0	0.821259	0.301573
Os10g0442100	3.17818	0.636923	0.314645	false	0	0	8	12754	26	yes	0.00388293	no	31.1154	26	0	0.832448	0.314297
Os03g0437200	3.23636	0.6	0.308989	false	0	0	8	50886	25	yes	0.00598377	no	30.2	25	0	0.827972	0.343182
Os03g0660000	3.02182	0.726667	0.330927	false	0	0	8	29138	25	yes	0.00737833	no	38.48	25	0	0.844476	0.340531
Os05g0203900	3.26545	0.62	0.306236	false	0	0	8	24700	25	yes	0.00675096	no	28.52	25	0	0.825734	0.313407
Os01g0681000	3.39273	0.532609	0.294748	false	0	0	8	8706	24	yes	0.00530885	no	26.0833	24	0	0.815944	0.322016
Os04g0518400	3.08364	0.677536	0.324292	false	0	0	7	10660	24	yes	0.00147933	no	39.5	24	0	0.83972	0.355856
Os03g0587000	3.33091	0.557312	0.300218	false	0	0	8	14204	23	yes	0.00497243	no	26.913	23	0	0.820699	0.320393
Os06g0356800	3.19273	0.766798	0.313212	false	0	0	8	20154	23	no	0.00367071	no	35.4348	23	0	0.831329	0.372998
Os02g0204400	3.28727	0.731602	0.304204	false	0	0	8	3684	22	no	0.00187931	no	32	22	0	0.824056	0.372093
Os12g0510750	3.36364	0.796537	0.297297	false	0	0	8	5300	22	no	0.00194222	no	32.7273	22	0	0.818182	0.409091
Os01g0595600	3.29455	0.490476	0.303532	false	0	0	8	30834	21	no	0.0105657	no	28	21	0	0.823496	0.314072
Os03g0741100	3.26545	0.514286	0.306236	false	0	0	7	25140	21	no	0.0118741	no	25	21	0	0.825734	0.284091
Os06g0133500	3.24364	0.680952	0.308296	false	0	0	8	30736	21	no	0.00330869	no	31.2857	21	0	0.827413	0.347619
Os10g0535600	3.19273	0.757143	0.313212	false	0	0	8	19394	21	no	0.0081848	no	39.1429	21	0	0.831329	0.372336
Os11g0127800	3.29455	0.42381	0.303532	false	0	0	8	35512	21	no	0.0106765	no	23.3333	21	0	0.823496	0.262172
Os01g0279100	3.47636	0.4	0.287657	false	0	0	8	20508	20	no	0.0143282	no	15.8	20	0	0.80951	0.216438
Os05g0232200	3.33091	0.526316	0.300218	false	0	0	8	28210	20	no	0.00718522	no	28.35	20	0	0.820699	0.329651
Os12g0189700	3.10909	0.689474	0.321637	false	0	0	8	41756	20	no	0.012487	no	35.65	20	0	0.837762	0.34951
Os12g0270900	3.12	0.610526	0.320513	false	0	0	8	19108	20	no	0.00705684	no	34.65	20	0	0.836923	0.339706
Os01g0598600	3.12	0.608187	0.320513	false	0	0	7	14534	19	no	0.00289633	no	36.4737	19	0	0.836923	0.331579
Os01g0835500	3.12364	0.783626	0.32014	false	0	0	8	5110	19	no	0.00096095	no	38.5263	19	0	0.836643	0.350239
Os02g0744700	3.39636	0.374269	0.294433	false	0	0	8	55832	19	no	0.0349133	yes	15	19	0	0.815664	0.202703
Os03g0180800	3.38545	0.432749	0.295381	false	0	0	7	30154	19	no	0.0137845	no	17.1579	19	0	0.816504	0.231863
Os03g0181100	3.43273	0.461988	0.291314	false	0	0	7	44926	19	no	0.0160364	yes	16.5789	19	0	0.812867	0.243808
Os06g0109100	3.18545	0.807018	0.313927	false	0	0	8	2072	19	no	0.0002683	no	40.0526	19	0	0.831888	0.377855
Os04g0415600	3.30182	0.647059	0.302863	false	0	0	8	5162	18	no	0.00324707	no	30.2778	18	0	0.822937	0.36045
Os10g0320100	3.22909	0.535948	0.309685	false	0	0	8	22992	18	no	0.00951245	no	30.2222	18	0	0.828531	0.310997
Os01g0243100	3.26909	0.477941	0.305895	false	0	0	8	40546	17	no	0.0325195	yes	19.1765	17	0	0.825455	0.255686
Os03g0718800	3.53091	0.794118	0.283213	false	0	0	9	638	17	no	0.00040399	no	33.4706	17	0	0.805315	0.471417
Os05g0474800	3.22909	0.463235	0.309685	false	0	0	7	29224	17	no	0.015391	yes	20.4706	17	0	0.828531	0.243697
Os08g0497300	3.46909	0.602941	0.28826	false	0	0	8	70276	17	no	0.0160124	yes	27.1176	17	0	0.81007	0.342517
Os01g0699600	3.12727	0.65	0.319767	false	0	0	8	22142	16	no	0.00274969	no	36.25	16	0	0.836364	0.348558
Os04g0379400	3.35273	0.583333	0.298265	false	0	0	8	37074	16	no	0.0235752	yes	24.25	16	0	0.819021	0.303125
Os08g0481800	3.38545	0.658333	0.295381	false	0	0	8	2366	16	no	0.00081808	no	30.8125	16	0	0.816504	0.375762
Os01g0556650	3.58909	0.495238	0.278622	false	0	0	7	14224	15	no	0.00676571	no	12.6	15	0	0.800839	0.2625
Os02g0540700	3.58545	0.6	0.278905	false	0	0	7	21720	15	no	0.00392423	no	18.4667	15	0	0.801119	0.307778
Os03g0831500	3.74545	0.733333	0.26699	false	0	0	8	1106	15	no	0.00042119	no	27.8667	15	0	0.788811	0.449462
Os09g0451000	3.28364	0.285714	0.30454	false	0	0	8	28714	15	no	0.0214071	yes	16.8	15	0	0.824336	0.220175
Os01g0823100	3.29818	0.736264	0.303197	false	0	0	8	1586	14	no	0.00021374	no	35.9286	14	0	0.823217	0.399206
Os02g0102300	3.48364	0.703297	0.287056	false	0	0	9	19942	14	no	0.00820374	no	30.5	14	0	0.808951	0.427565
Os03g0366350	3.49455	0.549451	0.28616	false	0	0	8	13134	14	no	0.00542755	no	19	14	0	0.808112	0.271429
Os07g0288700	3.28727	0.538462	0.304204	false	0	0	8	6126	14	no	0.00319398	no	31.2143	14	0	0.824056	0.338509
Os08g0127600	3.57091	0.857143	0.280041	false	0	0	8	480	14	no	0.00017779	no	32.8571	14	0	0.802238	0.462777
Os01g0151700	3.6	0.551282	0.277778	false	0	0	7	8816	13	no	0.00497355	no	13.5385	13	0	0.8	0.294314
Os01g0285300	3.49455	0.653846	0.28616	false	0	0	7	1838	13	no	0.00138285	no	26.5385	13	0	0.808112	0.363541
Os01g0556700	3.74545	0.5	0.26699	false	0	0	8	18496	13	no	0.00517814	no	15.0769	13	0	0.788811	0.259947
Os02g0181300	3.42182	0.346154	0.292242	false	0	0	7	33376	13	no	0.0341387	yes	12.3077	13	0	0.813706	0.218407
Os03g0107700	3.55636	0.641026	0.281186	false	0	0	7	13680	13	no	0.00347395	no	17.0769	13	0	0.803357	0.284615
Os01g0153400	3.41455	0.424242	0.292865	false	0	0	8	12792	12	no	0.00860661	no	24	12	0	0.814266	0.327626
Os01g0823500	3.41455	0.984848	0.292865	false	0	0	9	8	12	no	3.32e-06	no	41.8333	12	0	0.814266	0.516461
Os01g0826400	3.63273	0.560606	0.275275	false	0	0	7	23242	12	no	0.0166947	yes	13.3333	12	0	0.797483	0.281915
Os02g0703600	3.45818	0.621212	0.289169	false	0	0	7	42376	12	no	0.0295024	yes	16.6667	12	0	0.810909	0.255128
Os03g0316200	3.62545	0.454545	0.275827	false	0	0	7	14846	12	no	0.0206801	yes	11.25	12	0	0.798042	0.265873
Os05g0140100	3.26545	0.363636	0.306236	false	0	0	8	24996	12	no	0.018528	yes	23	12	0	0.825734	0.26341
Os05g0381400	3.69091	0.727273	0.270936	false	0	0	9	34656	12	no	0.00643534	no	29.8333	12	0	0.793007	0.495833
Os09g0240200	3.46182	0.727273	0.288866	false	0	0	8	2436	12	no	0.00247911	no	22.25	12	0	0.810629	0.358871
Os09g0455300	3.52	0.287879	0.284091	false	0	0	8	50964	12	no	0.0434978	yes	10.5833	12	0	0.806154	0.192424
Os01g0220700	3.39636	0.8	0.294433	false	0	0	8	444	11	no	0.00013476	no	35.1818	11	0	0.815664	0.434343
Os01g0742400	3.65818	0.236364	0.27336	false	0	0	8	28466	11	no	0.0303932	yes	7.63636	11	0	0.795524	0.196172
Os01g0860300	3.80364	0.781818	0.262906	false	0	0	8	260	11	no	0.00011017	no	22.0909	11	0	0.784336	0.38756
Os04g0586100	3.48727	0.363636	0.286757	false	0	0	9	101348	11	no	0.0336621	yes	16	11	0	0.808671	0.266564
Os07g0684700	3.19636	0.781818	0.312856	false	0	0	7	7488	11	no	0.00289836	no	40.9091	11	0	0.831049	0.41744
Os08g0118900	3.71636	0.563636	0.26908	false	0	0	7	5352	11	no	0.00380164	no	11.8182	11	0	0.791049	0.31941
Os10g0188250	3.51273	0.745455	0.284679	false	0	0	9	267326	11	no	0.0885189	yes	29.8182	11	0	0.806713	0.43083
Os01g0175700	3.57818	0.644444	0.279472	false	0	0	8	5520	10	no	0.00476664	no	16	10	0	0.801678	0.285714
Os01g0183100	3.68	0.733333	0.271739	false	0	0	8	1402	10	no	0.00032245	no	23.2	10	0	0.793846	0.341176
Os01g0278000	3.72727	0.333333	0.268293	false	0	0	9	36640	10	no	0.0366021	yes	7.3	10	0	0.79021	0.202778
Os01g0821300	3.74909	0.711111	0.266731	false	0	0	7	782	10	no	0.00065405	no	15	10	0	0.788531	0.348837
Os03g0639700	3.53818	0.8	0.282631	false	0	0	8	2120	10	no	0.00036487	no	29.6	10	0	0.804755	0.411111
Os04g0196200	3.51636	0.422222	0.284385	false	0	0	8	7798	10	no	0.00181299	no	24.4	10	0	0.806434	0.311538
Os04g0451700	3.63636	0.933333	0.275	false	0	0	8	10	10	no	9.6e-06	no	32.6	10	0	0.797203	0.479412
Os06g0256500	3.42182	0.4	0.292242	false	0	0	8	25610	10	no	0.0224467	yes	20.5	10	0	0.813706	0.294203
Os08g0474000	3.74182	0.688889	0.26725	false	0	0	8	824	10	no	0.00068507	no	20.9	10	0	0.789091	0.401923
Os11g0454300	3.39636	0.755556	0.294433	false	0	0	8	3002	10	no	0.00154474	no	33	10	0	0.815664	0.428571
Os01g0905200	3.78545	0.333333	0.264169	false	0	0	9	21788	9	no	0.0234561	yes	6.77778	9	0	0.785734	0.226054
Os01g0974400	3.22182	0.388889	0.310384	false	0	0	8	15678	9	no	0.0109335	no	22	9	0	0.829091	0.280627
Os02g0251900	3.41091	0.194444	0.293177	false	0	0	8	30076	9	no	0.0347527	yes	9.77778	9	0	0.814545	0.169591
Os02g0303500	3.75273	0.5	0.266473	false	0	0	7	4794	9	no	0.00323843	no	12.5556	9	0	0.788252	0.330409
Os03g0576600	3.61455	0.638889	0.27666	false	0	0	8	2674	9	no	0.00073512	no	26.7778	9	0	0.798881	0.411966
Os04g0610400	4.09455	0.583333	0.244227	false	0	0	7	8890	9	no	0.0034251	no	12.2222	9	0	0.761958	0.381944
Os05g0476700	3.33818	0.75	0.299564	false	0	0	8	770	9	no	0.00015998	no	34.4444	9	0	0.82014	0.420054
Os10g0521900	3.84727	0.388889	0.259924	false	0	0	8	31588	9	no	0.0267458	yes	7.44444	9	0	0.780979	0.236559
Os01g0681800	3.46545	0.857143	0.288562	false	0	0	8	38	8	no	1.474e-05	no	38.5	8	0	0.81035	0.475309
Os02g0761900	4.10182	0.142857	0.243794	false	0	0	9	37046	8	no	0.0385628	yes	4.75	8	0	0.761399	0.195652
Os04g0684900	4.14545	0.464286	0.241228	false	0	0	8	5448	8	no	0.00416999	no	7.625	8	0	0.758042	0.293269
Os07g0191650	3.26909	0.5	0.305895	false	0	0	8	28558	8	no	0.0276222	yes	26.25	8	0	0.825455	0.336538
Os08g0492500	3.77455	0.571429	0.264933	false	0	0	7	7570	8	no	0.00410036	no	13	8	0	0.786573	0.382353
Os08g0506400	3.52727	0.357143	0.283505	false	0	0	8	24350	8	no	0.0116831	no	25.375	8	0	0.805594	0.384615
Os11g0153400	3.42909	0.178571	0.291622	false	0	0	8	12192	8	no	0.00462876	no	23.625	8	0	0.813147	0.270349
Os11g0471100	5.32	0.464286	0.18797	false	0	0	11	117612	8	no	0.0390055	yes	5	8	0	0.667692	0.384615
Os12g0105300	3.57818	0.714286	0.279472	false	0	0	8	2544	8	no	0.00142725	no	19.125	8	0	0.801678	0.31875
Os12g0145100	3.30909	0.285714	0.302198	false	0	0	8	53626	8	no	0.0510333	yes	15.875	8	0	0.822378	0.221831
Os01g0192600	3.66545	0.714286	0.272817	false	0	0	8	14010	7	no	0.00695095	no	24.8571	7	0	0.794965	0.504373
Os02g0120800	3.70545	0.428571	0.269872	false	0	0	8	524	7	no	0.00042968	no	16.5714	7	0	0.791888	0.264977
Os03g0818200	3.68364	0.238095	0.271471	false	0	0	8	19018	7	no	0.0211889	yes	10.1429	7	0	0.793566	0.246429
Os05g0146900	4.43273	0.285714	0.225595	false	0	0	10	26944	7	no	0.0123112	no	5.14286	7	0	0.735944	0.277778
Os06g0543601	6.28727	0.571429	0.159051	false	0	0	12	40	7	no	0.00017341	no	5.14286	7	0	0.593287	0.514286
Os07g0680600	3.92	0.666667	0.255102	false	0	0	8	4918	7	no	0.00086738	no	14.4286	7	0	0.775385	0.369963
Os08g0326400	4.00727	0.904762	0.249546	false	0	0	8	6	7	no	9.57e-06	no	18.1429	7	0	0.768671	0.453571
Os08g0430700	3.78545	0.666667	0.264169	false	0	0	7	6658	7	no	0.00756561	no	11.8571	7	0	0.785734	0.403941
Os10g0513200	3.58182	0.761905	0.279188	false	0	0	9	302	7	no	0.00012736	no	30.4286	7	0	0.801399	0.461039
Os10g0528300	4.06182	0.238095	0.246195	false	0	0	9	13264	7	no	0.0105798	no	5.57143	7	0	0.764476	0.246753
Os04g0606000	3.56364	0.866667	0.280612	false	0	0	8	12	6	no	8.66e-06	no	33.5	6	0	0.802797	0.540323
Os05g0318300	5.33091	0.466667	0.187585	false	0	0	11	67214	6	no	0.0177739	yes	5.16667	6	0	0.666853	0.430556
Os05g0567600	3.61818	0.4	0.276382	false	0	0	8	1670	6	no	0.00082608	no	15.3333	6	0	0.798601	0.275758
Os08g0184600	4.65455	0.466667	0.214844	false	0	0	10	11658	6	no	0.00309451	no	4.33333	6	0	0.718881	0.393939
Os11g0182200	3.83273	0.4	0.260911	false	0	0	9	101648	6	no	0.0368428	yes	9.5	6	0	0.782098	0.222222
Os11g0182500	4.47636	0.4	0.223396	false	0	0	10	1850	6	no	0.00612723	no	5.83333	6	0	0.732587	0.298246
Os11g0312340	3.79273	0.6	0.263663	false	0	0	8	3788	6	no	0.00163436	no	19	6	0	0.785175	0.372549
Os12g0573600	3.47273	0.733333	0.287958	false	0	0	8	1824	6	no	0.00025771	no	30	6	0	0.80979	0.461538
Os01g0144900	6.29455	0.8	0.158868	false	0	0	12	12	5	no	4.247e-05	no	6.2	5	0	0.592727	0.62
Os01g0207400	3.71273	0.6	0.269344	false	0	0	8	10370	5	no	0.00148201	no	29.6	5	0	0.791329	0.6
Os02g0156600	4.26909	0.4	0.234242	false	0	0	9	11836	5	no	0.0109858	no	7.8	5	0	0.748531	0.325
Os02g0599400	4.38182	0.1	0.228216	false	0	0	10	253248	5	no	0.0856697	yes	6	5	0	0.73986	0.245455
Os03g0678800	4.18182	0.5	0.23913	false	0	0	7	5170	5	no	0.00328321	no	9.6	5	0	0.755245	0.369231
Os03g0793000	3.70545	0.8	0.269872	false	0	0	9	8	5	no	9.67e-06	no	27.4	5	0	0.791888	0.480702
Os04g0538000	4.56727	0.2	0.218949	false	0	0	10	29752	5	no	0.0248715	yes	5.6	5	0	0.725594	0.273684
Os04g0578600	3.77455	0.4	0.264933	false	0	0	8	7864	5	no	0.00715831	no	10	5	0	0.786573	0.27027
Os05g0102000	4.05455	0.3	0.246637	false	0	0	9	12252	5	no	0.0102293	no	7.6	5	0	0.765035	0.296
Os05g0402700	4.51636	0.1	0.221417	false	0	0	9	6606	5	no	0.0121186	no	3.4	5	0	0.72951	0.28
Os05g0575800	6.29818	0.6	0.158776	false	0	0	12	16830	5	no	0.00727273	no	5.2	5	0	0.592448	0.625
Os08g0396500	3.52	0.6	0.284091	false	0	0	8	188	5	no	8.262e-05	no	30	5	0	0.806154	0.434783
Os08g0432500	3.84	0.3	0.260417	false	0	0	8	9852	5	no	0.0148219	yes	9.6	5	0	0.781538	0.353846
Os09g0522000	4.22545	0.7	0.236661	false	0	0	8	1674	5	no	0.0011716	no	8.2	5	0	0.751888	0.431579
Os12g0255850	6.29818	0.8	0.158776	false	0	0	12	6	5	no	2.654e-05	no	5.6	5	0	0.592448	0.622222
Os01g0952700	4.07636	0.5	0.245317	false	0	0	9	7854	4	no	0.00812812	no	8	4	0	0.763357	0.333333
Os04g0339400	4.12364	0.333333	0.242504	false	0	0	8	7078	4	no	0.0132443	no	7	4	0	0.75972	0.321429
Os04g0455700	4	0.166667	0.25	false	0	0	9	6440	4	no	0.00482026	no	8.25	4	0	0.769231	0.298077
Os04g0505200	4.10182	0.166667	0.243794	false	0	0	9	12428	4	no	0.011646	no	5	4	0	0.761399	0.28125
Os04g0516600	4.35636	0.5	0.229549	false	0	0	9	5068	4	no	0.00727273	no	7.25	4	0	0.741818	0.466667
Os04g0579200	4.20364	0.166667	0.237889	false	0	0	9	27662	4	no	0.00743979	no	13	4	0	0.753566	0.378788
Os05g0440300	6.30182	0.666667	0.158684	false	0	0	12	20	4	no	7.167e-05	no	5.75	4	0	0.592168	0.638889
Os06g0140700	3.82545	0.5	0.261407	false	0	0	8	136	4	no	6.073e-05	no	15.25	4	0	0.782657	0.365854
Os07g0121100	3.34545	0.5	0.298913	false	0	0	8	5726	4	no	0.00521503	no	31.25	4	0	0.81958	0.400641
Os07g0662800	3.53455	0.333333	0.282922	false	0	0	8	13826	4	no	0.013164	no	27.5	4	0	0.805035	0.425781
Os01g0119000	4.84364	0.666667	0.206456	false	0	0	10	8618	3	no	0.00362309	no	2.66667	3	0	0.704336	0.666667
Os01g0160700	3.85818	0.333333	0.259189	false	0	0	9	34464	3	no	0.0216589	yes	16.6667	3	0	0.78014	0.355072
Os01g0498300	4.04	0	0.247525	false	0	0	8	51450	3	no	0.0216722	yes	12.6667	3	0	0.766154	0.343137
Os01g0891700	3.77455	1	0.264933	false	0	0	8	0	3	no	0	no	34.3333	3	0	0.786573	0.746377
Os02g0588600	3.51636	1	0.284385	false	0	0	8	0	3	no	0	no	44.6667	3	0	0.806434	0.708995
Os02g0736900	4.48364	1	0.223033	false	0	0	9	0	3	no	0	no	9.33333	3	0	0.732028	0.54902
Os02g0798900	5.26182	0	0.190048	false	0	0	11	440	3	no	0.00147823	no	4.66667	3	0	0.672168	0.407407
Os03g0352200	6.30909	1	0.158501	false	0	0	12	0	3	no	0	no	6.66667	3	0	0.591608	0.833333
Os05g0201700	3.96727	0	0.252062	false	0	0	8	11794	3	no	0.00735194	no	10.6667	3	0	0.771748	0.345238
Os06g0130500	5.08	0.333333	0.19685	false	0	0	10	13452	3	no	0.0144924	yes	4	3	0	0.686154	0.407407
Os06g0299100	3.87273	1	0.258216	false	0	0	8	0	3	no	0	no	33.6667	3	0	0.779021	0.716312
Os07g0676900	4.44727	1	0.224857	false	0	0	8	0	3	no	0	no	12.3333	3	0	0.734825	0.649123
Os08g0184300	4.73818	1	0.211051	false	0	0	10	0	3	no	0	no	6	3	0	0.712448	0.666667
Os09g0347700	4.09818	1	0.244011	false	0	0	8	0	3	no	0	no	14	3	0	0.761678	0.636364
Os09g0536700	4.63636	0.333333	0.215686	false	0	0	9	6546	3	no	0.00727273	no	4.33333	3	0	0.72028	0.444444
Os11g0199801	3.78545	0.333333	0.264169	false	0	0	8	22	3	no	3.426e-05	no	17.6667	3	0	0.785734	0.468468
Os12g0225900	4.65818	0.333333	0.214676	false	0	0	10	2634	3	no	0.00289849	no	4.33333	3	0	0.718601	0.4
Os12g0482500	4.84364	0.666667	0.206456	false	0	0	10	8618	3	no	0.00362309	no	2.66667	3	0	0.704336	0.666667
Os01g0115500	6.32364	1	0.158137	false	0	0	12	0	2	no	0	no	5	2	0	0.59049	0.833333
Os01g0152900	5.41818	1	0.184564	false	0	0	11	0	2	no	0	no	6.5	2	0	0.66014	0.722222
Os01g0210600	4.47273	0	0.223577	false	0	0	9	622	2	no	0.0014249	no	6.5	2	0	0.732867	0.5
Os01g0378100	3.94909	0	0.253223	false	0	0	9	206	2	no	0.00015651	no	19	2	0	0.773147	0.545455
Os01g0584900	5.02909	0	0.198843	false	0	0	9	12864	2	no	0.00362309	no	2.5	2	0	0.69007	0.75
Os01g0647200	4.63636	1	0.215686	false	0	0	9	0	2	no	0	no	6	2	0	0.72028	0.666667
Os01g0656400	4.4	0	0.227273	false	0	0	9	7468	2	no	0.00727273	no	5	2	0	0.738462	0.5
Os01g0734150	4.90909	0	0.203704	false	0	0	10	104	2	no	0.00024256	no	6	2	0	0.699301	0.625
Os01g0782200	4.62909	0	0.216025	false	0	0	9	18	2	no	4.623e-05	no	4.5	2	0	0.720839	0.5
Os01g0785300	4.82182	1	0.207391	false	0	0	10	0	2	no	0	no	6	2	0	0.706014	0.857143
Os01g0870400	3.99273	0	0.250455	false	0	0	8	76	2	no	0.000149	no	17	2	0	0.76979	0.516129
Os01g0926700	4.45818	0	0.224307	false	0	0	9	34226	2	no	0.00727273	no	9	2	0	0.733986	0.5
Os01g0944100	5.83636	1	0.17134	false	0	0	11	0	2	no	0	no	3	2	0	0.627972	1
Os02g0115900	5.08727	1	0.196569	false	0	0	10	0	2	no	0	no	5.5	2	0	0.685594	0.611111
Os02g0591000	5.02909	0	0.198843	false	0	0	9	12864	2	no	0.00362309	no	2.5	2	0	0.69007	0.75
Os02g0592300	4.47636	0	0.223396	false	0	0	10	26946	2	no	0.00727273	no	6	2	0	0.732587	0.5
Os03g0772600	3.85455	0	0.259434	false	0	0	9	5716	2	no	0.0047525	no	20.5	2	0	0.78042	0.513158
Os04g0288500	5.54909	0	0.18021	false	0	0	11	16348	2	no	0.0144924	yes	3.5	2	0	0.65007	0.5
Os05g0519700	4.11273	1	0.243148	false	0	0	9	0	2	no	0	no	15	2	0	0.760559	0.75
Os05g0571200	6.06909	0	0.164769	false	0	0	11	6728	2	no	0.00727273	no	2	2	0	0.61007	0.5
Os06g0154400	6.01818	0	0.166163	false	0	0	10	2	2	no	1.327e-05	no	2	2	0	0.613986	1
Os06g0708100	4.75636	0	0.210245	false	0	0	10	6214	2	no	0.00617726	no	5.5	2	0	0.711049	0.5
Os07g0448100	4.24	0	0.235849	false	0	0	9	1532	2	no	0.00247898	no	6	2	0	0.750769	0.5
Os07g0462800	4.31273	0	0.231872	false	0	0	9	17106	2	no	0.00727273	no	13.5	2	0	0.745175	0.5
Os07g0677500	6.53818	0	0.152948	false	0	0	12	8176	2	no	0.00727273	no	1.5	2	0	0.573986	0.5
Os08g0326900	3.8	1	0.263158	false	0	0	8	0	2	no	0	no	21	2	0	0.784615	0.6
Os08g0484600	5.61091	0	0.178224	false	0	0	11	44	2	no	0.00028544	no	2.5	2	0	0.645315	0.5
Os09g0415700	4.40727	0	0.226898	false	0	0	9	240	2	no	0.00031492	no	6	2	0	0.737902	0.5
Os09g0457900	4.13818	1	0.241652	false	0	0	8	0	2	no	0	no	20	2	0	0.758601	0.666667
Os10g0517800	4.33818	0	0.230511	false	0	0	9	40	2	no	0.00014156	no	9	2	0	0.743217	0.571429
Os10g0531900	4.26182	1	0.234642	false	0	0	8	0	2	no	0	no	10	2	0	0.749091	0.625
Os11g0471300	5.37091	0	0.186188	false	0	0	11	16818	2	no	0.00727273	no	3	2	0	0.663776	0.5
Os12g0198200	3.84727	1	0.259924	false	0	0	8	0	2	no	0	no	26	2	0	0.780979	0.634146
Os01g0266500	4.28	0	0.233645	false	0	0	9	0	1	no	0	no	15	1	0	0.747692	0
Os01g0613800	4.52364	0	0.221061	false	0	0	9	0	1	no	0	no	8	1	0	0.728951	0
Os01g0766300	4.18909	0	0.238715	false	0	0	9	0	1	no	0	no	21	1	0	0.754685	0
Os02g0299300	5.63273	0	0.177534	false	0	0	10	0	1	no	0	no	3	1	0	0.643636	0
Os02g0527100	4.83636	0	0.206767	false	0	0	9	0	1	no	0	no	5	1	0	0.704895	0
Os02g0669366	4.41818	0	0.226337	false	0	0	8	0	1	no	0	no	13	1	0	0.737063	0
Os03g0103300	4.48364	0	0.223033	false	0	0	10	0	1	no	0	no	11	1	0	0.732028	0
Os03g0273200	5.51273	0	0.181398	false	0	0	10	0	1	no	0	no	5	1	0	0.652867	0
Os03g0329700	4.78182	0	0.209125	false	0	0	8	0	1	no	0	no	7	1	0	0.709091	0
Os04g0121100	5.30909	0	0.188356	false	0	0	10	0	1	no	0	no	2	1	0	0.668531	0
Os04g0288100	7.06545	0	0.141534	false	0	0	12	0	1	no	0	no	2	1	0	0.533427	0
Os04g0612301	5.39636	0	0.18531	false	0	0	10	0	1	no	0	no	2	1	0	0.661818	0
Os05g0135500	5.45455	0	0.183333	false	0	0	10	0	1	no	0	no	2	1	0	0.657343	0
Os05g0456800	7.29455	0	0.137089	false	0	0	13	0	1	no	0	no	5	1	0	0.515804	0
Os06g0122800	6.36727	0	0.157053	false	0	0	12	0	1	no	0	no	2	1	0	0.587133	0
Os06g0202400	4.00727	0	0.249546	false	0	0	8	0	1	no	0	no	31	1	0	0.768671	0
Os06g0230000	7.53455	0	0.132722	false	0	0	13	0	1	no	0	no	2	1	0	0.497343	0
Os06g0473000	4.48	0	0.223214	false	0	0	10	0	1	no	0	no	14	1	0	0.732308	0
Os08g0112700	5.47273	0	0.182724	false	0	0	11	0	1	no	0	no	2	1	0	0.655944	0
Os08g0351200	5.2	0	0.192308	false	0	0	10	0	1	no	0	no	4	1	0	0.676923	0
Os08g0508700	4.96364	0	0.201465	false	0	0	9	0	1	no	0	no	3	1	0	0.695105	0
Os09g0402300	4.65455	0	0.214844	false	0	0	9	0	1	no	0	no	11	1	0	0.718881	0
Os09g0509700	5.05091	0	0.197984	false	0	0	10	0	1	no	0	no	5	1	0	0.688392	0
Os10g0493800	4.62909	0	0.216025	false	0	0	8	0	1	no	0	no	12	1	0	0.720839	0
Os10g0550900	5.35273	0	0.186821	false	0	0	10	0	1	no	0	no	4	1	0	0.665175	0
Os11g0286800	4.41091	0	0.226711	false	0	0	9	0	1	no	0	no	12	1	0	0.737622	0
Os11g0499600	5.09818	0	0.196148	false	0	0	10	0	1	no	0	no	4	1	0	0.684755	0
Os12g0438600	4.29091	0	0.233051	false	0	0	9	0	1	no	0	no	21	1	0	0.746853	0
